# Supplementary material for: PAREsnip2: a tool for high-throughput prediction of small RNA targets from degradome sequencing data using configurable targeting rules
Source: Nucleic Acids Res. 2018 Jul 11;46(17):8730–9. doi: 10.1093/nar/gky609 (PMC6158750; doi:10.1093/nar/gky609)
Supplement: Supplementary Data [file gky609_supplemental_files.zip]

Archive with 9 entries (9 files):
- Supplementary Table S1.csv
- Supplementary Table S2.csv
- Supplementary Table S3.csv
- Supplementary Table S4.csv
- Supplementary Table S5.csv
- Supplementary_F1.png
- Supplementary_F2.png
- Supplementary_F3.png
- user_manual.pdf
