# Supplementary material for: PAREsnip2: a tool for high-throughput prediction of small RNA targets from degradome sequencing data using configurable targeting rules
Source: Nucleic Acids Res. 2018 Jul 11;46(17):8730–9. doi: 10.1093/nar/gky609 (PMC6158750; doi:10.1093/nar/gky609)
Supplement: Supplementary Data [file gky609_supplemental_files.zip › Supplementary Table S1.csv]

miRNA ID(s)	miRNA Sequence	Gene ID
>ath-miR172c >ath-miR172d-3p	AGAATCTTGATGATGCTGCAG	AT3G54990
>ath-miR172c >ath-miR172d-3p	AGAATCTTGATGATGCTGCAG	AT2G39250
>ath-miR172c >ath-miR172d-3p	AGAATCTTGATGATGCTGCAG	AT5G60120
>ath-miR172c >ath-miR172d-3p	AGAATCTTGATGATGCTGCAG	AT5G67180
>ath-miR172c >ath-miR172d-3p	AGAATCTTGATGATGCTGCAG	AT4G36920
>ath-miR172c >ath-miR172d-3p	AGAATCTTGATGATGCTGCAG	AT2G28550
>ath-miR822-5p	TGCGGGAAGCATTTGCACATG	AT5G02350
>ath-miR395a >ath-miR395d >ath-miR395e	CTGAAGTGTTTGGGGGAACTC	AT3G22890
>ath-miR395a >ath-miR395d >ath-miR395e	CTGAAGTGTTTGGGGGAACTC	AT5G10180
>ath-miR395a >ath-miR395d >ath-miR395e	CTGAAGTGTTTGGGGGAACTC	AT4G14680
>ath-miR395a >ath-miR395d >ath-miR395e	CTGAAGTGTTTGGGGGAACTC	AT5G43780
>ath-miR394a >ath-miR394b-5p	TTGGCATTCTGTCCACCTCC	AT1G27340
>ath-miR399b >ath-miR399c-3p	TGCCAAAGGAGAGTTGCCCTG	AT2G33770
>ath-miR838	TTTTCTTCTACTTCTTGCACA	AT2G45720
>ath-miR399a	TGCCAAAGGAGATTTGCCCTG	AT2G33770
>ath-miR169b-5p >ath-miR169c	CAGCCAAGGATGACTTGCCGG	AT1G72830
>ath-miR169b-5p >ath-miR169c	CAGCCAAGGATGACTTGCCGG	AT1G54160
>ath-miR169b-5p >ath-miR169c	CAGCCAAGGATGACTTGCCGG	AT5G06510
>ath-miR169b-5p >ath-miR169c	CAGCCAAGGATGACTTGCCGG	AT1G17590
>ath-miR169b-5p >ath-miR169c	CAGCCAAGGATGACTTGCCGG	AT3G05690
>ath-miR837-3p	AAACGAACAAAAAACTGATGG	AT5G08415
>ath-miR319c	TTGGACTGAAGGGAGCTCCTT	AT1G53230
>ath-miR319c	TTGGACTGAAGGGAGCTCCTT	AT1G30210
>ath-miR319c	TTGGACTGAAGGGAGCTCCTT	AT4G18390
>ath-miR319c	TTGGACTGAAGGGAGCTCCTT	AT3G15030
>ath-miR319c	TTGGACTGAAGGGAGCTCCTT	AT2G31070
>ath-miR403-3p	TTAGATTCACGCACAAACTCG	AT1G31280
>ath-miR156a-5p >ath-miR156b-5p >ath-miR156c-5p >ath-miR156d-5p >ath-miR156e >ath-miR156f-5p	TGACAGAAGAGAGTGAGCAC	AT3G57920
>ath-miR156a-5p >ath-miR156b-5p >ath-miR156c-5p >ath-miR156d-5p >ath-miR156e >ath-miR156f-5p	TGACAGAAGAGAGTGAGCAC	AT2G33810
>ath-miR156a-5p >ath-miR156b-5p >ath-miR156c-5p >ath-miR156d-5p >ath-miR156e >ath-miR156f-5p	TGACAGAAGAGAGTGAGCAC	AT5G43270
>ath-miR156a-5p >ath-miR156b-5p >ath-miR156c-5p >ath-miR156d-5p >ath-miR156e >ath-miR156f-5p	TGACAGAAGAGAGTGAGCAC	AT1G69170
>ath-miR156a-5p >ath-miR156b-5p >ath-miR156c-5p >ath-miR156d-5p >ath-miR156e >ath-miR156f-5p	TGACAGAAGAGAGTGAGCAC	AT3G15270
>ath-miR156a-5p >ath-miR156b-5p >ath-miR156c-5p >ath-miR156d-5p >ath-miR156e >ath-miR156f-5p	TGACAGAAGAGAGTGAGCAC	AT5G50670
>ath-miR156a-5p >ath-miR156b-5p >ath-miR156c-5p >ath-miR156d-5p >ath-miR156e >ath-miR156f-5p	TGACAGAAGAGAGTGAGCAC	AT5G50570
>ath-miR156a-5p >ath-miR156b-5p >ath-miR156c-5p >ath-miR156d-5p >ath-miR156e >ath-miR156f-5p	TGACAGAAGAGAGTGAGCAC	AT1G27370
>ath-miR156a-5p >ath-miR156b-5p >ath-miR156c-5p >ath-miR156d-5p >ath-miR156e >ath-miR156f-5p	TGACAGAAGAGAGTGAGCAC	AT1G27360
>ath-miR156a-5p >ath-miR156b-5p >ath-miR156c-5p >ath-miR156d-5p >ath-miR156e >ath-miR156f-5p	TGACAGAAGAGAGTGAGCAC	AT2G42200
>ath-miR171b-3p >ath-miR171c-3p	TTGAGCCGTGCCAATATCACG	AT3G60630
>ath-miR171b-3p >ath-miR171c-3p	TTGAGCCGTGCCAATATCACG	AT4G00150
>ath-miR171b-3p >ath-miR171c-3p	TTGAGCCGTGCCAATATCACG	AT2G45160
>ath-miR169a-5p	CAGCCAAGGATGACTTGCCGA	AT1G72830
>ath-miR169a-5p	CAGCCAAGGATGACTTGCCGA	AT1G54160
>ath-miR169a-5p	CAGCCAAGGATGACTTGCCGA	AT5G06510
>ath-miR169a-5p	CAGCCAAGGATGACTTGCCGA	AT3G05690
>ath-miR169a-5p	CAGCCAAGGATGACTTGCCGA	AT1G17590
>ath-miR157d	TGACAGAAGATAGAGAGCAC	AT3G57920
>ath-miR157d	TGACAGAAGATAGAGAGCAC	AT3G15270
>ath-miR157d	TGACAGAAGATAGAGAGCAC	AT5G50670
>ath-miR157d	TGACAGAAGATAGAGAGCAC	AT5G50570
>ath-miR157d	TGACAGAAGATAGAGAGCAC	AT1G27370
>ath-miR157d	TGACAGAAGATAGAGAGCAC	AT5G43270
>ath-miR157d	TGACAGAAGATAGAGAGCAC	AT2G33810
>ath-miR157d	TGACAGAAGATAGAGAGCAC	AT1G27360
>ath-miR157d	TGACAGAAGATAGAGAGCAC	AT1G69170
>ath-miR157d	TGACAGAAGATAGAGAGCAC	AT2G42200
>ath-miR780.1	TCTAGCAGCTGTTGAGCAGGT	AT5G41610
>ath-miR399e	TGCCAAAGGAGATTTGCCTCG	AT2G33770
>ath-miR780.2	TTCTTCGTGAATATCTGGCAT	AT5G41610
>ath-miR399f	TGCCAAAGGAGATTTGCCCGG	AT2G33770
>ath-miR164c-5p	TGGAGAAGCAGGGCACGTGCG	AT5G61430
>ath-miR164c-5p	TGGAGAAGCAGGGCACGTGCG	AT1G56010
>ath-miR164c-5p	TGGAGAAGCAGGGCACGTGCG	AT5G07680
>ath-miR164c-5p	TGGAGAAGCAGGGCACGTGCG	AT3G12977
>ath-miR164c-5p	TGGAGAAGCAGGGCACGTGCG	AT3G15170
>ath-miR164c-5p	TGGAGAAGCAGGGCACGTGCG	AT5G39610
>ath-miR164c-5p	TGGAGAAGCAGGGCACGTGCG	AT5G53950
>ath-miR399d	TGCCAAAGGAGATTTGCCCCG	AT2G33770
>ath-miR396b-5p	TTCCACAGCTTTCTTGAACTT	AT4G37740
>ath-miR396b-5p	TTCCACAGCTTTCTTGAACTT	AT4G24150
>ath-miR396b-5p	TTCCACAGCTTTCTTGAACTT	AT2G22840
>ath-miR396b-5p	TTCCACAGCTTTCTTGAACTT	AT3G52910
>ath-miR396b-5p	TTCCACAGCTTTCTTGAACTT	AT2G45480
>ath-miR396b-5p	TTCCACAGCTTTCTTGAACTT	AT5G53660
>ath-miR396b-5p	TTCCACAGCTTTCTTGAACTT	AT1G10120
>ath-miR396b-5p	TTCCACAGCTTTCTTGAACTT	AT2G36400
>ath-miR169h >ath-miR169i >ath-miR169j >ath-miR169k >ath-miR169l >ath-miR169m >ath-miR169n	TAGCCAAGGATGACTTGCCTG	AT1G72830
>ath-miR169h >ath-miR169i >ath-miR169j >ath-miR169k >ath-miR169l >ath-miR169m >ath-miR169n	TAGCCAAGGATGACTTGCCTG	AT1G54160
>ath-miR169h >ath-miR169i >ath-miR169j >ath-miR169k >ath-miR169l >ath-miR169m >ath-miR169n	TAGCCAAGGATGACTTGCCTG	AT5G06510
>ath-miR169h >ath-miR169i >ath-miR169j >ath-miR169k >ath-miR169l >ath-miR169m >ath-miR169n	TAGCCAAGGATGACTTGCCTG	AT5G12840
>ath-miR169h >ath-miR169i >ath-miR169j >ath-miR169k >ath-miR169l >ath-miR169m >ath-miR169n	TAGCCAAGGATGACTTGCCTG	AT1G17590
>ath-miR169h >ath-miR169i >ath-miR169j >ath-miR169k >ath-miR169l >ath-miR169m >ath-miR169n	TAGCCAAGGATGACTTGCCTG	AT3G05690
>ath-miR170-3p	TGATTGAGCCGTGTCAATATC	AT3G60630
>ath-miR170-3p	TGATTGAGCCGTGTCAATATC	AT4G00150
>ath-miR170-3p	TGATTGAGCCGTGTCAATATC	AT2G45160
>ath-miR774a	TTGGTTACCCATATGGCCATC	AT3G19890
>ath-miR774a	TTGGTTACCCATATGGCCATC	AT3G22700
>ath-miR774a	TTGGTTACCCATATGGCCATC	AT3G22720
>ath-miR774a	TTGGTTACCCATATGGCCATC	AT3G17490
>ath-miR774a	TTGGTTACCCATATGGCCATC	AT3G17265
>ath-miR165a-3p >ath-miR165b	TCGGACCAGGCTTCATCCCCC	AT5G60690
>ath-miR165a-3p >ath-miR165b	TCGGACCAGGCTTCATCCCCC	AT1G52150
>ath-miR165a-3p >ath-miR165b	TCGGACCAGGCTTCATCCCCC	AT4G32880
>ath-miR165a-3p >ath-miR165b	TCGGACCAGGCTTCATCCCCC	AT2G34710
>ath-miR165a-3p >ath-miR165b	TCGGACCAGGCTTCATCCCCC	AT1G30490
>ath-miR408-3p	ATGCACTGCCTCTTCCCTGGC	AT5G07130
>ath-miR408-3p	ATGCACTGCCTCTTCCCTGGC	AT5G05390
>ath-miR408-3p	ATGCACTGCCTCTTCCCTGGC	AT2G02850
>ath-miR408-3p	ATGCACTGCCTCTTCCCTGGC	AT2G47020
>ath-miR408-3p	ATGCACTGCCTCTTCCCTGGC	AT2G30210
>ath-miR408-3p	ATGCACTGCCTCTTCCCTGGC	AT3G02200
>ath-miR162a-3p >ath-miR162b-3p	TCGATAAACCTCTGCATCCAG	AT1G01040
>ath-miR402	TTCGAGGCCTATTAAACCTCTG	AT4G34060
>ath-miR402	TTCGAGGCCTATTAAACCTCTG	AT2G38950
>ath-miR842	TCATGGTCAGATCCGTCATCC	AT5G38550
>ath-miR447a-3p >ath-miR447b	TTGGGGACGAGATGTTTTGTTG	AT5G60760
>ath-miR447a-3p >ath-miR447b	TTGGGGACGAGATGTTTTGTTG	AT3G45090
>ath-miR400	TATGAGAGTATTATAAGTCAC	AT1G63330
>ath-miR400	TATGAGAGTATTATAAGTCAC	AT1G22960
>ath-miR400	TATGAGAGTATTATAAGTCAC	AT1G06580
>ath-miR400	TATGAGAGTATTATAAGTCAC	AT1G63130
>ath-miR400	TATGAGAGTATTATAAGTCAC	AT3G22470
>ath-miR400	TATGAGAGTATTATAAGTCAC	AT4G19440
>ath-miR400	TATGAGAGTATTATAAGTCAC	AT1G64580
>ath-miR400	TATGAGAGTATTATAAGTCAC	AT1G63400
>ath-miR400	TATGAGAGTATTATAAGTCAC	AT5G39710
>ath-miR400	TATGAGAGTATTATAAGTCAC	AT1G62590
>ath-miR400	TATGAGAGTATTATAAGTCAC	AT1G62670
>ath-miR400	TATGAGAGTATTATAAGTCAC	AT1G63070
>ath-miR400	TATGAGAGTATTATAAGTCAC	AT1G62720
>ath-miR400	TATGAGAGTATTATAAGTCAC	AT1G63080
>ath-miR400	TATGAGAGTATTATAAGTCAC	AT3G16710
>ath-miR400	TATGAGAGTATTATAAGTCAC	AT5G46680
>ath-miR400	TATGAGAGTATTATAAGTCAC	AT1G62930
>ath-miR400	TATGAGAGTATTATAAGTCAC	AT5G16640
>ath-miR400	TATGAGAGTATTATAAGTCAC	AT1G62910
>ath-miR156g	CGACAGAAGAGAGTGAGCAC	AT3G57920
>ath-miR156g	CGACAGAAGAGAGTGAGCAC	AT3G15270
>ath-miR156g	CGACAGAAGAGAGTGAGCAC	AT5G50670
>ath-miR156g	CGACAGAAGAGAGTGAGCAC	AT5G50570
>ath-miR156g	CGACAGAAGAGAGTGAGCAC	AT1G27370
>ath-miR156g	CGACAGAAGAGAGTGAGCAC	AT5G43270
>ath-miR156g	CGACAGAAGAGAGTGAGCAC	AT2G33810
>ath-miR156g	CGACAGAAGAGAGTGAGCAC	AT1G27360
>ath-miR156g	CGACAGAAGAGAGTGAGCAC	AT1G69170
>ath-miR156g	CGACAGAAGAGAGTGAGCAC	AT2G42200
>ath-miR156h	TGACAGAAGAAAGAGAGCAC	AT3G57920
>ath-miR156h	TGACAGAAGAAAGAGAGCAC	AT5G50670
>ath-miR156h	TGACAGAAGAAAGAGAGCAC	AT5G50570
>ath-miR156h	TGACAGAAGAAAGAGAGCAC	AT1G27370
>ath-miR156h	TGACAGAAGAAAGAGAGCAC	AT5G43270
>ath-miR156h	TGACAGAAGAAAGAGAGCAC	AT2G33810
>ath-miR156h	TGACAGAAGAAAGAGAGCAC	AT1G27360
>ath-miR156h	TGACAGAAGAAAGAGAGCAC	AT1G69170
>ath-miR156h	TGACAGAAGAAAGAGAGCAC	AT2G42200
>ath-miR157a-5p >ath-miR157b-5p >ath-miR157c-5p	TTGACAGAAGATAGAGAGCAC	AT3G57920
>ath-miR157a-5p >ath-miR157b-5p >ath-miR157c-5p	TTGACAGAAGATAGAGAGCAC	AT5G50670
>ath-miR157a-5p >ath-miR157b-5p >ath-miR157c-5p	TTGACAGAAGATAGAGAGCAC	AT5G50570
>ath-miR157a-5p >ath-miR157b-5p >ath-miR157c-5p	TTGACAGAAGATAGAGAGCAC	AT2G33810
>ath-miR157a-5p >ath-miR157b-5p >ath-miR157c-5p	TTGACAGAAGATAGAGAGCAC	AT1G27370
>ath-miR157a-5p >ath-miR157b-5p >ath-miR157c-5p	TTGACAGAAGATAGAGAGCAC	AT5G43270
>ath-miR157a-5p >ath-miR157b-5p >ath-miR157c-5p	TTGACAGAAGATAGAGAGCAC	AT1G27360
>ath-miR157a-5p >ath-miR157b-5p >ath-miR157c-5p	TTGACAGAAGATAGAGAGCAC	AT1G69170
>ath-miR157a-5p >ath-miR157b-5p >ath-miR157c-5p	TTGACAGAAGATAGAGAGCAC	AT2G42200
>ath-miR164a >ath-miR164b-5p	TGGAGAAGCAGGGCACGTGCA	AT5G61430
>ath-miR164a >ath-miR164b-5p	TGGAGAAGCAGGGCACGTGCA	AT1G56010
>ath-miR164a >ath-miR164b-5p	TGGAGAAGCAGGGCACGTGCA	AT5G07680
>ath-miR164a >ath-miR164b-5p	TGGAGAAGCAGGGCACGTGCA	AT5G53950
>ath-miR164a >ath-miR164b-5p	TGGAGAAGCAGGGCACGTGCA	AT3G12977
>ath-miR164a >ath-miR164b-5p	TGGAGAAGCAGGGCACGTGCA	AT3G15170
>ath-miR164a >ath-miR164b-5p	TGGAGAAGCAGGGCACGTGCA	AT5G39610
>ath-miR160a-5p >ath-miR160b >ath-miR160c-5p	TGCCTGGCTCCCTGTATGCCA	AT1G77850
>ath-miR160a-5p >ath-miR160b >ath-miR160c-5p	TGCCTGGCTCCCTGTATGCCA	AT2G28350
>ath-miR160a-5p >ath-miR160b >ath-miR160c-5p	TGCCTGGCTCCCTGTATGCCA	AT4G30080
>ath-miR163	TTGAAGAGGACTTGGAACTTCGAT	AT1G66700
>ath-miR163	TTGAAGAGGACTTGGAACTTCGAT	AT1G15125
>ath-miR163	TTGAAGAGGACTTGGAACTTCGAT	AT1G66720
>ath-miR163	TTGAAGAGGACTTGGAACTTCGAT	AT3G44870
>ath-miR163	TTGAAGAGGACTTGGAACTTCGAT	AT1G66690
>ath-miR163	TTGAAGAGGACTTGGAACTTCGAT	AT3G44860
>ath-miR158a-3p	TCCCAAATGTAGACAAAGCA	AT3G03580
>ath-miR158a-3p	TCCCAAATGTAGACAAAGCA	AT1G64100
>ath-miR781a >ath-miR781b	TTAGAGTTTTCTGGATACTTA	AT5G23480
>ath-miR779.1	TTCTGCTATGTTGCTGCTCAT	AT5G53890
>ath-miR395b >ath-miR395c >ath-miR395f	CTGAAGTGTTTGGGGGGACTC	AT3G22890
>ath-miR395b >ath-miR395c >ath-miR395f	CTGAAGTGTTTGGGGGGACTC	AT5G10180
>ath-miR395b >ath-miR395c >ath-miR395f	CTGAAGTGTTTGGGGGGACTC	AT4G14680
>ath-miR395b >ath-miR395c >ath-miR395f	CTGAAGTGTTTGGGGGGACTC	AT5G43780
>ath-miR172a >ath-miR172b-3p	AGAATCTTGATGATGCTGCAT	AT3G54990
>ath-miR172a >ath-miR172b-3p	AGAATCTTGATGATGCTGCAT	AT5G60120
>ath-miR172a >ath-miR172b-3p	AGAATCTTGATGATGCTGCAT	AT2G28550
>ath-miR172a >ath-miR172b-3p	AGAATCTTGATGATGCTGCAT	AT2G39250
>ath-miR172a >ath-miR172b-3p	AGAATCTTGATGATGCTGCAT	AT3G14770
>ath-miR172a >ath-miR172b-3p	AGAATCTTGATGATGCTGCAT	AT5G67180
>ath-miR172a >ath-miR172b-3p	AGAATCTTGATGATGCTGCAT	AT1G53780
>ath-miR172a >ath-miR172b-3p	AGAATCTTGATGATGCTGCAT	AT4G36920
>ath-miR168a-5p >ath-miR168b-5p	TCGCTTGGTGCAGGTCGGGAA	AT1G48410
>ath-miR857	TTTTGTATGTTGAAGGTGTAT	AT3G09220
>ath-miR3440b-5p	TTTTCTTGGCCCATCCACTTC	AT5G08490
>ath-miR778	TGGCTTGGTTTATGTACACCG	AT2G22740
>ath-miR778	TGGCTTGGTTTATGTACACCG	AT2G35160
>ath-miR856	TAATCCTACCAATAACTTCAGC	AT5G41610
>ath-miR1887	TACTAAGTAGAGTCTAAGAGA	AT4G09840
>ath-miR773a	TTTGCTTCCAGCTTTTGTCTC	AT4G14140
>ath-miR859	TCTCTCTGTTGTGAAGTCAAA	AT3G16880
>ath-miR859	TCTCTCTGTTGTGAAGTCAAA	AT3G22350
>ath-miR859	TCTCTCTGTTGTGAAGTCAAA	AT3G22700
>ath-miR859	TCTCTCTGTTGTGAAGTCAAA	AT3G22710
>ath-miR859	TCTCTCTGTTGTGAAGTCAAA	AT3G22720
>ath-miR859	TCTCTCTGTTGTGAAGTCAAA	AT3G17280
>ath-miR859	TCTCTCTGTTGTGAAGTCAAA	AT1G67450
>ath-miR859	TCTCTCTGTTGTGAAGTCAAA	AT1G11810
>ath-miR859	TCTCTCTGTTGTGAAGTCAAA	AT5G36200
>ath-miR859	TCTCTCTGTTGTGAAGTCAAA	AT3G20710
>ath-miR859	TCTCTCTGTTGTGAAGTCAAA	AT2G04920
>ath-miR859	TCTCTCTGTTGTGAAGTCAAA	AT3G24580
>ath-miR859	TCTCTCTGTTGTGAAGTCAAA	AT5G36820
>ath-miR859	TCTCTCTGTTGTGAAGTCAAA	AT3G13820
>ath-miR859	TCTCTCTGTTGTGAAGTCAAA	AT3G19880
>ath-miR859	TCTCTCTGTTGTGAAGTCAAA	AT3G21170
>ath-miR859	TCTCTCTGTTGTGAAGTCAAA	AT3G17540
>ath-miR859	TCTCTCTGTTGTGAAGTCAAA	AT2G24510
>ath-miR859	TCTCTCTGTTGTGAAGTCAAA	AT3G17570
>ath-miR859	TCTCTCTGTTGTGAAGTCAAA	AT3G13830
>ath-miR859	TCTCTCTGTTGTGAAGTCAAA	AT1G32140
>ath-miR859	TCTCTCTGTTGTGAAGTCAAA	AT3G49510
>ath-miR859	TCTCTCTGTTGTGAAGTCAAA	AT5G36730
>ath-miR859	TCTCTCTGTTGTGAAGTCAAA	AT3G49520
>ath-miR859	TCTCTCTGTTGTGAAGTCAAA	AT3G16820
>ath-miR859	TCTCTCTGTTGTGAAGTCAAA	AT5G42460
>ath-miR859	TCTCTCTGTTGTGAAGTCAAA	AT2G18780
>ath-miR859	TCTCTCTGTTGTGAAGTCAAA	AT4G33290
>ath-miR859	TCTCTCTGTTGTGAAGTCAAA	AT2G27520
>ath-miR1888a	TAAGTTAAGATTTGTGAAGAA	AT4G14930
>ath-miR1888a	TAAGTTAAGATTTGTGAAGAA	AT5G65140
>ath-miR1888a	TAAGTTAAGATTTGTGAAGAA	AT5G08310
>ath-miR1888a	TAAGTTAAGATTTGTGAAGAA	AT2G16580
>ath-miR159a	TTTGGATTGAAGGGAGCTCTA	AT5G55020
>ath-miR159a	TTTGGATTGAAGGGAGCTCTA	AT2G32460
>ath-miR159a	TTTGGATTGAAGGGAGCTCTA	AT3G11440
>ath-miR159a	TTTGGATTGAAGGGAGCTCTA	AT5G06100
>ath-miR159a	TTTGGATTGAAGGGAGCTCTA	AT3G60460
>ath-miR159a	TTTGGATTGAAGGGAGCTCTA	AT4G37770
>ath-miR159a	TTTGGATTGAAGGGAGCTCTA	AT2G34010
>ath-miR159a	TTTGGATTGAAGGGAGCTCTA	AT2G26960
>ath-miR159a	TTTGGATTGAAGGGAGCTCTA	AT2G26950
>ath-miR159b-3p	TTTGGATTGAAGGGAGCTCTT	AT3G11440
>ath-miR159b-3p	TTTGGATTGAAGGGAGCTCTT	AT5G06100
>ath-miR159b-3p	TTTGGATTGAAGGGAGCTCTT	AT2G34010
>ath-miR159b-3p	TTTGGATTGAAGGGAGCTCTT	AT2G26950
>ath-miR159b-3p	TTTGGATTGAAGGGAGCTCTT	AT5G55020
>ath-miR159b-3p	TTTGGATTGAAGGGAGCTCTT	AT4G26930
>ath-miR159c	TTTGGATTGAAGGGAGCTCCT	AT3G11440
>ath-miR159c	TTTGGATTGAAGGGAGCTCCT	AT5G06100
>ath-miR159c	TTTGGATTGAAGGGAGCTCCT	AT2G26950
>ath-miR159c	TTTGGATTGAAGGGAGCTCCT	AT5G55020
>ath-miR159c	TTTGGATTGAAGGGAGCTCCT	AT4G26930
>ath-miR771	TGAGCCTCTGTGGTAGCCCTCA	AT1G76810
>ath-miR2939	TAACGCACAACACTAAGCCAT	AT3G19890
>ath-miR319a >ath-miR319b	TTGGACTGAAGGGAGCTCCCT	AT1G53230
>ath-miR319a >ath-miR319b	TTGGACTGAAGGGAGCTCCCT	AT1G30210
>ath-miR319a >ath-miR319b	TTGGACTGAAGGGAGCTCCCT	AT4G18390
>ath-miR319a >ath-miR319b	TTGGACTGAAGGGAGCTCCCT	AT3G15030
>ath-miR319a >ath-miR319b	TTGGACTGAAGGGAGCTCCCT	AT2G31070
>ath-miR776	TCTAAGTCTTCTATTGATGTT	AT5G62310
>ath-miR393a-5p >ath-miR393b-5p	TCCAAAGGGATCGCATTGATCC	AT3G23690
>ath-miR393a-5p >ath-miR393b-5p	TCCAAAGGGATCGCATTGATCC	AT3G62980
>ath-miR393a-5p >ath-miR393b-5p	TCCAAAGGGATCGCATTGATCC	AT4G03190
>ath-miR393a-5p >ath-miR393b-5p	TCCAAAGGGATCGCATTGATCC	AT3G26810
>ath-miR393a-5p >ath-miR393b-5p	TCCAAAGGGATCGCATTGATCC	AT1G12820
>ath-miR777	TACGCATTGAGTTTCGTTGCTT	AT1G30060
>ath-miR858a	TTTCGTTGTCTGTTCGACCTT	AT5G49330
>ath-miR858a	TTTCGTTGTCTGTTCGACCTT	AT3G08500
>ath-miR858a	TTTCGTTGTCTGTTCGACCTT	AT1G66230
>ath-miR858a	TTTCGTTGTCTGTTCGACCTT	AT2G47460
>ath-miR858a	TTTCGTTGTCTGTTCGACCTT	AT1G06180
>ath-miR775	TTCGATGTCTAGCAGTGCCA	AT1G23390
>ath-miR775	TTCGATGTCTAGCAGTGCCA	AT1G53290
>ath-miR390a-5p >ath-miR390b-5p	AAGCTCAGGAGGGATAGCGCC	AT3G17185
>ath-miR397a	TCATTGAGTGCAGCGTTGATG	AT2G38080
>ath-miR397a	TCATTGAGTGCAGCGTTGATG	AT2G29130
>ath-miR397a	TCATTGAGTGCAGCGTTGATG	AT5G60020
>ath-miR167d	TGAAGCTGCCAGCATGATCTGG	AT5G37020
>ath-miR167d	TGAAGCTGCCAGCATGATCTGG	AT1G30330
>ath-miR397b	TCATTGAGTGCATCGTTGATG	AT5G60020
>ath-miR397b	TCATTGAGTGCATCGTTGATG	AT3G60250
>ath-miR397b	TCATTGAGTGCATCGTTGATG	AT2G38080
>ath-miR397b	TCATTGAGTGCATCGTTGATG	AT2G29130
>ath-miR824-5p	TAGACCATTTGTGAGAAGGGA	AT3G57230
>ath-miR167a-5p >ath-miR167b	TGAAGCTGCCAGCATGATCTA	AT5G37020
>ath-miR167a-5p >ath-miR167b	TGAAGCTGCCAGCATGATCTA	AT1G30330
>ath-miR398a-3p	TGTGTTCTCAGGTCACCCCTT	AT1G08830
>ath-miR398a-3p	TGTGTTCTCAGGTCACCCCTT	AT2G28190
>ath-miR398a-3p	TGTGTTCTCAGGTCACCCCTT	AT3G15640
>ath-miR398a-3p	TGTGTTCTCAGGTCACCCCTT	AT1G12520
>ath-miR398b-3p >ath-miR398c-3p	TGTGTTCTCAGGTCACCCCTG	AT1G08830
>ath-miR398b-3p >ath-miR398c-3p	TGTGTTCTCAGGTCACCCCTG	AT2G28190
>ath-miR398b-3p >ath-miR398c-3p	TGTGTTCTCAGGTCACCCCTG	AT3G15640
>ath-miR398b-3p >ath-miR398c-3p	TGTGTTCTCAGGTCACCCCTG	AT1G12520
>ath-miR472-3p	TTTTTCCTACTCCGCCCATACC	AT5G43740
>ath-miR472-3p	TTTTTCCTACTCCGCCCATACC	AT5G43730
>ath-miR472-3p	TTTTTCCTACTCCGCCCATACC	AT5G05400
>ath-miR472-3p	TTTTTCCTACTCCGCCCATACC	AT5G63020
>ath-miR472-3p	TTTTTCCTACTCCGCCCATACC	AT4G27190
>ath-miR472-3p	TTTTTCCTACTCCGCCCATACC	AT1G12290
>ath-miR472-3p	TTTTTCCTACTCCGCCCATACC	AT1G12280
>ath-miR472-3p	TTTTTCCTACTCCGCCCATACC	AT1G63360
>ath-miR472-3p	TTTTTCCTACTCCGCCCATACC	AT5G47260
>ath-miR472-3p	TTTTTCCTACTCCGCCCATACC	AT1G15890
>ath-miR472-3p	TTTTTCCTACTCCGCCCATACC	AT1G51480
>ath-miR472-3p	TTTTTCCTACTCCGCCCATACC	AT4G10780
>ath-miR472-3p	TTTTTCCTACTCCGCCCATACC	AT1G62630
>ath-miR472-3p	TTTTTCCTACTCCGCCCATACC	AT1G12220
>ath-miR472-3p	TTTTTCCTACTCCGCCCATACC	AT1G12210
>ath-miR1886.1	TGAGAGAAGTGAGATGAAATC	AT2G47940
>ath-miR3933	AGAAGCAAAATGACGACTCGG	AT4G16580
>ath-miR161.2	TCAATGCATTGAAAGTGACTA	AT1G63330
>ath-miR161.2	TCAATGCATTGAAAGTGACTA	AT4G26800
>ath-miR161.2	TCAATGCATTGAAAGTGACTA	AT1G63230
>ath-miR161.2	TCAATGCATTGAAAGTGACTA	AT2G41720
>ath-miR161.2	TCAATGCATTGAAAGTGACTA	AT5G41170
>ath-miR161.2	TCAATGCATTGAAAGTGACTA	AT1G63130
>ath-miR161.2	TCAATGCATTGAAAGTGACTA	AT5G65560
>ath-miR161.2	TCAATGCATTGAAAGTGACTA	AT1G63150
>ath-miR161.2	TCAATGCATTGAAAGTGACTA	AT1G63400
>ath-miR161.2	TCAATGCATTGAAAGTGACTA	AT1G06580
>ath-miR161.2	TCAATGCATTGAAAGTGACTA	AT1G62590
>ath-miR161.2	TCAATGCATTGAAAGTGACTA	AT1G64583
>ath-miR161.2	TCAATGCATTGAAAGTGACTA	AT1G62670
>ath-miR161.2	TCAATGCATTGAAAGTGACTA	AT1G63070
>ath-miR161.2	TCAATGCATTGAAAGTGACTA	AT1G63080
>ath-miR161.2	TCAATGCATTGAAAGTGACTA	AT3G16710
>ath-miR161.2	TCAATGCATTGAAAGTGACTA	AT5G55840
>ath-miR161.2	TCAATGCATTGAAAGTGACTA	AT1G62930
>ath-miR161.2	TCAATGCATTGAAAGTGACTA	AT5G16640
>ath-miR161.2	TCAATGCATTGAAAGTGACTA	AT1G62910
>ath-miR823	TGGGTGGTGATCATATAAGAT	AT1G69770
>ath-miR828	TCTTGCTTAAATGAGTATTCCA	AT1G66370
>ath-miR827	TTAGATGACCATCAACAAACT	AT1G02860
>ath-miR169d >ath-miR169e >ath-miR169f-5p >ath-miR169g-5p	TGAGCCAAGGATGACTTGCCG	AT1G72830
>ath-miR169d >ath-miR169e >ath-miR169f-5p >ath-miR169g-5p	TGAGCCAAGGATGACTTGCCG	AT1G54160
>ath-miR169d >ath-miR169e >ath-miR169f-5p >ath-miR169g-5p	TGAGCCAAGGATGACTTGCCG	AT5G06510
>ath-miR169d >ath-miR169e >ath-miR169f-5p >ath-miR169g-5p	TGAGCCAAGGATGACTTGCCG	AT1G17590
>ath-miR169d >ath-miR169e >ath-miR169f-5p >ath-miR169g-5p	TGAGCCAAGGATGACTTGCCG	AT3G05690
>ath-miR447c-3p	TTGGGGACGACATCTTTTGTTG	AT5G60760
>ath-miR172e-3p	GGAATCTTGATGATGCTGCAT	AT3G54990
>ath-miR172e-3p	GGAATCTTGATGATGCTGCAT	AT2G39250
>ath-miR172e-3p	GGAATCTTGATGATGCTGCAT	AT5G60120
>ath-miR172e-3p	GGAATCTTGATGATGCTGCAT	AT5G67180
>ath-miR172e-3p	GGAATCTTGATGATGCTGCAT	AT4G36920
>ath-miR172e-3p	GGAATCTTGATGATGCTGCAT	AT2G28550
>ath-miR166a-3p >ath-miR166b-3p >ath-miR166c >ath-miR166d >ath-miR166e-3p >ath-miR166f >ath-miR166g	TCGGACCAGGCTTCATTCCCC	AT5G60690
>ath-miR166a-3p >ath-miR166b-3p >ath-miR166c >ath-miR166d >ath-miR166e-3p >ath-miR166f >ath-miR166g	TCGGACCAGGCTTCATTCCCC	AT1G52150
>ath-miR166a-3p >ath-miR166b-3p >ath-miR166c >ath-miR166d >ath-miR166e-3p >ath-miR166f >ath-miR166g	TCGGACCAGGCTTCATTCCCC	AT4G32880
>ath-miR166a-3p >ath-miR166b-3p >ath-miR166c >ath-miR166d >ath-miR166e-3p >ath-miR166f >ath-miR166g	TCGGACCAGGCTTCATTCCCC	AT2G34710
>ath-miR166a-3p >ath-miR166b-3p >ath-miR166c >ath-miR166d >ath-miR166e-3p >ath-miR166f >ath-miR166g	TCGGACCAGGCTTCATTCCCC	AT1G30490
>ath-miR171a-3p	TGATTGAGCCGCGCCAATATC	AT3G60630
>ath-miR171a-3p	TGATTGAGCCGCGCCAATATC	AT4G00150
>ath-miR171a-3p	TGATTGAGCCGCGCCAATATC	AT2G45160
>ath-miR167c-5p	TAAGCTGCCAGCATGATCTTG	AT5G37020
>ath-miR167c-5p	TAAGCTGCCAGCATGATCTTG	AT1G30330
>ath-miR173-5p	TTCGCTTGCAGAGAGAAATCAC	AT1G50055
>ath-miR173-5p	TTCGCTTGCAGAGAGAAATCAC	AT2G39681
>ath-miR173-5p	TTCGCTTGCAGAGAGAAATCAC	AT2G39675
>ath-miR173-5p	TTCGCTTGCAGAGAGAAATCAC	AT2G27400
>ath-miR161.1	TGAAAGTGACTACATCGGGGT	AT1G64583
>ath-miR161.1	TGAAAGTGACTACATCGGGGT	AT5G41170
>ath-miR161.1	TGAAAGTGACTACATCGGGGT	AT1G63130
>ath-miR161.1	TGAAAGTGACTACATCGGGGT	AT1G62670
>ath-miR161.1	TGAAAGTGACTACATCGGGGT	AT1G63150
>ath-miR161.1	TGAAAGTGACTACATCGGGGT	AT1G62860
>ath-miR161.1	TGAAAGTGACTACATCGGGGT	AT1G63080
>ath-miR161.1	TGAAAGTGACTACATCGGGGT	AT1G63400
>ath-miR161.1	TGAAAGTGACTACATCGGGGT	AT1G62930
>ath-miR161.1	TGAAAGTGACTACATCGGGGT	AT1G06580
>ath-miR161.1	TGAAAGTGACTACATCGGGGT	AT5G16640
>ath-miR161.1	TGAAAGTGACTACATCGGGGT	AT1G62910
>ath-miR396a-5p	TTCCACAGCTTTCTTGAACTG	AT4G37740
>ath-miR396a-5p	TTCCACAGCTTTCTTGAACTG	AT4G24150
>ath-miR396a-5p	TTCCACAGCTTTCTTGAACTG	AT2G22840
>ath-miR396a-5p	TTCCACAGCTTTCTTGAACTG	AT3G52910
>ath-miR396a-5p	TTCCACAGCTTTCTTGAACTG	AT2G45480
>ath-miR396a-5p	TTCCACAGCTTTCTTGAACTG	AT5G10450
>ath-miR396a-5p	TTCCACAGCTTTCTTGAACTG	AT5G53660
>ath-miR396a-5p	TTCCACAGCTTTCTTGAACTG	AT1G10120
>ath-miR396a-5p	TTCCACAGCTTTCTTGAACTG	AT2G36400
>ath-miR844-5p	TGGTAAGATTGCTTATAAGCT	AT5G51270
>ath-miR846-3p	TTGAATTGAAGTGCTTGAATT	AT5G49870
>ath-miR846-3p	TTGAATTGAAGTGCTTGAATT	AT1G52070
>ath-miR846-3p	TTGAATTGAAGTGCTTGAATT	AT1G52060
>ath-miR846-3p	TTGAATTGAAGTGCTTGAATT	AT5G49850
>ath-miR846-3p	TTGAATTGAAGTGCTTGAATT	AT1G60110
>ath-miR846-3p	TTGAATTGAAGTGCTTGAATT	AT2G25980
>ath-miR846-3p	TTGAATTGAAGTGCTTGAATT	AT1G52130
>ath-miR846-3p	TTGAATTGAAGTGCTTGAATT	AT1G52050
>ath-miR846-3p	TTGAATTGAAGTGCTTGAATT	AT5G28520
>ath-miR846-3p	TTGAATTGAAGTGCTTGAATT	AT1G57570
>ath-miR863-3p	TTGAGAGCAACAAGACATAAT	AT4G13495
