# Supplementary material for: PAREsnip2: a tool for high-throughput prediction of small RNA targets from degradome sequencing data using configurable targeting rules
Source: Nucleic Acids Res. 2018 Jul 11;46(17):8730–9. doi: 10.1093/nar/gky609 (PMC6158750; doi:10.1093/nar/gky609)
Supplement: Supplementary Data [file gky609_supplemental_files.zip › Supplementary Table S2.csv]

Record ID	Short Read ID	Gene ID	Category	Cleavage Position	Fragment Abundance	Weighted Fragment Abundance	Normalized Fragment Abundance	Short Read Abundance	Normalized Short Read Abundance	Duplex	Alignment Score	Duplex MFE	Perfect MFE	MFE Ratio	p-value
1	>ACGGACCAGGCTTCATCCCCC	AT1G30490.1	0	806	589	41.5	238.6506231860628	7	211.79389428459046	5' ACGGACCAGGCTTCATCCCCCC '3 |||||||||||||||||| 3' ATCTTAGGCCTGGTCCGAAGTAGGGT-TTAGTAG '5	4.0	-40.4	-46.3	0.8725701943844493	0.0017135019960784481
2	>ACGGACCAGGCTTCATCCCCC	AT1G52150.2	0	1279	287	32.0	116.28646664584045	7	211.79389428459046	5' ACGGACCAGGCTTCATCCCCC '3 ||||||||||||||| || 3' ACCTTAGGCCTGGTCCGAAGTAAGGTCCGTAG '5	4.0	-33.5	-46.3	0.7235421166306696	0.0014641285920650171
3	>ACGGACCAGGCTTCATCCCCC	AT2G34710.1	0	881	615	67.5	249.1852856696581	7	211.79389428459046	5' ACGGACCAGGCTTCATCCCCCC '3 |||||||||||||||||| 3' ATCTTAGGCCTGGTCCGAAGTAGGGT-TTAGTAG '5	4.0	-40.4	-46.3	0.8725701943844493	0.001641496691172195
4	>ACGGACCAGGCTTCATCCCCC	AT4G32880.1	0	945	41	8.0	16.612352377977206	7	211.79389428459046	5' ACGGACCAGGCTTCATCCCCCC '3 |||||||||||||||||| 3' ACCTTAGGCCTGGTCCGAAGTAGGGT-CCCGTAA '5	4.0	-40.4	-46.3	0.8725701943844493	0.0016638931419837855
5	>ACGGACCAGGCTTCATCCCCC	AT5G60690.1	0	1273	35	35.0	14.181276420224444	7	211.79389428459046	5' ACGGACCAGGCTTCATCCCCCC '3 |||||||||||||||||| 3' GGCTTAGGCCTGGTCCGAAGTAGGGT-CCCGTAG '5	4.0	-40.4	-46.3	0.8725701943844493	0.0014351317955126897
6	>TTGACAGAAGATAGAGAGCACTTC	AT1G27370.1	2	2379	147	34.0	59.56136096494267	6	181.53762367250613	5' TTGACAGAAGATAGAGAGCACT-TC '3 ||||||||||| |||||||||| | 3' TTCATCAACTGTCTTCTCTCTCTCGTGACATC '5	4.0	-34.2	-41.7	0.8201438848920863	0.003321847170903114
7	>TTGACAGAAGATAGAGAGCACTTC	AT3G57920.1	0	856	24	24.0	9.724303831011047	6	181.53762367250613	5' TTGACAGAAGATAGAGAGCACTTC '3 ||||||||||| ||||||||| | 3' TACTCAAACTGTCTTCTCTCTCTCGTGTCGAA '5	4.0	-33.2	-41.7	0.7961630695443646	0.002209130275624971
8	>TTGACAGAAGATAGAGAGCACTTC	AT5G43270.2	0	1160	981	53.5	397.4809190925766	6	181.53762367250613	5' TTGACAGAAGATAGAGAGCACT-TC '3 ||||||||||| |||||||||o || 3' AACTTAAACTGTCTTCTCTCTCTCGTGGTAGT '5	3.5	-34.6	-41.7	0.829736211031175	6.246096189881367E-4
9	>AATACGCTATGTTGGACTTAGA	AT2G27400.1	3	497	4	4.0	1.620717305168508	9	272.3064355087592	5' AA-TACGCTATGTTGGACTTAGA '3 |||||||||||||||||||| 3' GTAAAGAGATGCGATACAACCTGAATCTTATT '5	4.0	-33.5	-34.7	0.9654178674351584	0.01978142603683475
10	>ATATCCCATTTCTACCATCTGT	AT2G39681.1	3	532	10	5.0	4.05179326292127	24	726.1504946900245	5' ATATCCCATTTCTACCATCTG-T '3 ||||||||||||||||||||| 3' TATACATATAGGGTAAAGATGGTAGACCTTTAT '5	2.0	-34.7	-35.7	0.9719887955182073	0.03748894782058487
11	>TCCTAAGTCCAACATAGCGTT	AT5G18040.1	2	686	7	7.0	2.8362552840448894	3243	98121.08559498956	5' TCCTAAGTCCAACATAGCGT-T '3 o||||||||||||||||||| 3' ACTGTAGGGATTCAGGTTGTATCGCACTTAAGG '5	2.5	-34.9	-35.6	0.9803370786516853	0.004734851025214537
12	>AGAATCTTGATGATGCTGCATTT	AT2G28550.3	0	1613	836	244.0	338.72991678021816	28	847.1755771383619	5' AGAATCTTGATGATGCTGCATTT '3 ||||||o|||||||||||| | o 3' TTACACTCTTAGGACTACTACGACG-ACGTTGA '5	3.5	-32.7	-36.1	0.9058171745152355	0.002506264403159042
13	>AGAATCTTGATGATGCTGCATTT	AT2G39250.1	0	1055	31	31.0	12.560559115055938	28	847.1755771383619	5' AGAATCTTGATGATGCTGCATTT '3 |||||o||||||||||o|| o| 3' ACTTTCCCTTAGGACTACTACGATGTTGACAG '5	4.0	-31.1	-36.1	0.8614958448753463	0.004891959509336963
14	>AGAATCTTGATGATGCTGCATTT	AT3G54990.1	0	976	12	12.0	4.862151915505524	28	847.1755771383619	5' AGAATCTTGATGATGCTGCATTT '3 |||||o||||||||||||| o| 3' ATTTTCCCTTAGGACTACTACGACGTTGACAG '5	3.5	-33.1	-36.1	0.9168975069252078	0.004887576169321672
15	>AGAATCTTGATGATGCTGCATTT	AT4G36920.1	0	1340	56	56.0	22.690042272359115	28	847.1755771383619	5' AGAATCTTGATGATGCTGCATTT '3 ||||||o||||||||||||| o 3' CTCCTCTCTTAGGACTACTACGACGTCGTAAA '5	3.5	-33.7	-36.1	0.9335180055401663	0.003078815395634482
16	>AGAATCTTGATGATGCTGCATTT	AT5G60120.2	0	1821	822	352.0	333.0574062121284	28	847.1755771383619	5' AGAATCTTGATGATGCTGCATTT '3 ||||||o|||||||||||||||| 3' TCTCACTCTTAGGACTACTACGACGTAAACTT '5	1.0	-35.8	-36.1	0.9916897506925206	4.391743522178526E-4
17	>AGAATCTTGATGATGCTGCATTT	AT5G67180.1	0	1309	56	56.0	22.690042272359115	28	847.1755771383619	5' AGAATCTTGATGATGCTGCATTT '3 ||||||o|||||||||||| || 3' CTCCTCTCTTAGGACTACTACGACGGTAAGGG '5	3.0	-32.7	-36.1	0.9058171745152355	0.0013119054015885423
18	>TTCTAAGTCCAACATAGCGT	AT5G18040.1	2	686	7	7.0	2.8362552840448894	67	2027.1701310096519	5' TTTCTAAGTCCAACATAGCGT '3 o o|||||||||||||||||| 3' ACTGTAGG-GGATTCAGGTTGTATCGCACTAAGG '5	2.5	-31.1	-32.4	0.9598765432098766	0.004734851025214537
19	>AGTACGGTAGGGGCAGAGGGA	AT4G30910.1	3	906	4	2.0	1.620717305168508	22	665.6379534658558	5' AGTACGGTAGGGGCAGAGGGA '3 |||||||o||||| ||||oo 3' AGTCGATCATGCCGTCCCC-TCTCTTGTAACCG '5	4.0	-32.1	-45.0	0.7133333333333334	0.04897875924313644
20	>TCGCTTGGTGCAGGTCGGGAACT	AT1G48410.2	2	522	138	138.0	55.91474702831352	16	484.1003297933497	5' TCGCTTGGTGCAGGTCGGGAACT '3 | |||||o||||| ||||||||| 3' CACTCCATCGAACTACGTCGAGCCCTTGACTA '5	4.0	-38.3	-47.9	0.7995824634655532	0.020938353806180365
21	>TTGAAGAGGACTTGGAATTTT	AT1G15125.1	0	263	60	60.0	24.310759577527623	44	1331.2759069317117	5' TTGAAGAGGACTTGGAATTTT '3 |||||||o||||||o||o| 3' TGCAGCAACTTCTTCTGAACTTTGACTCCTCA '5	4.0	-24.5	-31.3	0.7827476038338658	0.0028929586668087204
22	>TTGAAGAGGACTTGGAATTTT	AT1G66700.1	0	358	74	16.0	29.983270145617396	44	1331.2759069317117	5' TTGAAGAGGACTTGGAATTTTT '3 |||||||||||||||||o|o 3' TTTAGTAACTTCTCCTGAACCTTGAG-CCTACAA '5	3.0	-31.3	-31.3	1.0	7.818608287725182E-4
23	>TTGAAGAGGACTTGGAATTTT	AT3G44860.1	0	331	31	31.0	12.560559115055938	44	1331.2759069317117	5' TTGAAGAGGACTTGGAATTTT '3 |||||||oo||||||||o|o 3' CTTAGTAACTTCTTTTGAACCTTGAGCTAAGG '5	4.0	-26.0	-31.3	0.8306709265175719	0.002469134686023833
24	>CTTAACCAAACTCTGATCT	AT5G47240.1	2	621	7	7.0	2.8362552840448894	6	181.53762367250613	5' CTTAACCAAACTCTGATCT '3 ||||||||||||o ||| 3' CCATTGAAATTGGTTTGAGGAAAGAAAGGGAA '5	3.5	-20.3	-28.9	0.7024221453287198	0.03669354728491636
25	>ATGTGATACCTTTTCGGAAAGCCC	AT4G06477.1	2	3949	12	12.0	4.862151915505524	82	2481.014190190917	5' ATGTGATACCTTTTCGGAAAGCCC '3 |||||||||||||||||||||||| 3' GAACCGTACACTATGGAAAAGCCTTTCGGGTT '5	0.0	-42.4	-42.4	1.0	9.30286591144025E-4
26	>TTCCACAGCTTTCTTGAACTC	AT1G10120.1	0	1317	655	33.0	265.3924587213432	37	1119.482012647121	5' TTCCACAGCTTTCTTGAACTC '3 o||||||||||||||| o| 3' TTTAAGGAGGTGTCGAAAGAAC-AAGGTAACAC '5	4.0	-26.5	-35.4	0.748587570621469	0.005200933969357502
27	>TTCCACAGCTTTCTTGAACTC	AT1G60120.1	0	870	17	8.5	6.888048546966159	37	1119.482012647121	5' TTCCACAGCTTTCTTGAACTC '3 |||||||o||||||| |||| 3' TTATCCAAGGTGTTGAAAGAAGGTGAGCTCCA '5	3.0	-26.1	-35.4	0.7372881355932204	0.007718244818836872
28	>TTCCACAGCTTTCTTGAACTC	AT1G60140.1	2	2297	17	8.5	6.888048546966159	37	1119.482012647121	5' TTCCACAGCTTTCTTGAACTC '3 |||||||o||||||| |||| 3' TTATCCAAGGTGTTGAAAGAAGGTGAGTTCCA '5	3.0	-26.1	-35.4	0.7372881355932204	0.030297528094366255
29	>TTCCACAGCTTTCTTGAACTC	AT2G22840.1	0	792	4407	3094.0	1785.6252909694035	37	1119.482012647121	5' TTCCACA-GCTTTCTTGAACTC '3 ||||||| |||||||||||| 3' ACCGGAAGGTGTCCGAAAGAACTTGCTACCGC '5	3.0	-29.0	-35.4	0.8192090395480226	0.0043919776631407
30	>TTCCACAGCTTTCTTGAACTC	AT2G36400.1	0	757	1030	1030.0	417.3347060808908	37	1119.482012647121	5' TTCCACA-GCTTTCTTGAACTC '3 ||||||| |||||||||||| 3' CCTCAAAGGTGTCCGAAAGAACTTGCCAACGC '5	3.0	-29.0	-35.4	0.8192090395480226	0.005004681590084936
31	>TTCCACAGCTTTCTTGAACTC	AT2G45480.1	0	525	6	6.0	2.431075957752762	37	1119.482012647121	5' TTCCAC-AGCTTTCTTGAACTC '3 |||||| ||||||||||||| 3' CTTCTAAGGTGTTCGAAAGAACTTGCAAATGC '5	3.0	-29.0	-35.4	0.8192090395480226	0.0051662786173770625
32	>TTCCACAGCTTTCTTGAACTC	AT3G52910.1	0	753	14	14.0	5.672510568089779	37	1119.482012647121	5' TTCCACA-GCTTTCTTGAACTC '3 ||||||| |||||||||||| 3' CGCCAAAGGTGTCCGAAAGAACTTGCCAAAGA '5	3.0	-29.0	-35.4	0.8192090395480226	0.005466334360735403
33	>TTCCACAGCTTTCTTGAACTC	AT4G37740.1	0	921	3102	2063.0	1256.866270158178	37	1119.482012647121	5' TTCCACA-GCTTTCTTGAACTC '3 ||||||| |||||||||||| 3' ACCTGAAGGTGTCCGAAAGAACTTGCTACTGC '5	3.0	-29.0	-35.4	0.8192090395480226	0.004191767589654227
34	>CGAAGCTGCCAGCATGATCTGG	AT5G37020.1	2	2381	9	9.0	3.646613936629143	17	514.356600405434	5' CGAAGCTGCCAGCATGATCTGG '3 | ||||||||||| ||||||oo 3' TGCTTATGG-TTCGACGGTCGGACTAGATTCCCC '5	3.0	-31.4	-44.3	0.708803611738149	0.0017734266671325383
35	>TCAATGCATTGAAAGTGACTTTC	AT1G62590.1	0	1050	86	21.5	34.845422061122925	6	181.53762367250613	5' TCAATGCATTGAAAGTGACTTTC '3 ||||||||||||| |||||| 3' GTAGCTAGTTACGTAACTTGCACTGA-TTTAAT '5	4.0	-26.7	-35.1	0.7606837606837606	0.0022789416226981496
36	>TCAATGCATTGAAAGTGACTTTC	AT1G63150.1	0	997	86	21.5	34.845422061122925	6	181.53762367250613	5' TCAATGCATTGAAAGTGACTTTC '3 ||||||||||||||||o|| o 3' GTAGCTAGTTACGTAACTTTCATTGTTGTAAC '5	4.0	-27.8	-35.1	0.792022792022792	0.0024618402623082236
37	>TCAATGCATTGAAAGTGACTTTC	AT1G63330.1	0	775	86	21.5	34.845422061122925	6	181.53762367250613	5' TCAATGCATTGAAAGTGACTTTC '3 ||||||||||||| |||||| 3' GTAGCTAGTTACGTAACTTGCACTGA-TTTAAT '5	4.0	-26.7	-35.1	0.7606837606837606	0.0030084214045150715
38	>TCAATGCATTGAAAGTGACTTTC	AT1G63400.1	2	1000	26	26.0	10.534662483595302	6	181.53762367250613	5' TCAATGCATTGAAAGTGACTTTC '3 ||||||| |||||||||||| | 3' GTAGTTAGTTACGCAACTTTCACTGA-TGTAAA '5	4.0	-26.5	-35.1	0.7549857549857549	0.03734712466996659
39	>TCAATGCATTGAAAGTGACTTTC	AT5G41170.1	0	892	86	21.5	34.845422061122925	6	181.53762367250613	5' TCAATGCATTGAAAGTGACTTTC '3 |||||||||||||||||| | o 3' GTAGCTAGTTACGTAACTTTCACTAATGTAGT '5	3.5	-26.7	-35.1	0.7606837606837606	4.810004810005264E-4
40	>TTCGTGATTTGGGCTATATTACG	AT4G06477.1	3	3828	3	3.0	1.215537978876381	29	877.4318477504463	5' TTCGTGATTTGGGCTATATTACG '3 ||||||||||| o|||||||||| 3' CCGTAAAAGCACTAAACATGATATAATGCCTG '5	3.0	-27.9	-36.6	0.7622950819672131	0.0023258517866088235
41	>ACAGCTCTTTCTAACAACTTTCTT	AT3G16800.2	3	1123	3	3.0	1.215537978876381	13	393.3315179570966	5' ACAGCTCTTTCTAACAACTTTCTT '3 ||||||||o|||| ||| |o|||| 3' TCGCAGTGTCGAGAGAGATGGTT-AGAGAAACG '5	3.5	-26.2	-36.5	0.7178082191780821	0.023406962397633735
42	>TTGACAGAAGATAGAGAGCACTT	AT1G27360.1	2	1264	52	52.0	21.069324967190603	1944	58818.190069891985	5' TTGACAGAAGATAGAGAGCACTT '3 ||||||||||| ||||||||| 3' TTCTCCAACTGTCTTCTCTCTCTCGTGCCACC '5	4.0	-33.4	-38.8	0.8608247422680413	0.0033647344978398053
43	>TTGACAGAAGATAGAGAGCACTT	AT1G27370.1	2	2379	147	34.0	59.56136096494267	1944	58818.190069891985	5' TTGACAGAAGATAGAGAGCACT-T '3 ||||||||||| |||||||||| | 3' TTCATCAACTGTCTTCTCTCTCTCGTGACAATC '5	3.0	-34.2	-38.8	0.8814432989690723	0.0011085107323001164
44	>TTGACAGAAGATAGAGAGCACTT	AT2G42200.1	1	948	16	16.0	6.482869220674032	1944	58818.190069891985	5' TTGACAGAAGATAGAGAGCACTT '3 ||||||||||| ||||||||| 3' CACCTAAACTGTCTTCTCTCTCTCGTGTCAAA '5	4.0	-33.2	-38.8	0.8556701030927837	0.0067294506408071
45	>TTGACAGAAGATAGAGAGCACTT	AT3G57920.1	0	856	24	24.0	9.724303831011047	1944	58818.190069891985	5' TTGACAGAAGATAGAGAGCACTT '3 ||||||||||| ||||||||| 3' TACTCAAACTGTCTTCTCTCTCTCGTGTCGAA '5	4.0	-33.2	-38.8	0.8556701030927837	0.003679171873063769
46	>TTGACAGAAGATAGAGAGCACTT	AT5G43270.2	0	1160	981	53.5	397.4809190925766	1944	58818.190069891985	5' TTGACAGAAGATAGAGAGCACT-T '3 ||||||||||| |||||||||o | 3' AACTTAAACTGTCTTCTCTCTCTCGTGGTAAGT '5	3.5	-34.1	-38.8	0.8788659793814434	0.0012488291008001529
47	>ACGAATTCAGACTGTGAAACT	AT4G11560.1	3	1854	2	2.0	0.810358652584254	34	1028.713200810868	5' ACGAATTCAGACTGTGAAACT '3 |||||||||||o |||||| 3' GGGTCAAGCTTAAGTCTGGG-CTTTGAGATTTG '5	4.0	-24.8	-33.0	0.7515151515151516	0.035658960937759
48	>CAAAGGCACGTGTCGTTGGC	AT5G03280.1	3	4181	2	2.0	0.810358652584254	13	393.3315179570966	5' CAAAGGCAC-GTGTCGTTGGC '3 ||||o|||| |||||o|||| 3' CTTCCGTTTTCGTGCCACAGTAACCACAGGCG '5	3.5	-28.8	-38.5	0.7480519480519481	0.0409814369820497
49	>TCAATGCATTGAAAGTGACT	AT1G62590.1	0	1050	86	21.5	34.845422061122925	45	1361.532177543796	5' TCAATGCATTGAAAGTGACT '3 ||||||||||||| |||||| 3' GTAGCTAGTTACGTAACTTGCACTGATTTAAT '5	1.0	-26.2	-30.4	0.861842105263158	9.122006366881763E-4
50	>TCAATGCATTGAAAGTGACT	AT1G62914.1	2	979	141	35.25	57.13028500718991	45	1361.532177543796	5' TCAATGCATTGAAAGTGACT '3 ||||||| o||||||||||| 3' GTAGTTAGTTACGCGACTTTCACTGATTTAAA '5	3.0	-26.4	-30.4	0.868421052631579	0.022740648416730735
51	>TCAATGCATTGAAAGTGACT	AT1G63150.1	0	997	86	21.5	34.845422061122925	45	1361.532177543796	5' TCAATGCATTGAAAGTGACTT '3 ||||||||||||||||o|| 3' GTAGCTAGTTACGTAACTTTCATTG-TTTGTAAC '5	2.5	-27.6	-30.4	0.9078947368421053	0.001969957540544076
52	>TCAATGCATTGAAAGTGACT	AT1G63330.1	0	775	86	21.5	34.845422061122925	45	1361.532177543796	5' TCAATGCATTGAAAGTGACT '3 ||||||||||||| |||||| 3' GTAGCTAGTTACGTAACTTGCACTGATTTAAT '5	1.0	-26.2	-30.4	0.861842105263158	0.0012044563797357632
53	>TCAATGCATTGAAAGTGACT	AT1G63400.1	2	1000	26	26.0	10.534662483595302	45	1361.532177543796	5' TCAATGCATTGAAAGTGACT '3 ||||||| |||||||||||| 3' GTAGTTAGTTACGCAACTTTCACTGATGTAAA '5	2.0	-26.0	-30.4	0.8552631578947368	0.022578635959085713
54	>TCAATGCATTGAAAGTGACT	AT5G41170.1	0	892	86	21.5	34.845422061122925	45	1361.532177543796	5' TCAATGCATTGAAAGTGA-CT '3 |||||||||||||||||| 3' GTAGCTAGTTACGTAACTTTCACTAATGTAGT '5	3.0	-26.7	-30.4	0.8782894736842105	0.004320684657543317
55	>TGGGAACGGCTCTCTCGGG	AT2G25910.2	3	1204	2	2.0	0.810358652584254	37	1119.482012647121	5' TGGGAACGGCTCTCTCGGG '3 ||| |||o|||||||||| 3' AACTTCTCCCCTGCTGAGAGAGCCCAGGCATG '5	4.0	-33.6	-41.2	0.8155339805825242	0.01854646205208732
56	>GAAGCCTGTAATCCCTCTAAACC	AT2G05130.1	3	160	3	1.5	1.215537978876381	5	151.28135306042176	5' GAAGCCTGTAATCCCTCTAAACC '3 ||||||o|||||||| ||| ||| 3' ACCCGGCTTCGGGCATTAGGGTGATCTGGCTT '5	3.0	-33.1	-41.9	0.7899761336515514	0.0020547951618746785
57	>AAAGACTAATCGAACCATCT	AT4G30920.1	2	550	5	2.5	2.025896631460635	11	332.8189767329279	5' AAAGACTAATCGAACCATCT '3 |||||o||||o||||| || 3' TAAAAGGTTCTGGTTAGTTTGGTTGAGCGAAT '5	4.0	-23.6	-30.1	0.7840531561461794	0.031558234583614175
58	>TTGAAGAGGACTTGGAATTTTC	AT1G66700.1	0	358	74	16.0	29.983270145617396	11	332.8189767329279	5' TTGAAGAGGACTTGGAATTTTC '3 |||||||||||||||||o|o 3' TTTAGTAACTTCTCCTGAACCTTGAGCTACAA '5	3.0	-31.4	-34.2	0.9181286549707601	7.818608287725182E-4
59	>TCTATCTCTTTCTCTGGTTATAAC	AT3G06510.2	2	2040	5	5.0	2.025896631460635	5	151.28135306042176	5' TCTATCTCTTTCTCTGGTTATAAC '3 ||||o||||||||||o||o| || 3' TAAAGAAGATGGAGAAAGAGATCAGT-TTCCCA '5	4.0	-29.2	-37.4	0.7807486631016043	0.03565221723491552
60	>TGAAGCTGCCAGCATGATCTC	AT1G30330.2	0	3247	178	58.0	72.1219200799986	19	574.8691416296028	5' TGAAGCTGCCAGCATGATCTC '3 ||||||||||| ||||||| 3' TGTTTATGTTCGACGGTCGGACTAGAGTGTCC '5	4.0	-32.8	-40.5	0.8098765432098765	5.252790454368661E-4
61	>TGAAGCTGCCAGCATGATCTC	AT5G37020.1	2	2381	9	9.0	3.646613936629143	19	574.8691416296028	5' TG-AAGCTGCCAGCATGATCTC '3 |o ||||||||||| |||||| 3' TGCTTATGTTCGACGGTCGGACTAGATTCCCC '5	4.0	-30.0	-40.5	0.7407407407407407	0.0035437082921213614
62	>TTTGCATATACTCGAATACC	AT1G62670.1	2	1471	7	2.3333333333333335	2.8362552840448894	29	877.4318477504463	5' TTTGCATATACTCGAATAC-C '3 |||||| |||||||||||| 3' ATGAGGAAACGTCTATGAGCTTATGTTTGGTAA '5	4.0	-23.2	-30.0	0.7733333333333333	0.019062182950384643
63	>TTTGCATATACTCGAATACC	AT1G62930.1	2	1468	90	40.0	36.46613936629143	29	877.4318477504463	5' TTTGCATATACTCGAATACC '3 |||||| ||||||||||||| 3' ATGAGAAAACGTCTATGAGCTTATGGTGGTTA '5	2.0	-25.7	-30.0	0.8566666666666667	0.012168885142594177
64	>TTTGCATATACTCGAATACC	AT1G63080.1	2	1511	90	40.0	36.46613936629143	29	877.4318477504463	5' TTTGCATATACTCGAATAC-C '3 |||||| |||||||||||| 3' ATGAGAAAACGTCTATGAGCTTATGTTTGGTAA '5	4.0	-23.2	-30.0	0.7733333333333333	0.009438939593347073
65	>TTTGCATATACTCGAATACC	AT1G63400.1	2	1483	7	2.3333333333333335	2.8362552840448894	29	877.4318477504463	5' TTTGCATATACTCGAATAC-C '3 |||||| |||||||||||| 3' ATGAGGAAACGTCTATGAGCTTATGTTTGGTAA '5	4.0	-23.2	-30.0	0.7733333333333333	0.04464747711639849
66	>TTTGCATATACTCGAATACC	AT2G39681.1	3	639	6	6.0	2.431075957752762	29	877.4318477504463	5' TTTGCATATACTCGAATACC '3 |||||||||||||||||||| 3' ATGAGAAAACGTATATGAGCTTATGGATATAC '5	0.0	-30.0	-30.0	1.0	0.03748894782058487
67	>ATTATTCTATTCCACCTCTTAG	AT4G31530.2	2	533	6	6.0	2.431075957752762	10	302.56270612084353	5' ATTATTCTATTCCACCTCTTAG '3 || ||| |||||||||||||| 3' CCTCACAAAAGAAG-TAAGGTGGAGAATCTTCC '5	4.0	-24.5	-32.7	0.7492354740061161	0.040833332756073926
68	>TTTGGATTGAAGGGAGCTCTA	AT2G34010.1	0	449	343	343.0	138.97650891819956	64098	1939366.433693383	5' TTTGGATTGAAGGGAGCTCTA '3 ||||| |||||||| |||||| 3' TTCTAGAAACCAAACTTCCCCCGAGATACTTA '5	3.0	-27.0	-36.5	0.7397260273972602	0.001664585645739347
69	>TTTGGATTGAAGGGAGCTCTA	AT3G11440.1	0	1166	296	196.5	119.93308058246959	64098	1939366.433693383	5' TTTGGATTGAAGGGAGCTCTA '3 ||||| ||||||||||||o| 3' GACTTATAACCTTACTTCCCTCGAGGTCGAAG '5	3.5	-32.8	-36.5	0.8986301369863013	0.002003505506815162
70	>TTTGGATTGAAGGGAGCTCTA	AT4G15530.5	1	915	9	9.0	3.646613936629143	64098	1939366.433693383	5' TTTGGAT-TGAAGGGAGCTCTA '3 ||||||| ||||||o|o|||| 3' CGAAGAAACCTAGACTTCCTTTGAGAACTGGG '5	3.0	-28.1	-36.5	0.7698630136986302	0.0013665869490946392
71	>TTTGGATTGAAGGGAGCTCTA	AT5G06100.2	2	1172	202	102.5	81.84622391100964	64098	1939366.433693383	5' TTTGGATTGAAGGGAGCTCTA '3 ||||| ||||||||||||o| 3' GACTTATAACCTTACTTCCCTCGAGGTCGAAG '5	3.5	-32.8	-36.5	0.8986301369863013	0.011342040368021222
72	>GTGGTCTAGTGGTAGAATA	AT3G47000.1	3	1254	2	2.0	0.810358652584254	31	937.944388974615	5' GTGGTCTAGTGGTAGAATA '3 |o|o||||||||o|||| | 3' TCGCAACGCTAGATCACCGTCTT-TTGCCAAATA '5	4.0	-27.2	-32.0	0.85	0.014507004001813373
73	>ATTCCACAGCTTTCTTGAACTG	AT4G37740.1	3	922	6	6.0	2.431075957752762	15	453.8440591812653	5' ATTCCACA-GCTTTCTTGAACTG '3 ||||||| |||||||||||| o 3' AACCTGAAGGTGTCCGAAAGAACTTGCTACTG '5	3.5	-29.7	-36.1	0.8227146814404431	0.018810541805339587
74	>TTAGAGTTGTGAATGTAAAGG	AT1G63150.1	3	577	4	1.3333333333333333	1.620717305168508	60	1815.3762367250613	5' TTAGAGTTGTGAATGTAAAGG '3 ||||||||||||||||||||| 3' GTACTTAATCTCAACACTTACATTTCCATAGT '5	0.0	-31.0	-31.0	1.0	0.022542770996591077
75	>TGGTAGAAACATAGGTCTTTT	AT1G50480.1	2	1963	6	6.0	2.431075957752762	5	151.28135306042176	5' TGGTAGAAACATAGGTCTTTT '3 | ||||||||| ||||||| | 3' AGTTAGAGCATCTTTGT-TCCAGAACATCCTTC '5	4.0	-22.8	-31.6	0.7215189873417721	0.03157156196710642
76	>AAGTAACGTCCTCTCAAACCCGTC	AT2G12440.1	3	4643	2	2.0	0.810358652584254	7	211.79389428459046	5' AAGTAACGTCCTCTCAAACCCGTC '3 |||||||||||| ||||||||||| 3' CAATAATTCATTGCAGGACAGTTTGGGCAGGA '5	2.0	-37.6	-44.0	0.8545454545454546	3.104144032283207E-4
77	>TAGCCAAGGATGACTTGCCTT	AT1G17590.1	0	1243	85	85.0	34.4402427348308	7	211.79389428459046	5' T-AGCCAAGGATGACTTGCCTT '3 ||||||||||||||| |||| 3' TTCATCCGTCGGTTCCTACTGAAGGGAAAAAAA '5	3.0	-33.8	-38.4	0.8802083333333333	0.00209350943826081
78	>TAGCCAAGGATGACTTGCCTT	AT1G54160.1	0	1295	67	67.0	27.147014861572508	7	211.79389428459046	5' TAGCCAAGGATGACTTGCCTT '3 |||||||||||||||| || 3' GTATTCATCGGTTCCTACTGAAGGG-CCAGTACA '5	3.0	-32.8	-38.4	0.8541666666666666	0.0020790014126825795
79	>TAGCCAAGGATGACTTGCCTT	AT1G72830.2	0	1503	171	171.0	69.28566479595372	7	211.79389428459046	5' TAGCCAAGGATGACTTGCCTT '3 |||||||||||||||| || o 3' ATCATCATCGGTTCCTACTGAAGGG-GGAAGAAC '5	2.5	-32.8	-38.4	0.8541666666666666	5.991611743558778E-4
80	>TAGCCAAGGATGACTTGCCTT	AT3G05690.1	0	1194	118	118.0	47.81116050247099	7	211.79389428459046	5' T-AGCCAAGGATGACTTGCCTT '3 | ||||||o||||| |||||| 3' CTCTTAACTCGGTTTCTACTAAACGGACAAGTG '5	4.0	-28.4	-38.4	0.7395833333333334	0.0034578113479459827
81	>TAGCCAAGGATGACTTGCCTT	AT5G06510.1	0	1078	130	130.0	52.673312417976504	7	211.79389428459046	5' T-AGCCAAGGATGACTTGCCTT '3 | ||||||o||||| |||||| 3' TTCGTAACTCGGTTTCTACTAAACGGACAAATG '5	4.0	-28.4	-38.4	0.7395833333333334	0.003720233968468767
82	>AAGTAACGTCCTGCCAAACTCGCC	AT2G12440.1	3	4643	2	2.0	0.810358652584254	16	484.1003297933497	5' AAGTAACGTCCTGCCAAACTCG-CC '3 ||||||||||||| |||||o|| || 3' CAATAATTCATTGCAGGACAGTTTGGGCAGGA '5	2.5	-33.6	-45.9	0.7320261437908497	3.104144032283207E-4
83	>TGACAGAAGAGAGTGAGCACTT	AT1G27360.1	0	1263	201	18.0	81.44104458471753	46	1391.7884481558804	5' TGACAGAAGAGAGTGAGCACTT '3 ||||||||||||| |||||| 3' TCTCCAACTGTCTTCTCTCTCTCGTGCCACCT '5	3.0	-34.4	-39.7	0.8664987405541561	0.0033647344978398053
84	>TGACAGAAGAGAGTGAGCACTT	AT1G27370.1	0	2378	180	180.0	72.93227873258286	46	1391.7884481558804	5' TGACAGAAGAGAGTGAGCACT-T '3 ||||||||||||| ||||||| | 3' TCATCAACTGTCTTCTCTCTCTCGTGACAATCT '5	2.0	-35.2	-39.7	0.8866498740554156	3.694126339121029E-4
85	>TGACAGAAGAGAGTGAGCACTT	AT1G69170.1	0	1307	79	79.0	32.009166777078036	46	1391.7884481558804	5' TGACAGAAGAGAGTGAGCACTTT '3 ||||||||||||| |||||| 3' GACTCGACTGTCTTCTCTCTCTCGTGC-TTCATC '5	4.0	-34.4	-39.7	0.8664987405541561	0.004964137727923368
86	>TGACAGAAGAGAGTGAGCACTT	AT2G33810.1	0	797	296	296.0	119.93308058246959	46	1391.7884481558804	5' TGACAGAAGAGAGTGAGCA-CTT '3 ||||||||||||||o|||| o 3' TCTCTGACTGTCTTCTCTCATTCGTTTCGGAC '5	4.0	-33.0	-39.7	0.8312342569269521	0.009326357790084838
87	>TGACAGAAGAGAGTGAGCACTT	AT2G42200.1	1	947	16	16.0	6.482869220674032	46	1391.7884481558804	5' TGACAGAAGAGAGTGAGCACTT '3 ||||||||||||| |||||| 3' ACCTAAACTGTCTTCTCTCTCTCGTGTCAAAC '5	3.0	-34.2	-39.7	0.8614609571788413	0.0067294506408071
88	>TGACAGAAGAGAGTGAGCACTT	AT3G57920.1	3	855	8	8.0	3.241434610337016	46	1391.7884481558804	5' TGACAGAAGAGAGTGAGCACTTT '3 ||||||||||||| |||||| 3' ACTCAAACTGTCTTCTCTCTCTCGTGT-CCGAAC '5	4.0	-34.2	-39.7	0.8614609571788413	0.013186623206422832
89	>TGACAGAAGAGAGTGAGCACTT	AT5G43270.2	2	1159	325	93.0	131.68328104494128	46	1391.7884481558804	5' TGACAGAAGAGAGTGAGCACTTT '3 ||||||||||||| ||||||o 3' ACTTAAACTGTCTTCTCTCTCTCGTGG-TTAGTT '5	3.5	-35.1	-39.7	0.8841309823677581	0.01858338551452332
90	>TGACAGAAGAGAGTGAGCACTT	AT5G50570.1	2	1112	102	51.0	41.32829128179696	46	1391.7884481558804	5' TGACAGAAGAGAGTGAGCACTT '3 ||||||||||||| |||||| 3' CCTCCTACTGTCTTCTCTCTCTCGTGTTAGTC '5	3.0	-34.2	-39.7	0.8614609571788413	0.005681805301230636
91	>TGACAGAAGAGAGTGAGCACTT	AT5G50670.1	2	1112	102	51.0	41.32829128179696	46	1391.7884481558804	5' TGACAGAAGAGAGTGAGCACTT '3 ||||||||||||| |||||| 3' CCTCCTACTGTCTTCTCTCTCTCGTGTTAGTC '5	3.0	-34.2	-39.7	0.8614609571788413	0.006752172832636627
92	>CCGTCCAAGGCTAAATACG	AT2G25850.2	3	2840	3	3.0	1.215537978876381	710	21481.95213457989	5' CCGTCCAAGGCTAAATACG '3 |||||||o|| |||o||o 3' ACAGCCAGCAGGTTTCG-TTTGTGTGATCCCAA '5	4.0	-23.5	-33.5	0.7014925373134329	0.031837979458495314
93	>AAGTAACGTCCTGTCAAACCCCTC	AT2G12440.1	3	4643	2	2.0	0.810358652584254	10	302.56270612084353	5' AAGTAACGTCCTGTCAAACCC-CTC '3 ||||||||||||||||||||| o| 3' CAATAATTCATTGCAGGACAGTTTGGGCAGGA '5	2.5	-37.9	-44.6	0.8497757847533631	3.104144032283207E-4
94	>CACAGGTGGTGCATGGCTGTC	AT1G28380.1	2	1762	8	8.0	3.241434610337016	15	453.8440591812653	5' CACAGGTGGTGCATGGCTGTC '3 ||||||o|||| |||||o || 3' ACCAAAGTGTCCGCCAC-TACCGGGAGATCCTA '5	3.5	-33.1	-43.8	0.7557077625570777	0.035293555959517664
95	>TTCTAAGTCCAACATAGCGTAT	AT5G18040.1	2	686	7	7.0	2.8362552840448894	29	877.4318477504463	5' TTCTAAGTCCAACATAGCGTA-T '3 oo|||||||||||||||||| | 3' ACTGTAGGGATTCAGGTTGTATCGCACTAAAGG '5	3.5	-32.3	-34.8	0.9281609195402298	0.004734851025214537
96	>TTCTAAGTCCAACATAGCGTA	AT5G18040.1	2	686	7	7.0	2.8362552840448894	2933	88741.64170524341	5' TTCTAAGTCCAACATAGCGTAA '3 oo|||||||||||||||||| 3' ACTGTAGGGATTCAGGTTGTATCGCA-CCTAAGG '5	3.5	-32.3	-33.7	0.9584569732937683	0.004734851025214537
97	>AAGTAACTGTATTAGCAACTG	AT1G12300.1	3	1360	2	1.0	0.810358652584254	10	302.56270612084353	5' AAGTAACTGTATTAGCAACTGG '3 ||||||||||||o |||||o o 3' ACAATATTCATTGACATAGACGTTGG-TTGAGGA '5	4.0	-23.6	-30.9	0.7637540453074434	0.005908402950000835
98	>AAGTAACTGTATTAGCAACTG	AT1G12775.1	3	1312	2	1.0	0.810358652584254	10	302.56270612084353	5' AAGTAACTGTATTAGCAA-CTG '3 |||||||||||||||||| | 3' ACAATATTCATTGACATAATCGTTAGTGAGGA '5	3.0	-24.6	-30.9	0.796116504854369	0.013897049585794075
99	>AAGTAACTGTATTAGCAACTG	AT1G63230.1	3	1241	5	2.5	2.025896631460635	10	302.56270612084353	5' AAGTAACTGTATTAGCAACTGG '3 ||||||||||||||||||| o 3' ATCACATTCATTGACATAATCGTTGT-TTAAGGA '5	2.5	-27.9	-30.9	0.9029126213592233	0.011554392814783654
100	>AAGTAACTGTATTAGCAACTG	AT1G63630.1	3	553	5	2.5	2.025896631460635	10	302.56270612084353	5' AAGTAACTGTATTAGCAACTGG '3 |||||||||||||||||||| o 3' ATCACATTCATTGACATAATCGTTGA-TTAAGGA '5	1.5	-29.1	-30.9	0.9417475728155341	0.01058891612552193
101	>AAGTAACTGTATTAGCAACTG	AT5G64320.1	0	1597	3	3.0	1.215537978876381	10	302.56270612084353	5' AAGTAACTGTATTAGCAACTG '3 ||||||| ||||||||||| o 3' ACAACATTCATTGTCATAATCGTTGTTGTGGA '5	3.5	-23.3	-30.9	0.7540453074433657	0.0022810214226444137
102	>TTCACGGCCGGCTTCTTAGAG	AT3G62720.1	3	1479	3	3.0	1.215537978876381	14	423.58778856918093	5' TTCACG-GCCGGCTTCTTAGAG '3 |||||| |||||||o|o || | 3' ACCCAAAGTGCGCGGCCGAGGGTTCGCTAAAT '5	4.0	-29.3	-40.9	0.7163814180929096	0.011290826359218409
103	>GACGTAGTCAACGCGAGCTGA	AT2G01010.1	2	1615	211	105.5	85.4928378476388	6	181.53762367250613	5' GACGTAGTCAACGCGAGCTGA '3 ||||||||||||||||||||| 3' CCGTCCCTGCATCAGTTGCGCTCGACTACTGA '5	0.0	-40.5	-40.5	1.0	0.024461426997437807
104	>GACGTAGTCAACGCGAGCTGA	AT3G41768.1	2	1615	211	105.5	85.4928378476388	6	181.53762367250613	5' GACGTAGTCAACGCGAGCTGA '3 ||||||||||||||||||||| 3' CCGTCCCTGCATCAGTTGCGCTCGACTACTGA '5	0.0	-40.5	-40.5	1.0	0.024461426997437807
105	>ATCAAGATCCATCTTACTCT	AT1G62860.1	3	1502	4	4.0	1.620717305168508	11	332.8189767329279	5' ATCAAGATCCATCTTACT-CT '3 |||||||||||||||||| | 3' TCGTCATAGTTCTAGGTAGAATGAAAAGACCT '5	2.0	-27.6	-31.4	0.8789808917197454	0.005598436247439831
106	>GGCATGTGATACCTTTTCGGAAA	AT4G06477.1	3	3952	2	2.0	0.810358652584254	13	393.3315179570966	5' GGCATGTGATACCTTTTCGGAAA '3 ||||||||||||||||||||||| 3' TTTGAACCGTACACTATGGAAAAGCCTTTCGG '5	0.0	-39.2	-39.2	1.0	0.0023258517866088235
107	>TGGAGAAGCAGGGCACGTGC	AT1G56010.2	0	813	2586	2185.0	1047.7937377914404	252	7624.580194245257	5' TGGAGAAGCAGGGCACGTGC '3 ||||||||||||| |||||| 3' TGTTTAACCTCTTCGTCCCATGCACGAGTAAC '5	1.0	-36.0	-42.7	0.8430913348946135	7.283321194464509E-4
108	>TGGAGAAGCAGGGCACGTGC	AT3G12977.1	0	728	3	3.0	1.215537978876381	252	7624.580194245257	5' TGGAGAAGCAGGGCACGTGC '3 ||||||||||||| ||o||| 3' TTAATAACCTCTTCGTCCCATGTACGACTAAC '5	1.5	-34.2	-42.7	0.8009367681498829	0.0019351712931161558
109	>TGGAGAAGCAGGGCACGTGC	AT5G07680.1	0	854	4	4.0	1.620717305168508	252	7624.580194245257	5' TGGAGAAGCAGGGCACGTGCC '3 ||||||||||||||||||o 3' GAACCAACCTCTTCGTCCCGTGCAT-TTTGACCA '5	2.5	-38.3	-42.7	0.8969555035128804	0.002970662635079724
110	>TGGAGAAGCAGGGCACGTGC	AT5G39610.1	0	781	155	155.0	62.80279557527969	252	7624.580194245257	5' T-GGAGAAGCAGGGCACGTGC '3 | ||||||||||| |||||| 3' GAACCAAGCCTCTTCGTCCAGTGCACTCTGCTG '5	4.0	-32.4	-42.7	0.7587822014051522	0.0042771536926355935
111	>TGGAGAAGCAGGGCACGTGC	AT5G61430.1	0	851	6	6.0	2.431075957752762	252	7624.580194245257	5' TGGAGAAGCAGGGCACGTGCC '3 ||||||||||||||||||o 3' AAACCAACCTCTTCGTCCCGTGCAT-CCTGGCCA '5	2.5	-38.3	-42.7	0.8969555035128804	0.0028439370557459265
112	>TCCCAAATGTAGACAAAGCA	AT1G62860.1	2	425	9	9.0	3.646613936629143	32127	972043.205954434	5' TCCCAAATGTAGACAAAGCA '3 |||||||||||||||||| 3' ACTAGAACC-GGTTTACATCTGTTTCGTTTCCTG '5	2.0	-28.2	-32.7	0.8623853211009174	0.0012927312278219194
113	>TTAGATTCACGCACAAACTT	AT1G31280.1	0	3233	456	456.0	184.7617727892099	17	514.356600405434	5' TTAGATTCACGCACAAACT-T '3 ||||||||||||||||||| o 3' TGGGTTAATCTAAGTGCGTGTTTGAGGGAAAGA '5	1.5	-29.4	-29.6	0.9932432432432432	3.009328919650889E-4
114	>AAATAACGTCCTGCCAAACTCGTC	AT2G12440.1	3	4643	2	2.0	0.810358652584254	8	242.05016489667486	5' AAA-TAACGTCCTGCCAAACTCGTC '3 || |||||||||| |||||o|||| 3' CAATAATTCATTGCAGGACAGTTTGGGCAGGA '5	3.5	-31.1	-41.5	0.7493975903614458	3.104144032283207E-4
115	>TCCCAAATGTAGACAAAGCACC	AT1G62860.1	2	425	9	9.0	3.646613936629143	11	332.8189767329279	5' TCCCAAATGTAGACAAAGCACC '3 |||||||||||||||||| 3' ACTAGAACC-GGTTTACATCTGTTTCGTTTCCTG '5	4.0	-28.9	-38.7	0.7467700258397932	0.0012927312278219194
116	>TTGACAGAAGAGAGTGAGCACC	AT1G27360.1	2	1264	52	52.0	21.069324967190603	30	907.6881183625306	5' TTGACAGAAGAGAGTGAGCAC-C '3 |||||||||||||| |||||| 3' TTCTCCAACTGTCTTCTCTCTCTCGTGCCCACC '5	3.0	-35.1	-41.5	0.8457831325301205	0.0033647344978398053
117	>TTGACAGAAGAGAGTGAGCACC	AT1G27370.1	2	2379	147	34.0	59.56136096494267	30	907.6881183625306	5' TTGACAGAAGAGAGTGAGCAC-C '3 |||||||||||||| |||||| 3' TTCATCAACTGTCTTCTCTCTCTCGTGACCATC '5	3.0	-35.0	-41.5	0.8433734939759037	0.005530279314852282
118	>TTGACAGAAGAGAGTGAGCACC	AT1G69170.1	3	1308	24	24.0	9.724303831011047	30	907.6881183625306	5' TTGACAGAAGAGAGTGAGCAC-C '3 o||||||||||||| |||||| 3' TGACTCGACTGTCTTCTCTCTCTCGTGCTTCAT '5	3.5	-35.1	-41.5	0.8457831325301205	0.003312169284175881
119	>TTGACAGAAGAGAGTGAGCACC	AT2G33810.1	2	798	27	27.0	10.93984180988743	30	907.6881183625306	5' TTGACAGAAGAGAGTGAGCACCC '3 o||||||||||||||o|||| 3' TTCTCTGACTGTCTTCTCTCATTCGTT-TTCGGA '5	4.0	-34.0	-41.5	0.8192771084337349	0.009316713350254857
120	>TTGACAGAAGAGAGTGAGCACC	AT2G42200.1	1	948	16	16.0	6.482869220674032	30	907.6881183625306	5' TTGACAGAAGAGAGTGAGCAC-C '3 |||||||||||||| |||||| 3' CACCTAAACTGTCTTCTCTCTCTCGTGTCCAAA '5	3.0	-34.8	-41.5	0.8385542168674698	0.0067294506408071
121	>TTGACAGAAGAGAGTGAGCACC	AT3G57920.1	0	856	24	24.0	9.724303831011047	30	907.6881183625306	5' TTGACAGAAGAGAGTGAGCAC-C '3 |||||||||||||| |||||| 3' TACTCAAACTGTCTTCTCTCTCTCGTGTCCGAA '5	3.0	-34.8	-41.5	0.8385542168674698	0.003679171873063769
122	>TTGACAGAAGAGAGTGAGCACC	AT5G43270.2	0	1160	981	53.5	397.4809190925766	30	907.6881183625306	5' TTGACAGAAGAGAGTGAGCACC '3 |||||||||||||| ||||||| 3' AACTTAAACTGTCTTCTCTCTCTCGTGGTAGT '5	1.0	-37.3	-41.5	0.8987951807228916	6.246096189881367E-4
123	>TTGACAGAAGAGAGTGAGCACC	AT5G50570.1	0	1113	209	104.5	84.68247919505454	30	907.6881183625306	5' TTGACAGAAGAGAGTGAGCACCC '3 ||||||||||||| |||||| 3' TCCTCCTACTGTCTTCTCTCTCTCGTG-TTTAGT '5	4.0	-34.6	-41.5	0.8337349397590362	0.005113625329865146
124	>TTGACAGAAGAGAGTGAGCACC	AT5G50670.1	0	1113	209	104.5	84.68247919505454	30	907.6881183625306	5' TTGACAGAAGAGAGTGAGCACCC '3 ||||||||||||| |||||| 3' TCCTCCTACTGTCTTCTCTCTCTCGTG-TTTAGT '5	4.0	-34.6	-41.5	0.8337349397590362	0.00607695648983797
125	>TTGAAGAGGACTTGGAACTTCGT	AT1G66700.1	0	358	74	16.0	29.983270145617396	9	272.3064355087592	5' TTGAAGAGGACTTGGAACTTCGT '3 ||||||||||||||||||| || 3' TTTAGTAACTTCTCCTGAACCTTGA-GCTACAA '5	2.0	-34.2	-39.7	0.8614609571788413	7.818608287725182E-4
126	>TTGAAGAGGACTTGGAACTTCGT	AT3G44860.1	0	331	31	31.0	12.560559115055938	9	272.3064355087592	5' TTGAAGAGGACTTGGAACTTCGT '3 |||||||oo|||||||||| || 3' CTTAGTAACTTCTTTTGAACCTTGA-GCTAAGG '5	4.0	-28.8	-39.7	0.72544080604534	0.0016467679380320899
127	>TAGACCATTTGTGAGAAGG	AT2G33580.1	2	848	3	3.0	1.215537978876381	8	242.05016489667486	5' TAGA-CCATTTGTGAGAAGG '3 |||| ||||||||||||||o 3' GCTACATCTAGGTAAACACTCTTCTTCTTCTA '5	1.5	-26.1	-31.3	0.8338658146964857	0.005398911144211982
128	>TAGACCATTTGTGAGAAGG	AT3G57230.1	0	796	791	161.0	320.4968470970725	8	242.05016489667486	5' TAGACCATTTGTGAGAAGGG '3 |||||||||||||||||| o 3' GTACAGATCTGGTAAACACTCTTC-TTCTTAAGA '5	1.5	-29.4	-31.3	0.939297124600639	0.0017233947681331019
129	>CCCAAATGTAGACAAAGCT	AT2G03220.1	2	1500	3	1.5	1.215537978876381	21	635.3816828537714	5' CCCAAATGTAGACAAAGCTT '3 |||||||||||| |||| 3' ATGTATAGGTTTACATCTGGTTCG-TTGAACAGT '5	4.0	-24.2	-30.8	0.7857142857142857	5.399564890280484E-4
130	>ACGAATTCAGACTGTGAAA	AT4G11560.1	3	1854	2	2.0	0.810358652584254	13	393.3315179570966	5' ACGAATTCAGACTGTGAAA '3 |||||||||||o o|||| 3' GGGTCAAGCTTAAGTCTGG-GCTTTGAGATTTG '5	3.5	-21.3	-28.8	0.7395833333333334	0.035658960937759
131	>GCCGAAGCCCGTAATCCCCTAGGT	AT2G05130.1	0	163	254	127.0	102.91554887820025	7	211.79389428459046	5' GCCGAAGCCCGTAATCCCCTAGGT '3 |||||||||||||||||| o o| 3' AAGACCCGGCTTCGGGCATTAGGGTGATCTGG '5	4.0	-43.9	-51.1	0.8590998043052837	0.001369393882529657
132	>GCCGAAGCCCGTAATCCCCTAGGT	AT4G00120.1	0	1505	254	127.0	102.91554887820025	7	211.79389428459046	5' GCCGAAGCCCGTAAT-CCCCTAGGT '3 ||||||||||||||| || ||||o 3' AAGACCCGGCTTCGGGCATTAAGGAAATCCGG '5	3.5	-37.3	-51.1	0.7299412915851271	6.609385327164263E-4
133	>AAGTAACGTCCTCCCAAACCCGTC	AT2G12440.1	3	4643	2	2.0	0.810358652584254	10	302.56270612084353	5' AAGTAACGTCCTCCCAAACCCGTC '3 |||||||||||| |||||||||| 3' CAATAATTCATTGCAGGACAGTTTGGGCAGGA '5	3.0	-35.3	-46.1	0.7657266811279826	3.104144032283207E-4
134	>CCCAAATGTAGACAAAGCTTT	AT2G03220.1	2	1500	3	1.5	1.215537978876381	9	272.3064355087592	5' CCCAAATGTAGACAAAGCTTT '3 |||||||||||| |||| o| 3' ATGTATAGGTTTACATCTGGTTCGTGAACAGT '5	3.5	-24.4	-32.6	0.7484662576687116	5.399564890280484E-4
135	>GAAGCCTGTAATCCCTCTAAACCC	AT2G05130.1	3	160	3	1.5	1.215537978876381	27	816.9193065262776	5' GAAGCCTGTAATCCCTCTAAACCC '3 ||||||o|||||||| ||| ||| 3' ACCCGGCTTCGGGCATTAGGGTGATCTGGCTT '5	4.0	-34.2	-45.2	0.756637168141593	0.0020547951618746785
136	>TTGAAGAGGACTTGGAATTATTT	AT1G66700.1	0	358	74	16.0	29.983270145617396	6	181.53762367250613	5' TTGAAGAGGACTTGGAATTATTT '3 |||||||||||||||||o| o 3' TTTAGTAACTTCTCCTGAACCTTGA-GCTACAA '5	4.0	-30.3	-33.7	0.8991097922848664	7.818608287725182E-4
137	>TTTCTGGAGACCAAACCCTTC	AT1G50450.1	3	1161	3	3.0	1.215537978876381	52	1573.3260718283864	5' TTTCTGGAGACCAAACCCTTCC '3 o|||||||o|||||||||o| 3' CTCCGAGAAGACCTTTGGTTTGGGGA-CCCAACA '5	4.0	-32.4	-37.7	0.8594164456233421	0.03624986439204403
138	>GGTATACAAAGTCAACAGA	AT2G30575.1	2	1832	3	3.0	1.215537978876381	16	484.1003297933497	5' GGTATACA-AAGTCAACAGA '3 |||||||| |||||||| 3' AAAGTCCATATGTCTTCAGTTGAGGACAGAAG '5	4.0	-21.8	-29.2	0.7465753424657535	0.0013142525606596456
139	>ATTGACAGAAGATAGAGAGCAC	AT5G43270.2	3	1161	9	9.0	3.646613936629143	6	181.53762367250613	5' A-TTGACAGAAGATAGAGAGCAC '3 | ||||||||||| ||||||||| 3' CAACTTTAAACTGTCTTCTCTCTCTCGTGGTAG '5	3.0	-32.7	-37.3	0.8766756032171583	0.04810195923141469
140	>TCTTACTCTTTTGCATATACT	AT1G63080.1	3	1520	5	2.5	2.025896631460635	16	484.1003297933497	5' TCTTACTCTTTTGCATATACT '3 | ||||||||||||| ||||| 3' CAAGGTAAAATGAGAAAACGTCTATGAGCTTA '5	3.0	-22.0	-29.8	0.7382550335570469	0.02884902265143907
141	>TTTGCATATACTCGAATACCT	AT1G62670.1	2	1471	7	2.3333333333333335	2.8362552840448894	251	7594.323923633173	5' TTTGCATATACTCGAATACCT '3 |||||| |||||||||||| 3' ATGAGGAAACGTCTATGAGCTTATG-TTTGGTAA '5	4.0	-23.2	-31.6	0.7341772151898733	0.019062182950384643
142	>TTTGCATATACTCGAATACCT	AT1G62930.1	2	1468	90	40.0	36.46613936629143	251	7594.323923633173	5' TTTGCATATACTCGAATACCTT '3 |||||| ||||||||||||| 3' ATGAGAAAACGTCTATGAGCTTATGG-TTGGTTA '5	4.0	-26.7	-31.6	0.8449367088607594	0.03606421212093891
143	>TTTGCATATACTCGAATACCT	AT1G63080.1	2	1511	90	40.0	36.46613936629143	251	7594.323923633173	5' TTTGCATATACTCGAATACCT '3 |||||| |||||||||||| 3' ATGAGAAAACGTCTATGAGCTTATG-TTTGGTAA '5	4.0	-23.2	-31.6	0.7341772151898733	0.009438939593347073
144	>TTTGCATATACTCGAATACCT	AT1G63400.1	2	1483	7	2.3333333333333335	2.8362552840448894	251	7594.323923633173	5' TTTGCATATACTCGAATACCT '3 |||||| |||||||||||| 3' ATGAGGAAACGTCTATGAGCTTATG-TTTGGTAA '5	4.0	-23.2	-31.6	0.7341772151898733	0.04464747711639849
145	>TTTGCATATACTCGAATACCT	AT2G39681.1	3	639	6	6.0	2.431075957752762	251	7594.323923633173	5' TTTGCATATACTCGAATACCT '3 ||||||||||||||||||||| 3' ATGAGAAAACGTATATGAGCTTATGGATATAC '5	0.0	-31.6	-31.6	1.0	0.03748894782058487
146	>TTCCATAGCTTTCTTGAACTT	AT2G22840.1	0	792	4407	3094.0	1785.6252909694035	8	242.05016489667486	5' TTCCATA-GCTTTCTTGAACTT '3 |||||o| |||||||||||| 3' ACCGGAAGGTGTCCGAAAGAACTTGCTACCGC '5	4.0	-27.1	-31.5	0.8603174603174604	0.003844037089482555
147	>TTCCATAGCTTTCTTGAACTT	AT2G36400.1	0	757	1030	1030.0	417.3347060808908	8	242.05016489667486	5' TTCCATA-GCTTTCTTGAACTT '3 |||||o| |||||||||||| 3' CCTCAAAGGTGTCCGAAAGAACTTGCCAACGC '5	4.0	-27.1	-31.5	0.8603174603174604	0.004380468717807728
148	>TTCCATAGCTTTCTTGAACTT	AT2G45480.1	0	525	6	6.0	2.431075957752762	8	242.05016489667486	5' TTCCAT-AGCTTTCTTGAACTT '3 |||||o ||||||||||||| | 3' CTTCTAAGGTGTTCGAAAGAACTTGCAAATGC '5	3.0	-27.5	-31.5	0.873015873015873	0.0012940794503618624
149	>TTCCATAGCTTTCTTGAACTT	AT3G52910.1	0	753	14	14.0	5.672510568089779	8	242.05016489667486	5' TTCCATA-GCTTTCTTGAACTT '3 |||||o| |||||||||||| 3' CGCCAAAGGTGTCCGAAAGAACTTGCCAAAGA '5	4.0	-27.1	-31.5	0.8603174603174604	0.004784680031990174
150	>TTCCATAGCTTTCTTGAACTT	AT4G37740.1	0	921	3102	2063.0	1256.866270158178	8	242.05016489667486	5' TTCCATA-GCTTTCTTGAACTT '3 |||||o| |||||||||||| 3' ACCTGAAGGTGTCCGAAAGAACTTGCTACTGC '5	4.0	-27.1	-31.5	0.8603174603174604	0.0036687590642285883
151	>TTCCATAGCTTTCTTGAACTT	AT5G35407.1	3	116	24	24.0	9.724303831011047	8	242.05016489667486	5' TTCCATAGCTTTCTTGAACTT '3 |o|||o||||||||||| ||| 3' TACAAAAGGGTGTCGAAAGAACTCGAAGGTTT '5	3.0	-26.6	-31.5	0.8444444444444444	0.03462745240197951
152	>TCTGTCACTGATTTGTTTTCCGGA	AT2G05830.1	3	1057	2	2.0	0.810358652584254	8	242.05016489667486	5' TCTGTCACTGATTTGTTTTCCGGA '3 |||o|||| ||||| |||o||||| 3' AGAAAGGAGATAGTG-CTAAAGAAAGGGCCTAC '5	3.5	-30.0	-40.7	0.7371007371007371	0.022241457330734904
153	>TCCCAAATGTAGACAAAGCAATA	AT1G62860.1	2	425	9	9.0	3.646613936629143	6	181.53762367250613	5' TCCCAAATGTAGACAAAGCAATA '3 ||||||||||||||||||| 3' ACTAGAACC-GGTTTACATCTGTTTCGTTTCCTG '5	4.0	-29.9	-36.0	0.8305555555555555	0.0012927312278219194
154	>TTCGATGTCTAGCAGTGCCAAT	AT1G53290.1	3	525	3	3.0	1.215537978876381	36	1089.2257420350368	5' TTCGATGTCTAGCAGTGCCAA-T '3 ||||||o|||||||||o| || | 3' GAGGAGAAGCTATAGATCGTCATGCTTCAAGTA '5	3.5	-29.4	-39.1	0.7519181585677749	0.006864407616948176
155	>TCGGACCAGGCTTCATTCTCC	AT1G30490.1	0	806	589	41.5	238.6506231860628	6	181.53762367250613	5' TCGGACCAGGCTTCATTCTCC '3 o|||||||||||||||o|o 3' ATCTTAGGCCTGGTCCGAAGTAGGG-TTTAGTAG '5	3.5	-35.4	-42.0	0.8428571428571429	0.0013710366451337164
156	>TCGGACCAGGCTTCATTCTCC	AT1G52150.2	0	1279	287	32.0	116.28646664584045	6	181.53762367250613	5' TCGGACCAGGCTTCATTCTCCC '3 o|||||||||||||||||o 3' ACCTTAGGCCTGGTCCGAAGTAAGGT-CCCGTAG '5	4.0	-35.9	-42.0	0.8547619047619047	0.0014641285920650171
157	>TCGGACCAGGCTTCATTCTCC	AT2G34710.1	0	881	615	67.5	249.1852856696581	6	181.53762367250613	5' TCGGACCAGGCTTCATTCTCC '3 o|||||||||||||||o|o 3' ATCTTAGGCCTGGTCCGAAGTAGGG-TTTAGTAG '5	3.5	-35.4	-42.0	0.8428571428571429	0.0013134130555136903
158	>TCGGACCAGGCTTCATTCTCC	AT4G32880.1	0	945	41	8.0	16.612352377977206	6	181.53762367250613	5' TCGGACCAGGCTTCATTCTCC '3 o|||||||||||||||o|o 3' ACCTTAGGCCTGGTCCGAAGTAGGG-TTCCGTAA '5	3.5	-35.4	-42.0	0.8428571428571429	0.0013313361443628713
159	>TCGGACCAGGCTTCATTCTCC	AT5G60690.1	0	1273	35	35.0	14.181276420224444	6	181.53762367250613	5' TCGGACCAGGCTTCATTCTCC '3 o|||||||||||||||o|o 3' GGCTTAGGCCTGGTCCGAAGTAGGG-TTCCGTAG '5	3.5	-35.4	-42.0	0.8428571428571429	0.001148270299332177
160	>TTGGACTGAAGGGAGCTCCTT	AT1G30210.1	0	1142	45	45.0	18.233069683145715	54	1633.8386130525553	5' TTGGACTGAAGGGAGCTCCTT '3 ||||||||||||| |o||| 3' ACACTTAACCTGACTTCCCAGGGGGATGATGA '5	3.5	-31.8	-40.8	0.7794117647058825	0.0012102873323991403
161	>TTGGACTGAAGGGAGCTCCTT	AT1G53230.1	2	1195	40	40.0	16.20717305168508	54	1633.8386130525553	5' TTGGACTGAAGGGAGCTCCT-T '3 |||||||||||| o|o||| | 3' CACAATTACCTGACTTCCCCTGGGGAGAACACT '5	4.0	-32.9	-40.8	0.8063725490196079	0.04101664028862895
162	>TTGGACTGAAGGGAGCTCCTT	AT3G15030.1	2	1487	16	16.0	6.482869220674032	54	1633.8386130525553	5' TTTGGACTGAAGGGAGCTCCTT '3 o |||||||||||| o|o|||o 3' GACATTGG-ACCTGACTTCCCCTGGGGAGACTCT '5	4.0	-33.4	-40.8	0.8186274509803921	0.04315176381747765
163	>TTGGACTGAAGGGAGCTCCTT	AT4G18390.1	0	1387	15	15.0	6.077689894381906	54	1633.8386130525553	5' TTGGACTGAAGGGAGCTCCTT '3 ||||||||||||| |o||| 3' CAACTTAACCTGACTTCCCAGGGGGACAACTT '5	3.5	-31.9	-40.8	0.7818627450980392	0.0010955901670105517
164	>TTTGGATTGAAGGGAGCTCTTG	AT4G15530.5	1	915	9	9.0	3.646613936629143	123	3721.5212852863756	5' TTTGGAT-TGAAGGGAGCTCTTG '3 ||||||| ||||||o|o|||||| 3' CGAAGAAACCTAGACTTCCTTTGAGAACTGGG '5	2.0	-30.6	-38.7	0.7906976744186046	6.835270791812897E-4
165	>TCCAAAGGGATCGCATTGATCT	AT1G12820.1	0	1895	86	86.0	34.845422061122925	7	211.79389428459046	5' TCCAAAGGGATCGCATTG-ATCT '3 |||||||||||||||||| || 3' TGCTGTAGGTTTCCCTAGCGTAACAAAGCATG '5	3.0	-33.3	-39.1	0.8516624040920715	0.0013574658779321735
166	>TCCAAAGGGATCGCATTGATCT	AT3G23690.1	0	417	63	63.0	25.526297556404003	7	211.79389428459046	5' T-CCAAAGGGATCGCATTGATCT '3 | ||||||||||||| o|||o|o 3' CGGTAAACGGTTTCCCTAGCGAGACTGGGTTTC '5	3.5	-33.0	-39.1	0.8439897698209718	0.002278552193512584
167	>TCCAAAGGGATCGCATTGATCT	AT3G26810.1	0	2010	134	134.0	54.294029723145016	7	211.79389428459046	5' TCCAAAGGGATCGCATTG-ATCT '3 |||||||||||||||||| || 3' TTCTGTAGGTTTCCCTAGCGTAACAAAGTATG '5	3.0	-33.1	-39.1	0.8465473145780051	0.0012594456957549793
168	>TCCAAAGGGATCGCATTGATCT	AT3G62980.1	2	1722	72	72.0	29.172911493033144	7	211.79389428459046	5' TCCAAAGGGATCGCATTGATCT '3 |||||||||||||||||| o o 3' TTCTGTAGGTTTCCCTAGCGTAACAGAGGTCG '5	3.0	-34.4	-39.1	0.8797953964194373	0.01926096013640921
169	>TCCAAAGGGATCGCATTGATCT	AT4G03190.1	0	1598	77	77.0	31.198808124493777	7	211.79389428459046	5' TCCAAAGGGATCGCATTGATCT '3 |||||||||||||||| | o o 3' TACTGTAGGTTTCCCTAGCGTACCAGAGATCG '5	4.0	-30.2	-39.1	0.7723785166240409	0.0024473801278489526
170	>TTGAAAGTGACTACATCGG	AT1G62860.1	3	992	5	5.0	2.025896631460635	109	3297.9334967171944	5' TTGAAAGTGACTACATCGG '3 o|||||||o|| |||||o| 3' TTACGCGACTTTCATTGTTGTAGTCCCAGCTA '5	4.0	-21.6	-30.6	0.7058823529411765	0.03312397483454732
171	>TTGAAAGTGACTACATCGG	AT1G62910.1	0	989	182	45.5	73.74263738516711	109	3297.9334967171944	5' TTGAAAGTGACTACATCGG '3 o||||||||||||||| 3' TTACGCGACTTTCACTGATGTAA-AACCTAACTA '5	3.5	-22.7	-30.6	0.741830065359477	0.002653926315777655
172	>TTGAAAGTGACTACATCGG	AT1G62930.1	2	977	182	45.5	73.74263738516711	109	3297.9334967171944	5' TTGAAAGTGACTACATCGG '3 o||||||||||||||| 3' TTACGCGACTTTCACTGATGTAA-AACCTAACTA '5	3.5	-22.7	-30.6	0.741830065359477	0.030145123527547613
173	>TTGAAAGTGACTACATCGG	AT1G63080.1	2	1020	50	50.0	20.25896631460635	109	3297.9334967171944	5' TTGAAAGTGACTACATC-GG '3 |||||||||||||||| || 3' TTACTCAACTTTCACTGATGTAAACCTAACTA '5	2.0	-23.9	-30.6	0.7810457516339868	0.0031562647238790875
174	>TTGAAAGTGACTACATCGG	AT1G63130.1	2	1104	182	45.5	73.74263738516711	109	3297.9334967171944	5' TTGAAAGTGACTACATCGG '3 o||||||||||||||| 3' TTACGCGACTTTCACTGATGTAA-AACCTAACTA '5	3.5	-22.7	-30.6	0.741830065359477	0.028829216742391806
175	>TTGAAAGTGACTACATCGG	AT1G63400.1	0	992	36	36.0	14.586455746516572	109	3297.9334967171944	5' TTGAAAGTGACTACATC-GG '3 |||||||||||||||| || 3' TTACGCAACTTTCACTGATGTAAACCTAACTA '5	2.0	-23.9	-30.6	0.7810457516339868	0.0011665207522917331
176	>TCAATGCATTGAAAGTGACTATTT	AT1G62590.1	0	1050	86	21.5	34.845422061122925	37	1119.482012647121	5' TCAATGCATTGAAAGTGACTATTT '3 ||||||||||||| ||||||| | 3' GTAGCTAGTTACGTAACTTGCACTGATTTAAT '5	3.0	-28.3	-34.6	0.8179190751445087	9.122006366881763E-4
177	>TCAATGCATTGAAAGTGACTATTT	AT1G63150.1	0	997	86	21.5	34.845422061122925	37	1119.482012647121	5' TCAATGCATTGAAAGTGACTATTT '3 ||||||||||||||||o|| |o 3' GTAGCTAGTTACGTAACTTTCATTGTTG-TTAAC '5	4.0	-27.8	-34.6	0.8034682080924855	0.0024618402623082236
178	>TCAATGCATTGAAAGTGACTATTT	AT1G63330.1	0	775	86	21.5	34.845422061122925	37	1119.482012647121	5' TCAATGCATTGAAAGTGACTATTT '3 ||||||||||||| ||||||| | 3' GTAGCTAGTTACGTAACTTGCACTGATTTAAT '5	3.0	-28.3	-34.6	0.8179190751445087	0.0012044563797357632
179	>TCAATGCATTGAAAGTGACTATTT	AT1G63400.1	2	1000	26	26.0	10.534662483595302	37	1119.482012647121	5' TCAATGCATTGAAAGTGACTAT-TT '3 ||||||| |||||||||||||o || 3' GTAGTTAGTTACGCAACTTTCACTGATGTAAA '5	3.5	-29.2	-34.6	0.8439306358381502	0.029990986380544316
180	>TCAATGCATTGAAAGTGACTATTT	AT5G41170.1	0	892	86	21.5	34.845422061122925	37	1119.482012647121	5' TCAATGCATTGAAAGTGACTATTT '3 |||||||||||||||||| ||o 3' GTAGCTAGTTACGTAACTTTCACTAATG-TTAGT '5	3.5	-27.4	-34.6	0.7919075144508669	0.001922614200312145
181	>TTCCACAGCTTTCTTGAACTTC	AT2G22840.1	0	792	4407	3094.0	1785.6252909694035	179	5415.8724395631	5' TTCCACA-GCTTTCTTGAACTTC '3 ||||||| |||||||||||| 3' ACCGGAAGGTGTCCGAAAGAACTTGCTACCGC '5	4.0	-29.0	-36.3	0.7988980716253444	0.003844037089482555
182	>TTCCACAGCTTTCTTGAACTTC	AT2G36400.1	0	757	1030	1030.0	417.3347060808908	179	5415.8724395631	5' TTCCACA-GCTTTCTTGAACTTC '3 ||||||| |||||||||||| 3' CCTCAAAGGTGTCCGAAAGAACTTGCCAACGC '5	4.0	-29.0	-36.3	0.7988980716253444	0.004380468717807728
183	>TTCCACAGCTTTCTTGAACTTC	AT2G45480.1	0	525	6	6.0	2.431075957752762	179	5415.8724395631	5' TTCCAC-AGCTTTCTTGAACTTC '3 |||||| ||||||||||||| | 3' CTTCTAAGGTGTTCGAAAGAACTTGCAAATGC '5	3.0	-29.0	-36.3	0.7988980716253444	0.0012940794503618624
184	>TTCCACAGCTTTCTTGAACTTC	AT3G52910.1	0	753	14	14.0	5.672510568089779	179	5415.8724395631	5' TTCCACA-GCTTTCTTGAACTTC '3 ||||||| |||||||||||| 3' CGCCAAAGGTGTCCGAAAGAACTTGCCAAAGA '5	4.0	-29.0	-36.3	0.7988980716253444	0.004784680031990174
185	>TTCCACAGCTTTCTTGAACTTC	AT4G37740.1	0	921	3102	2063.0	1256.866270158178	179	5415.8724395631	5' TTCCACA-GCTTTCTTGAACTTC '3 ||||||| |||||||||||| 3' ACCTGAAGGTGTCCGAAAGAACTTGCTACTGC '5	4.0	-29.0	-36.3	0.7988980716253444	0.0036687590642285883
186	>TTCCACAGCTTTCTTGAACTTC	AT5G35407.1	3	116	24	24.0	9.724303831011047	179	5415.8724395631	5' TTCCACAGCTTTCTTGAACTTC '3 |o||||||||||||||| |||| 3' TACAAAAGGGTGTCGAAAGAACTCGAAGGTTT '5	2.0	-31.4	-36.3	0.8650137741046833	0.017466261343652145
187	>AAATAACGTCCTGCCAAACCCGTC	AT2G12440.1	3	4643	2	2.0	0.810358652584254	31	937.944388974615	5' AAA-TAACGTCCTGCCAAACCCGTC '3 || |||||||||| |||||||||| 3' CAATAATTCATTGCAGGACAGTTTGGGCAGGA '5	3.0	-34.1	-43.6	0.7821100917431193	3.104144032283207E-4
188	>TTAGATTCACGCACAAACTTTT	AT1G31280.1	0	3233	456	456.0	184.7617727892099	16	484.1003297933497	5' TTAGATTCACGCACAAACTTTT '3 |||||||||||||||||||o o 3' TGGGTTAATCTAAGTGCGTGTTTGAG-GGAAAGA '5	2.0	-30.5	-31.4	0.9713375796178344	3.009328919650889E-4
189	>TTGAAAGTGACTACATCGGGGTT	AT1G62910.1	0	989	182	45.5	73.74263738516711	7	211.79389428459046	5' TTTGAAAGTGACTACATCGGGGTT '3 o ||||||||||||||| ||o|| 3' TTACGCGG-ACTTTCACTGATGTAAACCTAACTA '5	4.0	-28.2	-39.8	0.7085427135678393	0.0015932020369012756
190	>TTGAAAGTGACTACATCGGGGTT	AT1G62930.1	2	977	182	45.5	73.74263738516711	7	211.79389428459046	5' TTTGAAAGTGACTACATCGGGGTT '3 o ||||||||||||||| ||o|| 3' TTACGCGG-ACTTTCACTGATGTAAACCTAACTA '5	4.0	-28.2	-39.8	0.7085427135678393	0.018197683910319395
191	>TTGAAAGTGACTACATCGGGGTT	AT1G63130.1	2	1104	182	45.5	73.74263738516711	7	211.79389428459046	5' TTTGAAAGTGACTACATCGGGGTT '3 o ||||||||||||||| ||o|| 3' TTACGCGG-ACTTTCACTGATGTAAACCTAACTA '5	4.0	-28.2	-39.8	0.7085427135678393	0.017398630364789502
192	>TCCTAAGTCCAACATAGCGT	AT5G18040.1	2	686	7	7.0	2.8362552840448894	33	998.4569301987837	5' T-CCTAAGTCCAACATAGCGT '3 | ||||||||||||||||||| 3' ACTGTAAGGGATTCAGGTTGTATCGCACTAAGG '5	1.0	-34.2	-34.7	0.9855907780979827	0.004734851025214537
193	>CCGATTGGACCATCACTTTT	AT3G23940.1	2	1700	4	4.0	1.620717305168508	57	1724.607424888808	5' CCGATTGGACCATCACTTTT '3 |||||o||||||o| ||oo| 3' TAGTCTGGCTAGCCTGGTGG-GAGGACTCGAAG '5	4.0	-27.2	-33.5	0.8119402985074626	0.012016494493110375
194	>TTTGTCGCTAAGATTCGAC	AT5G14790.1	3	1174	2	2.0	0.810358652584254	34	1028.713200810868	5' TTTGT-CGCTAAGATTCGAC '3 o|||| |||||||| o|||| 3' GTGCCGAACACGCGATTCTCGGCTGTCAAAAC '5	3.0	-21.6	-30.0	0.7200000000000001	0.027804084177823984
195	>AGAGGTATACATCGGAGATGGTCT	AT2G26800.2	3	1618	4	2.0	1.620717305168508	30	907.6881183625306	5' AGAGGTATACATCGGAGATGGTCT '3 |||| ||||||| ||||||||||| 3' TCTATATCTCGATATGTAACCTCTACCAGATT '5	4.0	-34.2	-44.3	0.7720090293453725	0.004010477044805727
196	>TGAAAATCCGGAGGACCGA	AT1G66350.1	3	977	2	2.0	0.810358652584254	62	1875.88877794923	5' TGAAAATCCGGAGGACCGA '3 o|||||||||| |||||o 3' CAATTGGCTTTTAGGCCACCTGGTAATCCTGC '5	4.0	-26.8	-35.1	0.7635327635327636	0.014761867817417507
197	>TTGAAGAGGACTTGGAACTTCGA	AT1G66700.1	0	358	74	16.0	29.983270145617396	779	23569.634806813712	5' TTGAAGAGGACTTGGAACTTCGA '3 |||||||||||||||||||o o 3' TTTAGTAACTTCTCCTGAACCTTGAGCTACAA '5	3.0	-35.5	-39.9	0.8897243107769424	0.0015631103511895006
198	>TTGAAGAGGACTTGGAACTTCGA	AT3G44860.1	0	331	31	31.0	12.560559115055938	779	23569.634806813712	5' TTGAAGAGGACTTGGAACTTCGA '3 |||||||oo|||||||||| ||| 3' CTTAGTAACTTCTTTTGAACCTTGA-GCTAAGG '5	3.0	-30.0	-39.9	0.7518796992481204	0.0016467679380320899
199	>TCAATGCATTGAAAGTGACTATT	AT1G62590.1	0	1050	86	21.5	34.845422061122925	34	1028.713200810868	5' TCAATGCATTGAAAGTGACTATT '3 ||||||||||||| ||||||| 3' GTAGCTAGTTACGTAACTTGCACTGATTTAAT '5	3.0	-28.3	-33.7	0.8397626112759643	9.122006366881763E-4
200	>TCAATGCATTGAAAGTGACTATT	AT1G63150.1	0	997	86	21.5	34.845422061122925	34	1028.713200810868	5' TCAATGCATTGAAAGTGACTATTT '3 ||||||||||||||||o|| |o 3' GTAGCTAGTTACGTAACTTTCATTGTTG-TTAAC '5	4.0	-27.8	-33.7	0.8249258160237388	0.0024618402623082236
201	>TCAATGCATTGAAAGTGACTATT	AT1G63330.1	0	775	86	21.5	34.845422061122925	34	1028.713200810868	5' TCAATGCATTGAAAGTGACTATT '3 ||||||||||||| ||||||| 3' GTAGCTAGTTACGTAACTTGCACTGATTTAAT '5	3.0	-28.3	-33.7	0.8397626112759643	0.0012044563797357632
202	>TCAATGCATTGAAAGTGACTATT	AT1G63400.1	2	1000	26	26.0	10.534662483595302	34	1028.713200810868	5' TCAATGCATTGAAAGTGACTAT-T '3 ||||||| |||||||||||||o | 3' GTAGTTAGTTACGCAACTTTCACTGATGTAAAA '5	3.5	-29.2	-33.7	0.8664688427299703	0.029990986380544316
203	>TCAATGCATTGAAAGTGACTATT	AT5G41170.1	0	892	86	21.5	34.845422061122925	34	1028.713200810868	5' TCAATGCATTGAAAGTGACTATTT '3 |||||||||||||||||| ||o 3' GTAGCTAGTTACGTAACTTTCACTAATG-TTAGT '5	3.5	-27.4	-33.7	0.8130563798219583	0.001922614200312145
204	>TTCGGACCAGGCTTCATTCC	AT1G52150.2	3	1280	3	3.0	1.215537978876381	71	2148.195213457989	5' TT-CGGACCAGGCTTCATTCC '3 | |||||||||||||||||| 3' TACCTTAGGCCTGGTCCGAAGTAAGGTCCGTA '5	2.0	-37.0	-38.5	0.961038961038961	0.01904525780857491
205	>TCCCAAATGTAGACAAAGCAC	AT1G62860.1	2	425	9	9.0	3.646613936629143	338	10226.619466884511	5' TCCCAAATGTAGACAAAGCACC '3 | |||||||||||||||||| 3' ACTAGAACGGTTTACATCTGTTTCGT-TTTCCTG '5	4.0	-28.8	-35.4	0.8135593220338984	0.0012927312278219194
206	>TATTCTATTCCACCTCTTA	AT2G39720.1	3	1001	2	2.0	0.810358652584254	20	605.1254122416871	5' TATTCTAT-TCCACCTCTTA '3 o||||||| |||||||||o 3' CCGTAGTAAGATAGAGGTGGAGAGGTTGGTGG '5	3.0	-25.2	-28.1	0.8967971530249109	0.04517567936972866
207	>TTGAAGAGGACTTGGATATTT	AT1G66700.1	0	358	74	16.0	29.983270145617396	5	151.28135306042176	5' TTGAAGAGGACTTGGATATTT '3 |||||||||||||||| |o 3' TTTAGTAACTTCTCCTGAACCTTGAGCTACAA '5	3.5	-28.1	-31.9	0.8808777429467085	7.818608287725182E-4
208	>TTGAAGAGGACTTGGATATTT	AT3G44860.1	0	331	31	31.0	12.560559115055938	5	151.28135306042176	5' TTGAAGAGGACTTGGATATTT '3 |||||||oo||||||| |o|o 3' CTTAGTAACTTCTTTTGAACCT-TGAGCTAAGG '5	4.0	-22.6	-31.9	0.7084639498432602	0.0016467679380320899
209	>TCATGCTATCTCTTTGGATT	AT5G60160.1	3	1282	2	2.0	0.810358652584254	9	272.3064355087592	5' TCATGCTATCTCTTTGGATT '3 || ||||||||||o||o|| 3' TACGAAGAG-ACGATAGAGAGACTTATGTTTCC '5	3.0	-23.5	-31.1	0.7556270096463023	0.040956946891178125
210	>ACCCATATTTTCTCTGAGCCTT	AT2G47220.1	3	825	4	4.0	1.620717305168508	10	302.56270612084353	5' ACCCATATT-TTCTCTGAGCCTT '3 ||||||||| |||o|||| |||| 3' CTTGGTGGGTATAATAAGGGACTAGGAACTCG '5	3.0	-26.9	-37.3	0.7211796246648794	0.024975994196687057
211	>AAGAAGCAGGACAATGGAACTTTT	AT4G06477.1	3	3907	5	5.0	2.025896631460635	10	302.56270612084353	5' AAGAAGCAGGACAATGGAACTTTT '3 ||||||||o|||||||||| |||| 3' GCTGCTTTCTTCGTTCTGTTACCTT-AAAAAGG '5	2.0	-29.7	-38.6	0.7694300518134715	0.0023258517866088235
212	>TTAGATTCACGCACAAACTCGTC	AT1G31280.1	0	3233	456	456.0	184.7617727892099	17	514.356600405434	5' TTAGATTCACGCACAAACTCGTCC '3 |||||||||||||||||||| | 3' TGGGTTAATCTAAGTGCGTGTTTGAGGA-AAAGA '5	3.0	-33.2	-38.6	0.8601036269430052	3.009328919650889E-4
213	>TGATTGAGCCGCGCCAATAT	AT2G45160.1	2	1014	2987	669.0	1210.2706476345834	23	695.8942240779402	5' TGATTGAGCCGCGCCAATAT '3 |||||||||||||||||||| 3' TCTACCACTAACTCGGCGCGGTTATAGGGAAC '5	0.0	-36.1	-36.1	1.0	0.0013215857319878177
214	>TGATTGAGCCGCGCCAATAT	AT3G60630.1	2	1056	267	23.0	108.1828801199979	23	695.8942240779402	5' TGATTGAGCCGCGCCAATAT '3 |||||||||||||||||||| 3' TCCAACACTAACTCGGCGCGGTTATAGGGAAC '5	0.0	-36.1	-36.1	1.0	0.0013483144250510115
215	>TGATTGAGCCGCGCCAATAT	AT4G00150.1	2	867	129	49.0	52.26813309168438	23	695.8942240779402	5' TGATTGAGCCGCGCCAATAT '3 |||||||||||||||||||| 3' TCGACAACTAACTCGGCGCGGTTATAGGGGAC '5	0.0	-36.1	-36.1	1.0	0.0014499756077595016
216	>ATATACACATGAGAAATTCGGACT	AT1G43250.1	0	5158	2	0.3333333333333333	0.810358652584254	24	726.1504946900245	5' A-TATACACATGAGAAATTCGGACT '3 |||||||||||| ||oo|||||| 3' CGAAGGGGATATGTGTACTCATTGGGCCTGATT '5	4.0	-31.2	-37.0	0.8432432432432432	9.437523257456171E-4
217	>ATATACACATGAGAAATTCGGACT	AT2G22350.1	0	806	2	0.3333333333333333	0.810358652584254	24	726.1504946900245	5' A-TATACACATGAGAAATTCGGACT '3 ||||||||||||| ||||||||| 3' CGAAGGGGATATGTGTACTCTCTAAGCCTGATA '5	3.0	-33.0	-37.0	0.8918918918918919	0.0021108197084663827
218	>ATATACACATGAGAAATTCGGACT	AT3G45253.1	0	5172	2	0.3333333333333333	0.810358652584254	24	726.1504946900245	5' A-TATACACATGAGAAATTCGGACT '3 |||||||||||||||| ||||| 3' CGAAGGGGATATGTGTACTCTTTATGCCTGTTA '5	4.0	-31.8	-37.0	0.8594594594594595	9.407337390284765E-4
219	>ATATACACATGAGAAATTCGGACT	AT5G35416.1	0	4578	2	0.3333333333333333	0.810358652584254	24	726.1504946900245	5' A-TATACACATGAGAAATTCGGACT '3 |||||||||||| ||||||||| 3' CGAAGGGGATATGTGTACTCATTAAGCCTGTTA '5	4.0	-31.8	-37.0	0.8594594594594595	0.0010620220421253546
220	>ATATACACATGAGAAATTCGGACT	AT5G49743.1	0	84	2	0.3333333333333333	0.810358652584254	24	726.1504946900245	5' A-TATACACATGAGAAATTCGGACT '3 ||||||||||||| ||||||||| 3' CGAAGGGGATATGTGTACTCTCTAAGCCTGATA '5	3.0	-33.0	-37.0	0.8918918918918919	0.008988901242322433
221	>TCCCAAATGTAGGCAAAGCA	AT1G62860.1	2	425	9	9.0	3.646613936629143	17	514.356600405434	5' TCCCAAATGTAGGCAAAGCA '3 ||||||||||o||||||| 3' ACTAGAACC-GGTTTACATCTGTTTCGTTTCCTG '5	3.0	-27.6	-34.8	0.7931034482758622	0.0012927312278219194
222	>ATATACACATGAGAGATTCGGACT	AT1G43250.1	0	5158	2	0.3333333333333333	0.810358652584254	13	393.3315179570966	5' ATATACACATGAGAGATTCGGACT '3 |||||||||||| o|oo|||||| 3' CGAAGGGATATGTGTACTCATTGGGCCTGATT '5	3.5	-31.2	-39.7	0.7858942065491183	9.437523257456171E-4
223	>ATATACACATGAGAGATTCGGACT	AT2G22350.1	0	806	2	0.3333333333333333	0.810358652584254	13	393.3315179570966	5' A-TATACACATGAGAGATTCGGACT '3 ||||||||||||||||||||||| 3' CGAAGGGGATATGTGTACTCTCTAAGCCTGATA '5	2.0	-39.4	-39.7	0.9924433249370276	0.0021108197084663827
224	>ATATACACATGAGAGATTCGGACT	AT3G45253.1	0	5172	2	0.3333333333333333	0.810358652584254	13	393.3315179570966	5' ATATACACATGAGAGATTCGGACT '3 |||||||||||||o|| ||||| 3' CGAAGGGATATGTGTACTCTTTATGCCTGTTA '5	3.5	-31.9	-39.7	0.8035264483627204	9.407337390284765E-4
225	>ATATACACATGAGAGATTCGGACT	AT5G35416.1	0	4578	2	0.3333333333333333	0.810358652584254	13	393.3315179570966	5' ATATACACATGAGAGATTCGGACT '3 |||||||||||| o|||||||| 3' CGAAGGGATATGTGTACTCATTAAGCCTGTTA '5	3.5	-31.8	-39.7	0.801007556675063	0.0010620220421253546
226	>ATATACACATGAGAGATTCGGACT	AT5G49743.1	0	84	2	0.3333333333333333	0.810358652584254	13	393.3315179570966	5' A-TATACACATGAGAGATTCGGACT '3 ||||||||||||||||||||||| 3' CGAAGGGGATATGTGTACTCTCTAAGCCTGATA '5	2.0	-39.4	-39.7	0.9924433249370276	0.008988901242322433
227	>AATTGTCGGGAGGGAAGCGGA	AT1G61040.1	3	38	2	2.0	0.810358652584254	22	665.6379534658558	5' AATTGTCGGGAGGGAAGCGGA '3 ||||||||o|||| ||||o|| 3' ACAGCTTTAACAGCTCTCC-TTCGTCTACGACT '5	2.5	-29.4	-41.5	0.708433734939759	0.004286693912504025
228	>TACTCTTTTGCATATACTCGA	AT1G63080.1	3	1517	4	2.0	1.620717305168508	7	211.79389428459046	5' TACTCTTTTGCATATACTCGA '3 |||||||||||| |||||||| 3' GGTAAAATGAGAAAACGTCTATGAGCTTATGT '5	2.0	-27.3	-31.6	0.8639240506329113	0.02884902265143907
229	>AAGTAACGTCCTGCCAAACCC	AT2G12440.1	3	4643	2	2.0	0.810358652584254	33	998.4569301987837	5' AAGTAACGTCCTG-CCAAACCC '3 ||||||||||||| | || || 3' CAATAATTCATTGCAGGACAGTTTGGGCAGGA '5	4.0	-30.2	-38.9	0.7763496143958869	3.104144032283207E-4
230	>TCCAATGCTTTTTCTAGTTTCGT	AT1G12775.1	2	1472	5	5.0	2.025896631460635	5	151.28135306042176	5' TCCAATGCTTTTTCTAGTT-TCGT '3 |||||||||||o||||||| || 3' TTATAAAGGTTACGAAAGAGATCAAGAGGTAA '5	4.0	-29.6	-34.8	0.8505747126436782	9.98252746068795E-4
231	>TCCAATGCTTTTTCTAGTTTCGT	AT2G27400.1	3	557	4	4.0	1.620717305168508	5	151.28135306042176	5' TCCAATGCTTTTTCTAGTTTCG-T '3 |||||||||||||||||||||| o 3' TTATATAGGTTACGAAAAAGATCAAAGCGGGTA '5	1.5	-34.2	-34.8	0.9827586206896554	0.01978142603683475
232	>TTGACAGAAGATAGAGAGCACAT	AT1G27360.1	2	1264	52	52.0	21.069324967190603	54	1633.8386130525553	5' TTGACAGAAGATAGAGAGCACAT '3 ||||||||||| ||||||||| 3' TTCTCCAACTGTCTTCTCTCTCTCGTGCCACC '5	4.0	-33.5	-39.0	0.8589743589743589	0.004707456158148715
233	>TTGACAGAAGATAGAGAGCACAT	AT1G27370.1	2	2379	147	34.0	59.56136096494267	54	1633.8386130525553	5' TTGACAGAAGATAGAGAGCACAT '3 ||||||||||| ||||||||| 3' TTCATCAACTGTCTTCTCTCTCTCGTGACATC '5	4.0	-33.5	-39.0	0.8589743589743589	0.007733818031048001
234	>TTGACAGAAGATAGAGAGCACAT	AT2G42200.1	1	948	16	16.0	6.482869220674032	54	1633.8386130525553	5' TTGACAGAAGATAGAGAGCACAT '3 ||||||||||| |||||||||| 3' CACCTAAACTGTCTTCTCTCTCTCGTGTCAAA '5	3.0	-34.4	-39.0	0.882051282051282	0.001349527665731709
235	>TTGACAGAAGATAGAGAGCACAT	AT3G57920.1	0	856	24	24.0	9.724303831011047	54	1633.8386130525553	5' TTGACAGAAGATAGAGAGCACA-T '3 ||||||||||| |||||||||| o 3' TACTCAAACTGTCTTCTCTCTCTCGTGTCGGAA '5	3.5	-34.3	-39.0	0.8794871794871794	0.0014732963009020938
236	>TTGACAGAAGATAGAGAGCACAT	AT5G43270.2	0	1160	981	53.5	397.4809190925766	54	1633.8386130525553	5' TTGACAGAAGATAGAGAGCACAT '3 ||||||||||| ||||||||| 3' AACTTAAACTGTCTTCTCTCTCTCGTGGTAGT '5	4.0	-33.4	-39.0	0.8564102564102564	0.004364082975813033
237	>TTGACAGAAGATAGAGAGCACAT	AT5G50570.1	0	1113	209	104.5	84.68247919505454	54	1633.8386130525553	5' TTGACAGAAGATAGAGAGCACAT '3 |||||||||| |||||||||| 3' TCCTCCTACTGTCTTCTCTCTCTCGTGTTAGT '5	4.0	-34.2	-39.0	0.876923076923077	0.003979528671082644
238	>TTGACAGAAGATAGAGAGCACAT	AT5G50670.1	0	1113	209	104.5	84.68247919505454	54	1633.8386130525553	5' TTGACAGAAGATAGAGAGCACAT '3 |||||||||| |||||||||| 3' TCCTCCTACTGTCTTCTCTCTCTCGTGTTAGT '5	4.0	-34.2	-39.0	0.876923076923077	0.004729721072076254
239	>TTGAAGAGGACTTGGATTTTTTT	AT1G66700.1	0	358	74	16.0	29.983270145617396	38	1149.7382832592057	5' TTGAAGAGGACTTGGATTTTTTT '3 |||||||||||||||| o|o | 3' TTTAGTAACTTCTCCTGAACCTTGAGCTACAA '5	4.0	-27.9	-33.1	0.8429003021148036	7.818608287725182E-4
240	>TAGCCAAGGATGACTTGCCTG	AT1G17590.1	0	1243	85	85.0	34.4402427348308	148	4477.928050588484	5' T-AGCCAAGGATGACTTGCCTG '3 ||||||||||||||| ||| 3' TTCATCCGTCGGTTCCTACTGAAGGGAAAAAAA '5	4.0	-34.0	-40.1	0.8478802992518703	0.0034867469515632576
241	>TAGCCAAGGATGACTTGCCTG	AT1G54160.1	0	1295	67	67.0	27.147014861572508	148	4477.928050588484	5' TAGCCAAGGATGACTTGCCTGG '3 |||||||||||||||| || 3' GTATTCATCGGTTCCTACTGAAGGGC-AAGTACA '5	4.0	-33.9	-40.1	0.8453865336658354	0.0034626005511341207
242	>TAGCCAAGGATGACTTGCCTG	AT1G72830.2	0	1503	171	171.0	69.28566479595372	148	4477.928050588484	5' TAGCCAAGGATGACTTGCCTGG '3 |||||||||||||||| ||o 3' ATCATCATCGGTTCCTACTGAAGGGG-AAAGAAC '5	3.5	-33.9	-40.1	0.8453865336658354	0.0017964067558243757
243	>TAGCCAAGGATGACTTGCCTG	AT3G05690.1	0	1194	118	118.0	47.81116050247099	148	4477.928050588484	5' T-AGCCAAGGATGACTTGCCTG '3 | ||||||o||||| ||||||| 3' CTCTTAACTCGGTTTCTACTAAACGGACAAGTG '5	3.0	-30.4	-40.1	0.7581047381546134	0.0013845619662219422
244	>TAGCCAAGGATGACTTGCCTG	AT5G06510.1	0	1078	130	130.0	52.673312417976504	148	4477.928050588484	5' T-AGCCAAGGATGACTTGCCTG '3 | ||||||o||||| ||||||| 3' TTCGTAACTCGGTTTCTACTAAACGGACAAATG '5	3.0	-30.4	-40.1	0.7581047381546134	0.0014897577075388968
245	>AGAAGCTGCCAGCATGATCTA	AT1G30330.2	0	3247	178	58.0	72.1219200799986	28	847.1755771383619	5' AGAAGCTGCCAGCATGATCTA '3 | ||||||||||| |||||| 3' TGTTTATGTTCGACGGTCGGACTAGAGTGTCC '5	4.0	-31.0	-38.9	0.7969151670951157	5.252790454368661E-4
246	>AGAAGCTGCCAGCATGATCTA	AT5G37020.1	2	2381	9	9.0	3.646613936629143	28	847.1755771383619	5' AG-AAGCTGCCAGCATGATCTA '3 o ||||||||||| ||||||| 3' TGCTTATGTTCGACGGTCGGACTAGATTCCCC '5	4.0	-30.8	-38.9	0.7917737789203085	0.0035437082921213614
247	>TATTCTATTCCACCTCTTAG	AT2G39720.1	3	1001	2	2.0	0.810358652584254	32	968.2006595866994	5' TATTCTAT-TCCACCTCTTAG '3 o||||||| |||||||||o o 3' CCGTAGTAAGATAGAGGTGGAGAGGTTGGTGG '5	3.5	-25.2	-30.7	0.8208469055374593	0.04517567936972866
248	>TGAAGCTGCCAGCATGATTTA	AT1G30330.2	0	3247	178	58.0	72.1219200799986	6	181.53762367250613	5' TGAAGCTGCCAGCATGATTTA '3 o ||||||||||| ||||o| 3' TGTTTATGG-TTCGACGGTCGGACTAGAGTGTCC '5	4.0	-27.9	-36.2	0.7707182320441988	5.252790454368661E-4
249	>TGAAGCTGCCAGCATGATTTA	AT5G37020.1	2	2381	9	9.0	3.646613936629143	6	181.53762367250613	5' TG-AAGCTGCCAGCATGATTTA '3 |o ||||||||||| ||||o|| 3' TGCTTATGTTCGACGGTCGGACTAGATTCCCC '5	3.5	-28.2	-36.2	0.7790055248618784	0.0017734266671325383
250	>TGAAGCTGCCAGCATGATCTTC	AT1G30330.2	0	3247	178	58.0	72.1219200799986	16	484.1003297933497	5' TGAAGCTGCCAGCATGATCTTC '3 o ||||||||||| ||||||o 3' TGTTTATGG-TTCGACGGTCGGACTAGAGTGTCC '5	4.0	-31.2	-41.4	0.7536231884057971	2.6267402153923314E-4
251	>TTGAAGAGGACTTGGAATT	AT1G15125.1	0	263	60	60.0	24.310759577527623	7	211.79389428459046	5' TTGAAGAGGACTTGGAA-TT '3 |||||||o||||||o|| | 3' TGCAGCAACTTCTTCTGAACTTTGACTCCTCA '5	3.5	-22.5	-29.5	0.7627118644067796	0.0028929586668087204
252	>TTGAAGAGGACTTGGAATT	AT1G66700.1	0	358	74	16.0	29.983270145617396	7	211.79389428459046	5' TTGAAGAGGACTTGGAA-TT '3 ||||||||||||||||| |o 3' TTTAGTAACTTCTCCTGAACCTTGAGCTACAA '5	1.5	-28.1	-29.5	0.952542372881356	7.818608287725182E-4
253	>TTGAAGAGGACTTGGAATT	AT3G44860.1	0	331	31	31.0	12.560559115055938	7	211.79389428459046	5' TTGAAGAGGACTTGGAA-TT '3 |||||||oo|||||||| |o 3' CTTAGTAACTTCTTTTGAACCTTGAGCTAAGG '5	3.5	-22.7	-29.5	0.7694915254237288	0.002469134686023833
254	>TTCCACAGCTTTCTTGAACTGG	AT2G22840.1	0	792	4407	3094.0	1785.6252909694035	79	2390.245378354664	5' TTCCACA-GCTTTCTTGAACTGG '3 ||||||| |||||||||||| o 3' ACCGGAAGGTGTCCGAAAGAACTTGCTACCGC '5	3.5	-29.0	-38.4	0.7552083333333334	0.0027472510862034394
255	>TTCCACAGCTTTCTTGAACTGG	AT2G36400.1	0	757	1030	1030.0	417.3347060808908	79	2390.245378354664	5' TTCCACA-GCTTTCTTGAACTGG '3 ||||||| |||||||||||| | 3' CCTCAAAGGTGTCCGAAAGAACTTGCCAACGC '5	3.0	-30.0	-38.4	0.78125	0.0018796987556958245
256	>TTCCACAGCTTTCTTGAACTGG	AT2G45480.1	0	525	6	6.0	2.431075957752762	79	2390.245378354664	5' TTCCAC-AGCTTTCTTGAACTGG '3 |||||| ||||||||||||| 3' CTTCTAAGGTGTTCGAAAGAACTTGCAAATGC '5	4.0	-29.0	-38.4	0.7552083333333334	0.0045219562589686735
257	>TTCCACAGCTTTCTTGAACTGG	AT3G01040.1	0	1290	6	6.0	2.431075957752762	79	2390.245378354664	5' TTCCACAGCTTTCTTGAACTGG '3 ||||||||||| | ||||||| 3' TACCGAAAGGTGTCGAA-GTTCTTGACCTTGTA '5	3.0	-29.2	-38.4	0.7604166666666666	0.0012082157371756663
258	>TTCCACAGCTTTCTTGAACTGG	AT3G52910.1	0	753	14	14.0	5.672510568089779	79	2390.245378354664	5' TTCCACA-GCTTTCTTGAACTGG '3 ||||||| |||||||||||| | 3' CGCCAAAGGTGTCCGAAAGAACTTGCCAAAGA '5	3.0	-30.0	-38.4	0.78125	0.002053387448363475
259	>TTCCACAGCTTTCTTGAACTGG	AT4G37740.1	0	921	3102	2063.0	1256.866270158178	79	2390.245378354664	5' TTCCACA-GCTTTCTTGAACTGG '3 ||||||| |||||||||||| o 3' ACCTGAAGGTGTCCGAAAGAACTTGCTACTGC '5	3.5	-29.0	-38.4	0.7552083333333334	0.002621917801053031
260	>AGATCTTGGTGGTAGTAGC	AT1G80940.1	2	340	9	9.0	3.646613936629143	22	665.6379534658558	5' AGATCTTGGTGGTAGTAGC '3 |||||||||||||| o| 3' AGGTGCGCTAGAACCACCATCTCTGTCCCTTT '5	3.5	-26.2	-34.0	0.7705882352941176	0.017948525796910975
261	>TTCGCAGGAGAGATAGCGCCT	AT4G29900.1	0	197	34	34.0	13.776097093932318	54	1633.8386130525553	5' TTCGCAGGAGAGATAGCGCCT '3 ||||||||||||||||o | 3' TACTGACAGCGTCCTCTCTATCGTTGTGCGAG '5	3.5	-32.7	-42.1	0.7767220902612827	2.6723677177975524E-4
262	>TTGGACTGAAGGGAGCTCCC	AT1G30210.1	0	1142	45	45.0	18.233069683145715	193	5839.4602281322805	5' TTGGACTGAAGGGAGCTCCC '3 ||||||||||||| |o|| 3' ACACTTAACCTGACTTCCCAGGGGGATGATGA '5	3.5	-30.7	-41.6	0.7379807692307692	0.0018148815894617476
263	>TTGGACTGAAGGGAGCTCCC	AT1G53230.1	2	1195	40	40.0	16.20717305168508	193	5839.4602281322805	5' TTGGACTGAAGGGAGCTCCC '3 |||||||||||| o|o|| 3' CACAATTACCTGACTTCCCCTGGGGAGACACT '5	4.0	-31.6	-41.6	0.7596153846153846	0.04101664028862895
264	>TTGGACTGAAGGGAGCTCCC	AT3G15030.1	2	1487	16	16.0	6.482869220674032	193	5839.4602281322805	5' TTGGACTGAAGGGAGCTCC-C '3 o|||||||||||| o|o|| | 3' GACATTGACCTGACTTCCCCTGGGGAGGACTCT '5	3.5	-31.8	-41.6	0.7644230769230769	0.03254160950138907
265	>TTGGACTGAAGGGAGCTCCC	AT4G18390.1	0	1387	15	15.0	6.077689894381906	193	5839.4602281322805	5' TTGGACTGAAGGGAGCTCCC '3 ||||||||||||| |o|| 3' CAACTTAACCTGACTTCCCAGGGGGACAACTT '5	3.5	-30.7	-41.6	0.7379807692307692	0.0016429350491108385
266	>TAGAAAGGGAAAGGGAAAGGAA	AT1G17370.1	3	1686	2	2.0	0.810358652584254	13	393.3315179570966	5' TAGAAAGGGAAAGGGAAAGGAA '3 ||||||o|||||o|||||o| 3' TTCAATCTCTTTCTCTTTCTCTTTCTTCAACT '5	4.0	-27.4	-37.1	0.7385444743935309	0.02226255372658581
267	>AAACGTCTCTGCCTTGGATAGATT	AT2G18690.1	2	1134	5	5.0	2.025896631460635	5	151.28135306042176	5' AAACGTCTCTGCCTTGGATAGATT '3 ||||||||||||||||| | || 3' CGCTGAGTTGCAGAGACGGAACCTC-CGAAAAT '5	4.0	-33.1	-41.0	0.8073170731707318	0.007208240289946932
268	>ATGCCTGGCTCCCTGTATGCC	AT1G77850.1	3	1421	16	16.0	6.482869220674032	523	15824.029530120119	5' A-TGCCTGGCTCCCTGTATGCC '3 | ||||||||||||||o||||| 3' TAGTATTAACGGACCGAGGGACGTACGGTCGTC '5	1.5	-44.6	-44.9	0.9933184855233853	0.013134188137939762
269	>ATGCCTGGCTCCCTGTATGCC	AT2G28350.1	2	1341	43	43.0	17.422711030561462	523	15824.029530120119	5' A-TGCCTGGCTCCCTGTATGCC '3 ||||||||||||||||| || 3' AACTCGGAACGGACCGAGGGACATAAGGACGTC '5	3.0	-37.9	-44.9	0.844097995545657	0.005335693739130898
270	>ATGCCTGGCTCCCTGTATGCC	AT4G30080.1	2	1520	116	116.0	47.000801849886734	523	15824.029530120119	5' ATGCCTGGCTCCCTGTA-TGCC '3 ||||||||||||||||| || 3' TCGTAATACGGACCGAGGGACATTTGGGTGCC '5	3.0	-37.8	-44.9	0.841870824053452	0.006397114117160152
271	>TTTGGATTGAAGGGAGCTCCT	AT3G11440.1	0	1166	296	196.5	119.93308058246959	12	363.07524734501226	5' TTTGGATTGAAGGGAGCTCCT '3 ||||| ||||||||||||| 3' GACTTATAACCTTACTTCCCTCGAGGTCGAAG '5	4.0	-34.7	-38.5	0.9012987012987014	0.0010022550109610728
272	>TTTGGATTGAAGGGAGCTCCT	AT5G06100.2	2	1172	202	102.5	81.84622391100964	12	363.07524734501226	5' TTTGGATTGAAGGGAGCTCCT '3 ||||| ||||||||||||| 3' GACTTATAACCTTACTTCCCTCGAGGTCGAAG '5	4.0	-34.7	-38.5	0.9012987012987014	0.005687192261922602
273	>ACGATATCTTCCATTTCTCTA	AT2G27400.1	3	514	9	9.0	3.646613936629143	89	2692.8080844755073	5' ACGATATCTTCCATTTCTCTA '3 ||||||||||||||||||||| 3' AGTAAGTGCTATAGAAGGTAAAGAGATGCGAT '5	0.0	-31.8	-31.8	1.0	0.01978142603683475
274	>TGCCTGGCTCCCTGTATGC	AT1G10350.1	3	642	2	2.0	0.810358652584254	25	756.4067653021089	5' TGCCTGGCTCCCTGTATGC '3 |||||||||||||o | | 3' AGATAATCGGACCGAGGGACGAA-GGACGTGAAA '5	3.5	-33.0	-40.5	0.8148148148148148	0.03354388689887611
275	>TGCCTGGCTCCCTGTATGC	AT1G77850.1	0	1420	1266	632.0	512.9570270858328	25	756.4067653021089	5' TGCCTGGCTCCCTGTATGC '3 ||||||||||||||o|||| 3' AGTATAACGGACCGAGGGACGTACGGTCGTCC '5	0.5	-40.5	-40.5	1.0	4.863813229571967E-4
276	>TGCCTGGCTCCCTGTATGC	AT2G28350.1	0	1340	307	307.0	124.39005317168298	25	756.4067653021089	5' TGCCTGGCTCCCTGTATGC '3 ||||||||||||||||| 3' ACTCGAACGGACCGAGGGACATA-AAGGACGTCC '5	2.0	-35.3	-40.5	0.8716049382716049	8.906701851677523E-4
277	>TGCCTGGCTCCCTGTATGC	AT4G30080.1	0	1519	363	239.0	147.08009544404212	25	756.4067653021089	5' TGCCTGGCTCCCTGTATGC '3 |||||||||||||||| 3' CGTAATACGGACCGAGGGACATT-TTGGGTGCCC '5	3.0	-34.2	-40.5	0.8444444444444446	0.0012815034749342757
278	>TCGGACCAGGCTTCATCCCCCT	AT1G30490.1	0	806	589	41.5	238.6506231860628	242	7322.017488124414	5' TCGGACCAGGCTTCATCCCCCT '3 o|||||||||||||||||| 3' ATCTTAGGCCTGGTCCGAAGTAGGGT-TTAGTAG '5	3.5	-40.3	-48.1	0.8378378378378377	6.857534514649322E-4
279	>TCGGACCAGGCTTCATCCCCCT	AT2G34710.1	0	881	615	67.5	249.1852856696581	242	7322.017488124414	5' TCGGACCAGGCTTCATCCCCCT '3 o|||||||||||||||||| 3' ATCTTAGGCCTGGTCCGAAGTAGGGT-TTAGTAG '5	3.5	-40.3	-48.1	0.8378378378378377	6.569223012117265E-4
280	>TCGGACCAGGCTTCATCCCCCT	AT4G32880.1	0	945	41	8.0	16.612352377977206	242	7322.017488124414	5' TCGGACCAGGCTTCATCCCCC-T '3 o|||||||||||||||||| o 3' ACCTTAGGCCTGGTCCGAAGTAGGGTCCGGTAA '5	4.0	-40.3	-48.1	0.8378378378378377	0.0013313361443628713
281	>TCGGACCAGGCTTCATCCCCCT	AT5G60690.1	0	1273	35	35.0	14.181276420224444	242	7322.017488124414	5' TCGGACCAGGCTTCATCCCCC-T '3 o|||||||||||||||||| o 3' GGCTTAGGCCTGGTCCGAAGTAGGGTCCGGTAG '5	4.0	-40.3	-48.1	0.8378378378378377	0.001148270299332177
282	>TGTGTTCTCAGGTCACCCC	AT1G12520.1	0	736	718	19.0	290.91875627774715	42	1270.7633657075428	5' TGTGTTCTCAGGTCACCCC '3 ||||||o|||||| ||| 3' CGGAGATCACAAGGGTCCAGAGGGTTACCGAG '5	4.0	-29.1	-38.1	0.7637795275590551	0.003504157823947751
283	>TGTGTTCTCAGGTCACCCC	AT2G28190.1	0	487	345	276.0	139.78686757078384	42	1270.7633657075428	5' TGTG-TTCTCAGGTCACCCC '3 |o|| |||o|||||||||| 3' CGTAAATACAAAGGGTCCAGTGGGCGTACTGC '5	4.0	-29.7	-38.1	0.7795275590551181	0.004217179157155915
284	>TGTGTTCTCAGGTCACCCC	AT3G15640.1	2	106	111	111.0	44.974905218426095	42	1270.7633657075428	5' TGTG-TTCTCAGGTCACCCC '3 |||| |||||||||||| || 3' ACACAACACTAAGAGTCCAGTGTGGAACTTCC '5	2.0	-28.4	-38.1	0.7454068241469816	0.022773243818017486
285	>TGTGTTCTCAGGTCACCCC	AT5G14550.1	3	1662	2	2.0	0.810358652584254	42	1270.7633657075428	5' TGTGTTCTCAGGTCACCCC '3 ||||||||||||||||||| 3' AAAAGTACACAAGAGTCCAGTGGGGACGACTC '5	0.0	-38.1	-38.1	1.0	0.032535225416051916
286	>TTGAAGAGGACTTGGAACTTCG	AT1G15125.1	0	263	60	60.0	24.310759577527623	135	4084.596532631388	5' TTGAAGAGGACTTGGAACTTCG '3 |||||||o||||||o|||| o 3' TGCAGCAACTTCTTCTGAACTTTGAC-TTCCTCA '5	4.0	-26.8	-38.0	0.7052631578947368	0.0028929586668087204
287	>TTGAAGAGGACTTGGAACTTCG	AT1G66700.1	0	358	74	16.0	29.983270145617396	135	4084.596532631388	5' TTGAAGAGGACTTGGAACTTCG '3 |||||||||||||||||||o o 3' TTTAGTAACTTCTCCTGAACCTTGAGCTACAA '5	2.0	-33.7	-38.0	0.886842105263158	7.818608287725182E-4
288	>TTGAAGAGGACTTGGAACTTCG	AT3G44860.1	0	331	31	31.0	12.560559115055938	135	4084.596532631388	5' TTGAAGAGGACTTGGAACTTCG '3 |||||||oo||||||||||o o 3' CTTAGTAACTTCTTTTGAACCTTGAGCTAAGG '5	4.0	-28.3	-38.0	0.7447368421052631	0.002469134686023833
289	>TTCCACGGCTTTCTTGAACTT	AT2G22840.1	0	792	4407	3094.0	1785.6252909694035	9	272.3064355087592	5' TTCCAC-GGCTTTCTTGAACTT '3 |||||| ||||||||||||| 3' ACCGGAAGGTGTCCGAAAGAACTTGCTACCGC '5	3.0	-30.9	-34.9	0.8853868194842407	0.003295794952492659
290	>TTCCACGGCTTTCTTGAACTT	AT2G36400.1	0	757	1030	1030.0	417.3347060808908	9	272.3064355087592	5' TTCCAC-GGCTTTCTTGAACTT '3 |||||| ||||||||||||| 3' CCTCAAAGGTGTCCGAAAGAACTTGCCAACGC '5	3.0	-30.9	-34.9	0.8853868194842407	0.0037558642439795564
291	>TTCCACGGCTTTCTTGAACTT	AT2G45480.1	0	525	6	6.0	2.431075957752762	9	272.3064355087592	5' TTCCAC-GGCTTTCTTGAACTT '3 |||||| o|||||||||||| | 3' CTTCTAAGGTGTTCGAAAGAACTTGCAAATGC '5	3.0	-29.0	-34.9	0.830945558739255	0.003877216593333288
292	>TTCCACGGCTTTCTTGAACTT	AT3G52910.1	0	753	14	14.0	5.672510568089779	9	272.3064355087592	5' TTCCAC-GGCTTTCTTGAACTT '3 |||||| ||||||||||||| 3' CGCCAAAGGTGTCCGAAAGAACTTGCCAAAGA '5	3.0	-30.9	-34.9	0.8853868194842407	0.004102558496713926
293	>TTCCACGGCTTTCTTGAACTT	AT4G37740.1	0	921	3102	2063.0	1256.866270158178	9	272.3064355087592	5' TTCCAC-GGCTTTCTTGAACTT '3 |||||| ||||||||||||| 3' ACCTGAAGGTGTCCGAAAGAACTTGCTACTGC '5	3.0	-30.9	-34.9	0.8853868194842407	0.0031454758494514623
294	>ACAGAACTGTCAGACTTTAGAAGA	AT1G80930.1	3	2814	3	3.0	1.215537978876381	80	2420.5016489667482	5' ACAGAACTGTCAGACTTTAGAAGA '3 ||||||||||||| |oo||| || 3' AGCCTTAGTCTTGACAGTCT-AGGTCTACTACT '5	4.0	-28.2	-39.5	0.7139240506329114	0.03399458834036606
295	>TTCCACAGCTTTCTTGATTTTT	AT1G10120.1	0	1317	655	33.0	265.3924587213432	33	998.4569301987837	5' TTCCACAGCTTTCTTGATTTTT '3 o||||||||||||||| ||oo 3' TTTAAGGAGGTGTCGAAAGAAC-AAGGTAACAC '5	3.5	-26.9	-32.0	0.840625	0.002367423179670758
296	>TTCCACAGCTTTCTTGATTTTT	AT2G45480.1	0	525	6	6.0	2.431075957752762	33	998.4569301987837	5' TTCCAC-AGCTTTCTTGATTTTT '3 |||||| ||||||||||| o || 3' CTTCTAAGGTGTTCGAAAGAACTTGCAAATGC '5	3.5	-24.8	-32.0	0.775	0.0032320593501942163
297	>TTCCACAGCTTTCTTGATTTTT	AT3G19400.1	2	490	7	7.0	2.8362552840448894	33	998.4569301987837	5' TTCCACAGCTTTCTTGATTTTT '3 |||||||| ||o||||||o||| 3' TTGTTGAAGGTGTCAAAGGAACTAGAAACTGA '5	3.5	-24.9	-32.0	0.778125	0.03201657012772119
298	>TTCCACAGCTTTCTTGATTTTT	AT5G35407.1	3	116	24	24.0	9.724303831011047	33	998.4569301987837	5' TTCCACAGCTTTCTTGATTTTT '3 |o||||||||||||||| o||o 3' TACAAAAGGGTGTCGAAAGAACTCGAAGGTTT '5	3.0	-27.6	-32.0	0.8625	0.03462745240197951
299	>TTCCACAGCTTTCTTGATTTTT	AT5G43060.1	3	519	5	5.0	2.025896631460635	33	998.4569301987837	5' TT-CCACAGCTTTCTTGATTTTT '3 o| |||||||||o||||||o||| 3' TTGTTGAGGGTGTCGAAGGAACTAGAAATTGT '5	3.0	-30.1	-32.0	0.940625	0.015271435414119128
300	>AGTGCTTGAAATTGTCGGG	AT3G60420.2	3	91	4	4.0	1.620717305168508	19	574.8691416296028	5' AGT-GCTTGAAATTGTCGGG '3 ||| |||o||||||||||o| 3' AGGTCTCACCGAGCTTTAACAGCTCAGCTAGT '5	2.5	-25.6	-32.2	0.7950310559006211	0.004951174688671345
301	>GAATTCTACAGTCCGACGA	AT5G11850.1	3	2502	2	2.0	0.810358652584254	36	1089.2257420350368	5' GAATTCTACAG-TCCGACGA '3 ||||o|o|||| |||o|||| 3' TAAGACCTTAGGGTGTCGAGGTTGCTGAACGT '5	3.5	-26.3	-32.6	0.8067484662576687	0.026717410340201586
302	>TTTTGATCTTCGAAACCGAT	AT4G33380.1	3	394	3	3.0	1.215537978876381	27	816.9193065262776	5' TTTTGATCTTCGAAACCGA-T '3 o||o|||||||||| |||| | 3' TCCAAGGAAGCTAGAAGCTTAGGCTTAATCTAA '5	3.5	-24.1	-29.1	0.8281786941580757	0.04264745634992084
303	>AAAGAAGCAGGACAATGGAACTT	AT2G16800.1	3	247	3	3.0	1.215537978876381	5	151.28135306042176	5' AAAGAAGCAGGACAATGGAACTT '3 ||||||||||| |||||| || 3' GACTGCCTTCTTCGTCCT-TTACCTCGACTAAG '5	4.0	-26.7	-37.7	0.7082228116710875	0.024934204788954917
304	>GACCTTTAAGTACTTTTTCGGG	AT4G06477.1	3	3854	2	2.0	0.810358652584254	18	544.6128710175184	5' GACCTTTAAGTACTTTTTCGGG '3 |||||||||||||||||||||| 3' TTAAAACTGGAAATTCATGAAAAAGCCCGTAA '5	0.0	-34.8	-34.8	1.0	0.0023258517866088235
305	>TTTGGATTGAAGGGAGCTCTT	AT2G34010.1	0	449	343	343.0	138.97650891819956	52149	1577834.256149587	5' TTTGGATTGAAGGGAGCTCT-T '3 ||||| |||||||| ||||| | 3' TTCTAGAAACCAAACTTCCCCCGAGATAACTTA '5	4.0	-26.2	-36.1	0.7257617728531855	0.001664585645739347
306	>TTTGGATTGAAGGGAGCTCTT	AT4G15530.5	1	915	9	9.0	3.646613936629143	52149	1577834.256149587	5' TTTGGAT-TGAAGGGAGCTCTT '3 ||||||| ||||||o|o||||| 3' CGAAGAAACCTAGACTTCCTTTGAGAACTGGG '5	2.0	-28.0	-36.1	0.7756232686980609	6.835270791812897E-4
307	>TGAAGCTGCCAGCATGATCTGG	AT1G30330.2	0	3247	178	58.0	72.1219200799986	30013	908081.4498804878	5' TGAAGCTGCCAGCATGATCTGG '3 o ||||||||||| |||||| o 3' TGTTTATGG-TTCGACGGTCGGACTAGAGTGTCC '5	4.0	-30.6	-43.5	0.703448275862069	5.252790454368661E-4
308	>TGAAGCTGCCAGCATGATCTGG	AT5G37020.1	2	2381	9	9.0	3.646613936629143	30013	908081.4498804878	5' TG-AAGCTGCCAGCATGATCTGG '3 |o ||||||||||| ||||||oo 3' TGCTTATGTTCGACGGTCGGACTAGATTCCCC '5	4.0	-31.5	-43.5	0.7241379310344828	0.0035437082921213614
309	>TTCTAAGTCCAACATAGCGTATTC	AT5G18040.1	2	686	7	7.0	2.8362552840448894	20	605.1254122416871	5' TTCTAAGTCCAACATAGCGT-ATTC '3 oo|||||||||||||||||| |||| 3' ACTGTAGGGATTCAGGTTGTATCGCACTAAGG '5	2.5	-34.5	-38.6	0.8937823834196891	0.004734851025214537
310	>TCCATTTCTCTACGCTATGTT	AT2G27400.1	3	505	5	5.0	2.025896631460635	31	937.944388974615	5' TCCATTTCTCTACGCTATGTT '3 ||||||||||||||||||||| 3' TATAGAAGGTAAAGAGATGCGATACAACCTGA '5	0.0	-33.6	-33.6	1.0	0.01978142603683475
311	>TCCAATGTCTTTTCTAGTTCGC	AT2G27400.1	3	557	4	4.0	1.620717305168508	8	242.05016489667486	5' TCCAATGTCTTTTCTAGTT-CGC '3 |||||||o |||||||||| ||| 3' TTATATAGGTTACGAAAAAGATCAAAGCGGTA '5	4.0	-26.2	-35.9	0.7298050139275766	0.03917154725761873
312	>TGGAGAAGCAGGGCACGTGCAG	AT1G56010.2	0	813	2586	2185.0	1047.7937377914404	15	453.8440591812653	5' TGGAGAAGCAGGGCACGTGCAGG '3 ||||||||||||| |||||| 3' TGTTTAACCTCTTCGTCCCATGCACGA-GGTAAC '5	4.0	-37.5	-46.9	0.7995735607675907	0.0036363597826297722
313	>TGGAGAAGCAGGGCACGTGCAG	AT3G12977.1	0	728	3	3.0	1.215537978876381	15	453.8440591812653	5' TGGAGAAGCAGGGCACGTGCAG '3 ||||||||||||| ||o||| 3' TTAATAACCTCTTCGTCCCATGTACG-AACTAAC '5	3.5	-35.6	-46.9	0.7590618336886994	0.0038665976982986683
314	>TGGAGAAGCAGGGCACGTGCAG	AT5G07680.1	0	854	4	4.0	1.620717305168508	15	453.8440591812653	5' TGGAGAAGCAGGGCACGTGCAG '3 ||||||||||||||||||o | 3' GAACCAACCTCTTCGTCCCGTGCATTTGACCA '5	2.5	-38.4	-46.9	0.8187633262260128	7.434944237918462E-4
315	>TGGAGAAGCAGGGCACGTGCAG	AT5G39610.1	0	781	155	155.0	62.80279557527969	15	453.8440591812653	5' TGGAGAAGCAGGGCACGTGCAG '3 o||||||||||| |||||| || 3' GAACCAGCCTCTTCGTCCAGTGCAC-TCTGCTG '5	3.5	-32.9	-46.9	0.7014925373134329	0.003423188987397685
316	>TGGAGAAGCAGGGCACGTGCAG	AT5G61430.1	0	851	6	6.0	2.431075957752762	15	453.8440591812653	5' TGGAGAAGCAGGGCACGTGCAGG '3 ||||||||||||||||||o | 3' AAACCAACCTCTTCGTCCCGTGCATCT-GGGCCA '5	3.5	-38.4	-46.9	0.8187633262260128	0.0028439370557459265
317	>AGATGTTGACACGTGTAAGAACA	AT3G50340.1	3	1094	2	2.0	0.810358652584254	7	211.79389428459046	5' AGATGTTGACACGTGTAAGAACA '3 |||||o||||||||||| || | 3' TTTTGGTCTACGACTGTGCACAT-GTTATAGTA '5	4.0	-27.7	-37.5	0.7386666666666667	0.012189357544639345
318	>ATTTGATCTTCGAAACCAAT	AT4G33380.1	3	394	3	3.0	1.215537978876381	267	8078.424253426522	5' ATTTGATCTTCGAAACC-AAT '3 ||o|||||||||| || ||| 3' TCCAAGGAAGCTAGAAGCTTAGGCTTATCTAA '5	4.0	-20.0	-27.4	0.7299270072992701	0.04264745634992084
319	>TTATCAAGATCCATCTTACTC	AT1G12300.1	0	1562	9	4.5	3.646613936629143	105	3176.908414268857	5' TTTATCAAGATCCATCTTACTC '3 ||||||| |||||||||||| 3' TATGGTTT-ATAGTTCGAGGTAGAATGAGAAGAG '5	4.0	-27.1	-32.1	0.8442367601246106	0.0023011166899149504
320	>TTATCAAGATCCATCTTACTC	AT1G12620.1	0	1718	9	4.5	3.646613936629143	105	3176.908414268857	5' TTTATCAAGATCCATCTTACTC '3 ||||||| |||||||||||| 3' TATGGTTT-ATAGTTCGAGGTAGAATGAGAAGAG '5	4.0	-27.1	-32.1	0.8442367601246106	0.002928868238886828
321	>TTATCAAGATCCATCTTACTC	AT1G12775.1	0	1514	7	7.0	2.8362552840448894	105	3176.908414268857	5' TTTATCAAGATCCATCTTACTC '3 ||||||| |||||||||||| 3' TATGGTTT-ATAGTTCGAGGTAGAATGAGAAGAG '5	4.0	-27.1	-32.1	0.8442367601246106	0.0034877892559084245
322	>TTATCAAGATCCATCTTACTC	AT1G62860.1	3	1504	3	3.0	1.215537978876381	105	3176.908414268857	5' TTATCAAGATCCATCTTACT-C '3 ||||||||||||||||||| 3' CATCGTCATAGTTCTAGGTAGAATGAAAAAGAC '5	3.0	-29.6	-32.1	0.9221183800623053	0.005598436247439831
323	>TTATCAAGATCCATCTTACTC	AT3G15540.1	3	414	2	2.0	0.810358652584254	105	3176.908414268857	5' TTATCAAGATCCATCTTACTC '3 |o||||||||||||| ||| 3' ACCGAGCTT-TGGTTCTAGGTAGAAGGAGTTTAT '5	4.0	-25.6	-32.1	0.7975077881619937	0.0362880070214221
324	>TGACAGAAGAGAGTGAGCA	AT1G27360.1	0	1263	201	18.0	81.44104458471753	117	3539.9836616138696	5' TGACAGAAGAGAGTGAGCA '3 ||||||||||||| ||||| 3' TCTCCAACTGTCTTCTCTCTCTCGTGCCACCT '5	1.0	-30.3	-34.5	0.8782608695652174	0.0053781384653197595
325	>TGACAGAAGAGAGTGAGCA	AT1G27370.1	0	2378	180	180.0	72.93227873258286	117	3539.9836616138696	5' TGACAGAAGAGAGTGAGCA '3 ||||||||||||| ||||| 3' TCATCAACTGTCTTCTCTCTCTCGTGACATCT '5	1.0	-30.3	-34.5	0.8782608695652174	0.002951482853639442
326	>TGACAGAAGAGAGTGAGCA	AT1G69170.1	0	1307	79	79.0	32.009166777078036	117	3539.9836616138696	5' TGACAGAAGAGAGTGAGCA '3 ||||||||||||| ||||| 3' GACTCGACTGTCTTCTCTCTCTCGTGCTCATC '5	1.0	-30.3	-34.5	0.8782608695652174	0.004413786034188849
327	>TGACAGAAGAGAGTGAGCA	AT2G33810.1	0	797	296	296.0	119.93308058246959	117	3539.9836616138696	5' TGACAGAAGAGAGTGAGCA '3 |||||||||||||| |o 3' TCTCTGACTGTCTTCTCTCA-TTCGTTTCGGAC '5	3.5	-28.6	-34.5	0.8289855072463769	0.011387040835392215
328	>TGACAGAAGAGAGTGAGCA	AT2G42200.1	1	947	16	16.0	6.482869220674032	117	3539.9836616138696	5' TGACAGAAGAGAGTGAGCA '3 ||||||||||||| ||||| 3' ACCTAAACTGTCTTCTCTCTCTCGTGTCAAAC '5	1.0	-30.3	-34.5	0.8782608695652174	0.010745364432579119
329	>TGACAGAAGAGAGTGAGCA	AT3G15270.1	0	655	36	36.0	14.586455746516572	117	3539.9836616138696	5' TGACAGAAGAGAGTGAGCAA '3 ||||||||||||| |||| 3' ACATCTACTGTCTTCTCTCTCTCG-CCCCTCCCA '5	3.0	-30.1	-34.5	0.8724637681159421	0.011344178359468216
330	>TGACAGAAGAGAGTGAGCA	AT3G57920.1	3	855	8	8.0	3.241434610337016	117	3539.9836616138696	5' TGACAGAAGAGAGTGAGCA '3 ||||||||||||| ||||| 3' ACTCAAACTGTCTTCTCTCTCTCGTGTCGAAC '5	1.0	-30.3	-34.5	0.8782608695652174	0.011730072096764355
331	>TGACAGAAGAGAGTGAGCA	AT5G43270.2	2	1159	325	93.0	131.68328104494128	117	3539.9836616138696	5' TGACAGAAGAGAGTGAGCA '3 ||||||||||||| ||||| 3' ACTTAAACTGTCTTCTCTCTCTCGTGGTAGTT '5	1.0	-30.3	-34.5	0.8782608695652174	0.024700785239353262
332	>TGACAGAAGAGAGTGAGCA	AT5G50570.1	2	1112	102	51.0	41.32829128179696	117	3539.9836616138696	5' TGACAGAAGAGAGTGAGCA '3 ||||||||||||| ||||| 3' CCTCCTACTGTCTTCTCTCTCTCGTGTTAGTC '5	1.0	-30.3	-34.5	0.8782608695652174	0.009075380921835352
333	>TGACAGAAGAGAGTGAGCA	AT5G50670.1	2	1112	102	51.0	41.32829128179696	117	3539.9836616138696	5' TGACAGAAGAGAGTGAGCA '3 ||||||||||||| ||||| 3' CCTCCTACTGTCTTCTCTCTCTCGTGTTAGTC '5	1.0	-30.3	-34.5	0.8782608695652174	0.010781572701270337
334	>TGACAGAAGAGAGTGAGCA	AT5G64640.1	1	1371	2	2.0	0.810358652584254	117	3539.9836616138696	5' TGACAGAAGAGAGTGAGCA '3 |||| | |||||||||||| 3' CATCTTGACTGCC-TCTCTCACTCGTATTTCTC '5	3.0	-25.3	-34.5	0.7333333333333334	0.024371203714124268
335	>AGTACGGTAGGGGCAGAGG	AT4G30910.1	3	906	4	2.0	1.620717305168508	18	544.6128710175184	5' AGTACGGTAGGGGCAGAGG '3 |||||||o||||| ||||o 3' AGTCGATCATGCCGTCCCC-TCTCTTGTAACCG '5	2.5	-31.3	-39.8	0.7864321608040201	0.04897875924313644
336	>ATTCTGGTGTCCTAGGCGTAG	AT2G20960.1	2	1248	5	5.0	2.025896631460635	23	695.8942240779402	5' A-TTCTGGTGTCCTAGGCGTAG '3 ||||||o||||||||| ||| 3' CGACCAACAAGACCGCAGGATCCGGATCAAAGT '5	4.0	-35.6	-39.7	0.8967254408060453	0.017434510053964014
337	>TTTGGATTGAAGGGAGCTCTG	AT2G34010.1	0	449	343	343.0	138.97650891819956	26	786.6630359141932	5' TTTGGATTGAAGGGAGCTCTG '3 ||||| |||||||| |||||o 3' TTCTAGAAACCAAACTTCCCCCGAGATACTTA '5	3.5	-26.7	-37.8	0.7063492063492064	0.001664585645739347
338	>TTTGGATTGAAGGGAGCTCTG	AT3G11440.1	0	1166	296	196.5	119.93308058246959	26	786.6630359141932	5' TTTGGATTGAAGGGAGCTCTG '3 ||||| ||||||||||||oo 3' GACTTATAACCTTACTTCCCTCGAGGTCGAAG '5	4.0	-32.6	-37.8	0.8624338624338626	0.002003505506815162
339	>TTTGGATTGAAGGGAGCTCTG	AT4G15530.5	1	915	9	9.0	3.646613936629143	26	786.6630359141932	5' TTTGGAT-TGAAGGGAGCTCTG '3 ||||||| ||||||o|o|||| 3' CGAAGAAACCTAGACTTCCTTTGAGAACTGGG '5	3.0	-28.2	-37.8	0.746031746031746	6.835270791812897E-4
340	>TTTGGATTGAAGGGAGCTCTG	AT5G06100.2	2	1172	202	102.5	81.84622391100964	26	786.6630359141932	5' TTTGGATTGAAGGGAGCTCTG '3 ||||| ||||||||||||oo 3' GACTTATAACCTTACTTCCCTCGAGGTCGAAG '5	4.0	-32.6	-37.8	0.8624338624338626	0.011342040368021222
341	>CCAAAACCCGGTGGATAAAA	AT2G45060.1	0	31	4	4.0	1.620717305168508	7	211.79389428459046	5' CCAAAACCCGGTGGATAAAA '3 |||||||||||||o|||| 3' AGACTTCTTTTTGGGCCACCTGTTTTCTTACT '5	3.5	-27.9	-33.2	0.8403614457831324	8.271298593879317E-4
342	>TCGGACCAGGCTTCATTCCC	AT1G30490.1	0	806	589	41.5	238.6506231860628	2384	72130.9491392091	5' TCGGACCAGGCTTCATTCCCC '3 o|||||||||||||||o|| 3' ATCTTAGGCCTGGTCCGAAGTAGGG-TTTAGTAG '5	3.0	-37.4	-40.8	0.9166666666666667	0.0017135019960784481
343	>TCGGACCAGGCTTCATTCCC	AT1G52150.2	0	1279	287	32.0	116.28646664584045	2384	72130.9491392091	5' TCGGACCAGGCTTCATTCCCC '3 o|||||||||||||||||| 3' ACCTTAGGCCTGGTCCGAAGTAAGG-TTCCGTAG '5	2.5	-37.9	-40.8	0.928921568627451	2.9299736302368373E-4
344	>TCGGACCAGGCTTCATTCCC	AT2G34710.1	0	881	615	67.5	249.1852856696581	2384	72130.9491392091	5' TCGGACCAGGCTTCATTCCCC '3 o|||||||||||||||o|| 3' ATCTTAGGCCTGGTCCGAAGTAGGG-TTTAGTAG '5	3.0	-37.4	-40.8	0.9166666666666667	0.001641496691172195
345	>TCGGACCAGGCTTCATTCCC	AT4G03250.1	3	1052	3	3.0	1.215537978876381	2384	72130.9491392091	5' TCGGACCAGGCTTCATTCCC '3 | o|||||||||o|||||| 3' ATAGAGAAA-TCTGGTCCGAGGTAAGGTTGGTAA '5	4.0	-32.4	-40.8	0.7941176470588236	0.018025115954666604
346	>TCGGACCAGGCTTCATTCCC	AT4G32880.1	0	945	41	8.0	16.612352377977206	2384	72130.9491392091	5' TCGGACCAGGCTTCATTCCCC '3 o|||||||||||||||o|| 3' ACCTTAGGCCTGGTCCGAAGTAGGG-TTCCGTAA '5	3.0	-37.4	-40.8	0.9166666666666667	0.0016638931419837855
347	>TCGGACCAGGCTTCATTCCC	AT5G60690.1	0	1273	35	35.0	14.181276420224444	2384	72130.9491392091	5' TCGGACCAGGCTTCATTCCCC '3 o|||||||||||||||o|| 3' GGCTTAGGCCTGGTCCGAAGTAGGG-TTCCGTAG '5	3.0	-37.4	-40.8	0.9166666666666667	0.0014351317955126897
348	>TTCGCTTGCAGAGAGAAATCA	AT2G27400.1	0	379	1048	245.0	424.6279339541491	10	302.56270612084353	5' TTCGCTTGCAGAGAGAAATCA '3 |||||||| |||||o|||||| 3' CTGAGTAAGCGAACATCTCTTTTTAGTGTTGT '5	2.5	-26.3	-35.6	0.7387640449438202	0.003293081872842718
349	>TTCGCTTGCAGAGAGAAATCA	AT2G39675.1	0	379	6869	1369.0	2783.1767923006205	10	302.56270612084353	5' TTCGCTTGCAGAGAGAAATCA '3 |||||||| |||||o|||||| 3' CCAGATAAGCGAACATCTCTTTTTAGTGTTGT '5	2.5	-26.3	-35.6	0.7387640449438202	0.0030895961642340986
350	>TTCGCTTGCAGAGAGAAATCA	AT2G39681.1	0	418	2801	2801.0	1134.9072929442477	10	302.56270612084353	5' TTCGCTTGCAGAGAGAAATCA '3 |||||||| |||||o|||||| 3' AGTAGTAAGCGAACCTCTCTTTTTAGTGTTTT '5	2.5	-26.3	-35.6	0.7387640449438202	0.0029556631091672836
351	>TTCTTGACCTTGTAAGACCCC	AT2G33860.1	0	1685	268	18.0	108.58805944629003	702	21239.90196968322	5' TTCTTGACCTTGTAAGACCC-C '3 ||||||||||||o||||||| | 3' TTTTTAAAGAACTGGAACGTTCTGGGAGGACCT '5	2.0	-35.6	-37.9	0.9393139841688655	4.260758414997845E-4
352	>TTCTTGACCTTGTAAGACCCC	AT5G60450.1	0	1885	100	33.0	40.5179326292127	702	21239.90196968322	5' TTCTTGACCTTGTAAGACC-CC '3 ||||||||||||o|||||| 3' ATATAAAAGAACTGGAACGTTCTGGAATCTCC '5	4.0	-32.3	-37.9	0.8522427440633245	0.001614986742856539
353	>TTCTTGACCTTGTAAGACCCC	AT5G60450.1	2	2095	16	16.0	6.482869220674032	702	21239.90196968322	5' TTCTTGACCTTGTAAGACCC-C '3 ||||||||||||o||||||| 3' CGTTTAAAGAACTGGAACGTTCTGGGAAACCTT '5	3.0	-35.6	-37.9	0.9393139841688655	0.002906348959036409
354	>TTCTTGACCTTGTAAGACCCC	AT5G62000.1	0	1848	236	236.0	95.62232100494198	702	21239.90196968322	5' TTCTTGACCTTGTAAGACCC-C '3 ||||||||||||o||||||| 3' GCTCATAAGAACTGGAACGTTCTGGGAAACTTT '5	3.0	-35.6	-37.9	0.9393139841688655	8.581235229663253E-4
355	>GTCGATGGAACAATGTAGGC	AT4G27430.1	3	2170	3	3.0	1.215537978876381	17	514.356600405434	5' GTCGATGG-AACAATGTAGGC '3 ||| |||| ||||||||||| 3' GTCCCCAGGTACCATTGTTACATCCAAATTGT '5	4.0	-26.5	-35.8	0.7402234636871509	0.04631247216172263
356	>TGCAAAAGGCCAATAAGTTCTC	AT3G06435.1	3	1522	2	2.0	0.810358652584254	18	544.6128710175184	5' TGCAAAAGGCCAATAAGTTCTC '3 |||||||||||||||||||||| 3' AAATGTACGTTTTCCGGTTATTCAAGAGAGCA '5	0.0	-36.2	-36.2	1.0	0.0036496366090313925
357	>TTTGGGTTGAAGGGAGCTCTT	AT4G15530.5	1	915	9	9.0	3.646613936629143	14	423.58778856918093	5' TTTGGGT-TGAAGGGAGCTCTT '3 |||||o| ||||||o|o||||| 3' CGAAGAAACCTAGACTTCCTTTGAGAACTGGG '5	3.0	-27.4	-38.1	0.7191601049868765	6.835270791812897E-4
358	>GAAGCCCGTAATCCCCTAGGTCCG	AT2G05130.1	3	160	3	1.5	1.215537978876381	18	544.6128710175184	5' GAAGCCCGTAATCCCCTAGGTCCG '3 ||||||||||||||| o o| ||| 3' ACCCGGCTTCGGGCATTAGGGTGATCTGGCTT '5	4.0	-39.1	-50.6	0.7727272727272727	0.004105368140592147
359	>GAAGCCCGTAATCCCCTAGGTCCG	AT4G00120.1	3	1502	3	1.5	1.215537978876381	18	544.6128710175184	5' GAAGCCCGTAAT-CCCCTAGGTCCG '3 |||||||||||| || ||||o||| 3' ACCCGGCTTCGGGCATTAAGGAAATCCGGGCT '5	3.5	-35.9	-50.6	0.709486166007905	0.0039651957978885655
360	>TCCCAAATGTAGACAAAGCAG	AT1G62860.1	2	425	9	9.0	3.646613936629143	83	2511.2704608030017	5' TCCCAAATGTAGACAAAGCAG '3 ||||||||||||||||||o 3' ACTAGAACC-GGTTTACATCTGTTTCGTTTCCTG '5	2.5	-29.2	-35.3	0.8271954674220964	0.0012927312278219194
361	>TGAAGCTGCCAGCATGATCTAT	AT5G37020.1	2	2381	9	9.0	3.646613936629143	44	1331.2759069317117	5' TG-AAGCTGCCAGCATGATCTAT '3 |o ||||||||||| ||||||| 3' TGCTTATGTTCGACGGTCGGACTAGATTCCCC '5	4.0	-31.6	-40.0	0.79	0.0017734266671325383
362	>ACTCAAACTCATTGTCGAA	AT1G18460.1	3	2154	2	2.0	0.810358652584254	28	847.1755771383619	5' ACTCAAACTCATTGTCGAA '3 ||||||||||||||| o | 3' CTCGTATGAGTTTGAGTAACATTCTTTGTAGA '5	2.5	-21.1	-28.8	0.732638888888889	0.022541656156159773
363	>TTTTTCCTACTCCGCCCATACCT	AT4G14610.1	3	559	2	2.0	0.810358652584254	45	1361.532177543796	5' TTTTTCCTACTCCGCCCATACC-T '3 |||||||o|||||o||||| || | 3' CGCACCAAAAAGGGTGAGGTGGGTAAGGTAATA '5	3.5	-34.5	-42.2	0.8175355450236966	0.003799245214965552
364	>TTTTTCCTACTCCGCCCATACCT	AT5G43740.1	0	617	71	71.0	28.767732166741016	45	1361.532177543796	5' TTTTTCCTACTCCGCCCATACCT '3 ||||||||||||| |||||||| 3' CCCACCAAAAAGGATGAGGGGGGTATGGTATT '5	2.0	-38.2	-42.2	0.9052132701421801	3.5137034434296055E-4
365	>TTGGACTGAAGGGAGCTCCTTC	AT1G30210.1	0	1142	45	45.0	18.233069683145715	29	877.4318477504463	5' TTGGACTGAAGGGAGCTCCTTC '3 ||||||||||||| |o||o| 3' ACACTTAACCTGACTTCCC-AGGGGGATGATGA '5	4.0	-32.1	-43.7	0.7345537757437071	0.0024191098693712165
366	>TTGGACTGAAGGGAGCTCCTTC	AT1G53230.1	2	1195	40	40.0	16.20717305168508	29	877.4318477504463	5' TTGGACTGAAGGGAGCTCCTTC '3 |||||||||||| o|o||| | 3' CACAATTACCTGACTTCCCCTGGGGA-GGACACT '5	4.0	-32.7	-43.7	0.7482837528604119	0.04101664028862895
367	>TTGGACTGAAGGGAGCTCCTTC	AT3G15030.1	2	1487	16	16.0	6.482869220674032	29	877.4318477504463	5' TTGGACTGAAGGGAGCTCCTTC '3 o|||||||||||| o|o|||o 3' GACATTGACCTGACTTCCCCTGGGGAGACTCT '5	4.0	-34.4	-43.7	0.7871853546910754	0.04315176381747765
368	>TTGGACTGAAGGGAGCTCCTTC	AT4G18390.1	0	1387	15	15.0	6.077689894381906	29	877.4318477504463	5' TTGGACTGAAGGGAGCTCCTTC '3 ||||||||||||| |o||o| 3' CAACTTAACCTGACTTCCC-AGGGGGACAACTT '5	4.0	-32.2	-43.7	0.736842105263158	0.0021899800162071825
369	>TCGGACCAGGCTCCATTCCCC	AT4G03250.1	3	1052	3	3.0	1.215537978876381	14	423.58778856918093	5' TCGGACCAGGCTCCATTCCCC '3 | o|||||||||||||||| 3' ATAGAGAAA-TCTGGTCCGAGGTAAGGTTGGTAA '5	4.0	-35.3	-46.5	0.7591397849462365	0.003027000581390049
370	>TCGGACCAGGCTTCATTCCCCC	AT1G30490.1	0	806	589	41.5	238.6506231860628	141	4266.134156303894	5' TCGGACCAGGCTTCATTCCCCC '3 o|||||||||||||||o|| 3' ATCTTAGGCCTGGTCCGAAGTAGGGTTAGTAG '5	4.0	-37.4	-47.4	0.7890295358649789	0.0017135019960784481
371	>TCGGACCAGGCTTCATTCCCCC	AT1G52150.2	0	1279	287	32.0	116.28646664584045	141	4266.134156303894	5' TCGGACCAGGCTTCATTCCCC-C '3 o|||||||||||||||||| | 3' ACCTTAGGCCTGGTCCGAAGTAAGGTCCGGTAG '5	3.5	-37.9	-47.4	0.79957805907173	2.9299736302368373E-4
372	>TCGGACCAGGCTTCATTCCCCC	AT2G34710.1	0	881	615	67.5	249.1852856696581	141	4266.134156303894	5' TCGGACCAGGCTTCATTCCCCC '3 o|||||||||||||||o|| 3' ATCTTAGGCCTGGTCCGAAGTAGGGTTAGTAG '5	4.0	-37.4	-47.4	0.7890295358649789	0.001641496691172195
373	>TCGGACCAGGCTTCATTCCCCC	AT4G32880.1	0	945	41	8.0	16.612352377977206	141	4266.134156303894	5' TCGGACCAGGCTTCATTCCCCC '3 o|||||||||||||||o|| 3' ACCTTAGGCCTGGTCCGAAGTAGGGTCCGTAA '5	4.0	-37.4	-47.4	0.7890295358649789	0.0016638931419837855
374	>TCGGACCAGGCTTCATTCCCCC	AT5G60690.1	0	1273	35	35.0	14.181276420224444	141	4266.134156303894	5' TCGGACCAGGCTTCATTCCCCC '3 o|||||||||||||||o|| 3' GGCTTAGGCCTGGTCCGAAGTAGGGTCCGTAG '5	4.0	-37.4	-47.4	0.7890295358649789	0.0014351317955126897
375	>TTGACAGAAGAGAGTGAGCAC	AT1G27360.1	2	1264	52	52.0	21.069324967190603	2362	71465.31118574324	5' TTGACAGAAGAGAGTGAGCAC '3 |||||||||||||| |||||| 3' TTCTCCAACTGTCTTCTCTCTCTCGTGCCACC '5	1.0	-34.0	-38.2	0.8900523560209423	0.0033647344978398053
376	>TTGACAGAAGAGAGTGAGCAC	AT1G27370.1	2	2379	147	34.0	59.56136096494267	2362	71465.31118574324	5' TTGACAGAAGAGAGTGAGCAC '3 |||||||||||||| |||||| 3' TTCATCAACTGTCTTCTCTCTCTCGTGACATC '5	1.0	-34.0	-38.2	0.8900523560209423	0.005530279314852282
377	>TTGACAGAAGAGAGTGAGCAC	AT1G69170.1	3	1308	24	24.0	9.724303831011047	2362	71465.31118574324	5' T-TGACAGAAGAGAGTGAGCAC '3 ||||||||||||| |||||| 3' TGACTCCGACTGTCTTCTCTCTCTCGTGCTCAT '5	3.0	-33.8	-38.2	0.8848167539267014	0.004964137727923368
378	>TTGACAGAAGAGAGTGAGCAC	AT2G33810.1	2	798	27	27.0	10.93984180988743	2362	71465.31118574324	5' TTGACAGAAGAGAGTGAGCACC '3 o||||||||||||||o|||| 3' TTCTCTGACTGTCTTCTCTCATTCGT-TTTCGGA '5	3.0	-33.9	-38.2	0.8874345549738218	0.009316713350254857
379	>TTGACAGAAGAGAGTGAGCAC	AT2G42200.1	1	948	16	16.0	6.482869220674032	2362	71465.31118574324	5' TTGACAGAAGAGAGTGAGCAC '3 |||||||||||||| |||||| 3' CACCTAAACTGTCTTCTCTCTCTCGTGTCAAA '5	1.0	-34.0	-38.2	0.8900523560209423	0.0067294506408071
380	>TTGACAGAAGAGAGTGAGCAC	AT3G15270.1	2	656	12	12.0	4.862151915505524	2362	71465.31118574324	5' TTGACAGAAGAGAGTGAGCAC '3 ||||||||||||| |||| 3' TACATCTACTGTCTTCTCTCTCTCGCCCTCCC '5	4.0	-31.0	-38.2	0.8115183246073298	0.011331338681772718
381	>TTGACAGAAGAGAGTGAGCAC	AT3G57920.1	0	856	24	24.0	9.724303831011047	2362	71465.31118574324	5' TTGACAGAAGAGAGTGAGCAC '3 |||||||||||||| |||||| 3' TACTCAAACTGTCTTCTCTCTCTCGTGTCGAA '5	1.0	-34.0	-38.2	0.8900523560209423	0.003679171873063769
382	>TTGACAGAAGAGAGTGAGCAC	AT5G43270.2	0	1160	981	53.5	397.4809190925766	2362	71465.31118574324	5' TTGACAGAAGAGAGTGAGCAC '3 |||||||||||||| |||||| 3' AACTTAAACTGTCTTCTCTCTCTCGTGGTAGT '5	1.0	-34.0	-38.2	0.8900523560209423	0.00311914915925271
383	>TTGACAGAAGAGAGTGAGCAC	AT5G50570.1	0	1113	209	104.5	84.68247919505454	2362	71465.31118574324	5' TTTGACAGAAGAGAGTGAGCAC '3 ||||||||||||| |||||| 3' TCCTCCTT-ACTGTCTTCTCTCTCTCGTGTTAGT '5	3.0	-33.7	-38.2	0.8821989528795812	0.005113625329865146
384	>TTGACAGAAGAGAGTGAGCAC	AT5G50670.1	0	1113	209	104.5	84.68247919505454	2362	71465.31118574324	5' TTTGACAGAAGAGAGTGAGCAC '3 ||||||||||||| |||||| 3' TCCTCCTT-ACTGTCTTCTCTCTCTCGTGTTAGT '5	3.0	-33.7	-38.2	0.8821989528795812	0.00607695648983797
385	>TTGACAGAAGATAGAGAGCACTA	AT1G27360.1	2	1264	52	52.0	21.069324967190603	30	907.6881183625306	5' TTGACAGAAGATAGAGAGCACTA '3 ||||||||||| ||||||||| 3' TTCTCCAACTGTCTTCTCTCTCTCGTGCCACC '5	4.0	-33.4	-39.2	0.8520408163265305	0.0053781384653197595
386	>TTGACAGAAGATAGAGAGCACTA	AT1G27370.1	2	2379	147	34.0	59.56136096494267	30	907.6881183625306	5' TTGACAGAAGATAGAGAGCACTAA '3 ||||||||||| |||||||||| 3' TTCATCAACTGTCTTCTCTCTCTCGTGA-CCATC '5	4.0	-34.4	-39.2	0.8775510204081631	0.008833755743059113
387	>TTGACAGAAGATAGAGAGCACTA	AT1G69170.1	3	1308	24	24.0	9.724303831011047	30	907.6881183625306	5' TTGACAGAAGATAGAGAGCACTA '3 o|||||||||| ||||||||| | 3' TGACTCGACTGTCTTCTCTCTCTCGTGCTCAT '5	3.5	-33.4	-39.2	0.8520408163265305	5.527915975677145E-4
388	>TTGACAGAAGATAGAGAGCACTA	AT2G42200.1	1	948	16	16.0	6.482869220674032	30	907.6881183625306	5' TTGACAGAAGATAGAGAGCACTA '3 ||||||||||| ||||||||| 3' CACCTAAACTGTCTTCTCTCTCTCGTGTCAAA '5	4.0	-33.2	-39.2	0.8469387755102041	0.010745364432579119
389	>TTGACAGAAGATAGAGAGCACTA	AT3G57920.1	0	856	24	24.0	9.724303831011047	30	907.6881183625306	5' TTGACAGAAGATAGAGAGCACTA '3 ||||||||||| ||||||||| 3' TACTCAAACTGTCTTCTCTCTCTCGTGTCGAA '5	4.0	-33.2	-39.2	0.8469387755102041	0.0058801743787147975
390	>TTGACAGAAGATAGAGAGCACTA	AT5G43270.2	0	1160	981	53.5	397.4809190925766	30	907.6881183625306	5' TTGACAGAAGATAGAGAGCACTA '3 ||||||||||| ||||||||| 3' AACTTAAACTGTCTTCTCTCTCTCGTG-GGTAGT '5	4.0	-33.0	-39.2	0.8418367346938775	0.00498596674659646
391	>TTGACAGAAGATAGAGAGCACTA	AT5G50570.1	0	1113	209	104.5	84.68247919505454	30	907.6881183625306	5' TTGACAGAAGATAGAGAGCACTA '3 |||||||||| ||||||||| | 3' TCCTCCTACTGTCTTCTCTCTCTCGTGTTAGT '5	4.0	-33.0	-39.2	0.8418367346938775	0.004546738506691406
392	>TTGACAGAAGATAGAGAGCACTA	AT5G50670.1	0	1113	209	104.5	84.68247919505454	30	907.6881183625306	5' TTGACAGAAGATAGAGAGCACTA '3 |||||||||| ||||||||| | 3' TCCTCCTACTGTCTTCTCTCTCTCGTGTTAGT '5	4.0	-33.0	-39.2	0.8418367346938775	0.005403566893963929
393	>ATCATGCTATCTCTTTGGATT	AT5G60160.1	2	1283	15	15.0	6.077689894381906	67	2027.1701310096519	5' ATCATGCTATCTCTTTGGATT '3 || ||||||||||o||o|| 3' ATACGAAGAG-ACGATAGAGAGACTTATGTTTC '5	4.0	-24.3	-32.2	0.7546583850931676	0.007714781948702232
394	>TCCAAAGGGATCGCATTGATT	AT1G12820.1	0	1895	86	86.0	34.845422061122925	8	242.05016489667486	5' TCCAAAGGGATCGCATTG-ATT '3 |||||||||||||||||| |o 3' TGCTGTAGGTTTCCCTAGCGTAACAAAGCATG '5	2.5	-32.7	-35.5	0.9211267605633804	0.0018095448883993503
395	>TCCAAAGGGATCGCATTGATT	AT3G23690.1	0	417	63	63.0	25.526297556404003	8	242.05016489667486	5' T-CCAAAGGGATCGCATTGATT '3 | ||||||||||||| o|||oo 3' CGGTAAACGGTTTCCCTAGCGAGACTGGGTTTC '5	3.5	-30.1	-35.5	0.8478873239436621	0.002847378560562941
396	>TCCAAAGGGATCGCATTGATT	AT3G26810.1	0	2010	134	134.0	54.294029723145016	8	242.05016489667486	5' TCCAAAGGGATCGCATTG-ATT '3 |||||||||||||||||| |o 3' TTCTGTAGGTTTCCCTAGCGTAACAAAGTATG '5	2.5	-32.7	-35.5	0.9211267605633804	0.001678908339309948
397	>TCCAAAGGGATCGCATTGATT	AT3G62980.1	2	1722	72	72.0	29.172911493033144	8	242.05016489667486	5' TCCAAAGGGATCGCATTG-ATT '3 |||||||||||||||||| |o 3' TTCTGTAGGTTTCCCTAGCGTAACAGAGGTCG '5	2.5	-32.7	-35.5	0.9211267605633804	0.025598483436433783
398	>TCCAAAGGGATCGCATTGATT	AT4G03190.1	0	1598	77	77.0	31.198808124493777	8	242.05016489667486	5' TCCAAAGGGATCGCATTGATT '3 |||||||||||||||| | |o 3' TACTGTAGGTTTCCCTAGCGTA-CCAGAGATCG '5	2.5	-28.9	-35.5	0.8140845070422534	0.0019583837455587894
399	>TGAAAGTGACTACATCGTTT	AT1G62910.1	2	988	26	1.75	10.534662483595302	13	393.3315179570966	5' TGAAAGTGACTACAT-CGTTT '3 ||||||||||||||| | | 3' TACGCGACTTTCACTGATGTAAACCTAACTAA '5	4.0	-21.7	-29.8	0.7281879194630873	0.025255240285841807
400	>TGAAAGTGACTACATCGTTT	AT1G62930.1	2	976	26	1.75	10.534662483595302	13	393.3315179570966	5' TGAAAGTGACTACAT-CGTTT '3 ||||||||||||||| | | 3' TACGCGACTTTCACTGATGTAAACCTAACTAA '5	4.0	-21.7	-29.8	0.7281879194630873	0.024189688519574593
401	>TGAAAGTGACTACATCGTTT	AT1G63130.1	2	1103	26	1.75	10.534662483595302	13	393.3315179570966	5' TGAAAGTGACTACAT-CGTTT '3 ||||||||||||||| | | 3' TACGCGACTTTCACTGATGTAAACCTAACTAA '5	4.0	-21.7	-29.8	0.7281879194630873	0.02313064242006957
402	>TCCCAAATGTAGACAAAGCATT	AT1G62860.1	2	425	9	9.0	3.646613936629143	144	4356.902968140147	5' TCCCAAATGTAGACAAAGCATT '3 |||||||||||||||||| 3' ACTAGAACC-GGTTTACATCTGTTTCGTTTCCTG '5	4.0	-29.0	-34.7	0.8357348703170028	0.0012927312278219194
403	>TGAGCTGTGAAGAAATTGGC	AT1G21690.3	1	76	7	7.0	2.8362552840448894	12	363.07524734501226	5' TGAGCTGTGAAGAAATTGGC '3 |||||| ||||||| o|||| 3' ACCGACACTCGAGACTTCTT-GACCGCGGTAAG '5	3.5	-26.5	-34.3	0.772594752186589	0.0016488046175767712
404	>ATATACACATGAGAAATACGGACT	AT1G43250.1	0	5158	2	0.3333333333333333	0.810358652584254	10	302.56270612084353	5' ATATACACATGAGAAATACGGACT '3 |||||||||||| ||o |||||| 3' CGAAGGGATATGTGTACTCATTGGGCCTGATT '5	3.5	-28.0	-37.2	0.7526881720430108	3.776078643420444E-4
405	>ATATACACATGAGAAATACGGACT	AT2G22350.1	0	806	2	0.3333333333333333	0.810358652584254	10	302.56270612084353	5' A-TATACACATGAGAAATACGGACT '3 ||||||||||||| || |||||| 3' CGAAGGGGATATGTGTACTCTCTAAGCCTGATA '5	4.0	-28.5	-37.2	0.7661290322580645	0.005268698036264952
406	>ATATACACATGAGAAATACGGACT	AT3G45253.1	0	5172	2	0.3333333333333333	0.810358652584254	10	302.56270612084353	5' A-TATACACATGAGAAATACGGACT '3 |||||||||||||||||||||| 3' CGAAGGGGATATGTGTACTCTTTATGCCTGTTA '5	3.0	-36.5	-37.2	0.9811827956989246	1.8821758619091966E-4
407	>ATATACACATGAGAAATACGGACT	AT5G35416.1	0	4578	2	0.3333333333333333	0.810358652584254	10	302.56270612084353	5' ATATACACATGAGAAATACGGACT '3 |||||||||||| ||| ||||| 3' CGAAGGGATATGTGTACTCATTAAGCCTGTTA '5	4.0	-27.3	-37.2	0.7338709677419355	0.0010620220421253546
408	>ATATACACATGAGAAATACGGACT	AT5G49743.1	0	84	2	0.3333333333333333	0.810358652584254	10	302.56270612084353	5' A-TATACACATGAGAAATACGGACT '3 ||||||||||||| || |||||| 3' CGAAGGGGATATGTGTACTCTCTAAGCCTGATA '5	4.0	-28.5	-37.2	0.7661290322580645	0.022320979684355313
409	>TTTTCTTGACCTTGTAAGACC	AT2G33860.1	3	1687	2	2.0	0.810358652584254	123	3721.5212852863756	5' TTTTTCTTGACCTTGTAAGACC '3 |||||||||||||o|||||| 3' CCTTTTTT-AAAGAACTGGAACGTTCTGGGAGAC '5	2.5	-32.8	-33.1	0.9909365558912385	0.022037169342916885
410	>TTTTCTTGACCTTGTAAGACC	AT5G60450.1	3	1887	8	8.0	3.241434610337016	123	3721.5212852863756	5' TTTTCTTGACCTTGTAAGACC '3 ||||||||||||||o|||||| 3' GGATATAAAAGAACTGGAACGTTCTGGAATCT '5	0.5	-33.1	-33.1	1.0	0.0042022028484414164
411	>GGAAACTCTGGTGGAAGCCCG	AT1G13470.1	3	532	3	3.0	1.215537978876381	8	242.05016489667486	5' GGAAACTCTGGTGGAAGCCCG '3 o||||||||||||| |||| 3' GAGAATTCTTTGAGACCACCAAAGGGCAATCC '5	3.5	-31.3	-43.0	0.727906976744186	0.04553225053672105
412	>TCGGACCAGGCTTCATCCCCCA	AT1G30490.1	0	806	589	41.5	238.6506231860628	16	484.1003297933497	5' TCGGACCAGGCTTCATCCCCCA '3 o|||||||||||||||||| | 3' ATCTTAGGCCTGGTCCGAAGTAGGGT-TTAGTAG '5	2.5	-40.3	-48.1	0.8378378378378377	6.857534514649322E-4
413	>TCGGACCAGGCTTCATCCCCCA	AT2G34710.1	0	881	615	67.5	249.1852856696581	16	484.1003297933497	5' TCGGACCAGGCTTCATCCCCCA '3 o|||||||||||||||||| | 3' ATCTTAGGCCTGGTCCGAAGTAGGGT-TTAGTAG '5	2.5	-40.3	-48.1	0.8378378378378377	6.569223012117265E-4
414	>TCGGACCAGGCTTCATCCCCCA	AT4G32880.1	0	945	41	8.0	16.612352377977206	16	484.1003297933497	5' TCGGACCAGGCTTCATCCCCCA '3 o|||||||||||||||||| 3' ACCTTAGGCCTGGTCCGAAGTAGGGT-CCCGTAA '5	3.5	-40.3	-48.1	0.8378378378378377	0.0013313361443628713
415	>TCGGACCAGGCTTCATCCCCCA	AT5G60690.1	0	1273	35	35.0	14.181276420224444	16	484.1003297933497	5' TCGGACCAGGCTTCATCCCCCA '3 o|||||||||||||||||| 3' GGCTTAGGCCTGGTCCGAAGTAGGGT-CCCGTAG '5	3.5	-40.3	-48.1	0.8378378378378377	0.001148270299332177
416	>ACGGACCAGGCTTCATTCCCC	AT1G30490.1	0	806	589	41.5	238.6506231860628	61	1845.6325073371456	5' ACGGACCAGGCTTCATTCCCC '3 |||||||||||||||o|| 3' ATCTTAGGCCTGGTCCGAAGTAGGGTTAGTAG '5	3.5	-37.5	-43.9	0.8542141230068337	0.0013710366451337164
417	>ACGGACCAGGCTTCATTCCCC	AT1G52150.2	0	1279	287	32.0	116.28646664584045	61	1845.6325073371456	5' ACGGACCAGGCTTCATTCCCCC '3 |||||||||||||||||| 3' ACCTTAGGCCTGGTCCGAAGTAAGGT-CCCGTAG '5	4.0	-38.0	-43.9	0.8656036446469249	0.0014641285920650171
418	>ACGGACCAGGCTTCATTCCCC	AT2G34710.1	0	881	615	67.5	249.1852856696581	61	1845.6325073371456	5' ACGGACCAGGCTTCATTCCCC '3 |||||||||||||||o|| 3' ATCTTAGGCCTGGTCCGAAGTAGGGTTAGTAG '5	3.5	-37.5	-43.9	0.8542141230068337	0.0013134130555136903
419	>ACGGACCAGGCTTCATTCCCC	AT4G32880.1	0	945	41	8.0	16.612352377977206	61	1845.6325073371456	5' ACGGACCAGGCTTCATTCCCC '3 |||||||||||||||o|| 3' ACCTTAGGCCTGGTCCGAAGTAGGGTCCGTAA '5	3.5	-37.5	-43.9	0.8542141230068337	0.0013313361443628713
420	>ACGGACCAGGCTTCATTCCCC	AT5G60690.1	0	1273	35	35.0	14.181276420224444	61	1845.6325073371456	5' ACGGACCAGGCTTCATTCCCC '3 |||||||||||||||o|| 3' GGCTTAGGCCTGGTCCGAAGTAGGGTCCGTAG '5	3.5	-37.5	-43.9	0.8542141230068337	0.001148270299332177
421	>CTTCACGGCCGGCTTCTTAGA	AT1G66940.1	3	1118	2	2.0	0.810358652584254	30	907.6881183625306	5' CTTCACGGCCGGCTTCTTAGA '3 |o||||| |||||||||||| 3' AGTTTTCAAGGTGCC-GCCGAAGAATCTAGTTC '5	3.0	-31.5	-40.8	0.7720588235294118	0.03733626830022774
422	>ATGGAGAGTCTTCTGTCAGATA	AT3G20300.1	2	1395	9	9.0	3.646613936629143	8	242.05016489667486	5' ATGGAGAGT-CTTCTGTCAGATA '3 ||||||||| |||||o|||o | 3' TAACATACCTCTCACGAAGATAGTTCACATTT '5	4.0	-27.4	-38.2	0.7172774869109947	0.009003242232144326
423	>AGATCTTGGTGGTAGTAGCA	AT1G80940.1	2	340	9	9.0	3.646613936629143	14	423.58778856918093	5' AGATCTTGGTGGTAGTAGCA '3 |||||||||||||| || 3' AGGTGCGCTAGAACCACCATC-TCTGTCCCTTT '5	4.0	-27.0	-35.6	0.7584269662921348	0.017948525796910975
424	>AAGTAACGTCCTTCCAAACCCGTC	AT2G12440.1	3	4643	2	2.0	0.810358652584254	5	151.28135306042176	5' AAGTAACGTCCTTCCAAACCCGTC '3 |||||||||||| |||||||||| 3' CAATAATTCATTGCAGGACAGTTTGGGCAGGA '5	3.0	-35.3	-43.7	0.8077803203661326	3.104144032283207E-4
425	>TACTTTTTCTCCCTTCTCTCATA	AT2G46130.1	3	465	2	2.0	0.810358652584254	6	181.53762367250613	5' TACTTTTTCTCCCTTCTCTCATA '3 ||||||||||||||||||||||| 3' GAGAGGATGAAAAAGAGGGAAGAGAGTATAAA '5	0.0	-36.5	-36.5	1.0	0.006893584197748659
426	>AAGTAACATCCTGCCAAACCCGTC	AT2G12440.1	3	4643	2	2.0	0.810358652584254	34	1028.713200810868	5' AAGTAACATCCTGCCAAACCCGTC '3 ||||||| ||||| |||||||||| 3' CAATAATTCATTGCAGGACAGTTTGGGCAGGA '5	3.0	-32.9	-44.5	0.7393258426966292	3.104144032283207E-4
427	>TTGGATTGAAGGGAGCTCTT	AT1G30210.1	0	1142	45	45.0	18.233069683145715	2354	71223.26102084658	5' TTGGATTGAAGGGAGCTCTT '3 |||||o||||||| |o|o| 3' ACACTTAACCTGACTTCCCAGGGGGATGATGA '5	4.0	-26.4	-35.2	0.7499999999999999	0.0018148815894617476
428	>TTGGATTGAAGGGAGCTCTT	AT4G18390.1	0	1387	15	15.0	6.077689894381906	2354	71223.26102084658	5' TTGGATTGAAGGGAGCTCTT '3 |||||o||||||| |o|o| 3' CAACTTAACCTGACTTCCCAGGGGGACAACTT '5	4.0	-26.4	-35.2	0.7499999999999999	0.0016429350491108385
429	>TCCCAAATGTAGACAAAGCACT	AT1G62860.1	2	425	9	9.0	3.646613936629143	83	2511.2704608030017	5' TCCCAAATGTAGACAAAGCACT '3 |||||||||||||||||| 3' ACTAGAACC-GGTTTACATCTGTTTCGTTTCCTG '5	4.0	-28.9	-37.0	0.7810810810810811	0.0012927312278219194
430	>ATATCCCATTTCTACCATCTG	AT2G39681.1	3	532	10	5.0	4.05179326292127	728	22026.56500559741	5' ATATCCCATTTCTACCATCTG '3 ||||||||||||||||||||| 3' TATACATATAGGGTAAAGATGGTAGACCTTAT '5	0.0	-34.0	-34.0	1.0	0.03748894782058487
431	>TTGACAGAAGAGAGTGAGCACT	AT1G27360.1	2	1264	52	52.0	21.069324967190603	81	2450.757919578833	5' TTGACAGAAGAGAGTGAGCAC-T '3 |||||||||||||| |||||| 3' TTCTCCAACTGTCTTCTCTCTCTCGTGCCCACC '5	3.0	-35.1	-39.8	0.8819095477386936	0.0033647344978398053
432	>TTGACAGAAGAGAGTGAGCACT	AT1G27370.1	2	2379	147	34.0	59.56136096494267	81	2450.757919578833	5' TTGACAGAAGAGAGTGAGCACT '3 |||||||||||||| ||||||| 3' TTCATCAACTGTCTTCTCTCTCTCGTGACATC '5	1.0	-35.6	-39.8	0.8944723618090453	0.0011085107323001164
433	>TTGACAGAAGAGAGTGAGCACT	AT1G69170.1	3	1308	24	24.0	9.724303831011047	81	2450.757919578833	5' T-TGACAGAAGAGAGTGAGCACT '3 ||||||||||||| |||||| 3' TGACTCCGACTGTCTTCTCTCTCTCGTGCTCAT '5	4.0	-35.2	-39.8	0.884422110552764	0.004964137727923368
434	>TTGACAGAAGAGAGTGAGCACT	AT2G33810.1	2	798	27	27.0	10.93984180988743	81	2450.757919578833	5' TTGACAGAAGAGAGTGAGCACTT '3 o||||||||||||||o|||| 3' TTCTCTGACTGTCTTCTCTCATTCGTT-TTCGGA '5	4.0	-34.0	-39.8	0.8542713567839196	0.009316713350254857
435	>TTGACAGAAGAGAGTGAGCACT	AT2G42200.1	1	948	16	16.0	6.482869220674032	81	2450.757919578833	5' TTGACAGAAGAGAGTGAGCACTT '3 |||||||||||||| |||||| 3' CACCTAAACTGTCTTCTCTCTCTCGTG-TTCAAA '5	3.0	-35.0	-39.8	0.8793969849246231	0.0067294506408071
436	>TTGACAGAAGAGAGTGAGCACT	AT3G57920.1	0	856	24	24.0	9.724303831011047	81	2450.757919578833	5' TTGACAGAAGAGAGTGAGCACTT '3 |||||||||||||| |||||| 3' TACTCAAACTGTCTTCTCTCTCTCGTG-TTCGAA '5	3.0	-35.0	-39.8	0.8793969849246231	0.003679171873063769
437	>TTGACAGAAGAGAGTGAGCACT	AT5G43270.2	0	1160	981	53.5	397.4809190925766	81	2450.757919578833	5' TTGACAGAAGAGAGTGAGCAC-T '3 |||||||||||||| |||||| 3' AACTTAAACTGTCTTCTCTCTCTCGTGGTTAGT '5	3.0	-35.0	-39.8	0.8793969849246231	0.00311914915925271
438	>TTGACAGAAGAGAGTGAGCACT	AT5G50570.1	0	1113	209	104.5	84.68247919505454	81	2450.757919578833	5' TTTGACAGAAGAGAGTGAGCACT '3 ||||||||||||| |||||| 3' TCCTCCTT-ACTGTCTTCTCTCTCTCGTGTTAGT '5	4.0	-34.9	-39.8	0.8768844221105528	0.005113625329865146
439	>TTGACAGAAGAGAGTGAGCACT	AT5G50670.1	0	1113	209	104.5	84.68247919505454	81	2450.757919578833	5' TTTGACAGAAGAGAGTGAGCACT '3 ||||||||||||| |||||| 3' TCCTCCTT-ACTGTCTTCTCTCTCTCGTGTTAGT '5	4.0	-34.9	-39.8	0.8768844221105528	0.00607695648983797
440	>TTCCACAGCCTTCTTGAACTT	AT5G01370.1	0	636	2	2.0	0.810358652584254	16	484.1003297933497	5' TTCCACAGCCTTCTTGAAC-TT '3 |||||||o||||||o|||| || 3' CCTTAGAAGGTGTTGGAAGAGCTTGGAAAATC '5	2.5	-31.6	-35.8	0.8826815642458101	6.752194463200967E-4
441	>TGATGCATTTCATTATTCTCTT	AT1G64400.1	3	2060	2	2.0	0.810358652584254	9	272.3064355087592	5' TGATGCATTTCATTATTCTCTT '3 | ||o||||||||o| |||||| 3' AAAAAGAAA-TATGTAAAGTAGTTAGAGAAAGAC '5	3.5	-21.8	-30.7	0.7100977198697069	0.015765846009042517
442	>ATATCTTCCATTTCTCTACGC	AT2G27400.1	3	511	3	3.0	1.215537978876381	84	2541.5267314150856	5' ATATCTTCCATTTCTCTACGC '3 ||||||||||||||||||||| 3' AAGTGCTATAGAAGGTAAAGAGATGCGATACA '5	0.0	-33.3	-33.3	1.0	0.01978142603683475
443	>TACTTTTTCTCACCTCTCTCATA	AT2G46130.1	3	465	2	2.0	0.810358652584254	11	332.8189767329279	5' TACTTTTTCTCACCTCTCTCATA '3 ||||||||||| | ||||||||| 3' GAGAGGATGAAAAAGAGGGAAGAGAGTATAAA '5	3.0	-28.0	-36.6	0.7650273224043715	0.006893584197748659
444	>TGACAGAAGAGAGTGAGCACC	AT1G27360.1	0	1263	201	18.0	81.44104458471753	51	1543.069801216302	5' TGACAGAAGAGAGTGAGCAC-C '3 ||||||||||||| |||||| 3' TCTCCAACTGTCTTCTCTCTCTCGTGCCCACCT '5	3.0	-34.1	-40.5	0.8419753086419753	0.0053781384653197595
445	>TGACAGAAGAGAGTGAGCACC	AT1G27370.1	0	2378	180	180.0	72.93227873258286	51	1543.069801216302	5' TGACAGAAGAGAGTGAGCAC-C '3 ||||||||||||| |||||| 3' TCATCAACTGTCTTCTCTCTCTCGTGACCATCT '5	3.0	-34.0	-40.5	0.8395061728395061	0.002951482853639442
446	>TGACAGAAGAGAGTGAGCACC	AT1G69170.1	0	1307	79	79.0	32.009166777078036	51	1543.069801216302	5' TGACAGAAGAGAGTGAGCAC-C '3 ||||||||||||| |||||| 3' GACTCGACTGTCTTCTCTCTCTCGTGCTTCATC '5	3.0	-34.1	-40.5	0.8419753086419753	0.004413786034188849
447	>TGACAGAAGAGAGTGAGCACC	AT2G33810.1	0	797	296	296.0	119.93308058246959	51	1543.069801216302	5' TGACAGAAGAGAGTGAGCA-CC '3 ||||||||||||||o|||| 3' TCTCTGACTGTCTTCTCTCATTCGTTTCGGAC '5	3.5	-33.0	-40.5	0.8148148148148148	0.009326357790084838
448	>TGACAGAAGAGAGTGAGCACC	AT2G42200.1	1	947	16	16.0	6.482869220674032	51	1543.069801216302	5' TGACAGAAGAGAGTGAGCAC-C '3 ||||||||||||| |||||| 3' ACCTAAACTGTCTTCTCTCTCTCGTGTCCAAAC '5	3.0	-33.8	-40.5	0.8345679012345678	0.010745364432579119
449	>TGACAGAAGAGAGTGAGCACC	AT3G15270.1	0	655	36	36.0	14.586455746516572	51	1543.069801216302	5' TGACAGAAGAGAGTGAGCACC '3 ||||||||||||| |||| 3' ACATCTACTGTCTTCTCTCTCTCGCCCTCCCA '5	4.0	-30.2	-40.5	0.745679012345679	0.011344178359468216
450	>TGACAGAAGAGAGTGAGCACC	AT3G57920.1	3	855	8	8.0	3.241434610337016	51	1543.069801216302	5' TGACAGAAGAGAGTGAGCAC-C '3 ||||||||||||| |||||| 3' ACTCAAACTGTCTTCTCTCTCTCGTGTCCGAAC '5	3.0	-33.8	-40.5	0.8345679012345678	0.011730072096764355
451	>TGACAGAAGAGAGTGAGCACC	AT5G43270.2	2	1159	325	93.0	131.68328104494128	51	1543.069801216302	5' TGACAGAAGAGAGTGAGCACC '3 ||||||||||||| ||||||| 3' ACTTAAACTGTCTTCTCTCTCTCGTGGTAGTT '5	1.0	-36.3	-40.5	0.8962962962962963	0.0031214890074234836
452	>TGACAGAAGAGAGTGAGCACC	AT5G50570.1	2	1112	102	51.0	41.32829128179696	51	1543.069801216302	5' TGACAGAAGAGAGTGAGCAC-C '3 ||||||||||||| |||||| 3' CCTCCTACTGTCTTCTCTCTCTCGTGTTTAGTC '5	3.0	-33.8	-40.5	0.8345679012345678	0.009075380921835352
453	>TGACAGAAGAGAGTGAGCACC	AT5G50670.1	2	1112	102	51.0	41.32829128179696	51	1543.069801216302	5' TGACAGAAGAGAGTGAGCAC-C '3 ||||||||||||| |||||| 3' CCTCCTACTGTCTTCTCTCTCTCGTGTTTAGTC '5	3.0	-33.8	-40.5	0.8345679012345678	0.010781572701270337
454	>ATGACTCTATAACTTCTATACCGT	AT4G06477.1	3	3988	4	4.0	1.620717305168508	210	6353.816828537714	5' ATGACTCTATAACTTCTATACCGT '3 |||||||||||||||||||||| 3' TTGAAATACTGAGATATTGAAGATATGG-TTACT '5	2.0	-34.7	-37.4	0.9278074866310162	0.0023258517866088235
455	>AAATAACGTCCTGTCAAACCCGTC	AT2G12440.1	3	4643	2	2.0	0.810358652584254	14	423.58778856918093	5' AAA-TAACGTCCTGTCAAACCCGTC '3 || ||||||||||||||||||||| 3' CAATAATTCATTGCAGGACAGTTTGGGCAGGA '5	2.0	-39.2	-41.5	0.9445783132530121	3.104144032283207E-4
456	>TTGAAGAGGACTTGGAATTTTTTT	AT1G66700.1	0	358	74	16.0	29.983270145617396	24	726.1504946900245	5' TTGAAGAGGACTTGGAATTTTTTT '3 |||||||||||||||||o|o | 3' TTTAGTAACTTCTCCTGAACCTTGAGCTACAA '5	4.0	-31.4	-34.0	0.9235294117647058	7.818608287725182E-4
457	>TCAGACCAGGCTTCATTCCCC	AT4G03250.1	3	1052	3	3.0	1.215537978876381	7	211.79389428459046	5' TCAGACCAGGCTTCATTCCCC '3 | ||||||||||o|||||| 3' ATAGAGAAA-TCTGGTCCGAGGTAAGGTTGGTAA '5	4.0	-32.4	-42.6	0.7605633802816901	0.003027000581390049
458	>TGAAAGTGACTACATCGTTTT	AT1G62910.1	2	988	26	1.75	10.534662483595302	33	998.4569301987837	5' TGAAAGTGACTACAT-CGTTTT '3 ||||||||||||||| | || 3' TACGCGACTTTCACTGATGTAAACCTAACTAA '5	4.0	-21.7	-30.7	0.7068403908794788	0.025255240285841807
459	>TGAAAGTGACTACATCGTTTT	AT1G62930.1	2	976	26	1.75	10.534662483595302	33	998.4569301987837	5' TGAAAGTGACTACAT-CGTTTT '3 ||||||||||||||| | || 3' TACGCGACTTTCACTGATGTAAACCTAACTAA '5	4.0	-21.7	-30.7	0.7068403908794788	0.024189688519574593
460	>TGAAAGTGACTACATCGTTTT	AT1G63130.1	2	1103	26	1.75	10.534662483595302	33	998.4569301987837	5' TGAAAGTGACTACAT-CGTTTT '3 ||||||||||||||| | || 3' TACGCGACTTTCACTGATGTAAACCTAACTAA '5	4.0	-21.7	-30.7	0.7068403908794788	0.02313064242006957
461	>TTTTGCATATCCTGGAATATG	AT2G29570.1	3	544	5	5.0	2.025896631460635	265	8017.911712202354	5' TTTTGCATATCCTGGAATATGG '3 o|||||||||||||||| || 3' ACTCTAGAAACGTATAGGACCTTTTA-AAGTGGT '5	3.5	-26.1	-31.4	0.8312101910828026	0.013411839841982354
462	>AATACGCTATGTTGGACTTAGAAT	AT2G27400.1	3	497	4	4.0	1.620717305168508	6	181.53762367250613	5' AA-TACGCTATGTTGGACTTAGAAT '3 |||||||||||||||||||||| 3' GTAAAGAGATGCGATACAACCTGAATCTTATT '5	4.0	-35.5	-36.7	0.9673024523160763	0.01978142603683475
463	>TTATCAAGATCCATCTTACT	AT1G12300.1	0	1562	9	4.5	3.646613936629143	7	211.79389428459046	5' TTTATCAAGATCCATCTTACT '3 ||||||| ||||||||||| 3' TATGGTTT-ATAGTTCGAGGTAGAATGAGAAGAG '5	4.0	-24.2	-29.2	0.8287671232876712	0.0026294151049561787
464	>TTATCAAGATCCATCTTACT	AT1G12620.1	0	1718	9	4.5	3.646613936629143	7	211.79389428459046	5' TTTATCAAGATCCATCTTACT '3 ||||||| ||||||||||| 3' TATGGTTT-ATAGTTCGAGGTAGAATGAGAAGAG '5	4.0	-24.2	-29.2	0.8287671232876712	0.0033465771336338435
465	>TTATCAAGATCCATCTTACT	AT1G12775.1	0	1514	7	7.0	2.8362552840448894	7	211.79389428459046	5' TTTATCAAGATCCATCTTACT '3 ||||||| ||||||||||| 3' TATGGTTT-ATAGTTCGAGGTAGAATGAGAAGAG '5	4.0	-24.2	-29.2	0.8287671232876712	0.0039850508381159555
466	>TTATCAAGATCCATCTTACT	AT1G62860.1	3	1504	3	3.0	1.215537978876381	7	211.79389428459046	5' TTTATCAAGATCCATCTTACT '3 ||||||||||||||||||| 3' CATCGTCC-ATAGTTCTAGGTAGAATGAAAAGAC '5	2.0	-28.9	-29.2	0.9897260273972602	0.005598436247439831
467	>TTATCAAGATCCATCTTACT	AT3G15540.1	3	414	2	2.0	0.810358652584254	7	211.79389428459046	5' TTATCAAGATCCATCTTACT '3 |o||||||||||||| || 3' ACCGAGCTT-TGGTTCTAGGTAGAAGGAGTTTAT '5	4.0	-22.7	-29.2	0.7773972602739726	0.04136337886967367
468	>CCCAAATGTAGACAAAGCTT	AT2G03220.1	2	1500	3	1.5	1.215537978876381	9	272.3064355087592	5' CCCAAATGTAGACAAAGCTT '3 |||||||||||| |||| o 3' ATGTATAGGTTTACATCTGGTTCGTGAACAGT '5	3.5	-24.4	-31.7	0.7697160883280757	5.399564890280484E-4
469	>CGAAGCTGCCAGCATGATCTA	AT1G30330.2	0	3247	178	58.0	72.1219200799986	16	484.1003297933497	5' CGAAGCTGCCAGCATGATCTA '3 | ||||||||||| |||||| 3' TGTTTATGG-TTCGACGGTCGGACTAGAGTGTCC '5	3.0	-30.5	-39.7	0.7682619647355163	2.6267402153923314E-4
470	>CGAAGCTGCCAGCATGATCTA	AT5G37020.1	2	2381	9	9.0	3.646613936629143	16	484.1003297933497	5' CGAAGCTGCCAGCATGATCTA '3 ||||||||||| ||||||| 3' TGCTTATGTTCGACGGTCGGACTAGATTCCCC '5	4.0	-31.2	-39.7	0.7858942065491183	0.0035437082921213614
471	>TTCCACAGCTTTCTTGAACTTA	AT1G10120.1	0	1317	655	33.0	265.3924587213432	73	2208.707754682158	5' TTCCACAGCTTTCTTGAACTTA '3 o||||||||||||||| | o| 3' TTTAAGGAGGTGTCGAAAGAACAAG-GTAACAC '5	4.0	-26.5	-34.7	0.7636887608069164	0.004257325707449633
472	>TTCCACAGCTTTCTTGAACTTA	AT1G60140.1	2	2297	17	8.5	6.888048546966159	73	2208.707754682158	5' TTCCACAGCTTTCTTGAACTTA '3 |||||||o||||||| |||o| 3' TTATCCAAGGTGTTGAAAGAAGGTGAGTTCCA '5	3.5	-25.5	-34.7	0.7348703170028817	0.01147094541034599
473	>TTCCACAGCTTTCTTGAACTTA	AT2G22840.1	0	792	4407	3094.0	1785.6252909694035	73	2208.707754682158	5' TTCCACA-GCTTTCTTGAACTTA '3 ||||||| |||||||||||| 3' ACCGGAAGGTGTCCGAAAGAACTTGCTACCGC '5	4.0	-29.0	-34.7	0.8357348703170028	0.004939616839343519
474	>TTCCACAGCTTTCTTGAACTTA	AT2G36400.1	0	757	1030	1030.0	417.3347060808908	73	2208.707754682158	5' TTCCACA-GCTTTCTTGAACTTA '3 ||||||| |||||||||||| 3' CCTCAAAGGTGTCCGAAAGAACTTGCCAACGC '5	4.0	-29.0	-34.7	0.8357348703170028	0.005628503106329341
475	>TTCCACAGCTTTCTTGAACTTA	AT2G45480.1	0	525	6	6.0	2.431075957752762	73	2208.707754682158	5' TTCCAC-AGCTTTCTTGAACTTA '3 |||||| ||||||||||||| | 3' CTTCTAAGGTGTTCGAAAGAACTTGCAAATGC '5	3.0	-29.0	-34.7	0.8357348703170028	0.0012940794503618624
476	>TTCCACAGCTTTCTTGAACTTA	AT3G52910.1	0	753	14	14.0	5.672510568089779	73	2208.707754682158	5' TTCCACA-GCTTTCTTGAACTTA '3 ||||||| |||||||||||| 3' CGCCAAAGGTGTCCGAAAGAACTTGCCAAAGA '5	4.0	-29.0	-34.7	0.8357348703170028	0.006147521802954081
477	>TTCCACAGCTTTCTTGAACTTA	AT4G37740.1	0	921	3102	2063.0	1256.866270158178	73	2208.707754682158	5' TTCCACA-GCTTTCTTGAACTTA '3 ||||||| |||||||||||| 3' ACCTGAAGGTGTCCGAAAGAACTTGCTACTGC '5	4.0	-29.0	-34.7	0.8357348703170028	0.004714501569922147
478	>TTCCACAGCTTTCTTGAACTTA	AT5G35407.1	3	116	24	24.0	9.724303831011047	73	2208.707754682158	5' TTCCACAGCTTTCTTGAACTTA '3 |o||||||||||||||| ||| 3' TACAAAAGGGTGTCGAAAGAACTCGAAGGTTT '5	3.0	-29.6	-34.7	0.8530259365994236	0.03462745240197951
479	>CAACTCAACTCAACCCATGAACC	AT3G51850.1	3	1990	2	2.0	0.810358652584254	29	877.4318477504463	5' CAACTCAACTCAACCCATGAACC '3 ||| |||||||||||||o|||| 3' GATTTGTTTGTGTTGAGTTGGGTATTTGGTTA '5	3.5	-32.6	-41.2	0.7912621359223301	0.014557295177087481
480	>AGCCCGTAATTCCTTTAGGCCCGA	AT4G00120.1	3	1500	2	1.0	0.810358652584254	5	151.28135306042176	5' AGCCCGTAATTCCTTTAGGCCCGA '3 |||||||||||||||||||||||| 3' CCGGCTTCGGGCATTAAGGAAATCCGGGCTTT '5	0.0	-46.9	-46.9	1.0	0.0039651957978885655
481	>TGAAGCTGCCAGCATGATC	AT1G30330.2	0	3247	178	58.0	72.1219200799986	364	11013.282502798706	5' TGAAGCTGCCAGCATGATC '3 ||||||||||| ||||| 3' TGTTTATGTTCGACGGTCGGACTAGAGTGTCC '5	4.0	-28.3	-36.0	0.7861111111111111	7.878150898168457E-4
482	>TGAAGCTGCCAGCATGATC	AT2G48110.1	3	3383	7	7.0	2.8362552840448894	364	11013.282502798706	5' TGAAGCTGCCAGCATGAT-C '3 |||||||||||| |||o | 3' AGGGTCCCTTCGACGGTCGAACTGTGGCAGAGT '5	3.5	-28.7	-36.0	0.7972222222222222	0.0031692451934365318
483	>TGAAGCTGCCAGCATGATC	AT5G37020.1	2	2381	9	9.0	3.646613936629143	364	11013.282502798706	5' TGAAGCTGCCAGCATGATC '3 ||||||||||| ||||| 3' TGCTTATGTTCGACGGTCGGACTAGATTCCCC '5	4.0	-28.3	-36.0	0.7861111111111111	0.005310850452468152
484	>TTTGGATTGAAGGGAGCTCTTTC	AT4G15530.5	1	915	9	9.0	3.646613936629143	38	1149.7382832592057	5' TTTGGAT-TGAAGGGAGCTCTTTC '3 ||||||| ||||||o|o||||| 3' CGAAGAAACCTAGACTTCCTTTGAGAACTGGG '5	4.0	-28.6	-39.9	0.7167919799498748	6.835270791812897E-4
485	>ATCATGCGATCTCTTTGGA	AT4G14030.1	2	507	6	6.0	2.431075957752762	10	302.56270612084353	5' ATCATGCGATCTCTTTGGA '3 |||| ||o||||||||o| 3' GTCAGAATAGT-CGTTAGAGAAATCCTAGTTGT '5	3.5	-22.4	-31.6	0.7088607594936708	0.02307936495161289
486	>ATCATGCGATCTCTTTGGA	AT5G40920.1	2	1547	6	3.0	2.431075957752762	10	302.56270612084353	5' ATCATGCGATCTCTTTGGA '3 ||||o| o|||||||||| 3' GGTTGTGTAGTGC-TTAGAGAAACCGGAGATGA '5	4.0	-22.5	-31.6	0.7120253164556962	0.004755882573136194
487	>TTTCTACCATCCGATCAACAA	AT1G62860.1	3	646	5	2.5	2.025896631460635	134	4054.3402620193037	5' T-TTCTACCATCCGATCAACAA '3 | |||||||||||||||||||| 3' CTGGAAAGAAGATGGTAGGCTAGTTGTTCTCGA '5	1.0	-33.4	-33.6	0.994047619047619	0.011165530006463031
488	>TTTCTACCATCCGATCAACAA	AT2G39681.1	3	597	81	81.0	32.81952542966229	134	4054.3402620193037	5' TTTCTACCATCCGATCAACAA '3 ||||||||||||||||||||| 3' GGATACAAAGATGGTAGGCTAGTTGTTCTCAA '5	0.0	-33.6	-33.6	1.0	0.03748894782058487
489	>TTGAAGAGGACTTGGAATTTTTC	AT1G66700.1	0	358	74	16.0	29.983270145617396	7	211.79389428459046	5' TTGAAGAGGACTTGGAATTTTTC '3 |||||||||||||||||o|o 3' TTTAGTAACTTCTCCTGAACCTTGAGCTACAA '5	4.0	-31.4	-35.1	0.8945868945868946	7.818608287725182E-4
490	>TTGAGTACGGTAGGGGCAGA	AT1G64150.1	2	667	8	8.0	3.241434610337016	10	302.56270612084353	5' TTGAGTACGGTAGGGGCAGA '3 o ||o|||||||| o||||| 3' CAGGGGTGG-CTTATGCCATCGTCGTCTCAAGGA '5	4.0	-28.9	-39.4	0.733502538071066	0.02182148628191327
491	>TCGGACCAGGCTTCATTCCCCA	AT1G30490.1	0	806	589	41.5	238.6506231860628	44	1331.2759069317117	5' TCGGACCAGGCTTCATTCCCCA '3 o|||||||||||||||o|| 3' ATCTTAGGCCTGGTCCGAAGTAGGGTTAGTAG '5	4.0	-37.4	-45.7	0.8183807439824945	0.0017135019960784481
492	>TCGGACCAGGCTTCATTCCCCA	AT1G52150.2	0	1279	287	32.0	116.28646664584045	44	1331.2759069317117	5' TCGGACCAGGCTTCATTCCCCA '3 o|||||||||||||||||| 3' ACCTTAGGCCTGGTCCGAAGTAAGGT-CCCGTAG '5	3.5	-37.9	-45.7	0.8293216630196936	2.9299736302368373E-4
493	>TCGGACCAGGCTTCATTCCCCA	AT2G34710.1	0	881	615	67.5	249.1852856696581	44	1331.2759069317117	5' TCGGACCAGGCTTCATTCCCCA '3 o|||||||||||||||o|| 3' ATCTTAGGCCTGGTCCGAAGTAGGGTTAGTAG '5	4.0	-37.4	-45.7	0.8183807439824945	0.001641496691172195
494	>TCGGACCAGGCTTCATTCCCCA	AT4G32880.1	0	945	41	8.0	16.612352377977206	44	1331.2759069317117	5' TCGGACCAGGCTTCATTCCCCA '3 o|||||||||||||||o|| 3' ACCTTAGGCCTGGTCCGAAGTAGGGTCCGTAA '5	4.0	-37.4	-45.7	0.8183807439824945	0.0016638931419837855
495	>TCGGACCAGGCTTCATTCCCCA	AT5G60690.1	0	1273	35	35.0	14.181276420224444	44	1331.2759069317117	5' TCGGACCAGGCTTCATTCCCCA '3 o|||||||||||||||o|| 3' GGCTTAGGCCTGGTCCGAAGTAGGGTCCGTAG '5	4.0	-37.4	-45.7	0.8183807439824945	0.0014351317955126897
496	>CATTTAGAGGAAGGAGAAGT	AT1G08710.2	3	287	2	2.0	0.810358652584254	23	695.8942240779402	5' CATTTAGAGGAAGGAGAAGT '3 |||o|||o||||o|||||o 3' CACCCTCTAAGTCTTCTTCTTCTTCGTCTCTG '5	4.0	-25.2	-32.4	0.7777777777777778	0.027004509048140113
497	>CATTTAGAGGAAGGAGAAGT	AT1G09760.1	2	33	4	4.0	1.620717305168508	23	695.8942240779402	5' CATTTAGAGGAAGGAGA-AGT '3 ||||o|||||||o|||| |oo 3' CGATTCGTAAGTCTCCTTTCTCTGTTGTTGTC '5	4.0	-25.2	-32.4	0.7777777777777778	0.027938637800582367
498	>TTCCACAGCTTTCTTGAACTTTT	AT1G10120.1	0	1317	655	33.0	265.3924587213432	64	1936.4013191733989	5' TTCCACAGCTTTCTTGAACTTTT '3 o||||||||||||||| |o || 3' TTTAAGGAGGTGTCGAAAGAACAAGGTAACAC '5	4.0	-26.5	-35.2	0.7528409090909091	0.0037851859851678604
499	>TTCCACAGCTTTCTTGAACTTTT	AT2G22840.1	0	792	4407	3094.0	1785.6252909694035	64	1936.4013191733989	5' TTCCACA-GCTTTCTTGAACTTTT '3 ||||||| |||||||||||| | 3' ACCGGAAGGTGTCCGAAAGAACTTGCTACCGC '5	4.0	-29.0	-35.2	0.8238636363636362	0.0043919776631407
500	>TTCCACAGCTTTCTTGAACTTTT	AT2G36400.1	0	757	1030	1030.0	417.3347060808908	64	1936.4013191733989	5' TTCCACA-GCTTTCTTGAACTTTT '3 ||||||| |||||||||||| || 3' CCTCAAAGGTGTCCGAAAGAACTTGCCAACGC '5	3.0	-29.0	-35.2	0.8238636363636362	0.0025054795088270687
501	>TTCCACAGCTTTCTTGAACTTTT	AT2G45480.1	0	525	6	6.0	2.431075957752762	64	1936.4013191733989	5' TTCCAC-AGCTTTCTTGAACTTTT '3 |||||| ||||||||||||| ||| 3' CTTCTAAGGTGTTCGAAAGAACTTGCAAATGC '5	2.0	-29.0	-35.2	0.8238636363636362	6.472491909385036E-4
502	>TTCCACAGCTTTCTTGAACTTTT	AT3G52910.1	0	753	14	14.0	5.672510568089779	64	1936.4013191733989	5' TTCCACA-GCTTTCTTGAACTTTT '3 ||||||| |||||||||||| || 3' CGCCAAAGGTGTCCGAAAGAACTTGCCAAAGA '5	3.0	-29.0	-35.2	0.8238636363636362	0.0027369125254537163
503	>TTCCACAGCTTTCTTGAACTTTT	AT4G37740.1	0	921	3102	2063.0	1256.866270158178	64	1936.4013191733989	5' TTCCACA-GCTTTCTTGAACTTTT '3 ||||||| |||||||||||| | 3' ACCTGAAGGTGTCCGAAAGAACTTGCTACTGC '5	4.0	-29.0	-35.2	0.8238636363636362	0.004191767589654227
504	>TCCAAAGGGATCGCATTGAT	AT1G12820.1	0	1895	86	86.0	34.845422061122925	15	453.8440591812653	5' TCCAAAGGGATCGCATTG-AT '3 |||||||||||||||||| | 3' TGCTGTAGGTTTCCCTAGCGTAACAAAGCATG '5	2.0	-32.7	-34.6	0.9450867052023122	0.0013574658779321735
505	>TCCAAAGGGATCGCATTGAT	AT3G23690.1	0	417	63	63.0	25.526297556404003	15	453.8440591812653	5' T-CCAAAGGGATCGCATTGAT '3 | ||||||||||||| o|||o 3' CGGTAAACGGTTTCCCTAGCGAGACTGGGTTTC '5	3.0	-29.4	-34.6	0.8497109826589595	0.002847378560562941
506	>TCCAAAGGGATCGCATTGAT	AT3G26810.1	0	2010	134	134.0	54.294029723145016	15	453.8440591812653	5' TCCAAAGGGATCGCATTG-AT '3 |||||||||||||||||| | 3' TTCTGTAGGTTTCCCTAGCGTAACAAAGTATG '5	2.0	-32.7	-34.6	0.9450867052023122	0.0012594456957549793
507	>TCCAAAGGGATCGCATTGAT	AT3G62980.1	2	1722	72	72.0	29.172911493033144	15	453.8440591812653	5' TCCAAAGGGATCGCATTG-AT '3 |||||||||||||||||| | 3' TTCTGTAGGTTTCCCTAGCGTAACAGAGGTCG '5	2.0	-32.7	-34.6	0.9450867052023122	0.01926096013640921
508	>TCCAAAGGGATCGCATTGAT	AT4G03190.1	0	1598	77	77.0	31.198808124493777	15	453.8440591812653	5' TCCAAAGGGATCGCATTGAT '3 |||||||||||||||| | o 3' TACTGTAGGTTTCCCTAGCGTACCAGAGATCG '5	2.5	-28.7	-34.6	0.8294797687861271	0.0019583837455587894
509	>TTTTGAAGAAGAAAGAAGAAGGAG	AT3G08680.1	3	2355	2	2.0	0.810358652584254	5	151.28135306042176	5' TTTTGAAGAAGAAAGAAGAAGGAG '3 || |||||||||| |||||||||o 3' TTGCCAAATACTTCTTCTT-CTTCTTCCTTTTC '5	3.5	-28.2	-36.0	0.7833333333333333	0.003975984227308715
510	>CAGAACTGGCGATGCGGGA	AT4G28490.1	3	2612	2	2.0	0.810358652584254	38	1149.7382832592057	5' CAGAACTGGCGATGCGGGA '3 |||||o|||||| | ||| 3' TTGGTGTTCTTGGCCGCTAGGGCCTGTATCGA '5	4.0	-27.7	-38.8	0.7139175257731959	0.010860314066476029
511	>GCGTCGAACAGTCAGCTCAGAAC	AT1G26620.1	3	2767	2	2.0	0.810358652584254	48	1452.300989380049	5' GCGTCGAACAGTCAGCTCAGAAC '3 ||||||||||o||o o|||||| 3' ACTCAAGGCAGCTTGTCGGTTAGGTCTTGAGG '5	4.0	-32.4	-44.8	0.7232142857142857	0.0030437397006164435
512	>TCCCAAATGTAGACAAAGCAT	AT1G62860.1	2	425	9	9.0	3.646613936629143	423	12798.402468911683	5' TCCCAAATGTAGACAAAGCA-T '3 | |||||||||||||||||| 3' ACTAGAACGGTTTACATCTGTTTCGTTTTCCTG '5	4.0	-28.9	-33.8	0.8550295857988166	0.0012927312278219194
513	>TTTGGATTGAAGGGAGCTCCA	AT3G11440.1	0	1166	296	196.5	119.93308058246959	11	332.8189767329279	5' TTTTGGATTGAAGGGAGCTCCA '3 ||||| |||||||||||||| 3' GACTTATT-AACCTTACTTCCCTCGAGGTCGAAG '5	4.0	-35.0	-38.5	0.9090909090909091	0.0010022550109610728
514	>TTTGGATTGAAGGGAGCTCCA	AT5G06100.2	2	1172	202	102.5	81.84622391100964	11	332.8189767329279	5' TTTTGGATTGAAGGGAGCTCCA '3 ||||| |||||||||||||| 3' GACTTATT-AACCTTACTTCCCTCGAGGTCGAAG '5	4.0	-35.0	-38.5	0.9090909090909091	0.005687192261922602
515	>GGGTAGAATCCTTTGCAGACG	AT4G16340.1	2	5468	3	3.0	1.215537978876381	78	2359.9891077425796	5' GGGTAGAATCCTTTGCAGACG '3 || ||||||||o||||||| 3' TGAAGGAACC-TCTTAGGAGACGTCTGAAACTT '5	4.0	-31.3	-38.8	0.8067010309278352	0.002215690741077414
516	>GAGGTTCTGGCCGAAGCCCGTAAT	AT4G00120.1	3	1514	3	3.0	1.215537978876381	8	242.05016489667486	5' GAGGTTCT-GGCCGAAGCCCGTAAT '3 |||||||| |||||||||||||||| 3' TAGTCCTCCAAGACCCGGCTTCGGGCATTAAG '5	1.0	-45.3	-48.6	0.9320987654320987	0.0039651957978885655
517	>TTTTTACGGGGATAAGACTGA	AT2G39681.1	3	564	5	5.0	2.025896631460635	58	1754.8636955008926	5' TTTTTACGGGGATAAGACTGA '3 ||||||||||||||||||||| 3' GTTGAAAAAAATGCCCCTATTCTGACTTTGTA '5	0.0	-33.4	-33.4	1.0	0.03748894782058487
518	>GGCTCTGGGCCGAAACCCGTAATC	AT4G00120.1	3	1513	13	13.0	5.267331241797651	5	151.28135306042176	5' GGCTCTGGGCCGAAACCCGTAAT-C '3 || ||||||||||| |||||||| | 3' AGTCCTCCAAGACCCGGCTTCGGGCATTAAGGG '5	4.0	-37.1	-50.3	0.7375745526838967	0.0039651957978885655
519	>TTCGCAGGAGAGATAGCGCCA	AT1G10700.1	3	67	2	2.0	0.810358652584254	944	28561.91945780763	5' TTCGCAGGAGAGATAGC-GCCA '3 ||||| |||||o||||| |||| 3' CAACGTAAGCGGCCTCTTTATCGGCGGTAAAG '5	4.0	-31.9	-42.1	0.7577197149643705	0.023889427273257602
520	>TTCGCAGGAGAGATAGCGCCA	AT4G29900.1	0	197	34	34.0	13.776097093932318	944	28561.91945780763	5' TTCGCAGGAGAGATAGCGCCA '3 ||||||||||||||||o || 3' TACTGACAGCGTCCTCTCTATCGTTGTGCGAG '5	2.5	-32.9	-42.1	0.7814726840855106	2.6723677177975524E-4
521	>TCCACAGCTTTCTTGAACTG	AT1G20570.1	2	2629	4	2.0	1.620717305168508	121	3661.008744062207	5' TCCACAGCTTT-CTTGAACTG '3 o|||||||||| |||||||oo 3' ACTAACGGGTGTCGAAAAGAACTTGGTGTTTT '5	2.5	-28.3	-34.1	0.8299120234604106	0.0013733904364411353
522	>TCCACAGCTTTCTTGAACTG	AT1G80260.1	3	2783	4	2.0	1.620717305168508	121	3661.008744062207	5' TCCACAGCTTT-CTTGAACTG '3 o|||||||||| |||||||oo 3' ACTAACGGGTGTCGAAAAGAACTTGGTGTTTC '5	2.5	-28.3	-34.1	0.8299120234604106	0.029682735141747463
523	>TCCACAGCTTTCTTGAACTG	AT3G01040.1	0	1290	6	6.0	2.431075957752762	121	3661.008744062207	5' TCCACAGCTTTCTTGAACTG '3 |||||||| ||| |||||| 3' TACCGAAAGGTGTCG-AAGTTCTTGACCTTGTA '5	4.0	-25.2	-34.1	0.7390029325513195	0.0012082157371756663
524	>TGATTGAGCCGCGCCAATATC	AT2G45160.1	2	1014	2987	669.0	1210.2706476345834	685	20725.545369277785	5' TGATTGAGCCGCGCCAATATC '3 ||||||||||||||||||||| 3' TCTACCACTAACTCGGCGCGGTTATAGGGAAC '5	0.0	-39.0	-39.0	1.0	0.0013215857319878177
525	>TGATTGAGCCGCGCCAATATC	AT3G60630.1	2	1056	267	23.0	108.1828801199979	685	20725.545369277785	5' TGATTGAGCCGCGCCAATATC '3 ||||||||||||||||||||| 3' TCCAACACTAACTCGGCGCGGTTATAGGGAAC '5	0.0	-39.0	-39.0	1.0	0.0013483144250510115
526	>TGATTGAGCCGCGCCAATATC	AT4G00150.1	2	867	129	49.0	52.26813309168438	685	20725.545369277785	5' TGATTGAGCCGCGCCAATATC '3 ||||||||||||||||||||| 3' TCGACAACTAACTCGGCGCGGTTATAGGGGAC '5	0.0	-39.0	-39.0	1.0	0.0014499756077595016
527	>TTTAGAGGAAGGAGAAGTCGT	AT4G35470.1	2	590	11	11.0	4.456972589213397	23	695.8942240779402	5' TTTAGAGGAAGGAGAAGTCGT '3 ||||||||||||||||o o 3' TCTCGGCAATCTCCTTCCTCTTCG-TTACGTTA '5	4.0	-29.3	-35.8	0.8184357541899442	0.02156324056382042
528	>CAGCCAAGGATGACTTGCCGA	AT1G17590.1	0	1243	85	85.0	34.4402427348308	189	5718.435145683943	5' CAGCCAAGGATGACTTGCCGA '3 |||||||||||||||| || 3' TTCATCGTCGGTTCCTACTGAAGGGAAAAAAA '5	3.0	-34.5	-41.5	0.8313253012048193	6.983240223463749E-4
529	>CAGCCAAGGATGACTTGCCGA	AT1G54160.1	0	1295	67	67.0	27.147014861572508	189	5718.435145683943	5' C-AGCCAAGGATGACTTGCCGA '3 ||||||||||||||| ||| 3' GTATTCCATCGGTTCCTACTGAAGGGCAGTACA '5	4.0	-34.8	-41.5	0.8385542168674698	0.002771040940135583
530	>CAGCCAAGGATGACTTGCCGA	AT1G72830.2	0	1503	171	171.0	69.28566479595372	189	5718.435145683943	5' CAGCCAAGGATGACTTGCCGA '3 ||||||||||||||| || 3' ATCATCATCGGTTCCTACTGAAGGGGAAGAAC '5	4.0	-32.9	-41.5	0.7927710843373493	0.002394491592998871
531	>CAGCCAAGGATGACTTGCCGA	AT3G20910.1	0	1046	15	15.0	6.077689894381906	189	5718.435145683943	5' CAGCCAAGGATGACTTGCCGA '3 |||||||o|||| |||||| 3' TTCTCTTTCGGTTCTTACTTAACGGCGGAACA '5	4.0	-29.8	-41.5	0.7180722891566266	0.003296247712403888
532	>AGTTACAACTTTTTTTACGGGT	AT2G39681.1	3	575	7	7.0	2.8362552840448894	10	302.56270612084353	5' AGTTACAACTTTTTTTACGGG-T '3 ||||||||||||||||||||| 3' TTGTTCTCAATGTTGAAAAAAATGCCCCTTATT '5	2.0	-30.0	-31.0	0.967741935483871	0.03748894782058487
533	>TCGCTTGGTGCAGGTCGGG	AT1G48410.2	2	522	138	138.0	55.91474702831352	82	2481.014190190917	5' TCGCTTGGTGCAGGTCGGG '3 | |||||o||||| ||||| 3' CACTCCATCGAACTACGTCGAGCCCTTGACTA '5	4.0	-31.2	-40.8	0.7647058823529412	0.04143829295224799
534	>TCGCTTGGTGCAGGTCGGG	AT3G14075.1	0	1367	11	11.0	4.456972589213397	82	2481.014190190917	5' TCGCTTGGTGCAGGTCGGG '3 | ||||o||||||| |||| 3' CTTCTATAA-CGAATCACGTCCTGCCCAGTCGTA '5	3.0	-31.3	-40.8	0.7671568627450981	4.376367614880028E-4
535	>AAGTAACGTCCTATCAAACCCGTC	AT2G12440.1	3	4643	2	2.0	0.810358652584254	7	211.79389428459046	5' AAGTAACGTCCTATCAAACCCGTC '3 |||||||||||| ||||||||||| 3' CAATAATTCATTGCAGGACAGTTTGGGCAGGA '5	2.0	-37.6	-41.9	0.8973747016706445	3.104144032283207E-4
536	>TATTCATAACACTCCCCCTGATGA	AT3G44045.1	3	587	2	0.2857142857142857	0.810358652584254	10	302.56270612084353	5' TATTCATAACACTCCCCCTGATGA '3 |||||||||||||||||||||||| 3' GTAGAAATAAGTATTGTGAGGGGGACTACTGG '5	0.0	-42.4	-42.4	1.0	0.016792217205844562
537	>TATTCATAACACTCCCCCTGATGA	AT3G50490.1	3	603	2	0.2857142857142857	0.810358652584254	10	302.56270612084353	5' TATTCATAACACTCCCCCTGATGA '3 |||||||||||||| ||||||||| 3' GTAGAAATAAGTATTGTGAGAGGGACTACTGG '5	1.0	-35.5	-42.4	0.8372641509433962	0.01946410384591668
538	>TATTCATAACACTCCCCCTGATGA	AT4G08405.1	0	2036	2	0.2857142857142857	0.810358652584254	10	302.56270612084353	5' TATTCATAACACTCCCCCTGATGA '3 |||||||||||||||||||||||| 3' GTAGAAATAAGTATTGTGAGGGGGACTACTGG '5	0.0	-42.4	-42.4	1.0	0.0024414056673541795
539	>TATTCATAACACTCCCCCTGATGA	AT4G12426.1	3	2845	2	0.2857142857142857	0.810358652584254	10	302.56270612084353	5' TATTCATAACACTCCCCCTGATGA '3 |||||||||||||||||||||||| 3' GTAGAAATAAGTATTGTGAGGGGGACTACTGG '5	0.0	-42.4	-42.4	1.0	0.0035032369440682887
540	>TATTCATAACACTCCCCCTGATGA	AT4G13455.1	3	603	2	0.2857142857142857	0.810358652584254	10	302.56270612084353	5' TATTCATAACACTCCCCCTGATGA '3 |||||||||||||||||||||||| 3' GTAGAAATAAGTATTGTGAGGGGGACTACTGG '5	0.0	-42.4	-42.4	1.0	0.01637965074948622
541	>TATTCATAACACTCCCCCTGATGA	AT5G56605.1	3	711	2	0.2857142857142857	0.810358652584254	10	302.56270612084353	5' TATTCATAACACTCCCCCTGATGA '3 |||||||||||||||||||||||| 3' GTAGAAATAAGTATTGTGAGGGGGACTACTGG '5	0.0	-42.4	-42.4	1.0	0.013879028373382063
542	>TGTTTTCTTTTGCATATCCTGG	AT2G39681.1	3	743	2	2.0	0.810358652584254	7	211.79389428459046	5' TGTTTTCTTTT-GCATATCCTGG '3 |||||||||| |||||||| | 3' TATGGATCAAAAGAAAAACGTATAGGTACTTA '5	4.0	-24.4	-33.9	0.71976401179941	0.03748894782058487
543	>TTAGATGACCATCAACAAACT	AT1G02860.1	0	269	42	42.0	17.017531704269334	36	1089.2257420350368	5' TTAGATGACCATCAACAAACTT '3 |||||||||||||||||||| 3' TGTTTAAATCTACTGGTAGTTGTTTG-TTTTAAG '5	2.0	-31.2	-31.8	0.9811320754716981	6.680026720107257E-4
544	>TGAAGCTGCCAGCATGATCTT	AT1G30330.2	0	3247	178	58.0	72.1219200799986	581	17578.89322562101	5' TG-AAGCTGCCAGCATGATCTT '3 |o ||||||||||| ||||||o 3' TGTTTATGTTCGACGGTCGGACTAGAGTGTCC '5	3.5	-30.8	-38.5	0.8	2.6267402153923314E-4
545	>TGAAGCTGCCAGCATGATCTT	AT5G37020.1	2	2381	9	9.0	3.646613936629143	581	17578.89322562101	5' TG-AAGCTGCCAGCATGATCTT '3 |o ||||||||||| |||||| 3' TGCTTATGTTCGACGGTCGGACTAGATTCCCC '5	4.0	-30.0	-38.5	0.7792207792207793	0.0035437082921213614
546	>AATACGCTATGTTGGACTTAG	AT2G27400.1	3	497	4	4.0	1.620717305168508	29	877.4318477504463	5' AA-TACGCTATGTTGGACTTAG '3 ||||||||||||||||||| 3' GTAAAGAGATGCGATACAACCTGAATCTTATT '5	4.0	-31.6	-32.8	0.9634146341463415	0.01978142603683475
547	>AGAATCTTGATGATGCTGCATT	AT2G28550.3	0	1613	836	244.0	338.72991678021816	492	14886.085141145502	5' AGAATCTTGATGATGCTGCATT '3 ||||||o|||||||||||| o 3' TTACACTCTTAGGACTACTACGACGACGTTGA '5	3.5	-32.8	-35.2	0.9318181818181817	0.002506264403159042
548	>AGAATCTTGATGATGCTGCATT	AT2G39250.1	0	1055	31	31.0	12.560559115055938	492	14886.085141145502	5' AGAATCTTGATGATGCTGCATT '3 |||||o||||||||||o|| o 3' ACTTTCCCTTAGGACTACTACGATGTTGACAG '5	4.0	-31.1	-35.2	0.8835227272727273	0.004891959509336963
549	>AGAATCTTGATGATGCTGCATT	AT3G54990.1	0	976	12	12.0	4.862151915505524	492	14886.085141145502	5' AGAATCTTGATGATGCTGCATT '3 |||||o||||||||||||| o 3' ATTTTCCCTTAGGACTACTACGACGTTGACAG '5	3.5	-33.1	-35.2	0.9403409090909091	0.004887576169321672
550	>AGAATCTTGATGATGCTGCATT	AT4G36920.1	0	1340	56	56.0	22.690042272359115	492	14886.085141145502	5' AGAATCTTGATGATGCTGCATTT '3 ||||||o||||||||||||| o 3' CTCCTCTCTTAGGACTACTACGACGTC-GGTAAA '5	3.5	-33.7	-35.2	0.9573863636363636	0.003078815395634482
551	>AGAATCTTGATGATGCTGCATT	AT5G60120.2	0	1821	822	352.0	333.0574062121284	492	14886.085141145502	5' AGAATCTTGATGATGCTGCATT '3 ||||||o||||||||||||||| 3' TCTCACTCTTAGGACTACTACGACGTAAACTT '5	1.0	-34.9	-35.2	0.9914772727272726	4.391743522178526E-4
552	>AGAATCTTGATGATGCTGCATT	AT5G67180.1	0	1309	56	56.0	22.690042272359115	492	14886.085141145502	5' AGAATCTTGATGATGCTGCATT '3 ||||||o|||||||||||| | 3' CTCCTCTCTTAGGACTACTACGACGGTAAGGG '5	3.0	-32.7	-35.2	0.9289772727272727	0.0013119054015885423
553	>TCGGACCAGGCTTCATTTTTTT	AT1G30490.1	0	806	589	41.5	238.6506231860628	30	907.6881183625306	5' TCGGACCAGGCTTCATTTTTTT '3 o|||||||||||||||ooo | 3' ATCTTAGGCCTGGTCCGAAGTAGGGTTAGTAG '5	4.0	-32.8	-35.8	0.9162011173184358	6.857534514649322E-4
554	>TCGGACCAGGCTTCATTTTTTT	AT2G34710.1	0	881	615	67.5	249.1852856696581	30	907.6881183625306	5' TCGGACCAGGCTTCATTTTTTT '3 o|||||||||||||||ooo | 3' ATCTTAGGCCTGGTCCGAAGTAGGGTTAGTAG '5	4.0	-32.8	-35.8	0.9162011173184358	6.569223012117265E-4
555	>TCGGACCAGGCTTCATTCACC	AT1G30490.1	0	806	589	41.5	238.6506231860628	6	181.53762367250613	5' TCGGACCAGGCTTCATTCACC '3 o|||||||||||||||o| 3' ATCTTAGGCCTGGTCCGAAGTAGGGTTAGTAG '5	4.0	-34.7	-41.8	0.8301435406698566	0.0017135019960784481
556	>TCGGACCAGGCTTCATTCACC	AT1G52150.2	0	1279	287	32.0	116.28646664584045	6	181.53762367250613	5' TCGGACCAGGCTTCATTCACC '3 o||||||||||||||||| 3' ACCTTAGGCCTGGTCCGAAGTAAGG-TTCCGTAG '5	3.5	-35.2	-41.8	0.8421052631578949	2.9299736302368373E-4
557	>TCGGACCAGGCTTCATTCACC	AT2G34710.1	0	881	615	67.5	249.1852856696581	6	181.53762367250613	5' TCGGACCAGGCTTCATTCACC '3 o|||||||||||||||o| 3' ATCTTAGGCCTGGTCCGAAGTAGGGTTAGTAG '5	4.0	-34.7	-41.8	0.8301435406698566	0.001641496691172195
558	>TCGGACCAGGCTTCATTCACC	AT4G32880.1	0	945	41	8.0	16.612352377977206	6	181.53762367250613	5' TCGGACCAGGCTTCATTCACC '3 o|||||||||||||||o| 3' ACCTTAGGCCTGGTCCGAAGTAGGGTCCGTAA '5	4.0	-34.7	-41.8	0.8301435406698566	0.0016638931419837855
559	>TCGGACCAGGCTTCATTCACC	AT5G60690.1	0	1273	35	35.0	14.181276420224444	6	181.53762367250613	5' TCGGACCAGGCTTCATTCACC '3 o|||||||||||||||o| 3' GGCTTAGGCCTGGTCCGAAGTAGGGTCCGTAG '5	4.0	-34.7	-41.8	0.8301435406698566	0.0014351317955126897
560	>TCAATGCATTGAAAGTGACTT	AT1G62590.1	0	1050	86	21.5	34.845422061122925	24	726.1504946900245	5' TCAATGCATTGAAAGTGACT-T '3 ||||||||||||| |||||| 3' GTAGCTAGTTACGTAACTTGCACTGATTTTAAT '5	3.0	-26.7	-31.3	0.853035143769968	9.122006366881763E-4
561	>TCAATGCATTGAAAGTGACTT	AT1G62914.1	2	979	141	35.25	57.13028500718991	24	726.1504946900245	5' TCAATGCATTGAAAGTGACTT '3 ||||||| o||||||||||| 3' GTAGTTAGTTACGCGACTTTCACTGATTTAAA '5	4.0	-26.9	-31.3	0.8594249201277955	0.022740648416730735
562	>TCAATGCATTGAAAGTGACTT	AT1G63150.1	0	997	86	21.5	34.845422061122925	24	726.1504946900245	5' TCAATGCATTGAAAGTGACTTT '3 ||||||||||||||||o|| 3' GTAGCTAGTTACGTAACTTTCATTGT-TTGTAAC '5	3.5	-27.8	-31.3	0.8881789137380192	0.0024618402623082236
563	>TCAATGCATTGAAAGTGACTT	AT1G63330.1	0	775	86	21.5	34.845422061122925	24	726.1504946900245	5' TCAATGCATTGAAAGTGACT-T '3 ||||||||||||| |||||| 3' GTAGCTAGTTACGTAACTTGCACTGATTTTAAT '5	3.0	-26.7	-31.3	0.853035143769968	0.0012044563797357632
564	>TCAATGCATTGAAAGTGACTT	AT1G63400.1	2	1000	26	26.0	10.534662483595302	24	726.1504946900245	5' TCAATGCATTGAAAGTGACT-T '3 ||||||| |||||||||||| o 3' GTAGTTAGTTACGCAACTTTCACTGATGGTAAA '5	3.5	-26.5	-31.3	0.8466453674121406	0.03734712466996659
565	>TCAATGCATTGAAAGTGACTT	AT5G41170.1	0	892	86	21.5	34.845422061122925	24	726.1504946900245	5' TCAATGCATTGAAAGTGA-CTT '3 |||||||||||||||||| o 3' GTAGCTAGTTACGTAACTTTCACTAATGTAGT '5	3.5	-26.7	-31.3	0.853035143769968	0.0024026899029575555
566	>TTGACAGAAGATAGAGAGCACT	AT1G27360.1	2	1264	52	52.0	21.069324967190603	4203	127167.10538259054	5' TTGACAGAAGATAGAGAGCAC-T '3 ||||||||||| ||||||||| 3' TTCTCCAACTGTCTTCTCTCTCTCGTGCCCACC '5	4.0	-33.1	-37.9	0.8733509234828497	0.0053781384653197595
567	>TTGACAGAAGATAGAGAGCACT	AT1G27370.1	2	2379	147	34.0	59.56136096494267	4203	127167.10538259054	5' TTGACAGAAGATAGAGAGCACT '3 ||||||||||| |||||||||| 3' TTCATCAACTGTCTTCTCTCTCTCGTGACATC '5	2.0	-33.6	-37.9	0.8865435356200528	0.0011085107323001164
568	>TTGACAGAAGATAGAGAGCACT	AT1G69170.1	3	1308	24	24.0	9.724303831011047	4203	127167.10538259054	5' TTGACAGAAGATAGAGAGCACT '3 o|||||||||| ||||||||| 3' TGACTCGACTGTCTTCTCTCTCTCGTGCTCAT '5	3.5	-33.4	-37.9	0.8812664907651715	0.0011052776165850764
569	>TTGACAGAAGATAGAGAGCACT	AT2G42200.1	1	948	16	16.0	6.482869220674032	4203	127167.10538259054	5' TTGACAGAAGATAGAGAGCACTT '3 ||||||||||| ||||||||| 3' CACCTAAACTGTCTTCTCTCTCTCGTG-TTCAAA '5	4.0	-33.0	-37.9	0.870712401055409	0.010745364432579119
570	>TTGACAGAAGATAGAGAGCACT	AT3G57920.1	0	856	24	24.0	9.724303831011047	4203	127167.10538259054	5' TTGACAGAAGATAGAGAGCACTT '3 ||||||||||| ||||||||| 3' TACTCAAACTGTCTTCTCTCTCTCGTG-TTCGAA '5	4.0	-33.0	-37.9	0.870712401055409	0.0058801743787147975
571	>TTGACAGAAGATAGAGAGCACT	AT5G43270.2	0	1160	981	53.5	397.4809190925766	4203	127167.10538259054	5' TTGACAGAAGATAGAGAGCAC-T '3 ||||||||||| ||||||||| 3' AACTTAAACTGTCTTCTCTCTCTCGTGGTTAGT '5	4.0	-33.0	-37.9	0.870712401055409	0.00498596674659646
572	>TTGACAGAAGATAGAGAGCACT	AT5G50570.1	0	1113	209	104.5	84.68247919505454	4203	127167.10538259054	5' TTGACAGAAGATAGAGAGCACT '3 |||||||||| ||||||||| 3' TCCTCCTACTGTCTTCTCTCTCTCGTGTTAGT '5	4.0	-33.0	-37.9	0.870712401055409	0.004546738506691406
573	>TTGACAGAAGATAGAGAGCACT	AT5G50670.1	0	1113	209	104.5	84.68247919505454	4203	127167.10538259054	5' TTGACAGAAGATAGAGAGCACT '3 |||||||||| ||||||||| 3' TCCTCCTACTGTCTTCTCTCTCTCGTGTTAGT '5	4.0	-33.0	-37.9	0.870712401055409	0.005403566893963929
574	>TCCCAAATGTAGACAAAGCATA	AT1G62860.1	2	425	9	9.0	3.646613936629143	27	816.9193065262776	5' TCCCAAATGTAGACAAAGCATA '3 |||||||||||||||||| | 3' ACTAGAACC-GGTTTACATCTGTTTCGTTTCCTG '5	3.0	-29.0	-35.1	0.8262108262108262	0.0012927312278219194
575	>CCGGACCAGGCTTCATTCCCC	AT1G30490.1	0	806	589	41.5	238.6506231860628	36	1089.2257420350368	5' CCGGACCAGGCTTCATTCCCC '3 ||||||||||||||||o|| 3' ATCTTAGGCCTGGTCCGAAGTAGGGTTAGTAG '5	2.5	-39.2	-45.5	0.8615384615384616	0.0013710366451337164
576	>CCGGACCAGGCTTCATTCCCC	AT1G52150.2	0	1279	287	32.0	116.28646664584045	36	1089.2257420350368	5' CCGGACCAGGCTTCATTCC-CC '3 ||||||||||||||||||| 3' ACCTTAGGCCTGGTCCGAAGTAAGGTCCGTAG '5	3.0	-39.7	-45.5	0.8725274725274725	0.0014641285920650171
577	>CCGGACCAGGCTTCATTCCCC	AT2G34710.1	0	881	615	67.5	249.1852856696581	36	1089.2257420350368	5' CCGGACCAGGCTTCATTCCCC '3 ||||||||||||||||o|| 3' ATCTTAGGCCTGGTCCGAAGTAGGGTTAGTAG '5	2.5	-39.2	-45.5	0.8615384615384616	0.0013134130555136903
578	>CCGGACCAGGCTTCATTCCCC	AT4G32880.1	0	945	41	8.0	16.612352377977206	36	1089.2257420350368	5' CCGGACCAGGCTTCATTCCCC '3 ||||||||||||||||o|| 3' ACCTTAGGCCTGGTCCGAAGTAGGGTCCGTAA '5	2.5	-39.2	-45.5	0.8615384615384616	0.0013313361443628713
579	>CCGGACCAGGCTTCATTCCCC	AT5G60690.1	0	1273	35	35.0	14.181276420224444	36	1089.2257420350368	5' CCGGACCAGGCTTCATTCCCC '3 ||||||||||||||||o|| 3' GGCTTAGGCCTGGTCCGAAGTAGGGTCCGTAG '5	2.5	-39.2	-45.5	0.8615384615384616	0.001148270299332177
580	>ATCCACAGCTTTCTTGAACTT	AT2G22840.1	0	792	4407	3094.0	1785.6252909694035	46	1391.7884481558804	5' ATCCACA-GCTTTCTTGAACTT '3 |||||| |||||||||||| 3' ACCGGAAGGTGTCCGAAAGAACTTGCTACCGC '5	4.0	-28.8	-33.5	0.8597014925373134	0.003844037089482555
581	>ATCCACAGCTTTCTTGAACTT	AT2G36400.1	0	757	1030	1030.0	417.3347060808908	46	1391.7884481558804	5' ATCCACA-GCTTTCTTGAACTT '3 |||||| |||||||||||| 3' CCTCAAAGGTGTCCGAAAGAACTTGCCAACGC '5	4.0	-28.8	-33.5	0.8597014925373134	0.004380468717807728
582	>ATCCACAGCTTTCTTGAACTT	AT2G45480.1	0	525	6	6.0	2.431075957752762	46	1391.7884481558804	5' ATCCAC-AGCTTTCTTGAACTT '3 ||||| ||||||||||||| | 3' CTTCTAAGGTGTTCGAAAGAACTTGCAAATGC '5	3.0	-28.8	-33.5	0.8597014925373134	0.0012940794503618624
583	>ATCCACAGCTTTCTTGAACTT	AT3G52910.1	0	753	14	14.0	5.672510568089779	46	1391.7884481558804	5' ATCCACA-GCTTTCTTGAACTT '3 |||||| |||||||||||| 3' CGCCAAAGGTGTCCGAAAGAACTTGCCAAAGA '5	4.0	-28.8	-33.5	0.8597014925373134	0.004784680031990174
584	>ATCCACAGCTTTCTTGAACTT	AT4G37740.1	0	921	3102	2063.0	1256.866270158178	46	1391.7884481558804	5' ATCCACA-GCTTTCTTGAACTT '3 |||||| |||||||||||| 3' ACCTGAAGGTGTCCGAAAGAACTTGCTACTGC '5	4.0	-28.8	-33.5	0.8597014925373134	0.0036687590642285883
585	>ATCCACAGCTTTCTTGAACTT	AT5G35407.1	3	116	24	24.0	9.724303831011047	46	1391.7884481558804	5' ATCCACAGCTTTCTTGAACTT '3 o||||||||||||||| ||| 3' TACAAAAGGGTGTCGAAAGAACTCGAAGGTTT '5	3.0	-27.7	-33.5	0.826865671641791	0.03462745240197951
586	>AAGAAACACATGAACCAAAACTCA	AT2G22475.1	3	946	2	2.0	0.810358652584254	6	181.53762367250613	5' AAGAAACACATGAACCAAAACTCA '3 ||o|| | |||||||||||||||| 3' ATCAAATTTTTTGG-GTACTTGGTTTTGAGTAC '5	4.0	-27.7	-36.3	0.7630853994490359	0.004050552575431743
587	>TCATCCTAGTTGCCACGAGCATA	AT2G20950.4	3	2004	2	2.0	0.810358652584254	11	332.8189767329279	5' TCATCCTAGTTGCCACGAGCA-TA '3 ||||||||||||||||||o|| 3' CTTTAGAGTAGGATCAACGGTGCTTGTTTGGG '5	3.5	-38.6	-42.7	0.9039812646370023	0.009819437720408164
588	>AATTGTCGGGAGGGAAGCGGATGG	AT1G61040.1	3	38	2	2.0	0.810358652584254	33	998.4569301987837	5' AATTGTCGGGAGGGAAGCGGATGG '3 ||||||||o|||| ||||o|||| 3' ACAGCTTTAACAGCTCTCC-TTCGTCTACGACT '5	3.5	-34.5	-48.5	0.711340206185567	0.004286693912504025
589	>TTCCACAGCTTTCTTGAACTTTTT	AT2G36400.1	0	757	1030	1030.0	417.3347060808908	27	816.9193065262776	5' TTCCACA-GCTTTCTTGAACTTTTT '3 ||||||| |||||||||||| || 3' CCTCAAAGGTGTCCGAAAGAACTTGCCAACGC '5	4.0	-29.0	-36.1	0.8033240997229917	0.0025054795088270687
590	>TTCCACAGCTTTCTTGAACTTTTT	AT2G45480.1	0	525	6	6.0	2.431075957752762	27	816.9193065262776	5' TTCCAC-AGCTTTCTTGAACTTTTT '3 |||||| ||||||||||||| ||| 3' CTTCTAAGGTGTTCGAAAGAACTTGCAAATGC '5	3.0	-29.0	-36.1	0.8033240997229917	0.0012940794503618624
591	>TTCCACAGCTTTCTTGAACTTTTT	AT3G52910.1	0	753	14	14.0	5.672510568089779	27	816.9193065262776	5' TTCCACA-GCTTTCTTGAACTTTTT '3 ||||||| |||||||||||| ||| 3' CGCCAAAGGTGTCCGAAAGAACTTGCCAAAGA '5	3.0	-29.0	-36.1	0.8033240997229917	0.001369393882529657
592	>TCGGACCAGGCTTCATTTT	AT1G30490.1	0	806	589	41.5	238.6506231860628	28	847.1755771383619	5' TCGGACCAGGCTTCATTT-T '3 o|||||||||||||||oo 3' ATCTTAGGCCTGGTCCGAAGTAGGGTTTAGTAG '5	3.5	-32.5	-33.1	0.9818731117824773	0.0020558499034871724
593	>TCGGACCAGGCTTCATTTT	AT1G52150.2	0	1279	287	32.0	116.28646664584045	28	847.1755771383619	5' TCGGACCAGGCTTCATTT-T '3 o||||||||||||||||o 3' ACCTTAGGCCTGGTCCGAAGTAAGGTTCCGTAG '5	3.0	-32.9	-33.1	0.9939577039274924	2.9299736302368373E-4
594	>TCGGACCAGGCTTCATTTT	AT2G34710.1	0	881	615	67.5	249.1852856696581	28	847.1755771383619	5' TCGGACCAGGCTTCATTT-T '3 o|||||||||||||||oo 3' ATCTTAGGCCTGGTCCGAAGTAGGGTTTAGTAG '5	3.5	-32.5	-33.1	0.9818731117824773	0.001969472546398565
595	>TCGGACCAGGCTTCATTTT	AT3G48610.1	2	1621	3	3.0	1.215537978876381	28	847.1755771383619	5' TCGG-ACCAGGCTTCATTTT '3 |||| ||||o|||||||| o 3' TAAATAGCCGTGGTTCGAAGTAACGGAGAAAT '5	3.5	-25.6	-33.1	0.7734138972809668	0.01010375895434068
596	>TCGGACCAGGCTTCATTTT	AT4G03250.1	3	1052	3	3.0	1.215537978876381	28	847.1755771383619	5' TCGGACCAGGCTTCATTTT '3 | o|||||||||o||||oo 3' ATAGAGAAA-TCTGGTCCGAGGTAAGGTTGGTAA '5	4.0	-27.4	-33.1	0.8277945619335346	0.020997554499582183
597	>TCGGACCAGGCTTCATTTT	AT4G32880.1	0	945	41	8.0	16.612352377977206	28	847.1755771383619	5' TCGGACCAGGCTTCATTT-T '3 o|||||||||||||||oo 3' ACCTTAGGCCTGGTCCGAAGTAGGGTTCCGTAA '5	3.5	-32.5	-33.1	0.9818731117824773	0.0019963393980138022
598	>TCGGACCAGGCTTCATTTT	AT5G60690.1	0	1273	35	35.0	14.181276420224444	28	847.1755771383619	5' TCGGACCAGGCTTCATTT-T '3 o|||||||||||||||oo 3' GGCTTAGGCCTGGTCCGAAGTAGGGTTCCGTAG '5	3.5	-32.5	-33.1	0.9818731117824773	0.0017219109075760075
599	>ACAGACTGAGAGCTCTTTCTTG	AT1G04160.1	2	3789	7	7.0	2.8362552840448894	58	1754.8636955008926	5' ACAGACTGAGAGCTCTTTCTTG '3 | || |||||||||||||||| 3' TCTATAATTTC-GACTCTCGAGAAAGAAGTTCA '5	4.0	-28.4	-38.9	0.7300771208226221	0.0011153742841187864
600	>TGTGTTCTCAGGTCACCCCTGG	AT5G14550.1	3	1662	2	2.0	0.810358652584254	17	514.356600405434	5' TGTGTTCTCAGGTCACCCCTGGG '3 ||||||||||||||||||||| 3' AAAAGTACACAAGAGTCCAGTGGGGAC-GGACTC '5	2.0	-43.7	-45.6	0.9583333333333334	0.032535225416051916
601	>TGAAGCTGCCAGCATGATCTTT	AT1G30330.2	0	3247	178	58.0	72.1219200799986	30	907.6881183625306	5' TGAAGCTGCCAGCATGATCTTT '3 o ||||||||||| ||||||o 3' TGTTTATGG-TTCGACGGTCGGACTAGAGTGTCC '5	4.0	-31.2	-39.4	0.7918781725888325	2.6267402153923314E-4
602	>TCCAATGTCTTTTCTAGTTCG	AT2G27400.1	3	557	4	4.0	1.620717305168508	1033	31254.727542283137	5' TCCAATGTCTTTTCTAGTT-CG '3 |||||||o |||||||||| || 3' TTATATAGGTTACGAAAAAGATCAAAGCGGTA '5	4.0	-22.8	-32.5	0.7015384615384616	0.03917154725761873
603	>TTCCACAGCTTTCTTGAACTG	AT1G10120.1	0	1317	655	33.0	265.3924587213432	13128	397204.3205954434	5' TTCCACAGCTTTCTTGAACTG '3 o||||||||||||||| |oo 3' TTTAAGGAGGTGTCGAAAGAACAAGGTAACAC '5	3.5	-26.5	-35.1	0.7549857549857549	0.004257325707449633
604	>TTCCACAGCTTTCTTGAACTG	AT1G20570.1	2	2629	4	2.0	1.620717305168508	13128	397204.3205954434	5' TTCCACAGC-TTTCTTGAACTG '3 o||||||| ||||||||||oo 3' ACTAACGGGTGTCGAAAAGAACTTGGTGTTTT '5	4.0	-28.8	-35.1	0.8205128205128205	0.008212101355762558
605	>TTCCACAGCTTTCTTGAACTG	AT2G22840.1	0	792	4407	3094.0	1785.6252909694035	13128	397204.3205954434	5' TTCCACA-GCTTTCTTGAACTG '3 ||||||| |||||||||||| o 3' ACCGGAAGGTGTCCGAAAGAACTTGCTACCGC '5	2.5	-29.0	-35.1	0.8262108262108262	0.002198405324555841
606	>TTCCACAGCTTTCTTGAACTG	AT2G36400.1	0	757	1030	1030.0	417.3347060808908	13128	397204.3205954434	5' TTCCACA-GCTTTCTTGAACTG '3 ||||||| |||||||||||| | 3' CCTCAAAGGTGTCCGAAAGAACTTGCCAACGC '5	2.0	-29.0	-35.1	0.8262108262108262	0.001253525417399537
607	>TTCCACAGCTTTCTTGAACTG	AT2G45480.1	0	525	6	6.0	2.431075957752762	13128	397204.3205954434	5' TTCCAC-AGCTTTCTTGAACTG '3 |||||| ||||||||||||| 3' CTTCTAAGGTGTTCGAAAGAACTTGCAAATGC '5	3.0	-29.0	-35.1	0.8262108262108262	0.0045219562589686735
608	>TTCCACAGCTTTCTTGAACTG	AT3G01040.1	0	1290	6	6.0	2.431075957752762	13128	397204.3205954434	5' TTCCACAGCTTTCTTGAACTG '3 ||||||||||| | |||||| 3' TACCGAAAGGTGTCGAA-GTTCTTGACCTTGTA '5	3.0	-25.9	-35.1	0.7378917378917378	0.0028168995812315467
609	>TTCCACAGCTTTCTTGAACTG	AT3G52910.1	0	753	14	14.0	5.672510568089779	13128	397204.3205954434	5' TTCCACA-GCTTTCTTGAACTG '3 ||||||| |||||||||||| | 3' CGCCAAAGGTGTCCGAAAGAACTTGCCAAAGA '5	2.0	-29.0	-35.1	0.8262108262108262	0.001369393882529657
610	>TTCCACAGCTTTCTTGAACTG	AT4G37740.1	0	921	3102	2063.0	1256.866270158178	13128	397204.3205954434	5' TTCCACA-GCTTTCTTGAACTG '3 ||||||| |||||||||||| o 3' ACCTGAAGGTGTCCGAAAGAACTTGCTACTGC '5	2.5	-29.0	-35.1	0.8262108262108262	0.0020980847746879805
611	>TCAAGCACCAGCTCGAAGAAGC	AT5G51630.1	2	277	13	2.2666666666666666	5.267331241797651	34	1028.713200810868	5' TCAAGCACCAGCTCGAAGAAGC '3 ||||||||||| | |||||||| 3' TAAGTAAGTTCGTGGTCCACCTTCTTCGTATG '5	3.0	-30.3	-42.6	0.7112676056338028	0.0032836574731617274
612	>ACTCAAACTCATTGTCGAAA	AT1G18460.1	3	2154	2	2.0	0.810358652584254	6	181.53762367250613	5' ACTCAAACTCATTGTCGAAA '3 ||||||||||||||| o || 3' CTCGTATGAGTTTGAGTAACATTCTTTGTAGA '5	2.5	-21.7	-29.7	0.7306397306397306	0.022541656156159773
613	>TTTCTACCATCCGATCAACAAGA	AT1G62860.1	3	646	5	2.5	2.025896631460635	72	2178.4514840700735	5' T-TTCTACCATCCGATCAACAAGA '3 | |||||||||||||||||||||| 3' CTGGAAAGAAGATGGTAGGCTAGTTGTTCTCGA '5	1.0	-37.8	-38.0	0.994736842105263	0.011165530006463031
614	>TTTCTACCATCCGATCAACAAGA	AT2G39681.1	3	597	81	81.0	32.81952542966229	72	2178.4514840700735	5' TTTCTACCATCCGATCAACAAGA '3 ||||||||||||||||||||||| 3' GGATACAAAGATGGTAGGCTAGTTGTTCTCAA '5	0.0	-38.0	-38.0	1.0	0.03748894782058487
615	>AGACATTGTTTGAGATCTGCGAC	AT2G34090.2	2	1312	8	8.0	3.241434610337016	8	242.05016489667486	5' AGAC-ATTGTTTGAGATCTGCGAC '3 |||| ||||||||||||||o| | 3' ACAAGTCTGTTAACAAACTCTAGATGACGATA '5	3.5	-28.5	-39.4	0.7233502538071066	0.005014101177331476
616	>TTCTAAGTCCAACATAGCGTATTT	AT5G18040.1	2	686	7	7.0	2.8362552840448894	18	544.6128710175184	5' TTCTAAGTCCAACATAGCGTA-TTT '3 oo|||||||||||||||||| ||o 3' ACTGTAGGGATTCAGGTTGTATCGCACTAAGG '5	4.0	-32.3	-36.6	0.8825136612021857	0.004734851025214537
617	>TCCAAAGGGATCGCATTGA	AT1G12820.1	0	1895	86	86.0	34.845422061122925	17	514.356600405434	5' TCCAAAGGGATCGCATTG-A '3 |||||||||||||||||| 3' TGCTGTAGGTTTCCCTAGCGTAACAAAAGCATG '5	2.0	-32.7	-33.5	0.9761194029850747	0.0018095448883993503
618	>TCCAAAGGGATCGCATTGA	AT3G23690.1	0	417	63	63.0	25.526297556404003	17	514.356600405434	5' T-CCAAAGGGATCGCATTGA '3 | ||||||||||||| o||| 3' CGGTAAACGGTTTCCCTAGCGAGACTGGGTTTC '5	2.5	-28.0	-33.5	0.835820895522388	0.002847378560562941
619	>TCCAAAGGGATCGCATTGA	AT3G26810.1	0	2010	134	134.0	54.294029723145016	17	514.356600405434	5' TCCAAAGGGATCGCATTG-A '3 |||||||||||||||||| 3' TTCTGTAGGTTTCCCTAGCGTAACAAAAGTATG '5	2.0	-32.7	-33.5	0.9761194029850747	0.001678908339309948
620	>TCCAAAGGGATCGCATTGA	AT3G62980.1	2	1722	72	72.0	29.172911493033144	17	514.356600405434	5' TCCAAAGGGATCGCATTG-A '3 |||||||||||||||||| 3' TTCTGTAGGTTTCCCTAGCGTAACAGGAGGTCG '5	2.0	-32.7	-33.5	0.9761194029850747	0.025598483436433783
621	>TCCAAAGGGATCGCATTGA	AT4G03190.1	0	1598	77	77.0	31.198808124493777	17	514.356600405434	5' TCCAAAGGGATCGCATTGA '3 |||||||||||||||| | 3' TACTGTAGGTTTCCCTAGCGTA-CCAGAGATCG '5	2.0	-28.9	-33.5	0.862686567164179	0.0019583837455587894
622	>TTGACAGAAGATAGAGAGCACTTG	AT1G27360.1	2	1264	52	52.0	21.069324967190603	8	242.05016489667486	5' TTGACAGAAGATAGAGAGCACTTG '3 ||||||||||| ||||||||| | 3' TTCTCCAACTGTCTTCTCTCTCTCGTGC-CCACC '5	4.0	-33.4	-41.4	0.8067632850241546	0.0033647344978398053
623	>TTGACAGAAGATAGAGAGCACTTG	AT1G27370.1	2	2379	147	34.0	59.56136096494267	8	242.05016489667486	5' TTGACAGAAGATAGAGAGCACTTG '3 ||||||||||| |||||||||| 3' TTCATCAACTGTCTTCTCTCTCTCGTGACATC '5	4.0	-34.2	-41.4	0.8260869565217392	0.005530279314852282
624	>TTGACAGAAGATAGAGAGCACTTG	AT2G42200.1	1	948	16	16.0	6.482869220674032	8	242.05016489667486	5' TTGACAGAAGATAGAGAGCACTTG '3 ||||||||||| ||||||||| | 3' CACCTAAACTGTCTTCTCTCTCTCGTGT-CCAAA '5	4.0	-33.2	-41.4	0.8019323671497586	0.0067294506408071
625	>TTGACAGAAGATAGAGAGCACTTG	AT3G57920.1	0	856	24	24.0	9.724303831011047	8	242.05016489667486	5' TTGACAGAAGATAGAGAGCACTTG '3 ||||||||||| ||||||||| | 3' TACTCAAACTGTCTTCTCTCTCTCGTGT-CCGAA '5	4.0	-33.2	-41.4	0.8019323671497586	0.003679171873063769
626	>TTGACAGAAGATAGAGAGCACTTG	AT5G43270.2	0	1160	981	53.5	397.4809190925766	8	242.05016489667486	5' TTGACAGAAGATAGAGAGCACTTG '3 ||||||||||| |||||||||o o 3' AACTTAAACTGTCTTCTCTCTCTCGTGG-TTAGT '5	4.0	-34.1	-41.4	0.8236714975845412	0.00311914915925271
627	>CTTCCACAGCTTTCTTGAACT	AT4G37740.1	3	922	6	6.0	2.431075957752762	9	272.3064355087592	5' CTTCCACA-GCTTTCTTGAACT '3 |||||||| |||||||||||| 3' AACCTGAAGGTGTCCGAAAGAACTTGCTACTG '5	2.0	-31.5	-35.0	0.9	0.018810541805339587
628	>AAGTAACGTCCTACCAAACCCGTC	AT2G12440.1	3	4643	2	2.0	0.810358652584254	16	484.1003297933497	5' AAGTAACGTCCTACCAAACCCGTC '3 |||||||||||| |||||||||| 3' CAATAATTCATTGCAGGACAGTTTGGGCAGGA '5	3.0	-35.3	-43.9	0.8041002277904328	3.104144032283207E-4
629	>TATTTCCTCTCGCTCTTCTTTC	AT3G49790.1	2	1352	3	3.0	1.215537978876381	32	968.2006595866994	5' TATTTCCTCTCGCTCTT-CTTTC '3 o|||||||||| ||||o ||||| 3' AACAGAGTAAAGGAGAGAGAGAGTGAAAGAGG '5	4.0	-27.1	-36.3	0.7465564738292012	0.010627484601868575
630	>TCATAGTCAAAAGAAGAGT	AT5G62740.1	2	956	10	10.0	4.05179326292127	23	695.8942240779402	5' TCATAGTCAAAAGAAGAGTT '3 o||||||||||||||o|| 3' TAGTGTGGTATCAGTTTTCTTTTC-TTCCTGTAT '5	3.0	-23.5	-27.5	0.8545454545454545	0.02221907224280273
631	>AAGCTCAGGAGGGATAGCGCC	AT3G17185.1	2	472	91	40.0	36.87131869258356	9182	277813.0767601585	5' AAGCTCAGGAGGGATAGCGCC '3 |||||||||||||||| o| 3' CCTCTAATCGAGTCCTCCCTATC-TGTTCCATC '5	3.5	-34.0	-44.3	0.7674943566591422	0.026164743568367843
632	>AAAGCTCGTTAAGACTAGATGGGG	AT4G06477.1	0	4251	25	25.0	10.129483157303175	47	1422.0447187679647	5' AAAGCTCGTTAAGACTAGATGGGG '3 |||||||||||||||||||||||| 3' ACGTAGTTTCGAGCAATTCTGATCTACCCCAT '5	0.0	-42.6	-42.6	1.0	2.3255813953493298E-4
633	>TTTTTCCTACTCCGCCCATACCC	AT4G14610.1	3	559	2	2.0	0.810358652584254	7	211.79389428459046	5' TTTTTCCTACTCCGCCCATACCC '3 |||||||o|||||o||||| || 3' CGCACCAAAAAGGGTGAGGTGGGTAAGGTATA '5	3.5	-34.5	-43.9	0.785876993166287	0.003799245214965552
634	>TTTTTCCTACTCCGCCCATACCC	AT5G43740.1	0	617	71	71.0	28.767732166741016	7	211.79389428459046	5' TTTTTCCTACTCCGCCCATACC-C '3 ||||||||||||| |||||||| 3' CCCACCAAAAAGGATGAGGGGGGTATGGTAATT '5	3.0	-37.8	-43.9	0.8610478359908883	3.5137034434296055E-4
635	>TCGGACCAGGCTTCATCCCC	AT1G30490.1	0	806	589	41.5	238.6506231860628	308	9318.93134852198	5' TCGGACCAGGCTTCATCCCCC '3 o|||||||||||||||||| 3' ATCTTAGGCCTGGTCCGAAGTAGGG-TTTAGTAG '5	2.5	-40.3	-43.2	0.9328703703703702	0.0013710366451337164
636	>TCGGACCAGGCTTCATCCCC	AT1G52150.2	0	1279	287	32.0	116.28646664584045	308	9318.93134852198	5' TCGGACCAGGCTTCATCCCCC '3 o||||||||||||||| || 3' ACCTTAGGCCTGGTCCGAAGTAAGG-TTCCGTAG '5	3.5	-33.4	-43.2	0.773148148148148	0.0014641285920650171
637	>TCGGACCAGGCTTCATCCCC	AT2G34710.1	0	881	615	67.5	249.1852856696581	308	9318.93134852198	5' TCGGACCAGGCTTCATCCCCC '3 o|||||||||||||||||| 3' ATCTTAGGCCTGGTCCGAAGTAGGG-TTTAGTAG '5	2.5	-40.3	-43.2	0.9328703703703702	0.0013134130555136903
638	>TCGGACCAGGCTTCATCCCC	AT4G32880.1	0	945	41	8.0	16.612352377977206	308	9318.93134852198	5' TCGGACCAGGCTTCATCCCCC '3 o|||||||||||||||||| 3' ACCTTAGGCCTGGTCCGAAGTAGGG-TTCCGTAA '5	2.5	-40.3	-43.2	0.9328703703703702	0.0013313361443628713
639	>TCGGACCAGGCTTCATCCCC	AT5G60690.1	0	1273	35	35.0	14.181276420224444	308	9318.93134852198	5' TCGGACCAGGCTTCATCCCCC '3 o|||||||||||||||||| 3' GGCTTAGGCCTGGTCCGAAGTAGGG-TTCCGTAG '5	2.5	-40.3	-43.2	0.9328703703703702	0.001148270299332177
640	>GTGCCGAAGGCAGGGCTAG	AT1G28660.1	2	1165	7	3.5	2.8362552840448894	39	1179.9945538712898	5' GTGCCGAAGGCAGGGCTAG '3 | ||| ||||||||o|o|| 3' ACATGGTCTCGG-TTCCGTCCTGGTCAGCTTTC '5	4.0	-29.0	-41.1	0.7055961070559611	0.010615743592853777
641	>GTGCCGAAGGCAGGGCTAG	AT1G28670.1	2	1222	7	3.5	2.8362552840448894	39	1179.9945538712898	5' GTGCCGAAGGCAGGGCTAG '3 | ||| ||||||||o|o|| 3' ACATGGTCTCGG-TTCCGTCCTGGTCAGCTTTC '5	4.0	-29.0	-41.1	0.7055961070559611	0.02145093454170377
642	>GTCGAAGCCCGTAATTCCCCTGGT	AT2G05130.1	0	163	254	127.0	102.91554887820025	6	181.53762367250613	5' GTCGAAGCCCGTAATTCCCCTGGT '3 |o|||||||||||||o|| ||o| 3' AAGACCCGGCTTCGGGCATTAGGGTGATCTGG '5	4.0	-37.0	-48.6	0.7613168724279835	6.8493150684934E-4
643	>TCCACAGCTTTCTTGAACT	AT1G20570.1	2	2629	4	2.0	1.620717305168508	40	1210.2508244833741	5' TCCACAGCTTT-CTTGAACT '3 o|||||||||| |||||||o 3' ACTAACGGGTGTCGAAAAGAACTTGGTGTTTT '5	2.0	-27.5	-31.5	0.873015873015873	0.0013733904364411353
644	>TCCACAGCTTTCTTGAACT	AT1G80260.1	3	2783	4	2.0	1.620717305168508	40	1210.2508244833741	5' TCCACAGCTTT-CTTGAACT '3 o|||||||||| |||||||o 3' ACTAACGGGTGTCGAAAAGAACTTGGTGTTTC '5	2.0	-27.5	-31.5	0.873015873015873	0.029682735141747463
645	>TCCACAGCTTTCTTGAACT	AT3G01040.1	0	1290	6	6.0	2.431075957752762	40	1210.2508244833741	5' TCCACAGCTTTCTTGAACT '3 |||||||| ||| ||||| 3' TACCGAAAGGTGTCG-AAGTTCTTGACCTTGTA '5	4.0	-22.6	-31.5	0.7174603174603175	0.0012082157371756663
646	>TTCCACAGCTTTCTTGAATTTT	AT2G22840.1	0	792	4407	3094.0	1785.6252909694035	7	211.79389428459046	5' TTCCACA-GCTTTCTTGAATTTT '3 ||||||| |||||||||||o | 3' ACCGGAAGGTGTCCGAAAGAACTTGCTACCGC '5	3.5	-26.9	-32.0	0.840625	0.003844037089482555
647	>TTCCACAGCTTTCTTGAATTTT	AT2G36400.1	0	757	1030	1030.0	417.3347060808908	7	211.79389428459046	5' TTCCACA-GCTTTCTTGAATTTT '3 ||||||| |||||||||||o | 3' CCTCAAAGGTGTCCGAAAGAACTTGCCAACGC '5	3.5	-26.9	-32.0	0.840625	0.004380468717807728
648	>TTCCACAGCTTTCTTGAATTTT	AT2G45480.1	0	525	6	6.0	2.431075957752762	7	211.79389428459046	5' TTCCAC-AGCTTTCTTGAATTTT '3 |||||| ||||||||||||o || 3' CTTCTAAGGTGTTCGAAAGAACTTGCAAATGC '5	2.5	-26.9	-32.0	0.840625	6.472491909385036E-4
649	>TTCCACAGCTTTCTTGAATTTT	AT3G52910.1	0	753	14	14.0	5.672510568089779	7	211.79389428459046	5' TTCCACA-GCTTTCTTGAATTTT '3 ||||||| |||||||||||o | 3' CGCCAAAGGTGTCCGAAAGAACTTGCCAAAGA '5	3.5	-26.9	-32.0	0.840625	0.004784680031990174
650	>TTCCACAGCTTTCTTGAATTTT	AT4G37740.1	0	921	3102	2063.0	1256.866270158178	7	211.79389428459046	5' TTCCACA-GCTTTCTTGAATTTT '3 ||||||| |||||||||||o | 3' ACCTGAAGGTGTCCGAAAGAACTTGCTACTGC '5	3.5	-26.9	-32.0	0.840625	0.0036687590642285883
651	>TTCCACAGCTTTCTTGAATTTT	AT5G35407.1	3	116	24	24.0	9.724303831011047	7	211.79389428459046	5' TTCCACAGCTTTCTTGAATTTT '3 |o||||||||||||||| o||o 3' TACAAAAGGGTGTCGAAAGAACTCGAAGGTTT '5	3.0	-27.7	-32.0	0.865625	0.03462745240197951
652	>ATAGAGCTAAAAACGAAACATAAG	AT4G39400.1	3	4017	2	2.0	0.810358652584254	6	181.53762367250613	5' ATAGAGCTAAAAACGAAA-CATAAG '3 |||||o|||||||||||| ||| | 3' TAAAGGTATCTTGATTTTTGCTTTTGTAATGT '5	4.0	-23.7	-33.3	0.7117117117117118	0.031358431323791125
653	>GCTCTCTAGCCTTCTGTCAT	AT5G23610.2	3	1941	2	2.0	0.810358652584254	5	151.28135306042176	5' GCTCTCTAGCCTTCTGTCAT '3 |||||||||||o|| || | 3' CGCTGAGGAGAGATCGGAGGAGAGAAACAAGA '5	4.0	-30.1	-37.4	0.804812834224599	0.03305033374621713
654	>TGGGTGGTGATCATATAAGAT	AT1G69770.1	2	2037	8	8.0	3.241434610337016	1110	33584.460379413635	5' T-GGGTGGTGATCATATAAGAT '3 |||||o|||||||||||||o 3' TAATTCCTCCCACTACTAGTATATTCTGTACGA '5	3.5	-31.9	-34.8	0.9166666666666667	0.0018218919105855713
655	>TTTTTCCTACTCCGCCCATAC	AT4G14610.1	3	559	2	2.0	0.810358652584254	58	1754.8636955008926	5' TTTTTCCTACTCCGCCCATAC '3 |||||||o|||||o||||| 3' CGCACCAAAAAGGGTGAGGTGGGTA-AAGGTATA '5	3.5	-31.9	-37.3	0.8552278820375335	0.003799245214965552
656	>TTTTTCCTACTCCGCCCATAC	AT5G43740.1	0	617	71	71.0	28.767732166741016	58	1754.8636955008926	5' TTTTTCCTACTCCGCCCATAC '3 ||||||||||||| ||||||| 3' CCCACCAAAAAGGATGAGGGGGGTATGGTATT '5	1.0	-33.7	-37.3	0.9034852546916892	3.5137034434296055E-4
657	>AATATGCTATGTTGGACTTAG	AT2G27400.1	3	497	4	4.0	1.620717305168508	14	423.58778856918093	5' AATATGCTATGTTGGACTTAG '3 ||o|||||||||||||||| 3' GTAAAGAGATGCGATACAACCTGAATCTTATT '5	4.0	-29.8	-31.4	0.9490445859872612	0.01978142603683475
658	>TTTGGATTGAAGGGAGCTTTTC	AT4G15530.5	1	915	9	9.0	3.646613936629143	12	363.07524734501226	5' TTTGGAT-TGAAGGGAGCTTTTC '3 ||||||| ||||||o|o||o|| 3' CGAAGAAACCTAGACTTCCTTTGAGAACTGGG '5	3.5	-26.0	-36.3	0.7162534435261708	6.835270791812897E-4
659	>TTGGACTGAAGGGAGCTCCCT	AT1G30210.1	0	1142	45	45.0	18.233069683145715	323	9772.775407703248	5' TTGGACTGAAGGGAGCTCCCT '3 ||||||||||||| |o|||| 3' ACACTTAACCTGACTTCCC-AGGGGGATGATGA '5	2.5	-34.3	-43.2	0.7939814814814814	0.0012102873323991403
660	>TTGGACTGAAGGGAGCTCCCT	AT1G53230.1	2	1195	40	40.0	16.20717305168508	323	9772.775407703248	5' TTGGACTGAAGGGAGCTCC-CT '3 |||||||||||| o|o|| || 3' CACAATTACCTGACTTCCCCTGGGGAGACACT '5	4.0	-31.6	-43.2	0.7314814814814815	0.04101664028862895
661	>TTGGACTGAAGGGAGCTCCCT	AT3G15030.1	2	1487	16	16.0	6.482869220674032	323	9772.775407703248	5' TTGGACTGAAGGGAGCTCCCT '3 o|||||||||||| o|o|| o 3' GACATTGACCTGACTTCCCCTGGGGAGACTCT '5	4.0	-32.0	-43.2	0.7407407407407407	0.04315176381747765
662	>TTGGACTGAAGGGAGCTCCCT	AT4G18390.1	0	1387	15	15.0	6.077689894381906	323	9772.775407703248	5' TTGGACTGAAGGGAGCTCCCT '3 ||||||||||||| |o|||| 3' CAACTTAACCTGACTTCCC-AGGGGGACAACTT '5	2.5	-34.3	-43.2	0.7939814814814814	0.0010955901670105517
663	>TTCTAAGTCCAACATAGCATA	AT5G18040.1	2	686	7	7.0	2.8362552840448894	53	1603.582342440471	5' TTCTAAGTCCAACATAGCAT-A '3 oo|||||||||||||||| | | 3' ACTGTAGGGATTCAGGTTGTATCGCACTTAAGG '5	3.5	-28.9	-32.3	0.8947368421052632	0.004734851025214537
664	>GCCCAAATGTAGACAAAGCA	AT1G62860.1	2	425	9	9.0	3.646613936629143	20	605.1254122416871	5' GGCCCAAATGTAGACAAAGCA '3 |||||||||||||||||| 3' ACTAGAAA-CGGTTTACATCTGTTTCGTTTCCTG '5	4.0	-28.2	-34.2	0.8245614035087718	0.002583791301616456
665	>TTCTACCATCCGATCAACAAG	AT2G39681.1	3	596	6	6.0	2.431075957752762	880	26625.518138634234	5' TTCTACCATCCGATCAACAAG '3 ||||||||||||||||||||| 3' GATACAAAGATGGTAGGCTAGTTGTTCTCAAT '5	0.0	-35.2	-35.2	1.0	0.03748894782058487
666	>TCCACAGCTTTCTTGAACTT	AT1G20570.1	2	2629	4	2.0	1.620717305168508	627	18970.681673776893	5' TCCACAGCTTT-CTTGAACTT '3 o|||||||||| |||||||o 3' ACTAACGGGTGTCGAAAAGAACTTGGTGTTTT '5	3.0	-28.0	-32.4	0.8641975308641976	0.0013733904364411353
667	>TCCACAGCTTTCTTGAACTT	AT1G80260.1	3	2783	4	2.0	1.620717305168508	627	18970.681673776893	5' TCCACAGCTTT-CTTGAACTT '3 o|||||||||| |||||||o 3' ACTAACGGGTGTCGAAAAGAACTTGGTGTTTC '5	3.0	-28.0	-32.4	0.8641975308641976	0.029682735141747463
668	>GTGGACGTGCCGGAGTGGTT	AT1G01710.1	3	1390	2	2.0	0.810358652584254	31	937.944388974615	5' GTGGACGTGCCGGAGTGGTT '3 | |||||||||||| |||| 3' GTCTCGAAGCTGCACGGCCTC-CCAAAACCTCC '5	4.0	-31.1	-41.9	0.7422434367541767	0.018609722936990702
669	>TTGAAGAGGACTTGGAATTTC	AT1G15125.1	0	263	60	60.0	24.310759577527623	8	242.05016489667486	5' TTGAAGAGGACTTGGAATTTC '3 |||||||o||||||o||o| 3' TGCAGCAACTTCTTCTGAACTTTGACTCCTCA '5	4.0	-24.5	-33.3	0.7357357357357358	0.0028929586668087204
670	>TTGAAGAGGACTTGGAATTTC	AT1G66700.1	0	358	74	16.0	29.983270145617396	8	242.05016489667486	5' TTGAAGAGGACTTGGAATTTCC '3 |||||||||||||||||o|o 3' TTTAGTAACTTCTCCTGAACCTTGAG-CCTACAA '5	3.0	-31.3	-33.3	0.9399399399399401	7.818608287725182E-4
671	>TTGAAGAGGACTTGGAATTTC	AT3G44860.1	0	331	31	31.0	12.560559115055938	8	242.05016489667486	5' TTGAAGAGGACTTGGAATTTC '3 |||||||oo||||||||o|o 3' CTTAGTAACTTCTTTTGAACCTTGAGCTAAGG '5	4.0	-26.0	-33.3	0.7807807807807808	0.002469134686023833
672	>GTGTATGATTGAGTATAAGAACA	AT5G04930.1	3	3504	2	2.0	0.810358652584254	6	181.53762367250613	5' GTGTATGATTGAGTATAAGAACA '3 ||o|||||o||||||o|| |||| 3' ACGACACATATACTGACTCATGTT-TTGTGACG '5	3.5	-25.6	-33.9	0.7551622418879057	0.049482905006362876
673	>TTCTAAGTCCAACATAGCGTAC	AT5G18040.1	2	686	7	7.0	2.8362552840448894	7	211.79389428459046	5' TTCTAAGTCCAACATAGCGTAC '3 oo|||||||||||||||||| 3' ACTGTAGGGATTCAGGTTGTATCGCA-CCTAAGG '5	3.5	-32.3	-36.4	0.8873626373626373	0.004734851025214537
674	>CGGAATTTGAAGCTAGAGG	AT5G66880.1	2	1302	18	18.0	7.293227873258286	8	242.05016489667486	5' CGGAATTTGAAGCTAGAGG '3 o|||||||||o|o||||| 3' TTAACCATCTTAAACTTTGGTCTCCTAGTCTT '5	3.5	-26.0	-32.0	0.8125	0.040773067254583295
675	>TCAATGCATTGAAAGTGACTTT	AT1G62590.1	0	1050	86	21.5	34.845422061122925	48	1452.300989380049	5' TCAATGCATTGAAAGTGACT-TT '3 ||||||||||||| |||||| 3' GTAGCTAGTTACGTAACTTGCACTGATTTAAT '5	4.0	-26.7	-32.2	0.8291925465838509	0.0022789416226981496
676	>TCAATGCATTGAAAGTGACTTT	AT1G63150.1	0	997	86	21.5	34.845422061122925	48	1452.300989380049	5' TCAATGCATTGAAAGTGACTTTT '3 ||||||||||||||||o|| o 3' GTAGCTAGTTACGTAACTTTCATTGTT-GGTAAC '5	4.0	-27.8	-32.2	0.8633540372670807	0.0024618402623082236
677	>TCAATGCATTGAAAGTGACTTT	AT1G63330.1	0	775	86	21.5	34.845422061122925	48	1452.300989380049	5' TCAATGCATTGAAAGTGACT-TT '3 ||||||||||||| |||||| 3' GTAGCTAGTTACGTAACTTGCACTGATTTAAT '5	4.0	-26.7	-32.2	0.8291925465838509	0.0030084214045150715
678	>TCAATGCATTGAAAGTGACTTT	AT1G63400.1	2	1000	26	26.0	10.534662483595302	48	1452.300989380049	5' TCAATGCATTGAAAGTGACTTT '3 ||||||| |||||||||||| 3' GTAGTTAGTTACGCAACTTTCACTGA-TTGTAAA '5	4.0	-26.5	-32.2	0.8229813664596273	0.03734712466996659
679	>TCAATGCATTGAAAGTGACTTT	AT5G41170.1	0	892	86	21.5	34.845422061122925	48	1452.300989380049	5' TCAATGCATTGAAAGTGACTTT '3 |||||||||||||||||| | o 3' GTAGCTAGTTACGTAACTTTCACTAATGTAGT '5	2.5	-26.7	-32.2	0.8291925465838509	4.810004810005264E-4
680	>TTTGAAAGTTGGAGTATTAAATA	AT1G49430.1	3	2053	2	2.0	0.810358652584254	6	181.53762367250613	5' TTTGAAAGTTGGAGTATTAAATA '3 o||||||||||||||| ||| | 3' AAAGTCGAACTTTCAACCTCATTATTC-TTAGAG '5	3.5	-23.7	-29.2	0.8116438356164384	0.003902861120596346
681	>ATGGAGAACAAACTGGTAAACA	AT4G23290.2	3	1330	2	1.0	0.810358652584254	9	272.3064355087592	5' ATGGAGAACAAACTGGTAAACA '3 ||| ||||||||| |||||| 3' TGAAAACAACC-CTTGTTTGAGCATTTGATCAT '5	4.0	-24.8	-34.6	0.7167630057803468	0.022759290154485745
682	>TGACAGAAGAGAGTGAGCACG	AT1G27360.1	0	1263	201	18.0	81.44104458471753	8	242.05016489667486	5' TGACAGAAGAGAGTGAGCACG '3 ||||||||||||| ||||||| 3' TCTCCAACTGTCTTCTCTCTCTCGTGCCACCT '5	1.0	-35.4	-39.6	0.8939393939393939	0.001347254815062482
683	>TGACAGAAGAGAGTGAGCACG	AT1G27370.1	0	2378	180	180.0	72.93227873258286	8	242.05016489667486	5' TGACAGAAGAGAGTGAGCACG '3 ||||||||||||| |||||| 3' TCATCAACTGTCTTCTCTCTCTCGTGACATCT '5	2.0	-34.4	-39.6	0.8686868686868686	0.0011078285550661926
684	>TGACAGAAGAGAGTGAGCACG	AT1G69170.1	0	1307	79	79.0	32.009166777078036	8	242.05016489667486	5' TGACAGAAGAGAGTGAGCACG '3 ||||||||||||| ||||||| 3' GACTCGACTGTCTTCTCTCTCTCGTGCTCATC '5	1.0	-35.4	-39.6	0.8939393939393939	0.0011052776165850764
685	>TGACAGAAGAGAGTGAGCACG	AT2G33810.1	0	797	296	296.0	119.93308058246959	8	242.05016489667486	5' TGACAGAAGAGAGTGAGCA-CG '3 ||||||||||||||o|||| | 3' TCTCTGACTGTCTTCTCTCATTCGTTTCGGAC '5	2.5	-33.0	-39.6	0.8333333333333333	0.008294406079449423
686	>TGACAGAAGAGAGTGAGCACG	AT2G42200.1	1	947	16	16.0	6.482869220674032	8	242.05016489667486	5' TGACAGAAGAGAGTGAGCACGG '3 ||||||||||||| |||||| o 3' ACCTAAACTGTCTTCTCTCTCTCGTG-TTCAAAC '5	2.5	-34.4	-39.6	0.8686868686868686	0.010745364432579119
687	>TGACAGAAGAGAGTGAGCACG	AT3G15270.1	0	655	36	36.0	14.586455746516572	8	242.05016489667486	5' TGACAGAAGAGAGTGAGCACG '3 ||||||||||||| |||| | 3' ACATCTACTGTCTTCTCTCTCTCGCCCTCCCA '5	3.0	-30.2	-39.6	0.7626262626262625	0.011344178359468216
688	>TGACAGAAGAGAGTGAGCACG	AT3G57920.1	3	855	8	8.0	3.241434610337016	8	242.05016489667486	5' TGACAGAAGAGAGTGAGCACGG '3 ||||||||||||| |||||| o 3' ACTCAAACTGTCTTCTCTCTCTCGTG-TTCGAAC '5	2.5	-34.4	-39.6	0.8686868686868686	0.011730072096764355
689	>TGACAGAAGAGAGTGAGCACG	AT5G43270.2	2	1159	325	93.0	131.68328104494128	8	242.05016489667486	5' TGACAGAAGAGAGTGAGCACGG '3 ||||||||||||| |||||| 3' ACTTAAACTGTCTTCTCTCTCTCGTG-GGTAGTT '5	3.0	-34.4	-39.6	0.8686868686868686	0.03078005377826165
690	>TGACAGAAGAGAGTGAGCACG	AT5G50570.1	2	1112	102	51.0	41.32829128179696	8	242.05016489667486	5' TGACAGAAGAGAGTGAGCACGG '3 ||||||||||||| |||||| o 3' CCTCCTACTGTCTTCTCTCTCTCGTG-TTTAGTC '5	2.5	-34.4	-39.6	0.8686868686868686	0.009075380921835352
691	>TGACAGAAGAGAGTGAGCACG	AT5G50670.1	2	1112	102	51.0	41.32829128179696	8	242.05016489667486	5' TGACAGAAGAGAGTGAGCACGG '3 ||||||||||||| |||||| o 3' CCTCCTACTGTCTTCTCTCTCTCGTG-TTTAGTC '5	2.5	-34.4	-39.6	0.8686868686868686	0.010781572701270337
692	>ATTCTGGTGTCCTAGGCGTAGA	AT2G20960.1	2	1248	5	5.0	2.025896631460635	32	968.2006595866994	5' ATTCTGGTGTCCTAGGCGTAGA '3 ||||||o||||||||| ||| 3' CGACCACAAGACCGCAGGATCCGGATCAAAGT '5	4.0	-36.7	-41.6	0.8822115384615385	0.017434510053964014
693	>TTCCACAGCTTTCTTGAAC	AT1G10120.1	0	1317	655	33.0	265.3924587213432	555	16792.230189706817	5' TTCCACAGCTTTCTTGAAC '3 o||||||||||||||| 3' TTTAAGGAGGTGTCGAAAGAACA-AAGGTAACAC '5	3.5	-26.5	-30.9	0.8576051779935275	0.006143648027797988
694	>TTCCACAGCTTTCTTGAAC	AT1G20570.1	2	2629	4	2.0	1.620717305168508	555	16792.230189706817	5' TTCCACAGC-TTTCTTGAAC '3 o||||||| |||||||||| 3' ACTAACGGGTGTCGAAAAGAACTTGGTGTTTT '5	3.0	-26.4	-30.9	0.8543689320388349	0.006848116056420994
695	>TTCCACAGCTTTCTTGAAC	AT1G48380.2	2	1174	22	22.0	8.913945178426793	555	16792.230189706817	5' T-TCCACAGCTTTCTTGAAC '3 | ||| ||||||||||||| 3' ACAAAAAGAGGAGTCGAAAGAACTTTTCCAATC '5	4.0	-23.5	-30.9	0.7605177993527509	0.039071723600120234
696	>TTCCACAGCTTTCTTGAAC	AT2G22840.1	0	792	4407	3094.0	1785.6252909694035	555	16792.230189706817	5' TTCCACA-GCTTTCTTGAAC '3 ||||||| |||||||||||| 3' ACCGGAAGGTGTCCGAAAGAACTTGCTACCGC '5	1.0	-27.6	-30.9	0.8932038834951457	0.0027472510862034394
697	>TTCCACAGCTTTCTTGAAC	AT2G35930.1	3	1260	4	4.0	1.620717305168508	555	16792.230189706817	5' TTCCACAGCTTTCTTGAA-C '3 o|||||||||| |||||| | 3' AGAATGGAGGTGTCGAATGAACTTCGGTGTTCT '5	3.5	-24.4	-30.9	0.7896440129449838	0.008094604117316218
698	>TTCCACAGCTTTCTTGAAC	AT2G36400.1	0	757	1030	1030.0	417.3347060808908	555	16792.230189706817	5' TTCCACA-GCTTTCTTGAAC '3 ||||||| |||||||||||| 3' CCTCAAAGGTGTCCGAAAGAACTTGCCAACGC '5	1.0	-27.6	-30.9	0.8932038834951457	0.003130867922928049
699	>TTCCACAGCTTTCTTGAAC	AT2G38760.1	3	317	2	2.0	0.810358652584254	555	16792.230189706817	5' TTCCACAGCTTTCTTGAAC '3 ||||||||||| |||| 3' GGTGCTTTT-GGTGTCGAAAGTACTTTAGTGGTC '5	4.0	-22.7	-30.9	0.7346278317152104	0.045799504871365526
700	>TTCCACAGCTTTCTTGAAC	AT2G45480.1	0	525	6	6.0	2.431075957752762	555	16792.230189706817	5' TTCCAC-AGCTTTCTTGAAC '3 |||||| ||||||||||||| 3' CTTCTAAGGTGTTCGAAAGAACTTGCAAATGC '5	1.0	-27.6	-30.9	0.8932038834951457	0.0032320593501942163
701	>TTCCACAGCTTTCTTGAAC	AT3G01040.1	0	1290	6	6.0	2.431075957752762	555	16792.230189706817	5' TTCCACAGCTTTCTTGAAC '3 ||||||||||| | |||| 3' TACCGAAAGGTGTCGAA-GTTCTTGACCTTGTA '5	3.0	-21.7	-30.9	0.7022653721682848	0.0040217118960031994
702	>TTCCACAGCTTTCTTGAAC	AT3G52910.1	0	753	14	14.0	5.672510568089779	555	16792.230189706817	5' TTCCACA-GCTTTCTTGAAC '3 ||||||| |||||||||||| 3' CGCCAAAGGTGTCCGAAAGAACTTGCCAAAGA '5	1.0	-27.6	-30.9	0.8932038834951457	0.0034199694346828124
703	>TTCCACAGCTTTCTTGAAC	AT4G37740.1	0	921	3102	2063.0	1256.866270158178	555	16792.230189706817	5' TTCCACA-GCTTTCTTGAAC '3 ||||||| |||||||||||| 3' ACCTGAAGGTGTCCGAAAGAACTTGCTACTGC '5	1.0	-27.6	-30.9	0.8932038834951457	0.002621917801053031
704	>TTCGCTTGCAGAGAGAAATCACT	AT2G27400.1	0	379	1048	245.0	424.6279339541491	13	393.3315179570966	5' TTCGCTTGCAGAGAGAAATCACT '3 |||||||| |||||o||||||| 3' CTGAGTAAGCGAACATCTCTTTTTAGTGTTGT '5	3.5	-30.2	-39.9	0.7568922305764411	0.003293081872842718
705	>TTCGCTTGCAGAGAGAAATCACT	AT2G39675.1	0	379	6869	1369.0	2783.1767923006205	13	393.3315179570966	5' TTCGCTTGCAGAGAGAAATCACT '3 |||||||| |||||o||||||| 3' CCAGATAAGCGAACATCTCTTTTTAGTGTTGT '5	3.5	-30.2	-39.9	0.7568922305764411	0.0030895961642340986
706	>TTCGCTTGCAGAGAGAAATCACT	AT2G39681.1	0	418	2801	2801.0	1134.9072929442477	13	393.3315179570966	5' TTCGCTTGCAGAGAGAAATCACT '3 |||||||| |||||o||||||| 3' AGTAGTAAGCGAACCTCTCTTTTTAGTGTTTT '5	3.5	-30.2	-39.9	0.7568922305764411	0.0029556631091672836
707	>TGACGCGCATGAATGGATTA	AT1G22610.1	2	3185	10	10.0	4.05179326292127	10	302.56270612084353	5' TGACGC-GCATGAATGGATTA '3 |||||| |||||||oo||oo 3' CACCTACTGCGTCGTACTTGTCTGGCTAATAC '5	4.0	-27.2	-34.0	0.7999999999999999	0.018304402276634213
708	>TTTTTTACGGGGATAAGACTG	AT2G39681.1	3	565	21	21.0	8.508765852134667	23	695.8942240779402	5' TTTTTTACGGGGATAAGACTG '3 ||||||||||||||||||||| 3' TGTTGAAAAAAATGCCCCTATTCTGACTTTGT '5	0.0	-32.4	-32.4	1.0	0.03748894782058487
709	>TGCCTGGCTCCCTGTATGCCAG	AT1G77850.1	0	1420	1266	632.0	512.9570270858328	55	1664.0948836646396	5' TGCCTGGCTCCCTGTATGCCAG '3 ||||||||||||||o||||||| 3' AGTATAACGGACCGAGGGACGTACGGTCGTCC '5	0.5	-48.0	-48.0	1.0	4.863813229571967E-4
710	>TGCCTGGCTCCCTGTATGCCAG	AT2G28350.1	0	1340	307	307.0	124.39005317168298	55	1664.0948836646396	5' TGCCTGGCTCCCTGTATGCCAG '3 ||||||||||||||||| || 3' ACTCGAACGGACCGAGGGACATAAGG-AACGTCC '5	3.0	-38.5	-48.0	0.8020833333333334	8.906701851677523E-4
711	>TGCCTGGCTCCCTGTATGCCAG	AT4G30080.1	0	1519	363	239.0	147.08009544404212	55	1664.0948836646396	5' TGCCTGGCTCCCTGTATGCCAGG '3 |||||||||||||||| o|| o 3' CGTAATACGGACCGAGGGACATTTGGG-TTGCCC '5	4.0	-39.5	-48.0	0.8229166666666666	0.0012815034749342757
712	>TCCAAAGGGATCGCATTGATCC	AT1G12820.1	0	1895	86	86.0	34.845422061122925	967	29257.81368188557	5' TCCAAAGGGATCGCATTG-ATCC '3 |||||||||||||||||| || 3' TGCTGTAGGTTTCCCTAGCGTAACAAAGCATG '5	3.0	-33.0	-40.8	0.8088235294117647	0.0018095448883993503
713	>TCCAAAGGGATCGCATTGATCC	AT3G23690.1	0	417	63	63.0	25.526297556404003	967	29257.81368188557	5' T-CCAAAGGGATCGCATTGATCC '3 | ||||||||||||| o|||o|| 3' CGGTAAACGGTTTCCCTAGCGAGACTGGGTTTC '5	3.0	-34.7	-40.8	0.8504901960784315	0.002278552193512584
714	>TCCAAAGGGATCGCATTGATCC	AT3G26810.1	0	2010	134	134.0	54.294029723145016	967	29257.81368188557	5' TCCAAAGGGATCGCATTG-ATCC '3 |||||||||||||||||| || 3' TTCTGTAGGTTTCCCTAGCGTAACAAAGTATG '5	3.0	-32.7	-40.8	0.8014705882352943	0.001678908339309948
715	>TCCAAAGGGATCGCATTGATCC	AT3G62980.1	2	1722	72	72.0	29.172911493033144	967	29257.81368188557	5' TCCAAAGGGATCGCATTGATCC '3 |||||||||||||||||| o | 3' TTCTGTAGGTTTCCCTAGCGTAACAGAGGTCG '5	2.5	-33.4	-40.8	0.8186274509803921	0.006461987381379375
716	>TCCAAAGGGATCGCATTGATCC	AT4G03190.1	0	1598	77	77.0	31.198808124493777	967	29257.81368188557	5' TCCAAAGGGATCGCATTGATCC '3 |||||||||||||||| | o | 3' TACTGTAGGTTTCCCTAGCGTACCAGAGATCG '5	3.5	-29.2	-40.8	0.7156862745098039	0.0024473801278489526
717	>GTTATTCTATTCCACCTCTTAG	AT4G31530.2	2	533	6	6.0	2.431075957752762	14130	427521.1037487519	5' GTTATTCTATTCCACCTCTTAG '3 || ||| |||||||||||||| 3' CCTCACAAAAGAAG-TAAGGTGGAGAATCTTCC '5	4.0	-24.5	-34.3	0.7142857142857143	0.040833332756073926
718	>TCCCAAATGTAGACAAAGCAAATT	AT1G62860.1	2	425	9	9.0	3.646613936629143	5	151.28135306042176	5' TCCCAAATGTAGACAAAGCAAATT '3 |||||||||||||||||||| 3' ACTAGAACC-GGTTTACATCTGTTTCGTTTCCTG '5	4.0	-30.8	-36.5	0.8438356164383561	0.0012927312278219194
719	>TTGAGCCGTGCCAATATCACGT	AT2G45160.1	0	1011	6148	6148.0	2491.042498043997	102	3086.139602432604	5' TTGAGCCGTGCCAATATCACGT '3 ||||||||o||||||||| | | 3' ACCACTAACTCGGCGCGGTTATAG-GGAACGCG '5	3.0	-33.0	-40.4	0.8168316831683169	8.812513341625028E-4
720	>TTGAGCCGTGCCAATATCACGT	AT3G60630.1	0	1053	3624	93.0	1468.3698784826684	102	3086.139602432604	5' TTGAGCCGTGCCAATATCACGT '3 ||||||||o||||||||| | | 3' AACACTAACTCGGCGCGGTTATAG-GGAACGCG '5	3.0	-33.0	-40.4	0.8168316831683169	8.990783991512652E-4
721	>TTGAGCCGTGCCAATATCACGT	AT4G00150.1	0	864	231	231.0	93.59642437348133	102	3086.139602432604	5' TTGAGCCGTGCCAATATCACGT '3 ||||||||o||||||||| | o 3' ACAACTAACTCGGCGCGGTTATAG-GGGACTCG '5	3.5	-33.0	-40.4	0.8168316831683169	0.0014499756077595016
722	>CCTTCACGGCGGCTTCTTAGA	AT1G66940.1	3	1118	2	2.0	0.810358652584254	30	907.6881183625306	5' CCTTCACGGCGGCTTCTTAGA '3 |o||||||||||||||||| 3' AGTTTTCAAGGTGCCGCCGAAGAATCTAGTTC '5	4.0	-35.4	-40.8	0.8676470588235294	0.03733626830022774
723	>GTTCTGGGCCGAAACTCGTAATCC	AT4G00120.1	3	1512	3	3.0	1.215537978876381	10	302.56270612084353	5' GTTCTGGGCCGAAACTCGTAAT-CC '3 ||||||||||||| |o|||||| || 3' GTCCTCCAAGACCCGGCTTCGGGCATTAAGGA '5	2.5	-37.0	-45.8	0.8078602620087336	0.0039651957978885655
724	>GACCTTTAAGTACTTTTTCGG	AT4G06477.1	3	3854	2	2.0	0.810358652584254	13	393.3315179570966	5' GACCTTTAAGTACTTTTTCGG '3 ||||||||||||||||||||| 3' TTAAAACTGGAAATTCATGAAAAAGCCCGTAA '5	0.0	-31.5	-31.5	1.0	0.0023258517866088235
725	>TTTCTCTACGCTATGTTGGACT	AT2G27400.1	3	501	2	2.0	0.810358652584254	7	211.79389428459046	5' TTTCTCTACGCTATGTTGGACT '3 |||||||||||||||||||||| 3' GAAGGTAAAGAGATGCGATACAACCTGAATCT '5	0.0	-36.9	-36.9	1.0	0.01978142603683475
726	>GTTATTCTATTCCACCTCTTAGAA	AT4G31530.2	2	533	6	6.0	2.431075957752762	1415	42812.62291609937	5' GTTATTCTATTCCACCTCTTAGAA '3 || ||| |||||||||||||||| 3' CCTCACAAAAGAAG-TAAGGTGGAGAATCTTCC '5	4.0	-27.4	-37.2	0.7365591397849461	0.040833332756073926
727	>TCCAATGCTTTTTCTAGTTTCG	AT1G12775.1	2	1472	5	5.0	2.025896631460635	308	9318.93134852198	5' TCCAATGCTTTTTCTAGTTTCG '3 |||||||||||o|||||||o 3' TTATAAAGGTTACGAAAGAGATCAAGAGGTAA '5	3.5	-29.0	-33.1	0.8761329305135951	9.98252746068795E-4
728	>TCCAATGCTTTTTCTAGTTTCG	AT2G27400.1	3	557	4	4.0	1.620717305168508	308	9318.93134852198	5' TCCAATGCTTTTTCTAGTTTCG '3 |||||||||||||||||||||| 3' TTATATAGGTTACGAAAAAGATCAAAGCGGTA '5	0.0	-33.1	-33.1	1.0	0.01978142603683475
729	>AGATTCCTTATTTTCGTTGAACGG	AT5G66560.1	3	1856	2	2.0	0.810358652584254	8	242.05016489667486	5' AGATTCCTTATTTTCGTTGAACGG '3 |||||||||||| o||o||| ||| 3' TAGCAATCTAAGGAATAACGGCGACT-GCCAGA '5	4.0	-28.0	-36.9	0.7588075880758808	0.0038178725403552605
730	>TCCCAAATGTAGACAAAGTTA	AT1G62860.1	2	425	9	9.0	3.646613936629143	19	574.8691416296028	5' TCCCAAATGTAGACAAAGTTA '3 ||||||||||||||||o | 3' ACTAGAACC-GGTTTACATCTGTTTCGTTTCCTG '5	3.5	-25.7	-31.6	0.8132911392405062	0.0012927312278219194
731	>GTTGACAGAAGATAGAGAGCAC	AT5G43270.2	3	1161	9	9.0	3.646613936629143	10	302.56270612084353	5' G-TTGACAGAAGATAGAGAGCAC '3 o ||||||||||| ||||||||| 3' CAACTTTAAACTGTCTTCTCTCTCTCGTGGTAG '5	3.5	-32.7	-38.9	0.840616966580977	0.04810195923141469
732	>TATATCCCATTTCTACCATCTG	AT1G62590.1	2	600	10	3.333333333333333	4.05179326292127	1340	40543.40262019303	5' TATATCCCATTTCTACCATCTG '3 ||||o||||||||o||||| | 3' GTCCAGATATGGGGTAAAGGTGGTA-AACTAGT '5	3.5	-27.8	-35.3	0.7875354107648727	0.0190053936107204
733	>TATATCCCATTTCTACCATCTG	AT1G63080.1	3	578	11	11.0	4.456972589213397	1340	40543.40262019303	5' T-ATATCCCATTTCTACCATCTG '3 | ||||||||||||o|||||||| 3' GTCCAAACTATAGGGTAAAGGTGGTAGACTAGT '5	1.5	-34.2	-35.3	0.9688385269121814	0.042959917085124144
734	>TATATCCCATTTCTACCATCTG	AT1G63130.1	0	662	392	392.0	158.83029590651378	1340	40543.40262019303	5' T-ATATCCCATTTCTACCATCTG '3 | ||||||||||||o|||||||| 3' GCCCGAACTATAGGGTAAAGGTGGTAGACTGGT '5	1.5	-34.2	-35.3	0.9688385269121814	0.0012494792390045362
735	>TATATCCCATTTCTACCATCTG	AT1G63330.1	2	325	10	3.333333333333333	4.05179326292127	1340	40543.40262019303	5' TATATCCCATTTCTACCATCTG '3 ||||o||||||||o||||| | 3' GTCCAGATATGGGGTAAAGGTGGTA-AACTAGT '5	3.5	-27.8	-35.3	0.7875354107648727	0.020897262996139032
736	>TATATCCCATTTCTACCATCTG	AT2G39681.1	3	533	63	63.0	25.526297556404003	1340	40543.40262019303	5' TATATCCCATTTCTACCATCTG '3 |||||||||||||||||||||| 3' ATATACATATAGGGTAAAGATGGTAGACCTTA '5	0.0	-35.3	-35.3	1.0	0.03748894782058487
737	>TATATCCCATTTCTACCATCTG	AT5G16640.1	3	593	7	7.0	2.8362552840448894	1340	40543.40262019303	5' TATATCCCATTTCTACCATCTG '3 |||||||||||o|o||||| | 3' ATCCGAATATAGGGTAAGGGTGGTA-AACTAGT '5	3.5	-27.9	-35.3	0.7903682719546743	0.00690162579893816
738	>TGAAGCTGCCAGTATGATCTA	AT5G37020.1	2	2381	9	9.0	3.646613936629143	6	181.53762367250613	5' TG-AAGCTGCCAGTATGATCTA '3 |o ||||||||||o ||||||| 3' TGCTTATGTTCGACGGTCGGACTAGATTCCCC '5	4.0	-29.2	-36.9	0.7913279132791328	0.0017734266671325383
739	>TGTGTTCTCAGGTCACCCCTGT	AT5G14550.1	3	1662	2	2.0	0.810358652584254	12	363.07524734501226	5' TGTGTTCTCAGGTCACCCCTG-T '3 ||||||||||||||||||||| | 3' AAAAGTACACAAGAGTCCAGTGGGGACGAACTC '5	1.0	-43.4	-44.0	0.9863636363636363	0.032535225416051916
740	>ATTCTCAACCTTAATCTCTCGTGT	AT3G24490.1	3	720	2	2.0	0.810358652584254	7	211.79389428459046	5' ATTCTCAACCTTAATCT-CTCGTGT '3 |||||||||||||||| ||| | | 3' TGGACTAAAGAGTTGGAATTAGAAGAGAAAAG '5	4.0	-28.0	-38.9	0.7197943444730077	0.002844949131472263
741	>CGAAGCCCGTAATTTACTAGATC	AT2G05130.1	3	161	6	3.0	2.431075957752762	6	181.53762367250613	5' CGAAGCCCGTAATTT-ACTAGATC '3 |||||||||||||oo ||||||o| 3' GACCCGGCTTCGGGCATTAGGGTGATCTGGCT '5	2.5	-34.5	-38.3	0.9007832898172324	0.0020547951618746785
742	>CCCGGGCTTTTGATACGCTT	AT5G08590.1	2	1132	7	7.0	2.8362552840448894	21	635.3816828537714	5' CCCGGGCTTTTGATA-CGCTT '3 ||||o||||||||o| |o|| 3' GGACTCGGGCTCGAAAACTGTCGTGATCAACT '5	4.0	-28.4	-37.1	0.765498652291105	0.042774463175420996
743	>AAGTAGCTTCCTGCCAAACCCGTC	AT2G12440.1	3	4643	2	2.0	0.810358652584254	12	363.07524734501226	5' AAGTAGCTTCCTGCCAAACCCGTC '3 |||||o| ||||| |||||||||| 3' CAATAATTCATTGCAGGACAGTTTGGGCAGGA '5	4.0	-32.9	-46.7	0.7044967880085652	3.104144032283207E-4
744	>TCCCAAATGTAGACAAAGTA	AT1G62860.1	2	425	9	9.0	3.646613936629143	6	181.53762367250613	5' TCCCAAATGTAGACAAAGTA '3 ||||||||||||||||o| 3' ACTAGAACC-GGTTTACATCTGTTTCGTTTCCTG '5	2.5	-26.2	-30.7	0.8534201954397395	0.0012927312278219194
745	>TTTCCACAGCTTTCTTGAACTG	AT4G37740.1	3	922	6	6.0	2.431075957752762	7	211.79389428459046	5' TTTCCACA-GCTTTCTTGAACTG '3 o||||||| |||||||||||| o 3' AACCTGAAGGTGTCCGAAAGAACTTGCTACTG '5	3.0	-29.9	-36.0	0.8305555555555555	0.018810541805339587
746	>TTGAAGAGGACTTGGAACTT	AT1G15125.1	0	263	60	60.0	24.310759577527623	13	393.3315179570966	5' TTGAAGAGGACTTGGAACT-T '3 |||||||o||||||o|||| 3' TGCAGCAACTTCTTCTGAACTTTGACTTCCTCA '5	3.5	-26.8	-32.7	0.819571865443425	0.0019295702210760934
747	>TTGAAGAGGACTTGGAACTT	AT1G66700.1	0	358	74	16.0	29.983270145617396	13	393.3315179570966	5' TTGAAGAGGACTTGGAACT-T '3 ||||||||||||||||||| 3' TTTAGTAACTTCTCCTGAACCTTGAGCCTACAA '5	2.0	-32.5	-32.7	0.9938837920489296	7.818608287725182E-4
748	>TTGAAGAGGACTTGGAACTT	AT3G44860.1	0	331	31	31.0	12.560559115055938	13	393.3315179570966	5' TTGAAGAGGACTTGGAACT-T '3 |||||||oo|||||||||| 3' CTTAGTAACTTCTTTTGAACCTTGAGCCTAAGG '5	4.0	-27.1	-32.7	0.8287461773700305	0.0032908240314224457
749	>TGAAAGTGACTACATCGTTA	AT1G62910.1	2	988	26	1.75	10.534662483595302	10	302.56270612084353	5' TGAAAGTGACTACATCGTTA '3 ||||||||||||||| | 3' TACGCGACTTTCACTGATGTAA-ACCTAACTAA '5	4.0	-21.7	-30.2	0.7185430463576159	0.025255240285841807
750	>TGAAAGTGACTACATCGTTA	AT1G62930.1	2	976	26	1.75	10.534662483595302	10	302.56270612084353	5' TGAAAGTGACTACATCGTTA '3 ||||||||||||||| | 3' TACGCGACTTTCACTGATGTAA-ACCTAACTAA '5	4.0	-21.7	-30.2	0.7185430463576159	0.024189688519574593
751	>TGAAAGTGACTACATCGTTA	AT1G63130.1	2	1103	26	1.75	10.534662483595302	10	302.56270612084353	5' TGAAAGTGACTACATCGTTA '3 ||||||||||||||| | 3' TACGCGACTTTCACTGATGTAA-ACCTAACTAA '5	4.0	-21.7	-30.2	0.7185430463576159	0.02313064242006957
752	>TATATCCCATTTCTACCATCTGT	AT1G62590.1	2	600	10	3.333333333333333	4.05179326292127	32	968.2006595866994	5' TATATCCCATTTCTACCATCTGT '3 ||||o||||||||o||||| || 3' GTCCAGATATGGGGTAAAGGTGGTAAACTAGT '5	3.5	-28.7	-37.0	0.7756756756756756	0.0190053936107204
753	>TATATCCCATTTCTACCATCTGT	AT1G63080.1	3	578	11	11.0	4.456972589213397	32	968.2006595866994	5' T-ATATCCCATTTCTACCATCTGT '3 | ||||||||||||o|||||||| 3' GTCCAAACTATAGGGTAAAGGTGGTAGACTAGT '5	2.5	-34.9	-37.0	0.9432432432432432	0.042959917085124144
754	>TATATCCCATTTCTACCATCTGT	AT1G63130.1	0	662	392	392.0	158.83029590651378	32	968.2006595866994	5' T-ATATCCCATTTCTACCATCTGT '3 | ||||||||||||o|||||||| 3' GCCCGAACTATAGGGTAAAGGTGGTAGACTGGT '5	2.5	-34.9	-37.0	0.9432432432432432	0.0012494792390045362
755	>TATATCCCATTTCTACCATCTGT	AT1G63330.1	2	325	10	3.333333333333333	4.05179326292127	32	968.2006595866994	5' TATATCCCATTTCTACCATCTGT '3 ||||o||||||||o||||| || 3' GTCCAGATATGGGGTAAAGGTGGTAAACTAGT '5	3.5	-28.7	-37.0	0.7756756756756756	0.020897262996139032
756	>TATATCCCATTTCTACCATCTGT	AT2G39681.1	3	533	63	63.0	25.526297556404003	32	968.2006595866994	5' TATATCCCATTTCTACCATCTG-T '3 |||||||||||||||||||||| 3' ATATACATATAGGGTAAAGATGGTAGACCTTTA '5	2.0	-36.0	-37.0	0.972972972972973	0.03748894782058487
757	>TATATCCCATTTCTACCATCTGT	AT5G16640.1	3	593	7	7.0	2.8362552840448894	32	968.2006595866994	5' TATATCCCATTTCTACCATCTGT '3 |||||||||||o|o||||| || 3' ATCCGAATATAGGGTAAGGGTGGTAAACTAGT '5	3.5	-28.8	-37.0	0.7783783783783784	0.00690162579893816
758	>TCATAGTCAAAAGAAGAGTTT	AT5G62740.1	2	956	10	10.0	4.05179326292127	24	726.1504946900245	5' TCATAGTCAAAAGAAGAGTTT '3 o||||||||||||||o|| 3' TAGTGTGGTATCAGTTTTCTTTTC-TCCTGTAT '5	4.0	-23.5	-29.3	0.8020477815699658	0.02221907224280273
759	>TCGGACCAGGCTTCATCCCCCC	AT1G30490.1	0	806	589	41.5	238.6506231860628	43	1301.0196363196274	5' TCGGACCAGGCTTCATCCCCC-C '3 o|||||||||||||||||| | 3' ATCTTAGGCCTGGTCCGAAGTAGGGTTAGGTAG '5	3.5	-40.3	-49.8	0.8092369477911646	0.0013710366451337164
760	>TCGGACCAGGCTTCATCCCCCC	AT2G34710.1	0	881	615	67.5	249.1852856696581	43	1301.0196363196274	5' TCGGACCAGGCTTCATCCCCC-C '3 o|||||||||||||||||| | 3' ATCTTAGGCCTGGTCCGAAGTAGGGTTAGGTAG '5	3.5	-40.3	-49.8	0.8092369477911646	0.0013134130555136903
761	>TCGGACCAGGCTTCATCCCCCC	AT4G32880.1	0	945	41	8.0	16.612352377977206	43	1301.0196363196274	5' TCGGACCAGGCTTCATCCCCC-C '3 o|||||||||||||||||| | 3' ACCTTAGGCCTGGTCCGAAGTAGGGTCCGGTAA '5	3.5	-40.3	-49.8	0.8092369477911646	0.0013313361443628713
762	>TCGGACCAGGCTTCATCCCCCC	AT5G60690.1	0	1273	35	35.0	14.181276420224444	43	1301.0196363196274	5' TCGGACCAGGCTTCATCCCCC-C '3 o|||||||||||||||||| | 3' GGCTTAGGCCTGGTCCGAAGTAGGGTCCGGTAG '5	3.5	-40.3	-49.8	0.8092369477911646	0.001148270299332177
763	>TTTGGATTGAAGGGAGCTCTTTA	AT4G15530.5	1	915	9	9.0	3.646613936629143	24	726.1504946900245	5' TTTGGAT-TGAAGGGAGCTCTTTA '3 ||||||| ||||||o|o||||| | 3' CGAAGAAACCTAGACTTCCTTTGAGAACTGGG '5	3.0	-28.6	-38.3	0.7467362924281985	6.835270791812897E-4
764	>TTGACAGAAGAGAGTGAGCA	AT1G27360.1	2	1264	52	52.0	21.069324967190603	96	2904.601978760098	5' TTGACAGAAGAGAGTGAGCA '3 |||||||||||||| ||||| 3' TTCTCCAACTGTCTTCTCTCTCTCGTGCCACC '5	1.0	-31.3	-35.5	0.8816901408450705	0.0033647344978398053
765	>TTGACAGAAGAGAGTGAGCA	AT1G27370.1	2	2379	147	34.0	59.56136096494267	96	2904.601978760098	5' TTGACAGAAGAGAGTGAGCA '3 |||||||||||||| ||||| 3' TTCATCAACTGTCTTCTCTCTCTCGTGACATC '5	1.0	-31.3	-35.5	0.8816901408450705	0.005530279314852282
766	>TTGACAGAAGAGAGTGAGCA	AT1G69170.1	3	1308	24	24.0	9.724303831011047	96	2904.601978760098	5' T-TGACAGAAGAGAGTGAGCA '3 ||||||||||||| ||||| 3' TGACTCCGACTGTCTTCTCTCTCTCGTGCTCAT '5	3.0	-31.1	-35.5	0.8760563380281691	0.004964137727923368
767	>TTGACAGAAGAGAGTGAGCA	AT2G33810.1	2	798	27	27.0	10.93984180988743	96	2904.601978760098	5' T-TGACAGAAGAGAGTGAGCA '3 ||||||||||||||o|||| 3' TTCTCTTGACTGTCTTCTCTCATTCGTTTCGGA '5	2.5	-33.1	-35.5	0.9323943661971832	0.006220826959735248
768	>TTGACAGAAGAGAGTGAGCA	AT2G42200.1	1	948	16	16.0	6.482869220674032	96	2904.601978760098	5' TTGACAGAAGAGAGTGAGCA '3 |||||||||||||| ||||| 3' CACCTAAACTGTCTTCTCTCTCTCGTGTCAAA '5	1.0	-31.3	-35.5	0.8816901408450705	0.0067294506408071
769	>TTGACAGAAGAGAGTGAGCA	AT3G15270.1	2	656	12	12.0	4.862151915505524	96	2904.601978760098	5' TTGACAGAAGAGAGTGAGCAA '3 ||||||||||||| |||| 3' TACATCTACTGTCTTCTCTCTCTCG-CCCCTCCC '5	4.0	-30.9	-35.5	0.8704225352112676	0.011331338681772718
770	>TTGACAGAAGAGAGTGAGCA	AT3G57920.1	0	856	24	24.0	9.724303831011047	96	2904.601978760098	5' TTGACAGAAGAGAGTGAGCA '3 |||||||||||||| ||||| 3' TACTCAAACTGTCTTCTCTCTCTCGTGTCGAA '5	1.0	-31.3	-35.5	0.8816901408450705	0.003679171873063769
771	>TTGACAGAAGAGAGTGAGCA	AT5G43270.2	0	1160	981	53.5	397.4809190925766	96	2904.601978760098	5' TTGACAGAAGAGAGTGAGCA '3 |||||||||||||| ||||| 3' AACTTAAACTGTCTTCTCTCTCTCGTGGTAGT '5	1.0	-31.3	-35.5	0.8816901408450705	0.00311914915925271
772	>TTGACAGAAGAGAGTGAGCA	AT5G50570.1	0	1113	209	104.5	84.68247919505454	96	2904.601978760098	5' TTTGACAGAAGAGAGTGAGCA '3 ||||||||||||| ||||| 3' TCCTCCTT-ACTGTCTTCTCTCTCTCGTGTTAGT '5	3.0	-31.0	-35.5	0.8732394366197183	0.005113625329865146
773	>TTGACAGAAGAGAGTGAGCA	AT5G50670.1	0	1113	209	104.5	84.68247919505454	96	2904.601978760098	5' TTTGACAGAAGAGAGTGAGCA '3 ||||||||||||| ||||| 3' TCCTCCTT-ACTGTCTTCTCTCTCTCGTGTTAGT '5	3.0	-31.0	-35.5	0.8732394366197183	0.00607695648983797
774	>TCATCCGCTTGTTCATTTTATGTT	AT2G25480.1	2	325	4	4.0	1.620717305168508	5	151.28135306042176	5' TCATCCGCTTGTTCATTTTATGT-T '3 ||||||o||||||||||o| ||| o 3' AAACTTAGTAGGTGAACAAGTAAGACACACGGG '5	4.0	-29.7	-36.1	0.8227146814404431	0.0035249199970286416
775	>AAGTAACGTCCTGCCAAACCCGT	AT2G12440.1	3	4643	2	2.0	0.810358652584254	49	1482.5572599921334	5' AAGTAACGTCCTGCCAAACCCGT '3 ||||||||||||| ||||||||| 3' CAATAATTCATTGCAGGACAGTTTGGGCAGGA '5	1.0	-35.8	-43.0	0.8325581395348837	3.104144032283207E-4
776	>TTTGGATTGAAGGGAGCTCTAC	AT2G34010.1	0	449	343	343.0	138.97650891819956	241	7291.7612175123295	5' TTTGGATTGAAGGGAGCTCTAC '3 ||||| |||||||| |||||| 3' TTCTAGAAACCAAACTTCCCCCGAGATACTTA '5	4.0	-27.6	-39.2	0.7040816326530612	0.001664585645739347
777	>TTTGGATTGAAGGGAGCTCTAC	AT4G15530.5	1	915	9	9.0	3.646613936629143	241	7291.7612175123295	5' TTTGGAT-TGAAGGGAGCTCTAC '3 ||||||| ||||||o|o|||| 3' CGAAGAAACCTAGACTTCCTTTGAGAACTGGG '5	4.0	-28.1	-39.2	0.7168367346938775	0.0013665869490946392
778	>TTCGTGATTTGGGCTATATTACA	AT4G06477.1	3	3828	3	3.0	1.215537978876381	30	907.6881183625306	5' TTCGTGATTTGGGCTATATTACA '3 ||||||||||| o||||||||| 3' CCGTAAAAGCACTAAACATGATATAATGCCTG '5	4.0	-27.0	-35.8	0.7541899441340782	0.0023258517866088235
779	>TCGCTTGGTGCAGGTCGGGAAC	AT1G48410.2	2	522	138	138.0	55.91474702831352	1540	46594.656742609906	5' TCGCTTGGTGCAGGTCGGGAAC '3 | |||||o||||| |||||||| 3' CACTCCATCGAACTACGTCGAGCCCTTGACTA '5	4.0	-36.7	-46.3	0.7926565874730023	0.020938353806180365
780	>TGAAGCTGCCAGCATGATCTGA	AT1G30330.2	0	3247	178	58.0	72.1219200799986	11	332.8189767329279	5' TG-AAGCTGCCAGCATGATCTGA '3 |o ||||||||||| |||||| | 3' TGTTTATGTTCGACGGTCGGACTAGAGTGTCC '5	4.0	-30.7	-42.1	0.7292161520190024	5.252790454368661E-4
781	>TGAAGCTGCCAGCATGATCTGA	AT5G37020.1	2	2381	9	9.0	3.646613936629143	11	332.8189767329279	5' TG-AAGCTGCCAGCATGATCTGA '3 |o ||||||||||| ||||||o| 3' TGCTTATGTTCGACGGTCGGACTAGATTCCCC '5	3.5	-31.8	-42.1	0.7553444180522565	0.0017734266671325383
782	>TCATCTGAACCACCATTTTT	AT1G78700.1	3	1437	2	2.0	0.810358652584254	9	272.3064355087592	5' TCATCTGAACCACCATTTTT '3 ||||||||||||| |oo|o 3' AGTTCTAGTAGACTTGGTGAGAGGAGCACATA '5	3.5	-23.2	-30.3	0.7656765676567656	0.005603597344779998
783	>AAGTAACGTCCTGCCAAACCCGTT	AT2G12440.1	3	4643	2	2.0	0.810358652584254	42	1270.7633657075428	5' AAGTAACGTCCTGCCAAACCCGT-T '3 ||||||||||||| ||||||||| o 3' CAATAATTCATTGCAGGACAGTTTGGGCAGGGA '5	2.5	-36.5	-43.9	0.8314350797266515	3.104144032283207E-4
784	>TTTGGATTGAAGGGAGCTCTATT	AT2G34010.1	0	449	343	343.0	138.97650891819956	18	544.6128710175184	5' TTTGGATTGAAGGGAGCTCTATT '3 ||||| |||||||| ||||||| 3' TTCTAGAAACCAAACTTCCCCCGAGATACTTA '5	4.0	-28.7	-38.5	0.7454545454545455	8.326394671107629E-4
785	>AGATCTTGGTGGTAGTAGCAA	AT1G80940.1	2	340	9	9.0	3.646613936629143	7	211.79389428459046	5' AGATCTTGGTGGTAGTAGCAA '3 |||||||||||||| || | 3' AGGTGCGCTAGAACCACCATC-TCTGTCCCTTT '5	4.0	-27.7	-36.6	0.7568306010928961	0.017948525796910975
786	>TTTCCACAGCTTTCTTGAACTT	AT4G37740.1	3	922	6	6.0	2.431075957752762	18	544.6128710175184	5' TTTCCACA-GCTTTCTTGAACTT '3 o||||||| |||||||||||| 3' AACCTGAAGGTGTCCGAAAGAACTTGCTACTG '5	3.5	-29.9	-34.3	0.8717201166180758	0.018810541805339587
787	>TTCTTGACCTTGTAAGACCCCA	AT2G33860.1	0	1685	268	18.0	108.58805944629003	9	272.3064355087592	5' TTCTTGACCTTGTAAGACCC-CA '3 ||||||||||||o||||||| | 3' TTTTTAAAGAACTGGAACGTTCTGGGAGACCT '5	3.0	-35.6	-39.5	0.9012658227848102	4.260758414997845E-4
788	>TTCTTGACCTTGTAAGACCCCA	AT5G60450.1	0	1885	100	33.0	40.5179326292127	9	272.3064355087592	5' TTCTTGACCTTGTAAGACCCCA '3 ||||||||||||o|||||| 3' ATATAAAAGAACTGGAACGTTCTGGA-AATCTCC '5	4.0	-32.3	-39.5	0.8177215189873417	0.001614986742856539
789	>TTCTTGACCTTGTAAGACCCCA	AT5G60450.1	2	2095	16	16.0	6.482869220674032	9	272.3064355087592	5' TTCTTGACCTTGTAAGACCC-CA '3 ||||||||||||o||||||| 3' CGTTTAAAGAACTGGAACGTTCTGGGAACCTT '5	4.0	-35.6	-39.5	0.9012658227848102	0.004839220712480663
790	>TTCTTGACCTTGTAAGACCCCA	AT5G62000.1	0	1848	236	236.0	95.62232100494198	9	272.3064355087592	5' TTCTTGACCTTGTAAGACCC-CA '3 ||||||||||||o||||||| 3' GCTCATAAGAACTGGAACGTTCTGGGAACTTT '5	4.0	-35.6	-39.5	0.9012658227848102	0.0014297967348260165
791	>TGCCTGGCTCCCTGTATGCCA	AT1G77850.1	0	1420	1266	632.0	512.9570270858328	6368	192671.93125775317	5' TGCCTGGCTCCCTGTATGCCA '3 ||||||||||||||o|||||| 3' AGTATAACGGACCGAGGGACGTACGGTCGTCC '5	0.5	-45.4	-45.4	1.0	4.863813229571967E-4
792	>TGCCTGGCTCCCTGTATGCCA	AT2G28350.1	0	1340	307	307.0	124.39005317168298	6368	192671.93125775317	5' TGCCTGGCTCCCTGTATGCCAA '3 ||||||||||||||||| || 3' ACTCGAACGGACCGAGGGACATAAGG-AACGTCC '5	3.0	-38.5	-45.4	0.8480176211453745	8.906701851677523E-4
793	>TGCCTGGCTCCCTGTATGCCA	AT4G30080.1	0	1519	363	239.0	147.08009544404212	6368	192671.93125775317	5' TGCCTGGCTCCCTGTATGCCAA '3 |||||||||||||||| o|| 3' CGTAATACGGACCGAGGGACATTTGG-GGTGCCC '5	3.5	-39.5	-45.4	0.8700440528634361	0.0012815034749342757
794	>TTGAAAGTGACTACATCGGG	AT1G62860.1	3	992	5	5.0	2.025896631460635	290	8774.318477504463	5' TTGAAAGTGACTACATCGGG '3 o|||||||o|| |||||o|| 3' TTACGCGACTTTCATTGTTGTAGTCCCAGCTA '5	4.0	-24.9	-33.9	0.7345132743362832	0.03312397483454732
795	>TTGAAAGTGACTACATCGGG	AT1G62910.1	0	989	182	45.5	73.74263738516711	290	8774.318477504463	5' TTGAAAGTGACTACATC-GGG '3 o||||||||||||||| ||o 3' TTACGCGACTTTCACTGATGTAAACCTAACTA '5	3.0	-25.4	-33.9	0.7492625368731564	0.002653926315777655
796	>TTGAAAGTGACTACATCGGG	AT1G62930.1	2	977	182	45.5	73.74263738516711	290	8774.318477504463	5' TTGAAAGTGACTACATC-GGG '3 o||||||||||||||| ||o 3' TTACGCGACTTTCACTGATGTAAACCTAACTA '5	3.0	-25.4	-33.9	0.7492625368731564	0.030145123527547613
797	>TTGAAAGTGACTACATCGGG	AT1G63080.1	2	1020	50	50.0	20.25896631460635	290	8774.318477504463	5' TTGAAAGTGACTACATC-GGG '3 |||||||||||||||| ||o 3' TTACTCAACTTTCACTGATGTAAACCTAACTA '5	2.5	-25.4	-33.9	0.7492625368731564	0.0031562647238790875
798	>TTGAAAGTGACTACATCGGG	AT1G63130.1	2	1104	182	45.5	73.74263738516711	290	8774.318477504463	5' TTGAAAGTGACTACATC-GGG '3 o||||||||||||||| ||o 3' TTACGCGACTTTCACTGATGTAAACCTAACTA '5	3.0	-25.4	-33.9	0.7492625368731564	0.028829216742391806
799	>TTGAAAGTGACTACATCGGG	AT1G63400.1	0	992	36	36.0	14.586455746516572	290	8774.318477504463	5' TTGAAAGTGACTACATC-GGG '3 |||||||||||||||| ||o 3' TTACGCAACTTTCACTGATGTAAACCTAACTA '5	2.5	-25.4	-33.9	0.7492625368731564	0.0011665207522917331
800	>ATTCAGCCCTTTGTCGCTA	AT3G17880.1	3	864	2	2.0	0.810358652584254	26	786.6630359141932	5' ATTCAGCCCTTTGTCGCTA '3 |||||||||||| ||| 3' AGAGCGCAAGTCGGGAAACCTCGAGGAAAAGA '5	4.0	-24.4	-33.3	0.7327327327327328	0.014833498444929982
801	>TTGAAGAGGACTTGGAATTTTTT	AT1G66700.1	0	358	74	16.0	29.983270145617396	40	1210.2508244833741	5' TTGAAGAGGACTTGGAATTTTTT '3 |||||||||||||||||o|o 3' TTTAGTAACTTCTCCTGAACCTTGAGC-TTACAA '5	4.0	-31.4	-33.1	0.9486404833836857	7.818608287725182E-4
802	>TTGAGCCGTGCCAATATCACGG	AT2G45160.1	0	1011	6148	6148.0	2491.042498043997	24	726.1504946900245	5' TTGAGCCGTGCCAATATCACGG '3 ||||||||o||||||||| | 3' ACCACTAACTCGGCGCGGTTATAG-GGAACGCG '5	4.0	-33.0	-42.0	0.7857142857142857	0.0013215857319878177
803	>TTGAGCCGTGCCAATATCACGG	AT3G60630.1	0	1053	3624	93.0	1468.3698784826684	24	726.1504946900245	5' TTGAGCCGTGCCAATATCACGG '3 ||||||||o||||||||| | 3' AACACTAACTCGGCGCGGTTATAG-GGAACGCG '5	4.0	-33.0	-42.0	0.7857142857142857	0.0013483144250510115
804	>TTGAGCCGTGCCAATATCACGG	AT4G00150.1	0	864	231	231.0	93.59642437348133	24	726.1504946900245	5' TTGAGCCGTGCCAATATC-ACGG '3 ||||||||o||||||||| | | 3' ACAACTAACTCGGCGCGGTTATAGGGGACTCG '5	4.0	-33.7	-42.0	0.8023809523809524	0.0014499756077595016
805	>TTGAGTACGGTAGGGGCAGAG	AT1G64150.1	2	667	8	8.0	3.241434610337016	16	484.1003297933497	5' TTGAGTACGGTAGGGGCAGAG '3 o ||o|||||||| o|||||| 3' CAGGGGTGG-CTTATGCCATCGTCGTCTCAAGGA '5	4.0	-31.5	-42.0	0.75	0.02182148628191327
806	>AGAATCTTGATGATGCTGCAT	AT2G28550.3	0	1613	836	244.0	338.72991678021816	951	28773.71335209222	5' AGAATCTTGATGATGCTGCATT '3 ||||||o|||||||||||| 3' TTACACTCTTAGGACTACTACGACGA-CCGTTGA '5	4.0	-32.8	-34.3	0.956268221574344	0.003006763016102809
807	>AGAATCTTGATGATGCTGCAT	AT2G39250.1	0	1055	31	31.0	12.560559115055938	951	28773.71335209222	5' AGAATCTTGATGATGCTGCA-T '3 |||||o||||||||||o|| o 3' ACTTTCCCTTAGGACTACTACGATGTTGGACAG '5	4.0	-31.0	-34.3	0.9037900874635569	0.004891959509336963
808	>AGAATCTTGATGATGCTGCAT	AT3G54990.1	0	976	12	12.0	4.862151915505524	951	28773.71335209222	5' AGAATCTTGATGATGCTGCA-T '3 |||||o||||||||||||| o 3' ATTTTCCCTTAGGACTACTACGACGTTGGACAG '5	3.5	-33.0	-34.3	0.9620991253644315	0.003911975753801422
809	>AGAATCTTGATGATGCTGCAT	AT4G36920.1	0	1340	56	56.0	22.690042272359115	951	28773.71335209222	5' AGAATCTTGATGATGCTGCA-T '3 ||||||o||||||||||||| o 3' CTCCTCTCTTAGGACTACTACGACGTCGGTAAA '5	2.5	-33.6	-34.3	0.979591836734694	0.0012326655223111604
810	>AGAATCTTGATGATGCTGCAT	AT5G60120.2	0	1821	822	352.0	333.0574062121284	951	28773.71335209222	5' AGAATCTTGATGATGCTGCAT '3 ||||||o|||||||||||||| 3' TCTCACTCTTAGGACTACTACGACGTAAACTT '5	1.0	-34.0	-34.3	0.9912536443148688	4.391743522178526E-4
811	>AGAATCTTGATGATGCTGCAT	AT5G67180.1	0	1309	56	56.0	22.690042272359115	951	28773.71335209222	5' AGAATCTTGATGATGCTGCAT '3 ||||||o|||||||||||| 3' CTCCTCTCTTAGGACTACTACGACGGTAAGGG '5	3.0	-32.7	-34.3	0.9533527696793005	0.0019672125502750992
812	>CTTGGATTGAAGGGAGCTCTT	AT4G15530.5	1	915	9	9.0	3.646613936629143	21	635.3816828537714	5' CTTGGAT-TGAAGGGAGCTCTT '3 |||||| ||||||o|o||||| 3' CGAAGAAACCTAGACTTCCTTTGAGAACTGGG '5	3.0	-28.0	-37.7	0.7427055702917771	6.835270791812897E-4
813	>TTCGATGTCTAGCAGTGCCA	AT1G53290.1	3	525	3	3.0	1.215537978876381	180	5446.128710175184	5' TTCGATGTCTAGCAGTGC-CA '3 ||||||o|||||||||o| | 3' GAGGAGAAGCTATAGATCGTCATGCTTCAGTA '5	3.5	-29.4	-37.1	0.7924528301886792	0.006864407616948176
814	>TGAAGCTGCCAGCATGATTT	AT1G30330.2	0	3247	178	58.0	72.1219200799986	20	605.1254122416871	5' TG-AAGCTGCCAGCATGATTT '3 |o ||||||||||| ||||o| 3' TGTTTATGTTCGACGGTCGGACTAGAGTGTCC '5	3.5	-27.0	-34.9	0.7736389684813754	5.252790454368661E-4
815	>TGAAGCTGCCAGCATGATTT	AT2G48110.1	3	3383	7	7.0	2.8362552840448894	20	605.1254122416871	5' TGAAGCTGCCAGCATGATTT '3 |||||||||||| |||o o 3' AGGGTCCCTTCGACGGTCGAACTGTGCAGAGT '5	4.0	-28.7	-34.9	0.8223495702005731	0.009477635067284718
816	>TGAAGCTGCCAGCATGATTT	AT5G37020.1	2	2381	9	9.0	3.646613936629143	20	605.1254122416871	5' TG-AAGCTGCCAGCATGATTT '3 |o ||||||||||| ||||o| 3' TGCTTATGTTCGACGGTCGGACTAGATTCCCC '5	3.5	-27.0	-34.9	0.7736389684813754	0.0035437082921213614
817	>TTTCTTGACCTTGTAAGACCCC	AT2G33860.1	2	1686	32	32.0	12.965738441348064	14	423.58778856918093	5' TTTCTTGACCTTGTAAGACCC-C '3 |||||||||||||o||||||| | 3' CTTTTTAAAGAACTGGAACGTTCTGGGAGGACC '5	1.5	-36.5	-38.8	0.9407216494845362	0.0017046663697958264
818	>TTTCTTGACCTTGTAAGACCCC	AT5G60450.1	2	1886	25	25.0	10.129483157303175	14	423.58778856918093	5' TTTCTTGACCTTGTAAGACC-CC '3 |||||||||||||o|||||| 3' GATATAAAAGAACTGGAACGTTCTGGAATCTC '5	3.5	-33.2	-38.8	0.8556701030927837	0.004839220712480663
819	>TTTCTTGACCTTGTAAGACCCC	AT5G60450.1	3	2096	5	5.0	2.025896631460635	14	423.58778856918093	5' TTTCTTGACCTTGTAAGACCC-C '3 |||||||||||||o||||||| 3' TCGTTTAAAGAACTGGAACGTTCTGGGAAACCT '5	2.5	-36.5	-38.8	0.9407216494845362	0.012553707223621813
820	>TTCGCTTGCAGAGAGAAATCAC	AT2G27400.1	0	379	1048	245.0	424.6279339541491	185	5597.410063235606	5' TTCGCTTGCAGAGAGAAATCAC '3 |||||||| |||||o||||||| 3' CTGAGTAAGCGAACATCTCTTTTTAGTGTTGT '5	2.5	-29.0	-38.3	0.7571801566579635	0.003293081872842718
821	>TTCGCTTGCAGAGAGAAATCAC	AT2G39675.1	0	379	6869	1369.0	2783.1767923006205	185	5597.410063235606	5' TTCGCTTGCAGAGAGAAATCAC '3 |||||||| |||||o||||||| 3' CCAGATAAGCGAACATCTCTTTTTAGTGTTGT '5	2.5	-29.0	-38.3	0.7571801566579635	0.0030895961642340986
822	>TTCGCTTGCAGAGAGAAATCAC	AT2G39681.1	0	418	2801	2801.0	1134.9072929442477	185	5597.410063235606	5' TTCGCTTGCAGAGAGAAATCAC '3 |||||||| |||||o||||||| 3' AGTAGTAAGCGAACCTCTCTTTTTAGTGTTTT '5	2.5	-29.0	-38.3	0.7571801566579635	0.0029556631091672836
823	>TTGAAGAGGACTTGGAAATTTTT	AT1G66700.1	0	358	74	16.0	29.983270145617396	7	211.79389428459046	5' TTGAAGAGGACTTGGAAATTTTT '3 ||||||||||||||||| o|o 3' TTTAGTAACTTCTCCTGAACCTT-GAGCTACAA '5	4.0	-28.3	-33.1	0.8549848942598187	7.818608287725182E-4
824	>TCCCAAATGTAGACAAAGCT	AT1G62860.1	2	425	9	9.0	3.646613936629143	1228	37154.700311639586	5' TCCCAAATGTAGACAAAGCT '3 ||||||||||||||||| 3' ACTAGAACC-GGTTTACATCTGTTTCGTTTCCTG '5	3.0	-27.8	-32.7	0.8501529051987767	0.0012927312278219194
825	>TCATAGTCAAAAGAAGAGTT	AT5G62740.1	2	956	10	10.0	4.05179326292127	42	1270.7633657075428	5' TCATAGTCAAAAGAAGAGTTT '3 o||||||||||||||o|| 3' TAGTGTGGTATCAGTTTTCTTTTCT-CCCTGTAT '5	4.0	-23.5	-28.4	0.8274647887323944	0.02221907224280273
826	>ATTCTGGTGTCCTAGGCGTA	AT2G20960.1	2	1248	5	5.0	2.025896631460635	81	2450.757919578833	5' A-TTCTGGTGTCCTAGGCGTA '3 ||||||o||||||||| || 3' CGACCAACAAGACCGCAGGATCCGGATCAAAGT '5	4.0	-33.0	-37.1	0.889487870619946	0.017434510053964014
827	>CCAAGCTTGAGTACGGTAGG	AT2G07675.1	3	63	3	1.5	1.215537978876381	20	605.1254122416871	5' CC-AAGCTTGAGTACGGTAGG '3 || |||||o||||||||| | 3' AAATAGGTTTCGAGCTCATGCCAGGCACGCGG '5	4.0	-27.9	-37.6	0.7420212765957446	0.01117288008401296
828	>CCAAGCTTGAGTACGGTAGG	ATMG00980.1	3	63	3	1.5	1.215537978876381	20	605.1254122416871	5' CC-AAGCTTGAGTACGGTAGG '3 || |||||o||||||||| | 3' AAATAGGTTTCGAGCTCATGCCAGGCACGCGG '5	4.0	-27.9	-37.6	0.7420212765957446	0.01117288008401296
829	>CCAAAACCCGGTGGATAAAAT	AT2G45060.1	0	31	4	4.0	1.620717305168508	136	4114.852803243472	5' CCAAAACCCGGTGGATAAAAT '3 |||||||||||||o|||| 3' AGACTTCTT-TTTTGGGCCACCTGTTTTCTTACT '5	3.5	-28.6	-34.2	0.8362573099415205	8.271298593879317E-4
830	>ATCAAGATCCATCTTACTCTT	AT1G62860.1	3	1502	4	4.0	1.620717305168508	87	2632.2955432513386	5' ATCAAGATCCATCTTACT-CTT '3 |||||||||||||||||| |o 3' TCGTCATAGTTCTAGGTAGAATGAAAAGACCT '5	2.5	-27.6	-32.3	0.8544891640866874	0.005598436247439831
831	>TTCTACCATCCGATCAACAAGA	AT2G39681.1	3	596	6	6.0	2.431075957752762	62	1875.88877794923	5' TTCTACCATCCGATCAACAAGA '3 |||||||||||||||||||||| 3' GATACAAAGATGGTAGGCTAGTTGTTCTCAAT '5	0.0	-37.1	-37.1	1.0	0.03748894782058487
832	>CTCCACAGCTTTCTTGAACTG	AT1G10120.1	0	1317	655	33.0	265.3924587213432	9	272.3064355087592	5' CTCCACAGCTTTCTTGAACTG '3 |||||||||||||||| | 3' TTTAAGGAGGTGTCGAAAGAACAAG-GGTAACAC '5	4.0	-28.1	-36.7	0.7656675749318801	0.006143648027797988
833	>CTCCACAGCTTTCTTGAACTG	AT1G20570.1	2	2629	4	2.0	1.620717305168508	9	272.3064355087592	5' CTCCACAGC-TTTCTTGAACTG '3 o||||||| ||||||||||oo 3' ACTAACGGGTGTCGAAAAGAACTTGGTGTTTT '5	4.0	-28.8	-36.7	0.7847411444141689	0.008893391362916558
834	>CTCCACAGCTTTCTTGAACTG	AT2G22840.1	0	792	4407	3094.0	1785.6252909694035	9	272.3064355087592	5' CTCCACA-GCTTTCTTGAACTG '3 |||||| |||||||||||| o 3' ACCGGAAGGTGTCCGAAAGAACTTGCTACCGC '5	3.5	-29.0	-36.7	0.7901907356948228	0.002198405324555841
835	>CTCCACAGCTTTCTTGAACTG	AT2G35930.1	3	1260	4	4.0	1.620717305168508	9	272.3064355087592	5' CTCCACAGCTTTCTTGAACTG '3 ||||||||||| |||||| oo 3' AGAATGGAGGTGTCGAATGAACTTCGTGTTCT '5	4.0	-26.0	-36.7	0.7084468664850135	0.008094604117316218
836	>CTCCACAGCTTTCTTGAACTG	AT2G36400.1	0	757	1030	1030.0	417.3347060808908	9	272.3064355087592	5' CTCCACA-GCTTTCTTGAACTG '3 |||||| |||||||||||| | 3' CCTCAAAGGTGTCCGAAAGAACTTGCCAACGC '5	3.0	-29.0	-36.7	0.7901907356948228	0.001253525417399537
837	>CTCCACAGCTTTCTTGAACTG	AT2G45480.1	0	525	6	6.0	2.431075957752762	9	272.3064355087592	5' CTCCAC-AGCTTTCTTGAACTG '3 ||||| ||||||||||||| 3' CTTCTAAGGTGTTCGAAAGAACTTGCAAATGC '5	4.0	-29.0	-36.7	0.7901907356948228	0.008381640248460331
838	>CTCCACAGCTTTCTTGAACTG	AT3G01040.1	0	1290	6	6.0	2.431075957752762	9	272.3064355087592	5' CTCCACAGCTTTCTTGAACTG '3 |||||||||| | |||||| 3' TACCGAAAGGTGTCGAA-GTTCTTGACCTTGTA '5	4.0	-25.9	-36.7	0.7057220708446865	0.00522506853757565
839	>CTCCACAGCTTTCTTGAACTG	AT3G52910.1	0	753	14	14.0	5.672510568089779	9	272.3064355087592	5' CTCCACA-GCTTTCTTGAACTG '3 |||||| |||||||||||| | 3' CGCCAAAGGTGTCCGAAAGAACTTGCCAAAGA '5	3.0	-29.0	-36.7	0.7901907356948228	0.001369393882529657
840	>CTCCACAGCTTTCTTGAACTG	AT4G37740.1	0	921	3102	2063.0	1256.866270158178	9	272.3064355087592	5' CTCCACA-GCTTTCTTGAACTG '3 |||||| |||||||||||| o 3' ACCTGAAGGTGTCCGAAAGAACTTGCTACTGC '5	3.5	-29.0	-36.7	0.7901907356948228	0.0020980847746879805
841	>CCAGCGGCTGGAAGAGCACC	AT3G48990.1	2	789	6	6.0	2.431075957752762	22	665.6379534658558	5' CCAGCGGCTGGAAGAG-CACC '3 |||||o|||||||||| || 3' TTAGATGGTCGTCGACCTTCTCAATGTCGTCG '5	4.0	-32.2	-44.3	0.72686230248307	0.04435782546256828
842	>TTGAAGAGGACTTGGAACTTT	AT1G15125.1	0	263	60	60.0	24.310759577527623	6	181.53762367250613	5' TTGAAGAGGACTTGGAACTTT '3 |||||||o||||||o|||| 3' TGCAGCAACTTCTTCTGAACTTTGACTCCTCA '5	3.5	-26.8	-33.6	0.7976190476190476	0.0028929586668087204
843	>TTGAAGAGGACTTGGAACTTT	AT1G66700.1	0	358	74	16.0	29.983270145617396	6	181.53762367250613	5' TTGAAGAGGACTTGGAACTTTT '3 |||||||||||||||||||o 3' TTTAGTAACTTCTCCTGAACCTTGAG-CCTACAA '5	2.5	-33.6	-33.6	1.0	7.818608287725182E-4
844	>TTGAAGAGGACTTGGAACTTT	AT3G44860.1	0	331	31	31.0	12.560559115055938	6	181.53762367250613	5' TTGAAGAGGACTTGGAACTTT '3 |||||||oo||||||||||o 3' CTTAGTAACTTCTTTTGAACCTTGAGCTAAGG '5	3.5	-28.3	-33.6	0.8422619047619048	0.002469134686023833
845	>CAACGTTTACTATGCTGCCAT	AT3G28730.1	2	2072	5	5.0	2.025896631460635	20	605.1254122416871	5' CAACGTTTACTATGCTGCCAT '3 ||||||||||||oo |||||| 3' TTCCAGGTTGCAAATGATGT-ACGGTATTGAAT '5	2.5	-25.1	-34.6	0.7254335260115607	0.035180849484472865
846	>TAGTTTGTTTGATGGTAACTA	AT5G24710.1	3	4592	2	2.0	0.810358652584254	5	151.28135306042176	5' TAGTTTGTTTGATGGTAACTA '3 |||||||||||oo|||| | 3' AGTCTCTCC-CAAACAAACTATTATTGTTACTGT '5	4.0	-21.1	-29.4	0.7176870748299321	0.004284673694555652
847	>TCCCAAATGTAGACAAAGCATC	AT1G62860.1	2	425	9	9.0	3.646613936629143	68	2057.426401621736	5' TCCCAAATGTAGACAAAGCATC '3 |||||||||||||||||| 3' ACTAGAACC-GGTTTACATCTGTTTCGTTTCCTG '5	4.0	-29.0	-36.7	0.7901907356948228	0.0012927312278219194
848	>TATCAAGATCCATCTTACTC	AT1G12300.1	2	1561	6	3.0	2.431075957752762	10	302.56270612084353	5' TATCAAGATCCATCTTACTC '3 ||||||| |||||||||||| 3' ATGGTTATAGTTCGAGGTAGAATGAGAAGAGA '5	2.0	-26.4	-31.1	0.8488745980707395	0.0013155730607663507
849	>TATCAAGATCCATCTTACTC	AT1G12620.1	2	1717	6	3.0	2.431075957752762	10	302.56270612084353	5' TATCAAGATCCATCTTACTC '3 ||||||| |||||||||||| 3' ATGGTTATAGTTCGAGGTAGAATGAGAAGAGA '5	2.0	-26.4	-31.1	0.8488745980707395	0.0016746911549249122
850	>TATCAAGATCCATCTTACTC	AT1G12775.1	3	1513	3	3.0	1.215537978876381	10	302.56270612084353	5' TATCAAGATCCATCTTACTC '3 ||||||| |||||||||||| 3' ATGGTTATAGTTCGAGGTAGAATGAGAAGAGA '5	2.0	-26.4	-31.1	0.8488745980707395	0.013897049585794075
851	>TATCAAGATCCATCTTACTC	AT1G62860.1	3	1503	5	5.0	2.025896631460635	10	302.56270612084353	5' TATCAAGATCCATCTTACT-C '3 ||||||||||||||||||| 3' ATCGTCATAGTTCTAGGTAGAATGAAAAAGACC '5	2.0	-28.9	-31.1	0.9292604501607716	0.022206390952600796
852	>TATCAAGATCCATCTTACTC	AT3G15540.1	1	413	4	4.0	1.620717305168508	10	302.56270612084353	5' T-ATCAAGATCCATCTTACTC '3 |o||||||||||||| ||| 3' CCGAGCCTTGGTTCTAGGTAGAAGGAGTTTATT '5	4.0	-25.6	-31.1	0.8231511254019293	0.012552140026312775
853	>TTTGGATTGAAGGGAGCTCTTTTC	AT4G15530.5	1	915	9	9.0	3.646613936629143	21	635.3816828537714	5' TTTGGAT-TGAAGGGAGCTCTTTTC '3 ||||||| ||||||o|o||||| | 3' CGAAGAAACCTAGACTTCCTTTGAGAACTGGG '5	4.0	-28.6	-40.8	0.7009803921568628	6.835270791812897E-4
854	>TTTGGATTGAAGGGAGCTCTAG	AT2G34010.1	0	449	343	343.0	138.97650891819956	198	5990.741581192702	5' TTTGGATTGAAGGGAGCTCTAG '3 ||||| |||||||| |||||| 3' TTCTAGAAACCAAACTTCCCCCGAGATACTTA '5	4.0	-27.8	-39.1	0.710997442455243	0.0033264004461066587
855	>TTTGGATTGAAGGGAGCTCTAG	AT3G11440.1	0	1166	296	196.5	119.93308058246959	198	5990.741581192702	5' TTTGGATTGAAGGGAGCTCTAG '3 ||||| ||||||||||||o|| 3' GACTTATAACCTTACTTCCCTCGAGGTCGAAG '5	3.5	-35.4	-39.1	0.9053708439897697	0.0015030057603290237
856	>TTTGGATTGAAGGGAGCTCTAG	AT4G15530.5	1	915	9	9.0	3.646613936629143	198	5990.741581192702	5' TTTGGAT-TGAAGGGAGCTCTAG '3 ||||||| ||||||o|o|||| | 3' CGAAGAAACCTAGACTTCCTTTGAGAACTGGG '5	3.0	-28.1	-39.1	0.7186700767263428	6.835270791812897E-4
857	>TTTGGATTGAAGGGAGCTCTAG	AT5G06100.2	2	1172	202	102.5	81.84622391100964	198	5990.741581192702	5' TTTGGATTGAAGGGAGCTCTAG '3 ||||| ||||||||||||o|| 3' GACTTATAACCTTACTTCCCTCGAGGTCGAAG '5	3.5	-35.4	-39.1	0.9053708439897697	0.008518647813146374
858	>AAGCATTGCGATGGTCCCTG	AT4G36032.1	3	1772	2	2.0	0.810358652584254	33	998.4569301987837	5' AAGCATTG-CGATGGTCCCTG '3 |||||||| ||||||||| o 3' ACTTTTTCGTAACTGCTACCAGGTTTCTACGG '5	3.5	-27.5	-38.1	0.7217847769028871	0.01738293100516286
859	>TTTTGCATATACTCGAATACC	AT1G62670.1	2	1472	8	2.6666666666666665	3.241434610337016	163	4931.7721097697495	5' TTTTGCATATACTCGAATACC '3 o|||||| |||||||||||| 3' AATGAGGAAACGTCTATGAGCTTATGTTGGTA '5	3.5	-24.1	-30.9	0.7799352750809062	0.025335150954576724
860	>TTTTGCATATACTCGAATACC	AT1G62930.1	0	1469	313	156.5	126.82112912943573	163	4931.7721097697495	5' TTTTGCATATACTCGAATACC '3 ||||||| ||||||||||||| 3' AATGAGAAAACGTCTATGAGCTTATGGTGGTT '5	2.0	-26.6	-30.9	0.8608414239482202	9.387467213294309E-4
861	>TTTTGCATATACTCGAATACC	AT1G63080.1	0	1512	313	156.5	126.82112912943573	163	4931.7721097697495	5' TTTTGCATATACTCGAATAC-C '3 ||||||| |||||||||||| 3' AATGAGAAAACGTCTATGAGCTTATGTTTGGTA '5	4.0	-24.1	-30.9	0.7799352750809062	0.0028391148330332294
862	>TTTTGCATATACTCGAATACC	AT2G39681.1	3	640	7	7.0	2.8362552840448894	163	4931.7721097697495	5' TTTTGCATATACTCGAATACC '3 ||||||||||||||||||||| 3' AATGAGAAAACGTATATGAGCTTATGGATATA '5	0.0	-30.9	-30.9	1.0	0.03748894782058487
863	>TTTTGATCTTCGAAACCAA	AT4G33380.1	3	394	3	3.0	1.215537978876381	10	302.56270612084353	5' TTTTGATCTTCGAAACC-AA '3 o||o|||||||||| || || 3' TCCAAGGAAGCTAGAAGCTTAGGCTTATCTAA '5	3.5	-20.2	-26.3	0.768060836501901	0.04264745634992084
864	>GCCAACCTTGCTCTGATACCATA	AT5G16730.1	2	1427	6	6.0	2.431075957752762	11	332.8189767329279	5' GCCAACC-TTGCTCTGATACCATA '3 |||||| ||||||||||||| o| 3' GTGACGGGTTGGCAACGAGACTATGGAGTTCT '5	3.5	-34.8	-42.6	0.8169014084507041	0.03951880740827851
865	>TTTGGTTTGAAGGGAGCTCTA	AT2G34010.1	0	449	343	343.0	138.97650891819956	10	302.56270612084353	5' TTTGGTTTGAAGGGAGCTCTA '3 |||||||||||||| |||||| 3' TTCTAGAAACCAAACTTCCCCCGAGATACTTA '5	1.0	-31.3	-36.1	0.8670360110803323	8.326394671107629E-4
866	>TTTGGTTTGAAGGGAGCTCTA	AT4G15530.5	1	915	9	9.0	3.646613936629143	10	302.56270612084353	5' TTTGG-TTTGAAGGGAGCTCTA '3 ||||| |o||||||o|o|||| 3' CGAAGAAACCTAGACTTCCTTTGAGAACTGGG '5	4.0	-27.2	-36.1	0.7534626038781163	0.0020491799290901502
867	>TTTATTCTATTCCACCTCTTAG	AT4G31530.2	2	533	6	6.0	2.431075957752762	11	332.8189767329279	5' TTTATTCTATTCCACCTCTTAG '3 ||| ||| |||||||||||||| 3' CCTCACAAAAGAAG-TAAGGTGGAGAATCTTCC '5	3.0	-24.5	-32.6	0.7515337423312883	0.040833332756073926
868	>TTTGGATTGAAGGGAGCTCTAT	AT2G34010.1	0	449	343	343.0	138.97650891819956	70	2117.938942845905	5' TTTGGATTGAAGGGAGCTCTAT '3 ||||| |||||||| ||||||| 3' TTCTAGAAACCAAACTTCCCCCGAGATACTTA '5	3.0	-28.1	-37.6	0.7473404255319149	8.326394671107629E-4
869	>TTTGGATTGAAGGGAGCTCTAT	AT4G15530.5	1	915	9	9.0	3.646613936629143	70	2117.938942845905	5' TTTGGAT-TGAAGGGAGCTCTAT '3 ||||||| ||||||o|o|||| 3' CGAAGAAACCTAGACTTCCTTTGAGAACTGGG '5	4.0	-28.1	-37.6	0.7473404255319149	0.0013665869490946392
870	>ATGCCCTTAGATGTTCTGG	AT5G47690.3	3	4481	4	4.0	1.620717305168508	35	1058.9694714229524	5' ATGCCCTTAGATGTTCTGG '3 | ||||| |||||||||| 3' AAGCTTAAA-GGGAAACTACAAGACCTGAAGAA '5	4.0	-24.0	-33.6	0.7142857142857143	0.048051591576729
871	>AAGCATTTGCCAAGGATGTT	AT5G19010.1	2	1011	5	5.0	2.025896631460635	9	272.3064355087592	5' AAGCATTTGCCAAGGATGTT '3 |||||||||||| ||||| 3' ACGTTAGTCGTAAACGGTTA-TACAAAAACCCA '5	3.0	-23.3	-32.2	0.7236024844720497	0.039965369433306974
872	>CTGAAAGTGACTACATCGGGGT	AT1G62860.1	3	992	5	5.0	2.025896631460635	20	605.1254122416871	5' CTGAAAGTGACTACATCGGGGT '3 ||||||||o|| |||||o|||| 3' TTACGCGACTTTCATTGTTGTAGTCCCAGCTA '5	3.5	-31.5	-40.5	0.7777777777777778	0.005598436247439831
873	>ATTTCTAGTTCGTCGATATGT	AT1G69760.1	2	437	16	16.0	6.482869220674032	15	453.8440591812653	5' ATTTCTAGTTCGTCGATATGT '3 |||o||||||||||| | || 3' AATCCCTAAGGATCAAGCAGC-AGTCAACGAAG '5	4.0	-21.7	-30.8	0.7045454545454545	0.027802481325662654
874	>TTAGATTCACGCACAAACTCT	AT1G31280.1	0	3233	456	456.0	184.7617727892099	360	10892.257420350368	5' TTAGATTCACGCACAAACTC-T '3 |||||||||||||||||||| | 3' TGGGTTAATCTAAGTGCGTGTTTGAGGAAAAGA '5	1.0	-32.6	-33.2	0.9819277108433735	3.009328919650889E-4
875	>TTTTGATCTTCGAAACTAAT	AT4G33380.1	3	394	3	3.0	1.215537978876381	28	847.1755771383619	5' TTTTGATCTTCGAAACT-AAT '3 o||o|||||||||| |o ||| 3' TCCAAGGAAGCTAGAAGCTTAGGCTTATCTAA '5	4.0	-18.0	-25.3	0.7114624505928854	0.04264745634992084
876	>TTGAAGAGGACTTGGAACTTCGAT	AT1G66700.1	0	358	74	16.0	29.983270145617396	786	23781.428701098303	5' TTGAAGAGGACTTGGAACTTCGAT '3 |||||||||||||||||||o o 3' TTTAGTAACTTCTCCTGAACCTTGAGCTACAA '5	4.0	-36.6	-41.0	0.8926829268292683	0.0015631103511895006
877	>TTGAAGAGGACTTGGAACTTCGAT	AT3G44860.1	0	331	31	31.0	12.560559115055938	786	23781.428701098303	5' TTGAAGAGGACTTGGAACTTCGAT '3 |||||||oo|||||||||| |||| 3' CTTAGTAACTTCTTTTGAACCTTGA-GCTAAGG '5	3.0	-31.1	-41.0	0.7585365853658537	8.237232289950436E-4
878	>AAGCTCAGGAGGGATAGCGCCG	AT3G17185.1	2	472	91	40.0	36.87131869258356	10	302.56270612084353	5' AAGCTCAGGAGGGATAGCGCCG '3 |||||||||||||||| o| o 3' CCTCTAATCGAGTCCTCCCTATC-TGTTCCATC '5	4.0	-34.0	-46.7	0.728051391862955	0.026164743568367843
879	>AGCGGCTGGAAGAGCACCGCA	AT2G26780.1	3	4747	2	2.0	0.810358652584254	8	242.05016489667486	5' AGCGGCTGGAAGAGCACCGCA '3 ||||o|||o||||||||| | 3' CACCGTTCGCTGACTTTCTCGTGG-ATCCCGTA '5	4.0	-34.2	-45.8	0.7467248908296944	0.008614781883340972
880	>TGAAGCTGCCAGCATGATCTAC	AT5G37020.1	2	2381	9	9.0	3.646613936629143	102	3086.139602432604	5' TG-AAGCTGCCAGCATGATCTAC '3 |o ||||||||||| ||||||| 3' TGCTTATGTTCGACGGTCGGACTAGATTCCCC '5	4.0	-31.5	-41.6	0.7572115384615384	0.0017734266671325383
881	>GAGCTCAGGAGGGATAGCGCC	AT3G17185.1	2	472	91	40.0	36.87131869258356	9	272.3064355087592	5' GAGCTCAGGAGGGATAGCGCC '3 |||||||||||||||| o| 3' CCTCTAATCGAGTCCTCCCTATC-TGTTCCATC '5	3.5	-34.1	-46.3	0.736501079913607	0.026164743568367843
882	>TCCTAAGTCCAACATAGCGTTCGA	AT5G18040.1	2	686	7	7.0	2.8362552840448894	216	6535.354452210221	5' TCCTAAGTCCAACATAGCGTTCGA '3 o||||||||||||||||||| o 3' ACTGTAGGGATTCAGGTTGTATCGCAC-TAAGG '5	4.0	-34.9	-42.8	0.8154205607476636	0.004734851025214537
883	>TTCTAAGTCCAACATAGCGTAGA	AT5G18040.1	2	686	7	7.0	2.8362552840448894	6	181.53762367250613	5' TTCTAAGTCCAACATAGCGTAGA '3 oo|||||||||||||||||| o 3' ACTGTAGGGATTCAGGTTGTATCGCACTAAGG '5	4.0	-32.5	-38.2	0.8507853403141361	0.004734851025214537
884	>TTCTAAGTCCAACATAGCGTATT	AT5G18040.1	2	686	7	7.0	2.8362552840448894	36	1089.2257420350368	5' TTCTAAGTCCAACATAGCGTA-TT '3 oo|||||||||||||||||| || 3' ACTGTAGGGATTCAGGTTGTATCGCACTAAGG '5	3.5	-32.3	-35.7	0.9047619047619047	0.004734851025214537
885	>CATGAATGGATTAACGAGATT	AT2G44160.1	2	499	5	2.5	2.025896631460635	22	665.6379534658558	5' CATGAATG-GATTAACGAGATT '3 |o||||| |||||||o||||o 3' GAACGATGCTTACACTAATTGTTCTAGGTTTC '5	4.0	-22.5	-30.6	0.7352941176470588	0.015868830630732966
886	>GGTGAGGGACGACGATTTT	AT5G01450.1	3	30	2	2.0	0.810358652584254	9	272.3064355087592	5' GGTGAGGGACGACGATTTT '3 || |||o||||||||o||| 3' TTTGAACCTCTCTCTGCTGCTGAAACCTTTTT '5	3.5	-27.1	-34.3	0.7900874635568514	0.0472382303493355
887	>TTCCGCAGCTTTCTTGAACTT	AT2G22840.1	0	792	4407	3094.0	1785.6252909694035	8	242.05016489667486	5' TTCCGCA-GCTTTCTTGAACTT '3 ||||o|| |||||||||||| 3' ACCGGAAGGTGTCCGAAAGAACTTGCTACCGC '5	4.0	-28.6	-34.9	0.8194842406876791	0.003844037089482555
888	>TTCCGCAGCTTTCTTGAACTT	AT2G36400.1	0	757	1030	1030.0	417.3347060808908	8	242.05016489667486	5' TTCCGCA-GCTTTCTTGAACTT '3 ||||o|| |||||||||||| 3' CCTCAAAGGTGTCCGAAAGAACTTGCCAACGC '5	4.0	-28.6	-34.9	0.8194842406876791	0.004380468717807728
889	>TTCCGCAGCTTTCTTGAACTT	AT2G45480.1	0	525	6	6.0	2.431075957752762	8	242.05016489667486	5' TTCCGC-AGCTTTCTTGAACTT '3 ||||o| ||||||||||||| | 3' CTTCTAAGGTGTTCGAAAGAACTTGCAAATGC '5	3.0	-28.6	-34.9	0.8194842406876791	6.472491909385036E-4
890	>TTCCGCAGCTTTCTTGAACTT	AT3G52910.1	0	753	14	14.0	5.672510568089779	8	242.05016489667486	5' TTCCGCA-GCTTTCTTGAACTT '3 ||||o|| |||||||||||| 3' CGCCAAAGGTGTCCGAAAGAACTTGCCAAAGA '5	4.0	-28.6	-34.9	0.8194842406876791	0.004784680031990174
891	>TTCCGCAGCTTTCTTGAACTT	AT4G37740.1	0	921	3102	2063.0	1256.866270158178	8	242.05016489667486	5' TTCCGCA-GCTTTCTTGAACTT '3 ||||o|| |||||||||||| 3' ACCTGAAGGTGTCCGAAAGAACTTGCTACTGC '5	4.0	-28.6	-34.9	0.8194842406876791	0.0036687590642285883
892	>TTCCGCAGCTTTCTTGAACTT	AT5G35407.1	3	116	24	24.0	9.724303831011047	8	242.05016489667486	5' TTCCGCAGCTTTCTTGAACTT '3 o ||o|||||||||||| ||| 3' TACAAAAGG-GGTGTCGAAAGAACTCGAAGGTTT '5	3.5	-26.3	-34.9	0.7535816618911175	0.03462745240197951
893	>TCCTCAGTAGCTCAGTGGC	AT5G59290.2	3	522	2	2.0	0.810358652584254	9	272.3064355087592	5' TCCTCAGTAGCTCAGTGGC '3 |||o||||||||| ||| 3' CTGTAAAGGGGTCATCGAGAGACCAACTCCCA '5	4.0	-28.7	-38.5	0.7454545454545455	0.017198763725842947
894	>CTGACCCGAGTAGCATGGGG	AT2G13560.1	2	872	9	9.0	3.646613936629143	61	1845.6325073371456	5' CTGACCCGAGTAGCATGGGG '3 | |||||o|||| ||||||| 3' AACAACGTCTGGGTTCAT-GTACCCCAGCAACG '5	4.0	-30.6	-42.4	0.7216981132075472	0.0300903456970274
895	>CTATACACATGAGAGATTCGGACT	AT1G43250.1	0	5158	2	0.3333333333333333	0.810358652584254	17	514.356600405434	5' CTATACACATGAGAGATTCGGACT '3 ||||||||||||| o|oo|||||| 3' CGAAGGGATATGTGTACTCATTGGGCCTGATT '5	2.5	-33.0	-41.2	0.8009708737864077	5.663583227603075E-4
896	>CTATACACATGAGAGATTCGGACT	AT2G22350.1	0	806	2	0.3333333333333333	0.810358652584254	17	514.356600405434	5' CTATACACATGAGAGATTCGGACT '3 |||||||||||||||||||||||| 3' CGAAGGGATATGTGTACTCTCTAAGCCTGATA '5	0.0	-41.2	-41.2	1.0	0.0021108197084663827
897	>CTATACACATGAGAGATTCGGACT	AT3G45253.1	0	5172	2	0.3333333333333333	0.810358652584254	17	514.356600405434	5' CTATACACATGAGAGATTCGGACTT '3 ||||||||||||||o|| ||||| 3' CGAAGGGATATGTGTACTCTTTATGCCTG-TTTA '5	3.5	-33.5	-41.2	0.8131067961165048	9.407337390284765E-4
898	>CTATACACATGAGAGATTCGGACT	AT5G35416.1	0	4578	2	0.3333333333333333	0.810358652584254	17	514.356600405434	5' CTATACACATGAGAGATTCGGACTT '3 ||||||||||||| o|||||||| 3' CGAAGGGATATGTGTACTCATTAAGCCTG-TTTA '5	3.5	-33.4	-41.2	0.8106796116504853	0.0010620220421253546
899	>CTATACACATGAGAGATTCGGACT	AT5G49743.1	0	84	2	0.3333333333333333	0.810358652584254	17	514.356600405434	5' CTATACACATGAGAGATTCGGACT '3 |||||||||||||||||||||||| 3' CGAAGGGATATGTGTACTCTCTAAGCCTGATA '5	0.0	-41.2	-41.2	1.0	0.008988901242322433
900	>GGGGATATGGCGGAATTGGT	AT1G60525.1	2	112	12	12.0	4.862151915505524	15	453.8440591812653	5' GGGGAT-ATGGCGGAATTGGT '3 ||o||| ||||||||||||| 3' GTACTCCTCTAGCACCGCCTTAACCACTTAAG '5	4.0	-31.1	-38.6	0.805699481865285	0.003639671648415721
901	>GCTGCCGTGATCGGCGTCGGC	AT1G22710.1	2	1320	7	7.0	2.8362552840448894	32	968.2006595866994	5' GCTGCCGTGATCGGCGTCGGC '3 ||o||||||||| |||||| 3' AAATCGCGGCGGCACTAG-AGCAGCCACTAAGA '5	4.0	-35.6	-48.0	0.7416666666666667	0.04236470240007595
902	>GTTCCACAGCTTTCTTGAACTG	AT4G37740.1	3	922	6	6.0	2.431075957752762	19	574.8691416296028	5' GTTCCACA-GCTTTCTTGAACTG '3 ||||||| |||||||||||| o 3' AACCTGAAGGTGTCCGAAAGAACTTGCTACTG '5	3.5	-29.7	-37.7	0.7877984084880636	0.018810541805339587
903	>AGTCTAAGGGAAAATGTATGAGCC	AT1G60780.1	3	1812	2	2.0	0.810358652584254	7	211.79389428459046	5' AGTCTAAGGGAAAATGTATGAGCC '3 |||||||o|||||||o ||||o|| 3' ACATCGTCAGATTTCCTTTTAT-TACTTGGTAC '5	3.0	-29.7	-41.3	0.7191283292978209	0.02983569570818423
904	>GTTCCATTGTCTTGCTTCTTTCGT	AT4G11160.1	3	2330	2	2.0	0.810358652584254	9	272.3064355087592	5' GTTCCATTGTCTTGCTTCTTTCGT '3 ||||||o |||||| ||||oo||| 3' GGCTGGACAAGGTG-CAGAACAAAGAGGGCAAA '5	4.0	-28.3	-39.8	0.7110552763819096	0.0057417000378220395
905	>ACTCTATAACTTCTATACCGTGA	AT4G06477.1	3	3985	3	3.0	1.215537978876381	8	242.05016489667486	5' ACTCTATAACTTCTATACCGTGA '3 |||||||||||||||||||o||| 3' AAATACTGAGATATTGAAGATATGGTACTCCG '5	0.5	-34.5	-36.3	0.9504132231404959	0.0023258517866088235
906	>TTCTAAGTCCAACATAGCGTT	AT5G18040.1	2	686	7	7.0	2.8362552840448894	57	1724.607424888808	5' TTCTAAGTCCAACATAGCGTTT '3 oo|||||||||||||||||| 3' ACTGTAGGGATTCAGGTTGTATCGCA-CCTAAGG '5	3.5	-32.0	-33.3	0.9609609609609611	0.004734851025214537
907	>TTGACAGAAGATAGAGAGCATT	AT1G27360.1	2	1264	52	52.0	21.069324967190603	32	968.2006595866994	5' TTGACAGAAGATAGAGAGCATT '3 ||||||||||| ||||||||o 3' TTCTCCAACTGTCTTCTCTCTCTCGTGCCACC '5	3.5	-31.3	-35.6	0.8792134831460674	0.0020202014088528397
908	>TTGACAGAAGATAGAGAGCATT	AT1G27370.1	2	2379	147	34.0	59.56136096494267	32	968.2006595866994	5' TTGACAGAAGATAGAGAGCA-TT '3 ||||||||||| |||||||| | 3' TTCATCAACTGTCTTCTCTCTCTCGTGACATC '5	4.0	-29.9	-35.6	0.8398876404494381	0.006632659673179275
909	>TTGACAGAAGATAGAGAGCATT	AT1G69170.1	3	1308	24	24.0	9.724303831011047	32	968.2006595866994	5' TTGACAGAAGATAGAGAGCATT '3 o|||||||||| ||||||||o 3' TGACTCGACTGTCTTCTCTCTCTCGTGCTCAT '5	4.0	-31.3	-35.6	0.8792134831460674	0.003312169284175881
910	>TTGACAGAAGATAGAGAGCATT	AT2G42200.1	1	948	16	16.0	6.482869220674032	32	968.2006595866994	5' TTGACAGAAGATAGAGAGCATT '3 ||||||||||| ||||||||o 3' CACCTAAACTGTCTTCTCTCTCTCGTGTCAAA '5	3.5	-31.2	-35.6	0.8764044943820224	0.0040431217802268105
911	>TTGACAGAAGATAGAGAGCATT	AT3G57920.1	0	856	24	24.0	9.724303831011047	32	968.2006595866994	5' TTGACAGAAGATAGAGAGCATT '3 ||||||||||| ||||||||o 3' TACTCAAACTGTCTTCTCTCTCTCGTGTCGAA '5	3.5	-31.2	-35.6	0.8764044943820224	0.002209130275624971
912	>TTGACAGAAGATAGAGAGCATT	AT5G43270.2	0	1160	981	53.5	397.4809190925766	32	968.2006595866994	5' TTGACAGAAGATAGAGAGCATTT '3 ||||||||||| ||||||||o o 3' AACTTAAACTGTCTTCTCTCTCTCGTG-GGTAGT '5	4.0	-31.2	-35.6	0.8764044943820224	0.003741810527672973
913	>TCAATGCATTGAAAGTGACTTTT	AT1G62590.1	0	1050	86	21.5	34.845422061122925	74	2238.964025294242	5' TCAATGCATTGAAAGTGACT-TTT '3 ||||||||||||| |||||| | 3' GTAGCTAGTTACGTAACTTGCACTGATTTAAT '5	4.0	-26.7	-33.1	0.8066465256797583	0.001823569163374783
914	>TCAATGCATTGAAAGTGACTTTT	AT1G63150.1	0	997	86	21.5	34.845422061122925	74	2238.964025294242	5' TCAATGCATTGAAAGTGACTTTT '3 ||||||||||||||||o|| o 3' GTAGCTAGTTACGTAACTTTCATTGTTGTAAC '5	4.0	-27.8	-33.1	0.8398791540785498	0.001969957540544076
915	>TCAATGCATTGAAAGTGACTTTT	AT1G63330.1	0	775	86	21.5	34.845422061122925	74	2238.964025294242	5' TCAATGCATTGAAAGTGACT-TTT '3 ||||||||||||| |||||| | 3' GTAGCTAGTTACGTAACTTGCACTGATTTAAT '5	4.0	-26.7	-33.1	0.8066465256797583	0.0024074620443007566
916	>TCAATGCATTGAAAGTGACTTTT	AT5G41170.1	0	892	86	21.5	34.845422061122925	74	2238.964025294242	5' TCAATGCATTGAAAGTGACTTTT '3 |||||||||||||||||| | o 3' GTAGCTAGTTACGTAACTTTCACTAATGTAGT '5	3.5	-26.7	-33.1	0.8066465256797583	4.810004810005264E-4
917	>TGGGATTGTGACACGTTTAGACA	AT2G28470.1	2	2539	8	8.0	3.241434610337016	7	211.79389428459046	5' TGGGATTGTGACACGTTTAGACA '3 ||o||o|||||||| ||||||| 3' CCACCTACTCTGACACTGTGGCAATCTGTTTC '5	4.0	-31.0	-39.8	0.7788944723618091	0.023294931088939985
918	>TTTGACAGAAGATAGAGAGCAC	AT5G43270.2	3	1161	9	9.0	3.646613936629143	7	211.79389428459046	5' TTTGACAGAAGATAGAGAGCAC '3 |||||||||||| ||||||||| 3' CAACTTAAACTGTCTTCTCTCTCTCGTGGTAG '5	2.0	-32.9	-37.2	0.8844086021505375	0.04810195923141469
919	>TTGGACTGAAGGGAGCTCCCTT	AT1G30210.1	0	1142	45	45.0	18.233069683145715	122	3691.2650146742913	5' TTGGACTGAAGGGAGCTCCCTT '3 ||||||||||||| |o|||| 3' ACACTTAACCTGACTTCCC-AGGGGGATGATGA '5	3.5	-34.8	-44.1	0.7891156462585033	0.0012102873323991403
920	>TTGGACTGAAGGGAGCTCCCTT	AT1G53230.1	2	1195	40	40.0	16.20717305168508	122	3691.2650146742913	5' TTGGACTGAAGGGAGCTCCCTT '3 |||||||||||| o| ||||o 3' CACAATTACCTGACTTCCCCTG-GGGAGACACT '5	4.0	-32.7	-44.1	0.7414965986394558	0.04101664028862895
921	>TTGGACTGAAGGGAGCTCCCTT	AT3G15030.1	2	1487	16	16.0	6.482869220674032	122	3691.2650146742913	5' TTGGACTGAAGGGAGCTCCCTT '3 o|||||||||||| o|o|| o| 3' GACATTGACCTGACTTCCCCTGGGGAGACTCT '5	4.0	-33.2	-44.1	0.7528344671201814	0.04315176381747765
922	>TTGGACTGAAGGGAGCTCCCTT	AT4G18390.1	0	1387	15	15.0	6.077689894381906	122	3691.2650146742913	5' TTGGACTGAAGGGAGCTCCCTT '3 ||||||||||||| |o|||| 3' CAACTTAACCTGACTTCCC-AGGGGGACAACTT '5	3.5	-34.9	-44.1	0.7913832199546484	0.0010955901670105517
923	>GTCCACAGCTTTCTTGAACTT	AT1G20570.1	2	2629	4	2.0	1.620717305168508	39	1179.9945538712898	5' GTCCACAGC-TTTCTTGAACTT '3 |o||||||| ||||||||||o 3' ACTAACGGGTGTCGAAAAGAACTTGGTGTTTT '5	3.5	-30.8	-35.1	0.8774928774928775	0.002744894671591447
924	>GTCCACAGCTTTCTTGAACTT	AT2G22840.1	0	792	4407	3094.0	1785.6252909694035	39	1179.9945538712898	5' GTCCACA-GCTTTCTTGAACTT '3 |||||| |||||||||||| 3' ACCGGAAGGTGTCCGAAAGAACTTGCTACCGC '5	4.0	-28.8	-35.1	0.8205128205128205	0.004939616839343519
925	>GTCCACAGCTTTCTTGAACTT	AT2G36400.1	0	757	1030	1030.0	417.3347060808908	39	1179.9945538712898	5' GTCCACA-GCTTTCTTGAACTT '3 |||||| |||||||||||| 3' CCTCAAAGGTGTCCGAAAGAACTTGCCAACGC '5	4.0	-28.8	-35.1	0.8205128205128205	0.005628503106329341
926	>GTCCACAGCTTTCTTGAACTT	AT2G45480.1	0	525	6	6.0	2.431075957752762	39	1179.9945538712898	5' GTCCAC-AGCTTTCTTGAACTT '3 ||||| ||||||||||||| | 3' CTTCTAAGGTGTTCGAAAGAACTTGCAAATGC '5	3.0	-28.8	-35.1	0.8205128205128205	0.0012940794503618624
927	>GTCCACAGCTTTCTTGAACTT	AT3G52910.1	0	753	14	14.0	5.672510568089779	39	1179.9945538712898	5' GTCCACA-GCTTTCTTGAACTT '3 |||||| |||||||||||| 3' CGCCAAAGGTGTCCGAAAGAACTTGCCAAAGA '5	4.0	-28.8	-35.1	0.8205128205128205	0.006147521802954081
928	>GTCCACAGCTTTCTTGAACTT	AT4G37740.1	0	921	3102	2063.0	1256.866270158178	39	1179.9945538712898	5' GTCCACA-GCTTTCTTGAACTT '3 |||||| |||||||||||| 3' ACCTGAAGGTGTCCGAAAGAACTTGCTACTGC '5	4.0	-28.8	-35.1	0.8205128205128205	0.004714501569922147
929	>GTCCACAGCTTTCTTGAACTT	AT5G35407.1	3	116	24	24.0	9.724303831011047	39	1179.9945538712898	5' GTCCACAGCTTTCTTGAACTT '3 o||||||||||||||| ||| 3' TACAAAAGGGTGTCGAAAGAACTCGAAGGTTT '5	3.0	-28.0	-35.1	0.7977207977207977	0.03462745240197951
930	>GGGGATATGGCGGAATTGG	AT1G60525.1	2	112	12	12.0	4.862151915505524	56	1694.3511542767237	5' GGGGAT-ATGGCGGAATTGG '3 ||o||| |||||||||||| 3' GTACTCCTCTAGCACCGCCTTAACCACTTAAG '5	4.0	-29.4	-36.9	0.7967479674796748	0.003639671648415721
931	>AATTGTCGGGAGGGAAGCGGAT	AT1G61040.1	3	38	2	2.0	0.810358652584254	17	514.356600405434	5' AATTGTCGGGAGGGAAGCGGAT '3 ||||||||o|||| ||||o||| 3' ACAGCTTTAACAGCTCTCC-TTCGTCTACGACT '5	2.5	-30.5	-42.6	0.715962441314554	0.004286693912504025
932	>AAGTAACATCCTGTCAAACCCGTC	AT2G12440.1	3	4643	2	2.0	0.810358652584254	8	242.05016489667486	5' AAGTAACATCCTGTCAAACCCGTC '3 ||||||| |||||||||||||||| 3' CAATAATTCATTGCAGGACAGTTTGGGCAGGA '5	2.0	-38.0	-42.4	0.8962264150943396	3.104144032283207E-4
933	>TTAGAGGTAGAGATAGATAT	AT1G69850.1	2	32	10	10.0	4.05179326292127	24	726.1504946900245	5' TTAGAGGTAGAGATAGATAT '3 || ||||||||| |||||| 3' AGTTTGAAACTCCATCTC-CTCTATATTTTTTT '5	4.0	-21.0	-30.0	0.7	0.025844261948924196
934	>AAGCATTGCGATGGTCCCT	AT4G36032.1	3	1772	2	2.0	0.810358652584254	17	514.356600405434	5' AAGCATTG-CGATGGTCCCT '3 |||||||| ||||||||| 3' ACTTTTTCGTAACTGCTACCAGGTTTCTACGG '5	3.0	-27.5	-35.5	0.7746478873239436	0.01738293100516286
935	>CAACCATAAACGATGCCGAC	AT2G30360.1	3	1235	2	2.0	0.810358652584254	10	302.56270612084353	5' CAACCA-TAAACGATGCCGAC '3 |||||| o||||o|| ||||| 3' ATGATGTTGGTCGTTTGTTAGGGCTGTTTAGG '5	4.0	-25.1	-34.6	0.7254335260115607	0.011944911479880083
936	>TTCGATGTCTAGCAGTGCCT	AT1G53290.1	3	525	3	3.0	1.215537978876381	10	302.56270612084353	5' TTCGATGTCTAGCAGTGCCT '3 ||||||o|||||||||o| 3' GAGGAGAAGCTATAGATCGTCATG-CCTTCAGTA '5	3.5	-29.1	-37.1	0.784366576819407	0.006864407616948176
937	>TGCCTGGCTCCCTGTATGCC	AT1G77850.1	0	1420	1266	632.0	512.9570270858328	169	5113.3097334422555	5' TGCCTGGCTCCCTGTATGCC '3 ||||||||||||||o||||| 3' AGTATAACGGACCGAGGGACGTACGGTCGTCC '5	0.5	-43.8	-43.8	1.0	4.863813229571967E-4
938	>TGCCTGGCTCCCTGTATGCC	AT2G28350.1	0	1340	307	307.0	124.39005317168298	169	5113.3097334422555	5' TGCCTGGCTCCCTGTAT-GCC '3 ||||||||||||||||| | 3' ACTCGAACGGACCGAGGGACATAAGGACGTCC '5	3.0	-35.5	-43.8	0.8105022831050229	0.0013357077485597335
939	>TGCCTGGCTCCCTGTATGCC	AT4G30080.1	0	1519	363	239.0	147.08009544404212	169	5113.3097334422555	5' TGCCTGGCTCCCTGTA-TGCC '3 |||||||||||||||| || 3' CGTAATACGGACCGAGGGACATTTGGGTGCCC '5	3.0	-36.7	-43.8	0.8378995433789955	0.0012815034749342757
940	>TTTTGGAATTTTCGTGTTGGT	AT2G03510.1	2	705	4	4.0	1.620717305168508	14	423.58778856918093	5' T-TTTGGAATTTTCGTGTTGGT '3 | |o||||||||||| ||||| 3' ATGTGAAGAGACCTTAAAAGCCGAACCACTGTG '5	4.0	-23.3	-30.0	0.7766666666666667	0.03485681327455403
941	>TGCCAAAGGAGAGTTGCCCTG	AT2G33770.1	3	751	22	22.0	8.913945178426793	113	3418.9585791655322	5' TGCCAAAGGAGAGTTGCCCT-G '3 |||||||||||| |||||| | 3' AGGTTAACGGTTTCCTCTATACGGGATCCTTAC '5	4.0	-34.2	-41.9	0.8162291169451075	0.03928455905302153
942	>TGCCAAAGGAGAGTTGCCCTG	AT2G33770.1	3	840	7	7.0	2.8362552840448894	113	3418.9585791655322	5' TGCCAAAGGAGAGTTGCCCTG '3 |||||||||||| |||||| o 3' GGCTTTACGGTTTCCTCTAAACGGG-TTTGCTTA '5	3.5	-32.5	-41.9	0.7756563245823389	0.01983907395419071
943	>TTAGATTCACGCACAAACTCTT	AT1G31280.1	0	3233	456	456.0	184.7617727892099	55	1664.0948836646396	5' TTAGATTCACGCACAAACTC-TT '3 |||||||||||||||||||| || 3' TGGGTTAATCTAAGTGCGTGTTTGAGGAAAGA '5	1.0	-32.6	-34.1	0.9560117302052786	3.009328919650889E-4
944	>TCCACAGCTTTCTTGAACTTT	AT1G20570.1	2	2629	4	2.0	1.620717305168508	9	272.3064355087592	5' TCCACAGCTTT-CTTGAACTTT '3 o|||||||||| |||||||o o 3' ACTAACGGGTGTCGAAAAGAACTTGGTGTTTT '5	3.5	-28.0	-33.3	0.8408408408408409	0.0013733904364411353
945	>TCCACAGCTTTCTTGAACTTT	AT1G80260.1	3	2783	4	2.0	1.620717305168508	9	272.3064355087592	5' TCCACAGCTTT-CTTGAACTTT '3 o|||||||||| |||||||o o 3' ACTAACGGGTGTCGAAAAGAACTTGGTGTTTC '5	3.5	-28.0	-33.3	0.8408408408408409	0.029682735141747463
946	>TTTGGATTGAAGGGAACTCTA	AT4G15530.5	1	915	9	9.0	3.646613936629143	5	151.28135306042176	5' TTTGGAT-TGAAGGGAACTCTA '3 ||||||| ||||||o|||||| 3' CGAAGAAACCTAGACTTCCTTTGAGAACTGGG '5	2.5	-28.1	-34.1	0.8240469208211144	6.835270791812897E-4
947	>AAGTAACGTCCTGTCAAACCCGT	AT2G12440.1	3	4643	2	2.0	0.810358652584254	19	574.8691416296028	5' AAGTAACGTCCTGTCAAACCCGT '3 ||||||||||||||||||||||| 3' CAATAATTCATTGCAGGACAGTTTGGGCAGGA '5	0.0	-40.9	-40.9	1.0	3.104144032283207E-4
948	>TTAGATTCACGCACAAACTCGA	AT1G31280.1	0	3233	456	456.0	184.7617727892099	26	786.6630359141932	5' TTAGATTCACGCACAAACTCGAA '3 |||||||||||||||||||| 3' TGGGTTAATCTAAGTGCGTGTTTGAGG-AAAAGA '5	3.0	-33.2	-35.9	0.9247910863509751	3.009328919650889E-4
949	>TTAGATTCACGCACAAACTCGA	AT4G21510.1	3	380	3	3.0	1.215537978876381	26	786.6630359141932	5' TTAGATTCACGCACA-AACTCGA '3 ||||||||||||| ||||||| 3' GATCTATCTCTAAGTGCGTGTGTTGAGCTTTA '5	4.0	-31.3	-35.9	0.871866295264624	0.0035072316347861676
950	>GCTGCCGTGATCGGCGTCGG	AT1G22710.1	2	1320	7	7.0	2.8362552840448894	235	7110.2235938398235	5' GCTGCCGTGATCGGCGTCGG '3 ||o||||||||| |||||| 3' AAATCGCGGCGGCACTAGA-GCAGCCACTAAGA '5	4.0	-34.7	-44.6	0.7780269058295964	0.04236470240007595
951	>TTTCTACCATCCGATCAACA	AT1G62860.1	3	646	5	2.5	2.025896631460635	55	1664.0948836646396	5' T-TTCTACCATCCGATCAACA '3 | ||||||||||||||||||| 3' CTGGAAAGAAGATGGTAGGCTAGTTGTTCTCGA '5	1.0	-32.4	-32.6	0.9938650306748466	0.011165530006463031
952	>TTTCTACCATCCGATCAACA	AT2G39681.1	3	597	81	81.0	32.81952542966229	55	1664.0948836646396	5' TTTCTACCATCCGATCAACA '3 |||||||||||||||||||| 3' GGATACAAAGATGGTAGGCTAGTTGTTCTCAA '5	0.0	-32.6	-32.6	1.0	0.03748894782058487
953	>AAACGGGAATGGAGCGAAGAACA	AT5G08300.1	2	92	23	23.0	9.319124504718921	26	786.6630359141932	5' AA-ACGGGAATGGAGCGAAGAACA '3 || ||||o||||||||o||||| | 3' CACACTTCTGCCTTTACCTCGTTTCTTTTAAG '5	3.5	-31.1	-41.0	0.7585365853658537	0.046461805075303286
954	>TTGACAGAAGATAGAGAGCACG	AT1G27360.1	2	1264	52	52.0	21.069324967190603	12	363.07524734501226	5' TTGACAGAAGATAGAGAGCACG '3 ||||||||||| |||||||||| 3' TTCTCCAACTGTCTTCTCTCTCTCGTGCCACC '5	2.0	-34.4	-38.7	0.8888888888888888	6.738544474393926E-4
955	>TTGACAGAAGATAGAGAGCACG	AT1G27370.1	2	2379	147	34.0	59.56136096494267	12	363.07524734501226	5' TTGACAGAAGATAGAGAGCACG '3 ||||||||||| ||||||||| 3' TTCATCAACTGTCTTCTCTCTCTCGTGACATC '5	3.0	-33.4	-38.7	0.8630490956072351	0.0022157926685566487
956	>TTGACAGAAGATAGAGAGCACG	AT1G69170.1	3	1308	24	24.0	9.724303831011047	12	363.07524734501226	5' T-TGACAGAAGATAGAGAGCACG '3 |||||||||| |||||||||| 3' TGACTCCGACTGTCTTCTCTCTCTCGTGCTCAT '5	4.0	-34.2	-38.7	0.8837209302325582	0.004413786034188849
957	>TTGACAGAAGATAGAGAGCACG	AT2G42200.1	1	948	16	16.0	6.482869220674032	12	363.07524734501226	5' TTGACAGAAGATAGAGAGCACGG '3 ||||||||||| ||||||||| o 3' CACCTAAACTGTCTTCTCTCTCTCGTG-TTCAAA '5	3.5	-33.4	-38.7	0.8630490956072351	0.008069896726723869
958	>TTGACAGAAGATAGAGAGCACG	AT3G57920.1	0	856	24	24.0	9.724303831011047	12	363.07524734501226	5' TTGACAGAAGATAGAGAGCACGG '3 ||||||||||| ||||||||| o 3' TACTCAAACTGTCTTCTCTCTCTCGTG-TTCGAA '5	3.5	-33.4	-38.7	0.8630490956072351	0.0044133802946753065
959	>TTGACAGAAGATAGAGAGCACG	AT5G43270.2	0	1160	981	53.5	397.4809190925766	12	363.07524734501226	5' TTGACAGAAGATAGAGAGCACGG '3 ||||||||||| ||||||||| 3' AACTTAAACTGTCTTCTCTCTCTCGTG-GGTAGT '5	4.0	-33.4	-38.7	0.8630490956072351	0.00498596674659646
960	>TTGACAGAAGATAGAGAGCACG	AT5G50570.1	0	1113	209	104.5	84.68247919505454	12	363.07524734501226	5' TTGACAGAAGATAGAGAGCACG '3 |||||||||| |||||||||o 3' TCCTCCTACTGTCTTCTCTCTCTCGTGTTAGT '5	3.5	-33.3	-38.7	0.8604651162790696	0.0034119956389864203
961	>TTGACAGAAGATAGAGAGCACG	AT5G50670.1	0	1113	209	104.5	84.68247919505454	12	363.07524734501226	5' TTGACAGAAGATAGAGAGCACG '3 |||||||||| |||||||||o 3' TCCTCCTACTGTCTTCTCTCTCTCGTGTTAGT '5	3.5	-33.3	-38.7	0.8604651162790696	0.004055418715079084
962	>TTTGGATTGAAGGGAGCTCTTCT	AT4G15530.5	1	915	9	9.0	3.646613936629143	5	151.28135306042176	5' TTTGGAT-TGAAGGGAGCTCTTCT '3 ||||||| ||||||o|o||||| 3' CGAAGAAACCTAGACTTCCTTTGAGAACTGGG '5	4.0	-28.6	-40.6	0.7044334975369458	6.835270791812897E-4
963	>AAGTAACGTCCTGCCAAACCCATT	AT2G12440.1	3	4643	2	2.0	0.810358652584254	11	332.8189767329279	5' AAGTAACGTCCTGCCAAACCCATTT '3 ||||||||||||| ||||||| | o 3' CAATAATTCATTGCAGGACAGTTTGGGCA-GGGA '5	3.5	-33.2	-42.5	0.7811764705882354	3.104144032283207E-4
964	>TGAAGCTGCCAGCATGATTTT	AT1G30330.2	0	3247	178	58.0	72.1219200799986	21	635.3816828537714	5' TG-AAGCTGCCAGCATGATTTT '3 |o ||||||||||| ||||o|o 3' TGTTTATGTTCGACGGTCGGACTAGAGTGTCC '5	4.0	-28.2	-35.8	0.7877094972067039	5.252790454368661E-4
965	>TGAAGCTGCCAGCATGATTTT	AT5G37020.1	2	2381	9	9.0	3.646613936629143	21	635.3816828537714	5' TGAAGCTGCCAGCATGATTTT '3 o ||||||||||| ||||o| 3' TGCTTATGG-TTCGACGGTCGGACTAGATTCCCC '5	4.0	-27.3	-35.8	0.7625698324022347	0.0035437082921213614
966	>TTTCTACCATCCGATCAACAAGG	AT1G62860.1	3	646	5	2.5	2.025896631460635	13	393.3315179570966	5' TTTCTACCATCCGATCAACAAGGG '3 o||||||||||||||||||||| o 3' CTGGAAGAAGATGGTAGGCTAGTTGTTC-TTCGA '5	2.0	-37.5	-39.4	0.9517766497461929	0.011165530006463031
967	>TTTCTACCATCCGATCAACAAGG	AT2G39681.1	3	597	81	81.0	32.81952542966229	13	393.3315179570966	5' TTTCTACCATCCGATCAACAAGGG '3 |||||||||||||||||||||| o 3' GGATACAAAGATGGTAGGCTAGTTGTTC-TTCAA '5	1.5	-37.5	-39.4	0.9517766497461929	0.03748894782058487
968	>TTGAAAGTGACTACATCGGGT	AT1G62910.1	0	989	182	45.5	73.74263738516711	9	272.3064355087592	5' TTGAAAGTGACTACATCGGGT '3 o||||||||||||||| || 3' TTACGCGACTTTCACTGATGTAAACCTAACTA '5	3.5	-25.9	-35.6	0.7275280898876404	0.002653926315777655
969	>TTGAAAGTGACTACATCGGGT	AT1G62930.1	2	977	182	45.5	73.74263738516711	9	272.3064355087592	5' TTGAAAGTGACTACATCGGGT '3 o||||||||||||||| || 3' TTACGCGACTTTCACTGATGTAAACCTAACTA '5	3.5	-25.9	-35.6	0.7275280898876404	0.030145123527547613
970	>TTGAAAGTGACTACATCGGGT	AT1G63080.1	2	1020	50	50.0	20.25896631460635	9	272.3064355087592	5' TTGAAAGTGACTACATCGGGT '3 |||||||||||||||| || 3' TTACTCAACTTTCACTGATGTAAACCTAACTA '5	3.0	-25.9	-35.6	0.7275280898876404	0.0031562647238790875
971	>TTGAAAGTGACTACATCGGGT	AT1G63130.1	2	1104	182	45.5	73.74263738516711	9	272.3064355087592	5' TTGAAAGTGACTACATCGGGT '3 o||||||||||||||| || 3' TTACGCGACTTTCACTGATGTAAACCTAACTA '5	3.5	-25.9	-35.6	0.7275280898876404	0.028829216742391806
972	>TTGAAAGTGACTACATCGGGT	AT1G63400.1	0	992	36	36.0	14.586455746516572	9	272.3064355087592	5' TTGAAAGTGACTACATCGGGT '3 |||||||||||||||| || 3' TTACGCAACTTTCACTGATGTAAACCTAACTA '5	3.0	-25.9	-35.6	0.7275280898876404	0.0011665207522917331
973	>TTGAGCCGTGCCAATATCA	AT2G45160.1	0	1011	6148	6148.0	2491.042498043997	37	1119.482012647121	5' TTGAGCCGTGCCAATATCAA '3 ||||||||o||||||||| 3' ACCACTAACTCGGCGCGGTTATAG-GGGAACGCG '5	3.0	-33.0	-33.6	0.9821428571428571	0.0013215857319878177
974	>TTGAGCCGTGCCAATATCA	AT3G60630.1	0	1053	3624	93.0	1468.3698784826684	37	1119.482012647121	5' TTGAGCCGTGCCAATATCAA '3 ||||||||o||||||||| 3' AACACTAACTCGGCGCGGTTATAG-GGGAACGCG '5	3.0	-33.0	-33.6	0.9821428571428571	0.0013483144250510115
975	>TTGAGCCGTGCCAATATCA	AT4G00150.1	0	864	231	231.0	93.59642437348133	37	1119.482012647121	5' TTGAGCCGTGCCAATATCAA '3 ||||||||o||||||||| 3' ACAACTAACTCGGCGCGGTTATAG-GGGGACTCG '5	3.0	-33.0	-33.6	0.9821428571428571	0.0014499756077595016
976	>TGCCTGGCTCCCTGTATGCCT	AT1G77850.1	0	1420	1266	632.0	512.9570270858328	16	484.1003297933497	5' TGCCTGGCTCCCTGTATGCCTT '3 ||||||||||||||o||||| 3' AGTATAACGGACCGAGGGACGTACGG-TTCGTCC '5	2.5	-44.8	-45.4	0.986784140969163	4.863813229571967E-4
977	>TGCCTGGCTCCCTGTATGCCT	AT2G28350.1	0	1340	307	307.0	124.39005317168298	16	484.1003297933497	5' TGCCTGGCTCCCTGTAT-GCCT '3 ||||||||||||||||| | 3' ACTCGAACGGACCGAGGGACATAAGGACGTCC '5	4.0	-37.2	-45.4	0.8193832599118943	0.0013357077485597335
978	>TGCCTGGCTCCCTGTATGCCT	AT4G30080.1	0	1519	363	239.0	147.08009544404212	16	484.1003297933497	5' TGCCTGGCTCCCTGTATGCCTT '3 |||||||||||||||| o|| o 3' CGTAATACGGACCGAGGGACATTTGG-GGTGCCC '5	3.0	-39.1	-45.4	0.8612334801762115	8.545182263131057E-4
979	>AAAAGAGAGCGGTAAATCAAGAGA	AT4G11800.1	2	3457	5	5.0	2.025896631460635	6	181.53762367250613	5' AAAAGAGAGCGGTA-AATCAAGAGA '3 |||||||||||o|| ||||||o|| 3' AATATGTTTTCTCTCGCTATGTTAGTTTTCCT '5	3.5	-30.2	-38.6	0.7823834196891192	0.007103402359118882
980	>TTGGATTGAAGGGAGCTCTAG	AT5G45950.1	2	876	6	6.0	2.431075957752762	10	302.56270612084353	5' TTGGATTGAAGGGAGCTCTAG '3 ||o||o||||| o|||||||| 3' GGCTAAAATCTGACTTC-TTCGAGATCTAAAAA '5	4.0	-27.0	-38.2	0.706806282722513	0.02733543196807242
981	>TCAATGCATTGAAAGTGACTTTTT	AT1G62590.1	0	1050	86	21.5	34.845422061122925	42	1270.7633657075428	5' TCAATGCATTGAAAGTGACT-TTTT '3 ||||||||||||| |||||| || 3' GTAGCTAGTTACGTAACTTGCACTGATTTAAT '5	4.0	-26.7	-34.0	0.7852941176470588	0.001823569163374783
982	>TCAATGCATTGAAAGTGACTTTTT	AT1G63150.1	0	997	86	21.5	34.845422061122925	42	1270.7633657075428	5' TCAATGCATTGAAAGTGACTTTTT '3 ||||||||||||||||o|| o | 3' GTAGCTAGTTACGTAACTTTCATTGTTGTAAC '5	4.0	-27.8	-34.0	0.8176470588235294	0.001969957540544076
983	>TCAATGCATTGAAAGTGACTTTTT	AT1G63330.1	0	775	86	21.5	34.845422061122925	42	1270.7633657075428	5' TCAATGCATTGAAAGTGACT-TTTT '3 ||||||||||||| |||||| || 3' GTAGCTAGTTACGTAACTTGCACTGATTTAAT '5	4.0	-26.7	-34.0	0.7852941176470588	0.0024074620443007566
984	>TCAATGCATTGAAAGTGACTTTTT	AT5G41170.1	0	892	86	21.5	34.845422061122925	42	1270.7633657075428	5' TCAATGCATTGAAAGTGACTTTTT '3 |||||||||||||||||| || o 3' GTAGCTAGTTACGTAACTTTCACT-AATGTAGT '5	3.5	-26.7	-34.0	0.7852941176470588	4.810004810005264E-4
985	>ACTCAAACTCATTGTCGAAT	AT1G18460.1	3	2154	2	2.0	0.810358652584254	668	20211.18876887235	5' ACTCAAACTCATTGTCGAAT '3 ||||||||||||||| o | 3' CTCGTATGAGTTTGAGTAACATTCTTTGTAGA '5	3.5	-21.5	-29.8	0.7214765100671141	0.022541656156159773
986	>TCCTTATTTTGTTCCTTCTTC	AT5G21160.3	3	1951	3	3.0	1.215537978876381	19	574.8691416296028	5' TCCTTATTTTG-TTCCTTCTTC '3 o|||||||||| |||||o| | 3' ACGCAAGGGAATAAAACGAAGGAGGCACTTCA '5	4.0	-22.6	-30.9	0.7313915857605179	0.03102362987378826
987	>TCAATGCATTGAAAGTGACTA	AT1G62590.1	0	1050	86	21.5	34.845422061122925	467	14129.678375843394	5' TCAATGCATTGAAAGTGACTA '3 ||||||||||||| ||||||| 3' GTAGCTAGTTACGTAACTTGCACTGATTTAAT '5	1.0	-27.5	-31.7	0.8675078864353313	9.122006366881763E-4
988	>TCAATGCATTGAAAGTGACTA	AT1G62914.1	2	979	141	35.25	57.13028500718991	467	14129.678375843394	5' TCAATGCATTGAAAGTGACTA '3 ||||||| o|||||||||||| 3' GTAGTTAGTTACGCGACTTTCACTGATTTAAA '5	3.0	-27.7	-31.7	0.8738170347003155	0.022740648416730735
989	>TCAATGCATTGAAAGTGACTA	AT1G63150.1	0	997	86	21.5	34.845422061122925	467	14129.678375843394	5' TCAATGCATTGAAAGTGACTA '3 ||||||||||||||||o|| | 3' GTAGCTAGTTACGTAACTTTCATTG-TTTGTAAC '5	1.5	-27.6	-31.7	0.8706624605678234	0.0014778322730591986
990	>TCAATGCATTGAAAGTGACTA	AT1G63330.1	0	775	86	21.5	34.845422061122925	467	14129.678375843394	5' TCAATGCATTGAAAGTGACTA '3 ||||||||||||| ||||||| 3' GTAGCTAGTTACGTAACTTGCACTGATTTAAT '5	1.0	-27.5	-31.7	0.8675078864353313	0.0012044563797357632
991	>TCAATGCATTGAAAGTGACTA	AT1G63400.1	2	1000	26	26.0	10.534662483595302	467	14129.678375843394	5' TCAATGCATTGAAAGTGACTA '3 ||||||| ||||||||||||| 3' GTAGTTAGTTACGCAACTTTCACTGATGTAAA '5	2.0	-27.3	-31.7	0.8611987381703471	0.03734712466996659
992	>TCAATGCATTGAAAGTGACTA	AT5G41170.1	0	892	86	21.5	34.845422061122925	467	14129.678375843394	5' TCAATGCATTGAAAGTGACTA '3 |||||||||||||||||| | 3' GTAGCTAGTTACGTAACTTTCACT-AATGTAGT '5	2.0	-26.7	-31.7	0.8422712933753943	0.0024026899029575555
993	>AAGCTCAGGAGGGATAGCGCT	AT3G17185.1	2	472	91	40.0	36.87131869258356	6	181.53762367250613	5' AAGCTCAGGAGGGATAGCGCT '3 |||||||||||||||| o| 3' CCTCTAATCGAGTCCTCCCTATC-TGTTCCATC '5	3.5	-34.4	-42.6	0.8075117370892018	0.026164743568367843
994	>TGGAATACTTGAACTACCATC	AT2G39681.1	3	513	5	5.0	2.025896631460635	25	756.4067653021089	5' TGGAATACTTGAACTACCATC '3 ||||||||||||||||||||| 3' TGGTAGACCTTATGAACTTGATGGTAGATTTA '5	0.0	-33.8	-33.8	1.0	0.03748894782058487
995	>TGGAGAAGCAGGGCACGTGCG	AT1G56010.2	0	813	2586	2185.0	1047.7937377914404	427	12919.427551360019	5' TGGAGAAGCAGGGCACGTGCGG '3 ||||||||||||| |||||| 3' TGTTTAACCTCTTCGTCCCATGCACG-AAGTAAC '5	3.0	-37.4	-45.1	0.8292682926829268	0.0029101472168736597
996	>TGGAGAAGCAGGGCACGTGCG	AT3G12977.1	0	728	3	3.0	1.215537978876381	427	12919.427551360019	5' TGGAGAAGCAGGGCACGTGCG '3 ||||||||||||| ||o||| 3' TTAATAACCTCTTCGTCCCATGTACGACTAAC '5	2.5	-35.6	-45.1	0.7893569844789357	9.680542110358514E-4
997	>TGGAGAAGCAGGGCACGTGCG	AT5G07680.1	0	854	4	4.0	1.620717305168508	427	12919.427551360019	5' TGGAGAAGCAGGGCACGTGCGG '3 ||||||||||||||||||o o 3' GAACCAACCTCTTCGTCCCGTGCATT-TTGACCA '5	3.0	-38.4	-45.1	0.851441241685144	0.002970662635079724
998	>TGGAGAAGCAGGGCACGTGCG	AT5G39610.1	0	781	155	155.0	62.80279557527969	427	12919.427551360019	5' TGGAGAAGCAGGGCACGTGCG '3 o||||||||||| |||||| o 3' GAACCAGCCTCTTCGTCCAGTGCAC-TTCTGCTG '5	4.0	-32.5	-45.1	0.720620842572062	0.0042771536926355935
999	>TGGAGAAGCAGGGCACGTGCG	AT5G61430.1	0	851	6	6.0	2.431075957752762	427	12919.427551360019	5' TGGAGAAGCAGGGCACGTGCGG '3 ||||||||||||||||||o o 3' AAACCAACCTCTTCGTCCCGTGCATC-TTGGCCA '5	3.0	-38.4	-45.1	0.851441241685144	0.0028439370557459265
1000	>TCCCAAATGTAGACAAAGTT	AT1G62860.1	2	425	9	9.0	3.646613936629143	200	6051.254122416871	5' TCCCAAATGTAGACAAAGTT '3 ||||||||||||||||o 3' ACTAGAACC-GGTTTACATCTGTTTCGTTTCCTG '5	3.5	-25.7	-30.3	0.8481848184818481	0.0012927312278219194
1001	>GAGAATCTTGATGATGCTGCAT	AT2G28550.3	3	1614	5	5.0	2.025896631460635	7	211.79389428459046	5' GAGAATCTTGATGATGCTGCATT '3 |||||||o|||||||||||| 3' TTTACACTCTTAGGACTACTACGACGA-CCGTTG '5	4.0	-35.7	-37.2	0.9596774193548387	0.027906422362984018
1002	>GAGAATCTTGATGATGCTGCAT	AT5G60120.2	3	1822	6	6.0	2.431075957752762	7	211.79389428459046	5' GAGAATCTTGATGATGCTGCAT '3 |||||||o|||||||||||||| 3' CTCTCACTCTTAGGACTACTACGACGTAAACT '5	1.0	-36.9	-37.2	0.9919354838709676	0.03294000397202512
1003	>AAGAGTGCTTGAAATTGTC	AT2G18250.1	3	577	2	2.0	0.810358652584254	19	574.8691416296028	5' AAGAGTGCTTGAAATTGTC '3 |||||o|||||| ||o|| 3' AAAAGAGTCTCATGAACTTGAATAGAATAAAG '5	3.5	-21.0	-28.6	0.7342657342657343	0.043797818871910255
1004	>AGAATTAATTGTGAGAAAGGGACT	AT5G47390.1	2	113	5	5.0	2.025896631460635	14	423.58778856918093	5' AGAAT-TAATTGTGAGAAAGGGACT '3 ||||| ||||||||||||||o|| 3' TCGTGTCTTAGATTAACACTCTTTCTCTATCT '5	3.5	-27.5	-37.0	0.7432432432432432	0.046849624250677846
1005	>TCCAAAGGGATCGCATTGATCCC	AT1G12820.1	0	1895	86	86.0	34.845422061122925	19	574.8691416296028	5' TCCAAAGGGATCGCATTG-ATCCC '3 |||||||||||||||||| || 3' TGCTGTAGGTTTCCCTAGCGTAACAAAGCATG '5	4.0	-33.0	-44.1	0.7482993197278911	0.0018095448883993503
1006	>TCCAAAGGGATCGCATTGATCCC	AT3G23690.1	0	417	63	63.0	25.526297556404003	19	574.8691416296028	5' T-CCAAAGGGATCGCATTGATCCC '3 | ||||||||||||| o|||o|| 3' CGGTAAACGGTTTCCCTAGCGAGACTGGGTTTC '5	4.0	-35.5	-44.1	0.8049886621315192	0.002278552193512584
1007	>TCCAAAGGGATCGCATTGATCCC	AT3G26810.1	0	2010	134	134.0	54.294029723145016	19	574.8691416296028	5' TCCAAAGGGATCGCATTG-ATCCC '3 |||||||||||||||||| || 3' TTCTGTAGGTTTCCCTAGCGTAACAAAGTATG '5	4.0	-32.7	-44.1	0.7414965986394558	0.001678908339309948
1008	>TCCAAAGGGATCGCATTGATCCC	AT3G62980.1	2	1722	72	72.0	29.172911493033144	19	574.8691416296028	5' TCCAAAGGGATCGCATTG-ATCCC '3 |||||||||||||||||| ||| 3' TTCTGTAGGTTTCCCTAGCGTAACAGAGGTCG '5	3.0	-37.2	-44.1	0.8435374149659864	0.006461987381379375
1009	>TTGAGGTCCCTACTGAATTGTC	AT3G06435.1	3	1444	2	2.0	0.810358652584254	10	302.56270612084353	5' TTGAGGTCCCTACTGAATTGTC '3 |||||||||||||||||||||| 3' CATAAGAACTCCAGGGATGACTTAACAGTTGC '5	0.0	-39.3	-39.3	1.0	0.0036496366090313925
1010	>TGAAGCTGCCAGCATGATCTAA	AT1G30330.2	0	3247	178	58.0	72.1219200799986	21	635.3816828537714	5' TG-AAGCTGCCAGCATGATCTAA '3 |o ||||||||||| |||||| | 3' TGTTTATGTTCGACGGTCGGACTAGAGTGTCC '5	4.0	-30.6	-39.9	0.7669172932330828	5.252790454368661E-4
1011	>TGAAGCTGCCAGCATGATCTAA	AT5G37020.1	2	2381	9	9.0	3.646613936629143	21	635.3816828537714	5' TGAAGCTGCCAGCATGATCTAA '3 ||||||||||| |||||||| 3' TGCTTATGTTCGACGGTCGGACTAGATTCCCC '5	4.0	-32.2	-39.9	0.8070175438596492	0.0035437082921213614
1012	>TTTGGATCGAAGGGAGCTCTT	AT4G15530.5	1	915	9	9.0	3.646613936629143	5	151.28135306042176	5' TTTGGATC-GAAGGGAGCTCTT '3 |||||||| |||||o|o||||| 3' CGAAGAAACCTAGACTTCCTTTGAGAACTGGG '5	2.0	-29.3	-37.9	0.7730870712401056	6.835270791812897E-4
1013	>AGTCCGAGTAGCGGCACCA	AT3G07400.1	3	2420	3	3.0	1.215537978876381	42	1270.7633657075428	5' AGTCCGAGTAGCG-GCACCA '3 |||||||||||o o||||| 3' GGTGTCACAGGCTCATCGTTTGTGGTGGTTAT '5	3.5	-32.4	-39.6	0.8181818181818181	0.007754872424031278
1014	>TTCTTGACCTTGTAAGACCC	AT2G33860.1	0	1685	268	18.0	108.58805944629003	30	907.6881183625306	5' TTCTTGACCTTGTAAGACCC '3 ||||||||||||o||||||| 3' TTTTTAAAGAACTGGAACGTTCTGGGAGACCT '5	1.0	-34.6	-34.6	1.0	0.0012776829799813205
1015	>TTCTTGACCTTGTAAGACCC	AT5G60450.1	0	1885	100	33.0	40.5179326292127	30	907.6881183625306	5' TTCTTGACCTTGTAAGACC-C '3 ||||||||||||o|||||| 3' ATATAAAAGAACTGGAACGTTCTGGAAATCTCC '5	3.0	-32.3	-34.6	0.9335260115606935	0.001614986742856539
1016	>TTCTTGACCTTGTAAGACCC	AT5G60450.1	2	2095	16	16.0	6.482869220674032	30	907.6881183625306	5' TTCTTGACCTTGTAAGACCC '3 ||||||||||||o||||||| 3' CGTTTAAAGAACTGGAACGTTCTGGGAACCTT '5	1.0	-34.6	-34.6	1.0	0.002906348959036409
1017	>TTCTTGACCTTGTAAGACCC	AT5G62000.1	0	1848	236	236.0	95.62232100494198	30	907.6881183625306	5' TTCTTGACCTTGTAAGACCC '3 ||||||||||||o||||||| 3' GCTCATAAGAACTGGAACGTTCTGGGAACTTT '5	1.0	-34.6	-34.6	1.0	8.581235229663253E-4
1018	>TTTGGATTGAAGGGAGCTTTT	AT4G15530.5	1	915	9	9.0	3.646613936629143	65	1966.6575897854832	5' TTTGGAT-TGAAGGGAGCTTTT '3 ||||||| ||||||o|o||o|| 3' CGAAGAAACCTAGACTTCCTTTGAGAACTGGG '5	2.5	-25.4	-33.4	0.7604790419161677	6.835270791812897E-4
1019	>ATCTCCACCAGTAGTCTCTCAATG	AT2G19520.1	3	1471	2	2.0	0.810358652584254	7	211.79389428459046	5' ATCTCCACCAGTAGTCTCTCAATG '3 |o|||||||||||||||| || | 3' ACAAGGTGGAGGTGGTCATCAGAGTGTCAGTA '5	4.0	-35.3	-43.9	0.8041002277904328	0.016096146543590373
1020	>TTCGCAGGAGAGATAGCGCCATC	AT4G29900.1	0	197	34	34.0	13.776097093932318	19	574.8691416296028	5' TTCGCAGGAGAGATAGCGCCATC '3 ||||||||||||||||o ||o 3' TACTGACAGCGTCCTCTCTATCGTTGTGCGAG '5	4.0	-34.9	-46.1	0.7570498915401301	2.6723677177975524E-4
1021	>ACAGAACCATGTCGGAGAGATAGA	AT1G15130.1	2	2695	4	4.0	1.620717305168508	50	1512.8135306042177	5' ACAGAACCATGTCGGAGAGATAGA '3 |||||| ||||||oo||||||||| 3' AAGTACTGTCTTTGTACAGTTTCTCTATCTGT '5	3.0	-32.4	-44.0	0.7363636363636363	0.0032113544082055245
1022	>AAAGAAGCTGCTGTTTGGTGAAGT	AT2G47700.1	2	646	7	7.0	2.8362552840448894	7	211.79389428459046	5' AAAGAAGCTGCTGTTTGGTGAAGT '3 |||||||||||||o|||o o ||| 3' AGGAGCTTTCTTCGACGACGAACTCTCTCAAG '5	3.5	-29.1	-40.7	0.714987714987715	0.03644133919518977
1023	>AAAGACTAATCGAACCATC	AT4G30920.1	2	550	5	2.5	2.025896631460635	12	363.07524734501226	5' AAAGACTAATCGAACCATC '3 |||||o||||o||||| | 3' TAAAAGGTTCTGGTTAGTTTGGTTGAGCGAAT '5	4.0	-23.1	-28.5	0.8105263157894738	0.031558234583614175
1024	>TGAAGCTGCCAGCATGATCTA	AT1G30330.2	0	3247	178	58.0	72.1219200799986	28614	865752.9272941818	5' TG-AAGCTGCCAGCATGATCTA '3 |o ||||||||||| |||||| 3' TGTTTATGTTCGACGGTCGGACTAGAGTGTCC '5	4.0	-30.6	-38.9	0.7866323907455014	5.252790454368661E-4
1025	>TGAAGCTGCCAGCATGATCTA	AT5G37020.1	2	2381	9	9.0	3.646613936629143	28614	865752.9272941818	5' TGAAGCTGCCAGCATGATCTA '3 ||||||||||| ||||||| 3' TGCTTATGTTCGACGGTCGGACTAGATTCCCC '5	4.0	-31.2	-38.9	0.8020565552699229	0.0035437082921213614
1026	>TTTCCGTCAATGTCGTTGTGATA	AT2G20360.1	3	1356	2	2.0	0.810358652584254	7	211.79389428459046	5' TTTCCGTCAATGTCGTTGTGATA '3 |||||| |||| ||o||||||o| 3' TTAGACCAAAGGC-GTTAGAGTAACACTGTGAA '5	4.0	-26.5	-37.0	0.7162162162162162	0.04435731848952462
1027	>AACGGCGTGCCTCGGCATC	AT4G15490.1	2	1581	5	5.0	2.025896631460635	71	2148.195213457989	5' AACGGCGTGCCTCGGCATC '3 |||||| |||||||| || 3' GCAGGCGGTGCCGC-CGGAGCCGGAGGCGGAAG '5	3.0	-31.3	-40.2	0.7786069651741293	0.017434196352144937
1028	>ATTGGATTGAAGGGAGCTCTA	AT2G34010.1	0	449	343	343.0	138.97650891819956	44	1331.2759069317117	5' ATTGGATTGAAGGGAGCTCTA '3 |||| |||||||| |||||| 3' TTCTAGAAACCAAACTTCCCCCGAGATACTTA '5	4.0	-26.8	-36.6	0.73224043715847	0.0033264004461066587
1029	>ATTGGATTGAAGGGAGCTCTA	AT3G11440.1	0	1166	296	196.5	119.93308058246959	44	1331.2759069317117	5' ATTGGATTGAAGGGAGCTCTA '3 |||||| |||||||||||| 3' GACTTATAACCTTACTTCCCTCGAG-GGTCGAAG '5	4.0	-31.5	-36.6	0.860655737704918	0.002003505506815162
1030	>ATTGGATTGAAGGGAGCTCTA	AT4G15530.5	1	915	9	9.0	3.646613936629143	44	1331.2759069317117	5' ATTGGAT-TGAAGGGAGCTCTA '3 |||||| ||||||o|o|||| 3' CGAAGAAACCTAGACTTCCTTTGAGAACTGGG '5	4.0	-27.9	-36.6	0.7622950819672131	0.002731306338299766
1031	>ATTGGATTGAAGGGAGCTCTA	AT5G06100.2	2	1172	202	102.5	81.84622391100964	44	1331.2759069317117	5' ATTGGATTGAAGGGAGCTCTA '3 |||||| |||||||||||| 3' GACTTATAACCTTACTTCCCTCGAG-GGTCGAAG '5	4.0	-31.5	-36.6	0.860655737704918	0.011342040368021222
1032	>TTCCACAGCTTTCTTGATTTT	AT1G10120.1	0	1317	655	33.0	265.3924587213432	47	1422.0447187679647	5' TTCCACAGCTTTCTTGATTTT '3 o||||||||||||||| |oo 3' TTTAAGGAGGTGTCGAAAGAACAAGGTAACAC '5	3.5	-26.5	-31.1	0.8520900321543408	0.001894387344289039
1033	>TTCCACAGCTTTCTTGATTTT	AT2G45480.1	0	525	6	6.0	2.431075957752762	47	1422.0447187679647	5' TTCCAC-AGCTTTCTTGATTTT '3 |||||| ||||||||||| o | 3' CTTCTAAGGTGTTCGAAAGAACTTGCAAATGC '5	3.5	-24.8	-31.1	0.797427652733119	0.002586484259099797
1034	>TTCCACAGCTTTCTTGATTTT	AT3G19400.1	2	490	7	7.0	2.8362552840448894	47	1422.0447187679647	5' TTCCACAGCTTTCTTGAT-TTT '3 |||||||| ||o|||||| ||| 3' TTGTTGAAGGTGTCAAAGGAACTAGAAACTGA '5	4.0	-21.9	-31.1	0.7041800643086816	0.03201657012772119
1035	>TTCCACAGCTTTCTTGATTTT	AT5G35407.1	3	116	24	24.0	9.724303831011047	47	1422.0447187679647	5' TTCCACAGCTTTCTTGATTTT '3 |o||||||||||||||| o|| 3' TACAAAAGGGTGTCGAAAGAACTCGAAGGTTT '5	2.5	-27.5	-31.1	0.8842443729903536	0.017466261343652145
1036	>TTCCACAGCTTTCTTGATTTT	AT5G43060.1	3	519	5	5.0	2.025896631460635	47	1422.0447187679647	5' TT-CCACAGCTTTCTTGATTTT '3 o| |||||||||o||||||o|| 3' TTGTTGAGGGTGTCGAAGGAACTAGAAATTGT '5	3.0	-29.2	-31.1	0.9389067524115755	0.015271435414119128
1037	>AGAATCTTGATGATGCTGCATC	AT2G28550.3	0	1613	836	244.0	338.72991678021816	19	574.8691416296028	5' AGAATCTTGATGATGCTGCATC '3 ||||||o|||||||||||| | 3' TTACACTCTTAGGACTACTACGACGACGTTGA '5	3.0	-32.8	-37.2	0.8817204301075268	0.0010032605337950695
1038	>AGAATCTTGATGATGCTGCATC	AT2G39250.1	0	1055	31	31.0	12.560559115055938	19	574.8691416296028	5' AGAATCTTGATGATGCTGCATC '3 |||||o||||||||||o|| | 3' ACTTTCCCTTAGGACTACTACGATGTTGACAG '5	3.5	-31.1	-37.2	0.836021505376344	0.003263971167143498
1039	>AGAATCTTGATGATGCTGCATC	AT3G54990.1	0	976	12	12.0	4.862151915505524	19	574.8691416296028	5' AAGAATCTTGATGATGCTGCATC '3 |||||o||||||||||||| | 3' ATTTTCCC-CTTAGGACTACTACGACGTTGACAG '5	4.0	-33.1	-37.2	0.8897849462365591	0.0058622210506446
1040	>AGAATCTTGATGATGCTGCATC	AT4G36920.1	0	1340	56	56.0	22.690042272359115	19	574.8691416296028	5' AGAATCTTGATGATGCTGCA-TC '3 ||||||o||||||||||||| o 3' CTCCTCTCTTAGGACTACTACGACGTCGTAAA '5	3.5	-33.6	-37.2	0.9032258064516129	0.0024638115803324867
1041	>AGAATCTTGATGATGCTGCATC	AT5G60120.2	0	1821	822	352.0	333.0574062121284	19	574.8691416296028	5' AGAATCTTGATGATGCTGCAT-C '3 ||||||o|||||||||||||| 3' TCTCACTCTTAGGACTACTACGACGTAAAACTT '5	3.0	-34.7	-37.2	0.9327956989247312	8.781558303240233E-4
1042	>AGAATCTTGATGATGCTGCATC	AT5G67180.1	0	1309	56	56.0	22.690042272359115	19	574.8691416296028	5' AGAATCTTGATGATGCTGCATC '3 ||||||o|||||||||||| 3' CTCCTCTCTTAGGACTACTACGACGGTAAGGG '5	4.0	-32.7	-37.2	0.8790322580645161	0.003930555175332251
1043	>AAGAAGCAGGACAATGGAATTTCT	AT4G06477.1	3	3907	5	5.0	2.025896631460635	5	151.28135306042176	5' AAGAAGCAGGACAATGGAATTT-CT '3 ||||||||o||||||||||||| o 3' GCTGCTTTCTTCGTTCTGTTACCTTAAAAAGG '5	3.5	-32.5	-39.0	0.8333333333333334	0.0023258517866088235
1044	>CATGAATGGATTAACGAGATTC	AT2G44160.1	2	499	5	2.5	2.025896631460635	27	816.9193065262776	5' CATGAATG-GATTAACGAGATTC '3 |o||||| |||||||o||||o| 3' GAACGATGCTTACACTAATTGTTCTAGGTTTC '5	4.0	-24.5	-33.5	0.7313432835820896	0.015868830630732966
1045	>AGAATCTTGATGATGCTGC	AT2G28550.3	0	1613	836	244.0	338.72991678021816	15	453.8440591812653	5' AGAATCTTGATGATGCTGC '3 ||||||o|||||||||||| 3' TTACACTCTTAGGACTACTACGACGACGTTGA '5	1.0	-31.3	-31.6	0.990506329113924	0.002005514535891484
1046	>AGAATCTTGATGATGCTGC	AT2G39250.1	0	1055	31	31.0	12.560559115055938	15	453.8440591812653	5' AAGAATCTTGATGATGCTGC '3 |||||o||||||||||o| 3' ACTTTCCC-CTTAGGACTACTACGATGTTGACAG '5	3.5	-28.7	-31.6	0.9082278481012658	0.004891959509336963
1047	>AGAATCTTGATGATGCTGC	AT3G54990.1	0	976	12	12.0	4.862151915505524	15	453.8440591812653	5' AAGAATCTTGATGATGCTGC '3 |||||o|||||||||||| 3' ATTTTCCC-CTTAGGACTACTACGACGTTGACAG '5	3.0	-30.7	-31.6	0.9715189873417721	0.004887576169321672
1048	>AGAATCTTGATGATGCTGC	AT4G36920.1	0	1340	56	56.0	22.690042272359115	15	453.8440591812653	5' AGAATCTTGATGATGCTGC '3 ||||||o|||||||||||| 3' CTCCTCTCTTAGGACTACTACGACGTCGTAAA '5	1.0	-31.3	-31.6	0.990506329113924	0.0024638115803324867
1049	>AGAATCTTGATGATGCTGC	AT5G60120.2	0	1821	822	352.0	333.0574062121284	15	453.8440591812653	5' AGAATCTTGATGATGCTGC '3 ||||||o|||||||||||| 3' TCTCACTCTTAGGACTACTACGACGTAAACTT '5	1.0	-31.3	-31.6	0.990506329113924	0.001755540502985764
1050	>AGAATCTTGATGATGCTGC	AT5G67180.1	0	1309	56	56.0	22.690042272359115	15	453.8440591812653	5' AGAATCTTGATGATGCTGC '3 ||||||o|||||||||||| 3' CTCCTCTCTTAGGACTACTACGACGGTAAGGG '5	1.0	-31.3	-31.6	0.990506329113924	0.002622089707394304
1051	>TTCTAAGTCCAACATAGCGTAG	AT5G18040.1	2	686	7	7.0	2.8362552840448894	23	695.8942240779402	5' TTCTAAGTCCAACATAGCGTAGG '3 oo|||||||||||||||||| o 3' ACTGTAGGGATTCAGGTTGTATCGCAC-TTAAGG '5	4.0	-32.3	-36.3	0.8898071625344353	0.004734851025214537
1052	>TTTCTTGACCTTGTAAGACCC	AT2G33860.1	2	1686	32	32.0	12.965738441348064	167	5052.797192218088	5' TTTCTTGACCTTGTAAGACCC '3 |||||||||||||o||||||| 3' CTTTTTAAAGAACTGGAACGTTCTGGGAGACC '5	0.5	-35.5	-35.5	1.0	0.0034064268521593055
1053	>TTTCTTGACCTTGTAAGACCC	AT5G60450.1	2	1886	25	25.0	10.129483157303175	167	5052.797192218088	5' TTTCTTGACCTTGTAAGACC-C '3 |||||||||||||o|||||| 3' GATATAAAAGAACTGGAACGTTCTGGAAATCTC '5	2.5	-33.2	-35.5	0.9352112676056339	0.004839220712480663
1054	>TTTCTTGACCTTGTAAGACCC	AT5G60450.1	3	2096	5	5.0	2.025896631460635	167	5052.797192218088	5' TTTCTTGACCTTGTAAGACCC '3 |||||||||||||o||||||| 3' TCGTTTAAAGAACTGGAACGTTCTGGGAACCT '5	0.5	-35.5	-35.5	1.0	0.008386747188103394
1055	>CTCAATGGAAGCTGTTCTAA	AT1G60160.1	3	2030	2	2.0	0.810358652584254	11	332.8189767329279	5' CTCAAT-GGAAGCTGTTCTAA '3 ||||| o|||||||||| || 3' TCTGAAAGTTATTCTTCGACAAGTTTCTGAGA '5	4.0	-22.8	-32.3	0.7058823529411765	0.00746240883532967
1056	>TTTTGCATATACTCGAATACCT	AT1G62930.1	0	1469	313	156.5	126.82112912943573	16	484.1003297933497	5' TTTTGCATATACTCGAATACCTT '3 ||||||| ||||||||||||| 3' AATGAGAAAACGTCTATGAGCTTATGG-TTGGTT '5	4.0	-27.6	-32.5	0.8492307692307692	0.0018766121972521033
1057	>TTTTGCATATACTCGAATACCT	AT1G63080.1	0	1512	313	156.5	126.82112912943573	16	484.1003297933497	5' TTTTGCATATACTCGAATACCT '3 ||||||| |||||||||||| 3' AATGAGAAAACGTCTATGAGCTTATG-TTTGGTA '5	4.0	-24.1	-32.5	0.7415384615384616	0.0012628254147855067
1058	>TTTTGCATATACTCGAATACCT	AT2G39681.1	3	640	7	7.0	2.8362552840448894	16	484.1003297933497	5' TTTTGCATATACTCGAATACCT '3 |||||||||||||||||||||| 3' AATGAGAAAACGTATATGAGCTTATGGATATA '5	0.0	-32.5	-32.5	1.0	0.03748894782058487
1059	>TTCCACAGCTTTCTTGAACCT	AT1G10120.1	0	1317	655	33.0	265.3924587213432	13	393.3315179570966	5' TTCCACAGCTTTCTTGAACC-T '3 o||||||||||||||| || | 3' TTTAAGGAGGTGTCGAAAGAACAAGGTAAACAC '5	3.5	-28.0	-35.8	0.782122905027933	0.0033128223938853063
1060	>TTCCACAGCTTTCTTGAACCT	AT1G20570.1	2	2629	4	2.0	1.620717305168508	13	393.3315179570966	5' TTCCACAGC-TTTCTTGAACCT '3 o||||||| ||||||||||| 3' ACTAACGGGTGTCGAAAAGAACTTGGTGTTTT '5	4.0	-30.9	-35.8	0.8631284916201117	0.007530343027572606
1061	>TTCCACAGCTTTCTTGAACCT	AT2G22840.1	0	792	4407	3094.0	1785.6252909694035	13	393.3315179570966	5' TTCCACA-GCTTTCTTGAACCT '3 ||||||| |||||||||||| 3' ACCGGAAGGTGTCCGAAAGAACTTGCTACCGC '5	3.0	-28.7	-35.8	0.8016759776536313	0.003295794952492659
1062	>TTCCACAGCTTTCTTGAACCT	AT2G36400.1	0	757	1030	1030.0	417.3347060808908	13	393.3315179570966	5' TTCCACA-GCTTTCTTGAACCT '3 ||||||| |||||||||||| 3' CCTCAAAGGTGTCCGAAAGAACTTGCCAACGC '5	3.0	-28.7	-35.8	0.8016759776536313	0.0037558642439795564
1063	>TTCCACAGCTTTCTTGAACCT	AT2G45480.1	0	525	6	6.0	2.431075957752762	13	393.3315179570966	5' TTCCAC-AGCTTTCTTGAACCT '3 |||||| ||||||||||||| | 3' CTTCTAAGGTGTTCGAAAGAACTTGCAAATGC '5	2.0	-28.7	-35.8	0.8016759776536313	6.472491909385036E-4
1064	>TTCCACAGCTTTCTTGAACCT	AT3G52910.1	0	753	14	14.0	5.672510568089779	13	393.3315179570966	5' TTCCACA-GCTTTCTTGAACCT '3 ||||||| |||||||||||| 3' CGCCAAAGGTGTCCGAAAGAACTTGCCAAAGA '5	3.0	-28.7	-35.8	0.8016759776536313	0.004102558496713926
1065	>TTCCACAGCTTTCTTGAACCT	AT4G37740.1	0	921	3102	2063.0	1256.866270158178	13	393.3315179570966	5' TTCCACA-GCTTTCTTGAACCT '3 ||||||| |||||||||||| 3' ACCTGAAGGTGTCCGAAAGAACTTGCTACTGC '5	3.0	-28.7	-35.8	0.8016759776536313	0.0031454758494514623
1066	>TACCGATGATGATTATTTT	AT5G01620.3	3	1385	2	2.0	0.810358652584254	10	302.56270612084353	5' TACCGAT-GATGATTATTTT '3 o|||||| |||||oo||o|| 3' GCCATGTGGCTACCTACTGGTAGAAAAGCTAT '5	3.5	-20.9	-24.8	0.8427419354838709	0.001960785149705102
1067	>GACTCTATAACTTCTATACCGTG	AT4G06477.1	3	3986	4	4.0	1.620717305168508	13	393.3315179570966	5' GACTCTATAACTTCTATACCGTG '3 |||||||||||||||||||| 3' GAAATACTGAGATATTGAAGATATGG-TACTCC '5	3.0	-32.0	-37.3	0.8579088471849866	0.0023258517866088235
1068	>TTGAAGAGGACTTGGAACT	AT1G66700.1	0	358	74	16.0	29.983270145617396	16	484.1003297933497	5' TTGAAGAGGACTTGGAACT '3 ||||||||||||||||||| 3' TTTAGTAACTTCTCCTGAACCTTGAGCTACAA '5	0.0	-31.8	-31.8	1.0	7.818608287725182E-4
1069	>TTGAAGAGGACTTGGAACT	AT3G44860.1	0	331	31	31.0	12.560559115055938	16	484.1003297933497	5' TTGAAGAGGACTTGGAACT '3 |||||||oo|||||||||| 3' CTTAGTAACTTCTTTTGAACCTTGAGCTAAGG '5	2.0	-26.4	-31.8	0.830188679245283	0.0016467679380320899
1070	>TTTTGCATATCCTGGAATAT	AT2G29570.1	3	544	5	5.0	2.025896631460635	9	272.3064355087592	5' TTTTGCATATCCTGGAA-TAT '3 o|||||||||||||||| | 3' ACTCTAGAAACGTATAGGACCTTTTAAGTGGT '5	3.5	-26.0	-28.8	0.9027777777777778	0.013411839841982354
1071	>TGAAGCTGCCAGCATGATCTGGC	AT1G30330.2	0	3247	178	58.0	72.1219200799986	226	6837.9171583310645	5' TGAAGCTGCCAGCATGATCTGGC '3 o ||||||||||| |||||| o| 3' TGTTTATGG-TTCGACGGTCGGACTAGAGTGTCC '5	4.0	-33.1	-46.9	0.7057569296375267	2.6267402153923314E-4
1072	>TTTGGATTGAAGGGAGCTC	AT2G34010.1	0	449	343	343.0	138.97650891819956	981	29681.40147045475	5' TTTGGATTGAAGGGAGCTC '3 ||||| |||||||| |||| 3' TTCTAGAAACCAAACTTCCCCCGAGATACTTA '5	3.0	-24.1	-33.6	0.7172619047619048	0.001664585645739347
1073	>TTTGGATTGAAGGGAGCTC	AT3G11440.1	0	1166	296	196.5	119.93308058246959	981	29681.40147045475	5' TTTTGGATTGAAGGGAGCTC '3 ||||| |||||||||||| 3' GACTTATT-AACCTTACTTCCCTCGAGGTCGAAG '5	4.0	-30.1	-33.6	0.8958333333333334	0.002003505506815162
1074	>TTTGGATTGAAGGGAGCTC	AT4G15530.5	1	915	9	9.0	3.646613936629143	981	29681.40147045475	5' TTTGGAT-TGAAGGGAGCTC '3 ||||||| ||||||o|o||| 3' CGAAGAAACCTAGACTTCCTTTGAGAACTGGG '5	2.0	-25.5	-33.6	0.7589285714285714	6.835270791812897E-4
1075	>TTTGGATTGAAGGGAGCTC	AT5G06100.2	2	1172	202	102.5	81.84622391100964	981	29681.40147045475	5' TTTTGGATTGAAGGGAGCTC '3 ||||| |||||||||||| 3' GACTTATT-AACCTTACTTCCCTCGAGGTCGAAG '5	4.0	-30.1	-33.6	0.8958333333333334	0.011342040368021222
1076	>TCGGACCAGGCTTCATCCCCC	AT1G30490.1	0	806	589	41.5	238.6506231860628	9344	282714.5925993162	5' TCGGACCAGGCTTCATCCCCCC '3 o|||||||||||||||||| 3' ATCTTAGGCCTGGTCCGAAGTAGGGT-TTAGTAG '5	3.5	-40.3	-46.5	0.8666666666666666	0.0017135019960784481
1077	>TCGGACCAGGCTTCATCCCCC	AT1G52150.2	0	1279	287	32.0	116.28646664584045	9344	282714.5925993162	5' TCGGACCAGGCTTCATCCCCC '3 o||||||||||||||| || 3' ACCTTAGGCCTGGTCCGAAGTAAGG-TTCCGTAG '5	3.5	-33.4	-46.5	0.7182795698924731	0.0014641285920650171
1078	>TCGGACCAGGCTTCATCCCCC	AT2G34710.1	0	881	615	67.5	249.1852856696581	9344	282714.5925993162	5' TCGGACCAGGCTTCATCCCCCC '3 o|||||||||||||||||| 3' ATCTTAGGCCTGGTCCGAAGTAGGGT-TTAGTAG '5	3.5	-40.3	-46.5	0.8666666666666666	0.001641496691172195
1079	>TCGGACCAGGCTTCATCCCCC	AT4G32880.1	0	945	41	8.0	16.612352377977206	9344	282714.5925993162	5' TCGGACCAGGCTTCATCCCCCC '3 o|||||||||||||||||| 3' ACCTTAGGCCTGGTCCGAAGTAGGGT-CCCGTAA '5	3.5	-40.3	-46.5	0.8666666666666666	0.0016638931419837855
1080	>TCGGACCAGGCTTCATCCCCC	AT5G60690.1	0	1273	35	35.0	14.181276420224444	9344	282714.5925993162	5' TCGGACCAGGCTTCATCCCCCC '3 o|||||||||||||||||| 3' GGCTTAGGCCTGGTCCGAAGTAGGGT-CCCGTAG '5	3.5	-40.3	-46.5	0.8666666666666666	0.0014351317955126897
1081	>CACAGGTGGTGCATGGCTGT	AT1G28380.1	2	1762	8	8.0	3.241434610337016	11	332.8189767329279	5' CACAGGTGGTGCATGGCTGT '3 ||||||o|||| |||||o | 3' ACCAAAGTGTCCGCCAC-TACCGGGAGATCCTA '5	3.5	-30.3	-40.9	0.7408312958435208	0.035293555959517664
1082	>GACTCTATAACTTCTATACCGTGA	AT4G06477.1	3	3986	4	4.0	1.620717305168508	112	3388.7023085534474	5' GACTCTATAACTTCTATACCGTGA '3 ||||||||||||||||||||o||| 3' GAAATACTGAGATATTGAAGATATGGTACTCC '5	0.5	-37.4	-39.2	0.9540816326530611	0.0023258517866088235
1083	>TTCCACAGCTTTCTTGAACTTTC	AT2G22840.1	0	792	4407	3094.0	1785.6252909694035	6	181.53762367250613	5' TTCCACA-GCTTTCTTGAACTTTC '3 ||||||| |||||||||||| | 3' ACCGGAAGGTGTCCGAAAGAACTTGCTACCGC '5	4.0	-29.0	-37.2	0.7795698924731183	0.003844037089482555
1084	>TTCCACAGCTTTCTTGAACTTTC	AT2G36400.1	0	757	1030	1030.0	417.3347060808908	6	181.53762367250613	5' TTCCACA-GCTTTCTTGAACTTTC '3 ||||||| |||||||||||| | 3' CCTCAAAGGTGTCCGAAAGAACTTGCCAACGC '5	4.0	-29.0	-37.2	0.7795698924731183	0.004380468717807728
1085	>TTCCACAGCTTTCTTGAACTTTC	AT2G45480.1	0	525	6	6.0	2.431075957752762	6	181.53762367250613	5' TTCCAC-AGCTTTCTTGAACTTTC '3 |||||| ||||||||||||| || 3' CTTCTAAGGTGTTCGAAAGAACTTGCAAATGC '5	3.0	-29.0	-37.2	0.7795698924731183	0.0012940794503618624
1086	>TTCCACAGCTTTCTTGAACTTTC	AT3G52910.1	0	753	14	14.0	5.672510568089779	6	181.53762367250613	5' TTCCACA-GCTTTCTTGAACTTTC '3 ||||||| |||||||||||| | 3' CGCCAAAGGTGTCCGAAAGAACTTGCCAAAGA '5	4.0	-29.0	-37.2	0.7795698924731183	0.004784680031990174
1087	>TTCCACAGCTTTCTTGAACTTTC	AT4G37740.1	0	921	3102	2063.0	1256.866270158178	6	181.53762367250613	5' TTCCACA-GCTTTCTTGAACTTTC '3 ||||||| |||||||||||| | 3' ACCTGAAGGTGTCCGAAAGAACTTGCTACTGC '5	4.0	-29.0	-37.2	0.7795698924731183	0.0036687590642285883
1088	>TTCCACAGCTTTCTTGAACTTTC	AT5G35407.1	3	116	24	24.0	9.724303831011047	6	181.53762367250613	5' TTCCACAGCTTTCTTGAACTTTC '3 |o||||||||||||||| |||o| 3' TACAAAAGGGTGTCGAAAGAACTCGAAGGTTT '5	2.5	-31.8	-37.2	0.8548387096774193	0.017466261343652145
1089	>GTCCACTCTGAAGTATTTCGGTA	AT1G18335.1	3	28	2	2.0	0.810358652584254	8	242.05016489667486	5' GTCCAC-TCTGAAGTATTTCGGTA '3 ||||| |||||||| ||||||| 3' AGCAAGAGGTGCAGACTTCACTAAGCCATCCT '5	4.0	-29.5	-39.7	0.743073047858942	0.010070748875408375
1090	>TGGGTGGTGATCATATAAGATT	AT1G69770.1	2	2037	8	8.0	3.241434610337016	10	302.56270612084353	5' TGGGTGGTGATCATATAAGAT-T '3 |||||o|||||||||||||o | 3' TAATTCTCCCACTACTAGTATATTCTGTAACGA '5	3.5	-32.6	-35.7	0.9131652661064426	0.0018218919105855713
1091	>GGGTAGAATCCTTTGCAGAC	AT4G16340.1	2	5468	3	3.0	1.215537978876381	17	514.356600405434	5' GGGTAGAATCCTTTGCAGAC '3 || ||||||||o||||||| 3' TGAAGGAACC-TCTTAGGAGACGTCTGAAACTT '5	3.0	-29.9	-36.4	0.8214285714285714	0.002215690741077414
1092	>ATAGTTAGGTCCTTGTTCCAAATG	AT2G24870.1	0	195	2	1.0	0.810358652584254	29	877.4318477504463	5' ATAGTTAGGTCCTTGTTCCAAATG '3 |||||||||||||||||||||||| 3' TACAAATATCAATCCAGGAACAAGGTTTACTG '5	0.0	-38.6	-38.6	1.0	0.0029673590504450953
1093	>ATAGTTAGGTCCTTGTTCCAAATG	AT2G24880.1	0	237	2	1.0	0.810358652584254	29	877.4318477504463	5' ATAGTTAGGTCCTTGTTCCAAATGG '3 ||||||||||||||||||||||| 3' TACAAATATCAATCCAGGAACAAGGTTTA-AATG '5	2.0	-36.8	-38.6	0.9533678756476683	0.00690844218819231
1094	>AGTCCGTAATCCCTCTAGACCCGA	AT2G05130.1	3	158	2	1.0	0.810358652584254	12	363.07524734501226	5' AGTCCGTAATCCCTCTAGACCCGA '3 ||o|||||||||| ||||||| o| 3' CCGGCTTCGGGCATTAGGGTGATCTGGCTTTG '5	3.5	-36.3	-47.8	0.7594142259414226	0.0020547951618746785
1095	>TATGCCTGGCTCCCTGTATGCC	AT2G28350.1	3	1342	6	6.0	2.431075957752762	8	242.05016489667486	5' TATGCCTGGCTCCCTGTATGCC '3 o ||||||||||||||||| || 3' CAACTCGAACGGACCGAGGGACATAAGGACGT '5	3.5	-37.9	-46.2	0.8203463203463203	0.006681911211545932
1096	>AAGTAACGTCCTGCTAAACTCGTC	AT2G12440.1	3	4643	2	2.0	0.810358652584254	8	242.05016489667486	5' AAGTAACGTCCTGCTAAACTCGTC '3 ||||||||||||| o||||o|||| 3' CAATAATTCATTGCAGGACAGTTTGGGCAGGA '5	2.0	-33.9	-41.8	0.8110047846889953	3.104144032283207E-4
1097	>ATCTAAGTCCAACATAGCGTA	AT5G18040.1	2	686	7	7.0	2.8362552840448894	5	151.28135306042176	5' ATCTAAGTCCAACATAGCGTAA '3 o|||||||||||||||||| 3' ACTGTAGGGATTCAGGTTGTATCGCA-CCTAAGG '5	4.0	-31.9	-33.8	0.9437869822485208	0.004734851025214537
1098	>TAGGCTGAGGAGCAAAAGG	AT1G68840.1	2	323	6	3.0	2.431075957752762	16	484.1003297933497	5' TAGGCTGAGGAGCAAAAGG '3 |||||||||||o||| | 3' AAGGCAATCCGACTCCTTGTTGT-GGGAAACATA '5	4.0	-26.3	-35.6	0.7387640449438202	0.024322097803548326
1099	>AAGTAACGTCCTGTCAAACCC	AT2G12440.1	3	4643	2	2.0	0.810358652584254	8	242.05016489667486	5' AAGTAACGTCCTGTCAAACCC '3 ||||||||||||||||||||| 3' CAATAATTCATTGCAGGACAGTTTGGGCAGGA '5	0.0	-36.8	-36.8	1.0	3.104144032283207E-4
1100	>TTTGGATTGAAGGGGGCTCTA	AT2G34010.1	0	449	343	343.0	138.97650891819956	8	242.05016489667486	5' TTTGGATTGAAGGGGGCTCTA '3 ||||| ||||||||||||||| 3' TTCTAGAAACCAAACTTCCCCCGAGATACTTA '5	2.0	-33.9	-38.6	0.8782383419689118	8.326394671107629E-4
1101	>TTTGGATTGAAGGGGGCTCTA	AT3G11440.1	0	1166	296	196.5	119.93308058246959	8	242.05016489667486	5' TTTGGATTGAAGGGGGCTCTA '3 ||||| |||||||o||||o| 3' GACTTATAACCTTACTTCCCTCGAGGTCGAAG '5	4.0	-31.9	-38.6	0.8264248704663212	0.002003505506815162
1102	>TTTGGATTGAAGGGGGCTCTA	AT4G15530.5	1	915	9	9.0	3.646613936629143	8	242.05016489667486	5' TTTGGAT-TGAAGGGGGCTCTA '3 ||||||| ||||||ooo|||| 3' CGAAGAAACCTAGACTTCCTTTGAGAACTGGG '5	3.5	-27.2	-38.6	0.7046632124352331	0.0013665869490946392
1103	>TTTGGATTGAAGGGGGCTCTA	AT5G06100.2	2	1172	202	102.5	81.84622391100964	8	242.05016489667486	5' TTTGGATTGAAGGGGGCTCTA '3 ||||| |||||||o||||o| 3' GACTTATAACCTTACTTCCCTCGAGGTCGAAG '5	4.0	-31.9	-38.6	0.8264248704663212	0.011342040368021222
1104	>TTCCACAGCTTTCTTGAACTGT	AT1G10120.1	0	1317	655	33.0	265.3924587213432	230	6958.942240779402	5' TTCCACAGCTTTCTTGAACTGT '3 o||||||||||||||| |oo| 3' TTTAAGGAGGTGTCGAAAGAACAAGGTAACAC '5	3.5	-26.6	-36.8	0.7228260869565218	0.0033128223938853063
1105	>TTCCACAGCTTTCTTGAACTGT	AT2G22840.1	0	792	4407	3094.0	1785.6252909694035	230	6958.942240779402	5' TTCCACA-GCTTTCTTGAACTGT '3 ||||||| |||||||||||| o| 3' ACCGGAAGGTGTCCGAAAGAACTTGCTACCGC '5	2.5	-29.0	-36.8	0.7880434782608696	0.002198405324555841
1106	>TTCCACAGCTTTCTTGAACTGT	AT2G36400.1	0	757	1030	1030.0	417.3347060808908	230	6958.942240779402	5' TTCCACA-GCTTTCTTGAACTGT '3 ||||||| |||||||||||| || 3' CCTCAAAGGTGTCCGAAAGAACTTGCCAACGC '5	2.0	-29.0	-36.8	0.7880434782608696	0.001253525417399537
1107	>TTCCACAGCTTTCTTGAACTGT	AT2G45480.1	0	525	6	6.0	2.431075957752762	230	6958.942240779402	5' TTCCAC-AGCTTTCTTGAACTGT '3 |||||| ||||||||||||| | 3' CTTCTAAGGTGTTCGAAAGAACTTGCAAATGC '5	3.0	-29.0	-36.8	0.7880434782608696	0.0032320593501942163
1108	>TTCCACAGCTTTCTTGAACTGT	AT3G01040.1	0	1290	6	6.0	2.431075957752762	230	6958.942240779402	5' TTCCACAGCTTTCTTGAACTGT '3 ||||||||||| | |||||| 3' TACCGAAAGGTGTCGAA-GTTCTTGACCTTGTA '5	4.0	-26.9	-36.8	0.7309782608695652	0.0040217118960031994
1109	>TTCCACAGCTTTCTTGAACTGT	AT3G52910.1	0	753	14	14.0	5.672510568089779	230	6958.942240779402	5' TTCCACA-GCTTTCTTGAACTGT '3 ||||||| |||||||||||| || 3' CGCCAAAGGTGTCCGAAAGAACTTGCCAAAGA '5	2.0	-29.0	-36.8	0.7880434782608696	0.001369393882529657
1110	>TTCCACAGCTTTCTTGAACTGT	AT4G37740.1	0	921	3102	2063.0	1256.866270158178	230	6958.942240779402	5' TTCCACA-GCTTTCTTGAACTGT '3 ||||||| |||||||||||| o| 3' ACCTGAAGGTGTCCGAAAGAACTTGCTACTGC '5	2.5	-29.0	-36.8	0.7880434782608696	0.0020980847746879805
1111	>TAGACCATTTGTGAGAAGGGA	AT2G33580.1	2	848	3	3.0	1.215537978876381	438	13252.246528092946	5' TAGA-CCATTTGTGAGAAGGGA '3 |||| ||||||||||||||oo 3' GCTACATCTAGGTAAACACTCTTCTTCTTCTA '5	3.0	-27.1	-36.5	0.7424657534246576	0.005398911144211982
1112	>TAGACCATTTGTGAGAAGGGA	AT3G57230.1	0	796	791	161.0	320.4968470970725	438	13252.246528092946	5' TAGACCATTTGTGAGAAG-GGA '3 |||||||||||||||||| |o| 3' GTACAGATCTGGTAAACACTCTTCTCTTAAGA '5	1.5	-29.9	-36.5	0.8191780821917808	8.620689655172153E-4
1113	>TCGGACCAGGCTTCATTTCCC	AT1G30490.1	0	806	589	41.5	238.6506231860628	17	514.356600405434	5' TCGGACCAGGCTTCATTTCCC '3 o|||||||||||||||oo| 3' ATCTTAGGCCTGGTCCGAAGTAGGG-TTTAGTAG '5	3.5	-34.6	-41.7	0.829736211031175	0.0013710366451337164
1114	>TCGGACCAGGCTTCATTTCCC	AT1G52150.2	0	1279	287	32.0	116.28646664584045	17	514.356600405434	5' TCGGACCAGGCTTCATTTCCCC '3 o||||||||||||||||o| 3' ACCTTAGGCCTGGTCCGAAGTAAGGT-CCCGTAG '5	4.0	-35.0	-41.7	0.8393285371702637	0.0014641285920650171
1115	>TCGGACCAGGCTTCATTTCCC	AT2G34710.1	0	881	615	67.5	249.1852856696581	17	514.356600405434	5' TCGGACCAGGCTTCATTTCCC '3 o|||||||||||||||oo| 3' ATCTTAGGCCTGGTCCGAAGTAGGG-TTTAGTAG '5	3.5	-34.6	-41.7	0.829736211031175	0.0013134130555136903
1116	>TCGGACCAGGCTTCATTTCCC	AT4G32880.1	0	945	41	8.0	16.612352377977206	17	514.356600405434	5' TCGGACCAGGCTTCATTTCCC '3 o|||||||||||||||oo| 3' ACCTTAGGCCTGGTCCGAAGTAGGG-TTCCGTAA '5	3.5	-34.6	-41.7	0.829736211031175	0.0013313361443628713
1117	>TCGGACCAGGCTTCATTTCCC	AT5G60690.1	0	1273	35	35.0	14.181276420224444	17	514.356600405434	5' TCGGACCAGGCTTCATTTCCC '3 o|||||||||||||||oo| 3' GGCTTAGGCCTGGTCCGAAGTAGGG-TTCCGTAG '5	3.5	-34.6	-41.7	0.829736211031175	0.001148270299332177
1118	>TCATTGAGTGCATCGTTGATG	AT2G29130.1	0	740	3	3.0	1.215537978876381	11	332.8189767329279	5' TCATTGAGTGCATCGTTGAT-G '3 |||||||||||| |o||||| o 3' TCAAGCAGTAACTCACGTCGTAACTAATTTAGC '5	4.0	-26.6	-35.0	0.76	0.001462700889424129
1119	>ACCCAAATGTAGACAAAGCA	AT1G62860.1	2	425	9	9.0	3.646613936629143	29	877.4318477504463	5' AACCCAAATGTAGACAAAGCA '3 |||||||||||||||||| 3' ACTAGAAA-CGGTTTACATCTGTTTCGTTTCCTG '5	4.0	-28.2	-32.5	0.8676923076923077	0.0012927312278219194
1120	>AATTGTCGGGAGGGAAGCGGATG	AT1G61040.1	3	38	2	2.0	0.810358652584254	12	363.07524734501226	5' AATTGTCGGGAGGGAAGCGGATG '3 ||||||||o|||| ||||o|||| 3' ACAGCTTTAACAGCTCTCC-TTCGTCTACGACT '5	2.5	-33.1	-45.2	0.7323008849557522	0.004286693912504025
1121	>TTCGGACCAGGCTTCATTCCC	AT1G52150.2	3	1280	3	3.0	1.215537978876381	909	27502.949986384676	5' TTCGGACCAGGCTTCATTCCCC '3 |o|||||||||||||||||| 3' TACCTTAGGCCTGGTCCGAAGTAAGG-TTCCGTA '5	3.0	-38.7	-41.8	0.9258373205741628	0.01904525780857491
1122	>CTGTGGCTGGATTGAATCC	AT1G09710.2	3	1818	2	2.0	0.810358652584254	32	968.2006595866994	5' CCTGTGGCTGGATTGAATCC '3 ||||||||||||| | || 3' ATAAACTT-ACACCGACCTAACGTCGGCTACTCG '5	4.0	-25.3	-35.2	0.71875	9.374267119274249E-4
1123	>ATTTAGAGGTAGAGATAGATA	AT4G24760.1	3	41	2	2.0	0.810358652584254	11	332.8189767329279	5' ATTTAGAGGTAGAGATAGATA '3 |||||||o|||||| ||| | 3' AGAAAGAAAATCTCTATCTCTCTCTCTCTGAG '5	4.0	-22.0	-30.8	0.7142857142857143	0.004686304940117791
1124	>TTGACAGAAGATAGAGAGCACC	AT1G27360.1	2	1264	52	52.0	21.069324967190603	1144	34613.1735802245	5' TTGACAGAAGATAGAGAGCAC-C '3 ||||||||||| ||||||||| 3' TTCTCCAACTGTCTTCTCTCTCTCGTGCCCACC '5	4.0	-33.1	-39.6	0.8358585858585859	0.0053781384653197595
1125	>TTGACAGAAGATAGAGAGCACC	AT1G27370.1	2	2379	147	34.0	59.56136096494267	1144	34613.1735802245	5' TTGACAGAAGATAGAGAGCAC-C '3 ||||||||||| ||||||||| 3' TTCATCAACTGTCTTCTCTCTCTCGTGACCATC '5	4.0	-33.0	-39.6	0.8333333333333333	0.008833755743059113
1126	>TTGACAGAAGATAGAGAGCACC	AT1G69170.1	3	1308	24	24.0	9.724303831011047	1144	34613.1735802245	5' TTGACAGAAGATAGAGAGCACC '3 o|||||||||| ||||||||| 3' TGACTCGACTGTCTTCTCTCTCTCGTGCTCAT '5	3.5	-33.1	-39.6	0.8358585858585859	0.0011052776165850764
1127	>TTGACAGAAGATAGAGAGCACC	AT2G42200.1	1	948	16	16.0	6.482869220674032	1144	34613.1735802245	5' TTGACAGAAGATAGAGAGCAC-C '3 ||||||||||| ||||||||| 3' CACCTAAACTGTCTTCTCTCTCTCGTGTCCAAA '5	4.0	-32.8	-39.6	0.8282828282828282	0.010745364432579119
1128	>TTGACAGAAGATAGAGAGCACC	AT3G57920.1	0	856	24	24.0	9.724303831011047	1144	34613.1735802245	5' TTGACAGAAGATAGAGAGCAC-C '3 ||||||||||| ||||||||| 3' TACTCAAACTGTCTTCTCTCTCTCGTGTCCGAA '5	4.0	-32.8	-39.6	0.8282828282828282	0.0058801743787147975
1129	>TTGACAGAAGATAGAGAGCACC	AT5G43270.2	0	1160	981	53.5	397.4809190925766	1144	34613.1735802245	5' TTGACAGAAGATAGAGAGCACC '3 ||||||||||| |||||||||| 3' AACTTAAACTGTCTTCTCTCTCTCGTGGTAGT '5	2.0	-35.3	-39.6	0.8914141414141413	6.246096189881367E-4
1130	>TTGACAGAAGATAGAGAGCACC	AT5G50570.1	0	1113	209	104.5	84.68247919505454	1144	34613.1735802245	5' TTGACAGAAGATAGAGAGCACC '3 |||||||||| ||||||||| 3' TCCTCCTACTGTCTTCTCTCTCTCGTGTTAGT '5	4.0	-32.6	-39.6	0.8232323232323232	0.004546738506691406
1131	>TTGACAGAAGATAGAGAGCACC	AT5G50670.1	0	1113	209	104.5	84.68247919505454	1144	34613.1735802245	5' TTGACAGAAGATAGAGAGCACC '3 |||||||||| ||||||||| 3' TCCTCCTACTGTCTTCTCTCTCTCGTGTTAGT '5	4.0	-32.6	-39.6	0.8232323232323232	0.005403566893963929
1132	>ACTTTTTTGTTATATTCTAG	AT5G62540.1	3	683	3	3.0	1.215537978876381	11	332.8189767329279	5' ACTTTTTTGTTATATTCTAG '3 |||||oo||||||||||| 3' AGCTAATGAAAGGACAATATAAGAGAAAATAA '5	4.0	-19.9	-23.0	0.8652173913043477	0.041997511414581634
1133	>TCGGACCAGGCTTCATCCCCCG	AT1G30490.1	0	806	589	41.5	238.6506231860628	28	847.1755771383619	5' TCGGACCAGGCTTCATCCCCCG '3 o|||||||||||||||||| o 3' ATCTTAGGCCTGGTCCGAAGTAGGGT-TTAGTAG '5	3.0	-40.3	-48.9	0.8241308793456033	0.0013710366451337164
1134	>TCGGACCAGGCTTCATCCCCCG	AT2G34710.1	0	881	615	67.5	249.1852856696581	28	847.1755771383619	5' TCGGACCAGGCTTCATCCCCCG '3 o|||||||||||||||||| o 3' ATCTTAGGCCTGGTCCGAAGTAGGGT-TTAGTAG '5	3.0	-40.3	-48.9	0.8241308793456033	0.0013134130555136903
1135	>TCGGACCAGGCTTCATCCCCCG	AT4G32880.1	0	945	41	8.0	16.612352377977206	28	847.1755771383619	5' TCGGACCAGGCTTCATCCCCCG '3 o|||||||||||||||||| | 3' ACCTTAGGCCTGGTCCGAAGTAGGGT-CCCGTAA '5	2.5	-40.3	-48.9	0.8241308793456033	6.658897767788385E-4
1136	>TCGGACCAGGCTTCATCCCCCG	AT5G60690.1	0	1273	35	35.0	14.181276420224444	28	847.1755771383619	5' TCGGACCAGGCTTCATCCCCCG '3 o|||||||||||||||||| | 3' GGCTTAGGCCTGGTCCGAAGTAGGGT-CCCGTAG '5	2.5	-40.3	-48.9	0.8241308793456033	5.743000599455206E-4
1137	>ATAGGTAAGTTCTTTTTTCTT	AT3G51980.1	3	905	3	3.0	1.215537978876381	34	1028.713200810868	5' ATAGGTAAGTTCTTTTTTCTT '3 ||||| |||||| |o|||||o 3' AAACTTTTATCC-TTCAAGTAGAAAGAGACACA '5	4.0	-18.7	-26.7	0.700374531835206	0.01622102637373879
1138	>CATGAATGGATTAACGAGAT	AT2G44160.1	2	499	5	2.5	2.025896631460635	21	635.3816828537714	5' CATGAATG-GATTAACGAGAT '3 |o||||| |||||||o|||| 3' GAACGATGCTTACACTAATTGTTCTAGGTTTC '5	3.5	-21.2	-29.7	0.7138047138047138	0.015868830630732966
1139	>TTGACAGAAGATAGAGAGCA	AT1G27360.1	2	1264	52	52.0	21.069324967190603	592	17911.712202353938	5' TTGACAGAAGATAGAGAGCA '3 ||||||||||| |||||||| 3' TTCTCCAACTGTCTTCTCTCTCTCGTGCCACC '5	2.0	-29.3	-33.6	0.8720238095238095	0.0033647344978398053
1140	>TTGACAGAAGATAGAGAGCA	AT1G27370.1	2	2379	147	34.0	59.56136096494267	592	17911.712202353938	5' TTGACAGAAGATAGAGAGCA '3 ||||||||||| |||||||| 3' TTCATCAACTGTCTTCTCTCTCTCGTGACATC '5	2.0	-29.3	-33.6	0.8720238095238095	0.005530279314852282
1141	>TTGACAGAAGATAGAGAGCA	AT1G69170.1	3	1308	24	24.0	9.724303831011047	592	17911.712202353938	5' T-TGACAGAAGATAGAGAGCA '3 |||||||||| |||||||| 3' TGACTCCGACTGTCTTCTCTCTCTCGTGCTCAT '5	4.0	-29.1	-33.6	0.8660714285714286	0.004964137727923368
1142	>TTGACAGAAGATAGAGAGCA	AT2G42200.1	1	948	16	16.0	6.482869220674032	592	17911.712202353938	5' TTGACAGAAGATAGAGAGCA '3 ||||||||||| |||||||| 3' CACCTAAACTGTCTTCTCTCTCTCGTGTCAAA '5	2.0	-29.3	-33.6	0.8720238095238095	0.0067294506408071
1143	>TTGACAGAAGATAGAGAGCA	AT3G15270.1	2	656	12	12.0	4.862151915505524	592	17911.712202353938	5' TTGACAGAAGATAGAGAGCA '3 |||||||||| ||||||| 3' TACATCTACTGTCTTCTCTCTCTCGCCCTCCC '5	4.0	-29.0	-33.6	0.863095238095238	0.010204006929485532
1144	>TTGACAGAAGATAGAGAGCA	AT3G57920.1	0	856	24	24.0	9.724303831011047	592	17911.712202353938	5' TTGACAGAAGATAGAGAGCA '3 ||||||||||| |||||||| 3' TACTCAAACTGTCTTCTCTCTCTCGTGTCGAA '5	2.0	-29.3	-33.6	0.8720238095238095	0.003679171873063769
1145	>TTGACAGAAGATAGAGAGCA	AT5G43270.2	0	1160	981	53.5	397.4809190925766	592	17911.712202353938	5' TTGACAGAAGATAGAGAGCA '3 ||||||||||| |||||||| 3' AACTTAAACTGTCTTCTCTCTCTCGTGGTAGT '5	2.0	-29.3	-33.6	0.8720238095238095	0.00311914915925271
1146	>TTGACAGAAGATAGAGAGCA	AT5G50570.1	0	1113	209	104.5	84.68247919505454	592	17911.712202353938	5' TTTGACAGAAGATAGAGAGCA '3 |||||||||| |||||||| 3' TCCTCCTT-ACTGTCTTCTCTCTCTCGTGTTAGT '5	4.0	-29.0	-33.6	0.863095238095238	0.005113625329865146
1147	>TTGACAGAAGATAGAGAGCA	AT5G50670.1	0	1113	209	104.5	84.68247919505454	592	17911.712202353938	5' TTTGACAGAAGATAGAGAGCA '3 |||||||||| |||||||| 3' TCCTCCTT-ACTGTCTTCTCTCTCTCGTGTTAGT '5	4.0	-29.0	-33.6	0.863095238095238	0.00607695648983797
1148	>ATGAGGGAGCTGTAGGTAAAA	AT1G79940.1	3	1333	3	3.0	1.215537978876381	6	181.53762367250613	5' ATGAGGGAGCTGTAGGTAAAA '3 ||||||||||||||o| || 3' TGACTTTACTCCCTCGACATTCTTTCCCCTTT '5	3.5	-28.9	-36.5	0.7917808219178082	0.02660289341042532
1149	>TTCTTTTCTTGTTTCCGCTCTTA	AT5G47690.3	2	4675	10	10.0	4.05179326292127	10	302.56270612084353	5' T-TCTTTTCTTGTTTCCGCTCTTA '3 o |||||||||||||| |||||o 3' TTCTAGGCAGAAAAGAACAAAGACGAGAGATGA '5	4.0	-28.4	-34.9	0.8137535816618912	0.019973868162474373
1150	>GGAAGCTGCCAGCATGATCTGG	AT2G48110.1	3	3383	7	7.0	2.8362552840448894	21	635.3816828537714	5' GGAAGCTGCCAGCATGATCTGG '3 ||||||||||||| |||o o| 3' AGGGTCCCTTCGACGGTCGAACTGTGCAGAGT '5	4.0	-32.3	-45.2	0.7146017699115044	0.0031692451934365318
1151	>TTCGGACCAGGCTTCATTTTTT	AT1G52150.2	3	1280	3	3.0	1.215537978876381	12	363.07524734501226	5' TTCGGACCAGGCTTCATTTTTT '3 |o||||||||||||||||oo 3' TACCTTAGGCCTGGTCCGAAGTAAGGTCCGTA '5	4.0	-34.0	-35.9	0.947075208913649	0.01904525780857491
1152	>AAGTAACGTCCTATCAAATCCGTC	AT2G12440.1	3	4643	2	2.0	0.810358652584254	5	151.28135306042176	5' AAGTAACGTCCTATCAAATCCGTC '3 |||||||||||| |||||o||||| 3' CAATAATTCATTGCAGGACAGTTTGGGCAGGA '5	2.5	-35.0	-39.9	0.8771929824561404	3.104144032283207E-4
1153	>AGAATCTTGATGATGCTGCA	AT2G28550.3	0	1613	836	244.0	338.72991678021816	30	907.6881183625306	5' AGAATCTTGATGATGCTGCAA '3 ||||||o|||||||||||| 3' TTACACTCTTAGGACTACTACGACG-AACGTTGA '5	3.0	-32.7	-33.2	0.9849397590361446	0.002506264403159042
1154	>AGAATCTTGATGATGCTGCA	AT2G39250.1	0	1055	31	31.0	12.560559115055938	30	907.6881183625306	5' AAGAATCTTGATGATGCTGCA '3 |||||o||||||||||o|| 3' ACTTTCCC-CTTAGGACTACTACGATGTTGACAG '5	3.5	-30.3	-33.2	0.9126506024096385	0.004891959509336963
1155	>AGAATCTTGATGATGCTGCA	AT3G54990.1	0	976	12	12.0	4.862151915505524	30	907.6881183625306	5' AAGAATCTTGATGATGCTGCA '3 |||||o||||||||||||| 3' ATTTTCCC-CTTAGGACTACTACGACGTTGACAG '5	3.0	-32.3	-33.2	0.9728915662650601	0.004887576169321672
1156	>AGAATCTTGATGATGCTGCA	AT4G36920.1	0	1340	56	56.0	22.690042272359115	30	907.6881183625306	5' AGAATCTTGATGATGCTGCA '3 ||||||o||||||||||||| 3' CTCCTCTCTTAGGACTACTACGACGTCGTAAA '5	1.0	-32.9	-33.2	0.9909638554216866	0.0012326655223111604
1157	>AGAATCTTGATGATGCTGCA	AT5G60120.2	0	1821	822	352.0	333.0574062121284	30	907.6881183625306	5' AGAATCTTGATGATGCTGCA '3 ||||||o||||||||||||| 3' TCTCACTCTTAGGACTACTACGACGTAAACTT '5	1.0	-32.9	-33.2	0.9909638554216866	8.781558303240233E-4
1158	>AGAATCTTGATGATGCTGCA	AT5G67180.1	0	1309	56	56.0	22.690042272359115	30	907.6881183625306	5' AGAATCTTGATGATGCTGCA '3 ||||||o|||||||||||| 3' CTCCTCTCTTAGGACTACTACGACGGTAAGGG '5	2.0	-32.7	-33.2	0.9849397590361446	0.0019672125502750992
1159	>TTGAAGAGGACTTGGATATTTTT	AT1G66700.1	0	358	74	16.0	29.983270145617396	10	302.56270612084353	5' TTGAAGAGGACTTGGATATTTTT '3 |||||||||||||||| |o|o 3' TTTAGTAACTTCTCCTGAACCT-TGAGCTACAA '5	4.0	-28.6	-33.7	0.8486646884272997	7.818608287725182E-4
1160	>TTCCATACCTTCGTCTACTCT	AT1G63130.1	3	1366	2	0.5	0.810358652584254	10	302.56270612084353	5' TTCCATACCTTCGTCTACTCT '3 ||||||||||||||||||||| 3' CTTCTCAAGGTATGGAAGCAGATGAGAGAATC '5	0.0	-36.2	-36.2	1.0	0.04583680454228278
1161	>TTTGGATTGAAGGGAGCTCTTTT	AT4G15530.5	1	915	9	9.0	3.646613936629143	134	4054.3402620193037	5' TTTGGAT-TGAAGGGAGCTCTTTT '3 ||||||| ||||||o|o||||| 3' CGAAGAAACCTAGACTTCCTTTGAGAACTGGG '5	4.0	-28.6	-37.9	0.7546174142480212	6.835270791812897E-4
1162	>TTGAAGAGGACTTGGATTTTTT	AT1G66700.1	0	358	74	16.0	29.983270145617396	41	1240.5070950954585	5' TTGAAGAGGACTTGGATTTTTT '3 |||||||||||||||| o|o 3' TTTAGTAACTTCTCCTGAACCTTGAGCTACAA '5	4.0	-27.9	-32.2	0.8664596273291925	7.818608287725182E-4
1163	>GTTATTCTATTCCACCTCTTAGA	AT4G31530.2	2	533	6	6.0	2.431075957752762	2486	75217.08874164171	5' GTTATTCTATTCCACCTCTTAGA '3 || ||| ||||||||||||||| 3' CCTCACAAAAGAAG-TAAGGTGGAGAATCTTCC '5	4.0	-26.4	-36.2	0.729281767955801	0.040833332756073926
1164	>GACAGAAGAGAGTGAGCACA	AT5G43270.2	3	1158	3	1.5	1.215537978876381	7	211.79389428459046	5' GACAGAAGAGAGTGAGCACA '3 |||||||||||| |||||| 3' CTTAAACTGTCTTCTCTCTCTCGTGGTAGTTC '5	3.0	-32.8	-37.2	0.8817204301075268	0.04810195923141469
1165	>ATGAAAGTGACTACATCGGGGT	AT1G62910.1	0	989	182	45.5	73.74263738516711	87	2632.2955432513386	5' ATGAAAGTGACTACATCGGGGT '3 ||||||||||||||| ||o| 3' TTACGCGACTTTCACTGATGTAAACCTAACTA '5	3.5	-27.4	-39.0	0.7025641025641025	0.002653926315777655
1166	>ATGAAAGTGACTACATCGGGGT	AT1G62930.1	2	977	182	45.5	73.74263738516711	87	2632.2955432513386	5' ATGAAAGTGACTACATCGGGGT '3 ||||||||||||||| ||o| 3' TTACGCGACTTTCACTGATGTAAACCTAACTA '5	3.5	-27.4	-39.0	0.7025641025641025	0.030145123527547613
1167	>ATGAAAGTGACTACATCGGGGT	AT1G63080.1	2	1020	50	50.0	20.25896631460635	87	2632.2955432513386	5' ATGAAAGTGACTACATCGGGGT '3 ||||||||||||||| ||o| 3' TTACTCAACTTTCACTGATGTAAACCTAACTA '5	3.5	-27.4	-39.0	0.7025641025641025	0.007871992876293143
1168	>ATGAAAGTGACTACATCGGGGT	AT1G63130.1	2	1104	182	45.5	73.74263738516711	87	2632.2955432513386	5' ATGAAAGTGACTACATCGGGGT '3 ||||||||||||||| ||o| 3' TTACGCGACTTTCACTGATGTAAACCTAACTA '5	3.5	-27.4	-39.0	0.7025641025641025	0.028829216742391806
1169	>ATGAAAGTGACTACATCGGGGT	AT1G63400.1	0	992	36	36.0	14.586455746516572	87	2632.2955432513386	5' ATGAAAGTGACTACATCGGGGT '3 ||||||||||||||| ||o| 3' TTACGCAACTTTCACTGATGTAAACCTAACTA '5	3.5	-27.4	-39.0	0.7025641025641025	0.002913750931856196
1170	>CTTTTCTTGACCTTGTAAGACC	AT5G60450.1	2	1888	17	17.0	6.888048546966159	13	393.3315179570966	5' CCTTTTCTTGACCTTGTAAGACC '3 ||||||||||||||o|||||| 3' TGGATATT-AAAAGAACTGGAACGTTCTGGAATC '5	2.5	-33.7	-35.6	0.9466292134831461	9.6972304516596E-4
1171	>GCGGACCAGGCTTCATTCCCC	AT1G30490.1	0	806	589	41.5	238.6506231860628	53	1603.582342440471	5' GCGGACCAGGCTTCATTCCCC '3 |||||||||||||||o|| 3' ATCTTAGGCCTGGTCCGAAGTAGGGTTAGTAG '5	3.5	-37.3	-45.6	0.8179824561403508	0.0013710366451337164
1172	>GCGGACCAGGCTTCATTCCCC	AT1G52150.2	0	1279	287	32.0	116.28646664584045	53	1603.582342440471	5' G-CGGACCAGGCTTCATTCCCC '3 |||||||||||||||||| 3' ACCTTAAGGCCTGGTCCGAAGTAAGGTCCGTAG '5	4.0	-37.8	-45.6	0.8289473684210525	0.0014641285920650171
1173	>GCGGACCAGGCTTCATTCCCC	AT2G34710.1	0	881	615	67.5	249.1852856696581	53	1603.582342440471	5' GCGGACCAGGCTTCATTCCCC '3 |||||||||||||||o|| 3' ATCTTAGGCCTGGTCCGAAGTAGGGTTAGTAG '5	3.5	-37.3	-45.6	0.8179824561403508	0.0013134130555136903
1174	>GCGGACCAGGCTTCATTCCCC	AT4G32880.1	0	945	41	8.0	16.612352377977206	53	1603.582342440471	5' GCGGACCAGGCTTCATTCCCC '3 |||||||||||||||o|| 3' ACCTTAGGCCTGGTCCGAAGTAGGGTCCGTAA '5	3.5	-37.3	-45.6	0.8179824561403508	0.0013313361443628713
1175	>GCGGACCAGGCTTCATTCCCC	AT5G60690.1	0	1273	35	35.0	14.181276420224444	53	1603.582342440471	5' GCGGACCAGGCTTCATTCCCC '3 |||||||||||||||o|| 3' GGCTTAGGCCTGGTCCGAAGTAGGGTCCGTAG '5	3.5	-37.3	-45.6	0.8179824561403508	0.001148270299332177
1176	>GTCCACAGCTTTCTTGAACTG	AT1G10120.1	0	1317	655	33.0	265.3924587213432	10	302.56270612084353	5' GTCCACAGCTTTCTTGAACTG '3 ||||||||||||||| |oo 3' TTTAAGGAGGTGTCGAAAGAACAAGGTAACAC '5	4.0	-26.3	-36.8	0.7146739130434784	0.004729241666829975
1177	>GTCCACAGCTTTCTTGAACTG	AT1G20570.1	2	2629	4	2.0	1.620717305168508	10	302.56270612084353	5' GTCCACAGC-TTTCTTGAACTG '3 |o||||||| ||||||||||oo 3' ACTAACGGGTGTCGAAAAGAACTTGGTGTTTT '5	3.0	-31.1	-36.8	0.8451086956521741	0.002744894671591447
1178	>GTCCACAGCTTTCTTGAACTG	AT2G22840.1	0	792	4407	3094.0	1785.6252909694035	10	302.56270612084353	5' GTCCACA-GCTTTCTTGAACTG '3 |||||| |||||||||||| o 3' ACCGGAAGGTGTCCGAAAGAACTTGCTACCGC '5	3.5	-28.8	-36.8	0.782608695652174	0.003844037089482555
1179	>GTCCACAGCTTTCTTGAACTG	AT2G36400.1	0	757	1030	1030.0	417.3347060808908	10	302.56270612084353	5' GTCCACA-GCTTTCTTGAACTG '3 |||||| |||||||||||| | 3' CCTCAAAGGTGTCCGAAAGAACTTGCCAACGC '5	3.0	-28.8	-36.8	0.782608695652174	0.0025054795088270687
1180	>GTCCACAGCTTTCTTGAACTG	AT2G45480.1	0	525	6	6.0	2.431075957752762	10	302.56270612084353	5' GTCCAC-AGCTTTCTTGAACTG '3 ||||| ||||||||||||| 3' CTTCTAAGGTGTTCGAAAGAACTTGCAAATGC '5	4.0	-28.8	-36.8	0.782608695652174	0.00645367249274531
1181	>GTCCACAGCTTTCTTGAACTG	AT3G52910.1	0	753	14	14.0	5.672510568089779	10	302.56270612084353	5' GTCCACA-GCTTTCTTGAACTG '3 |||||| |||||||||||| | 3' CGCCAAAGGTGTCCGAAAGAACTTGCCAAAGA '5	3.0	-28.8	-36.8	0.782608695652174	0.0027369125254537163
1182	>GTCCACAGCTTTCTTGAACTG	AT4G37740.1	0	921	3102	2063.0	1256.866270158178	10	302.56270612084353	5' GTCCACA-GCTTTCTTGAACTG '3 |||||| |||||||||||| o 3' ACCTGAAGGTGTCCGAAAGAACTTGCTACTGC '5	3.5	-28.8	-36.8	0.782608695652174	0.0036687590642285883
1183	>TTCCACAGCTTTCTTGAACTTTCT	AT2G45480.1	0	525	6	6.0	2.431075957752762	6	181.53762367250613	5' TTCCAC-AGCTTTCTTGAACTTTCT '3 |||||| ||||||||||||| || 3' CTTCTAAGGTGTTCGAAAGAACTTGCAAATGC '5	4.0	-29.0	-38.8	0.7474226804123711	0.0019404910494230654
1184	>TTCCACAGCTTTCTTGAACTTTCT	AT3G52910.1	0	753	14	14.0	5.672510568089779	6	181.53762367250613	5' TTCCACA-GCTTTCTTGAACTTTCT '3 ||||||| |||||||||||| | | 3' CGCCAAAGGTGTCCGAAAGAACTTGCCAAAGA '5	4.0	-29.0	-38.8	0.7474226804123711	0.002053387448363475
1185	>TTCCACAGCTTTCTTGAACTTTCT	AT5G35407.1	3	116	24	24.0	9.724303831011047	6	181.53762367250613	5' TTCCACAGCTTTCTTGAACTTTCT '3 |o||||||||||||||| |||o| 3' TACAAAAGGGTGTCGAAAGAACTCGAAGGTTT '5	3.5	-33.0	-38.8	0.8505154639175259	0.017466261343652145
1186	>TTGAGCCGTGCCAATATCAC	AT2G45160.1	0	1011	6148	6148.0	2491.042498043997	137	4145.109073855557	5' TTGAGCCGTGCCAATATCAC '3 ||||||||o||||||||| | 3' ACCACTAACTCGGCGCGGTTATAG-GGGAACGCG '5	2.0	-33.0	-36.3	0.9090909090909092	0.0013215857319878177
1187	>TTGAGCCGTGCCAATATCAC	AT3G60630.1	0	1053	3624	93.0	1468.3698784826684	137	4145.109073855557	5' TTGAGCCGTGCCAATATCAC '3 ||||||||o||||||||| | 3' AACACTAACTCGGCGCGGTTATAG-GGGAACGCG '5	2.0	-33.0	-36.3	0.9090909090909092	0.0013483144250510115
1188	>TTGAGCCGTGCCAATATCAC	AT4G00150.1	0	864	231	231.0	93.59642437348133	137	4145.109073855557	5' TTGAGCCGTGCCAATATCAC '3 ||||||||o||||||||| | 3' ACAACTAACTCGGCGCGGTTATAG-GGGGACTCG '5	2.0	-33.0	-36.3	0.9090909090909092	0.0014499756077595016
1189	>CAGCCAAGGATGACTTGCCG	AT1G17590.1	0	1243	85	85.0	34.4402427348308	25	756.4067653021089	5' CAGCCAAGGATGACTTGCCGG '3 |||||||||||||||| || 3' TTCATCGTCGGTTCCTACTGAAGGG-AAAAAAAA '5	3.0	-34.5	-39.6	0.8712121212121212	0.0013961603882525209
1190	>CAGCCAAGGATGACTTGCCG	AT1G54160.1	0	1295	67	67.0	27.147014861572508	25	756.4067653021089	5' C-AGCCAAGGATGACTTGCCG '3 ||||||||||||||| ||| 3' GTATTCCATCGGTTCCTACTGAAGGGCAGTACA '5	3.0	-33.7	-39.6	0.8510101010101011	0.0013864816357309628
1191	>CAGCCAAGGATGACTTGCCG	AT1G72830.2	0	1503	171	171.0	69.28566479595372	25	756.4067653021089	5' C-AGCCAAGGATGACTTGCCG '3 ||||||||||||||| || 3' ATCATCCATCGGTTCCTACTGAAGGGGAAGAAC '5	4.0	-32.9	-39.6	0.8308080808080808	0.002394491592998871
1192	>CAGCCAAGGATGACTTGCCG	AT3G20910.1	0	1046	15	15.0	6.077689894381906	25	756.4067653021089	5' CCAGCCAAGGATGACTTGCCG '3 |||||||o|||| |||||| 3' TTCTCTTT-TCGGTTCTTACTTAACGGCGGAACA '5	4.0	-28.5	-39.6	0.7196969696969697	0.003296247712403888
1193	>ATTCCACAGCTTTCTTGAACTT	AT4G37740.1	3	922	6	6.0	2.431075957752762	39	1179.9945538712898	5' ATTCCACA-GCTTTCTTGAACTT '3 ||||||| |||||||||||| 3' AACCTGAAGGTGTCCGAAAGAACTTGCTACTG '5	4.0	-29.7	-34.4	0.8633720930232558	0.018810541805339587
1194	>TTGAAGAGGACTTGGAATTTTTTC	AT1G66700.1	0	358	74	16.0	29.983270145617396	8	242.05016489667486	5' TTGAAGAGGACTTGGAATTTTTTC '3 |||||||||||||||||o|o | 3' TTTAGTAACTTCTCCTGAACCTTGAGCTACAA '5	4.0	-31.4	-36.0	0.8722222222222222	7.818608287725182E-4
1195	>ACAGATATGGAAGAGGGGC	AT1G23820.1	2	799	5	5.0	2.025896631460635	9	272.3064355087592	5' ACAGATATGGAAGAGGGGC '3 |||||| |||||||o||| 3' AGATCGGTGTCTA-ACCTTCTTCCCAAAGAGTT '5	2.5	-27.0	-36.3	0.7438016528925621	0.04817556623823138
1196	>ACAGATATGGAAGAGGGGC	AT4G03205.2	2	1544	7	7.0	2.8362552840448894	9	272.3064355087592	5' ACAGATA-TGGAAGAGGGGC '3 |||||| o|||||||o|o| 3' TAGAGCGTCTATCGCCTTCTCTCTGTTCCTAT '5	4.0	-26.3	-36.3	0.7245179063360883	0.011604870399335887
1197	>ATTTCCAAACCCTTGCAGCAT	AT1G55260.1	3	219	3	3.0	1.215537978876381	11	332.8189767329279	5' A-TTTCCAAACCCTTGCAGCAT '3 | |||||||||||| |||o||| 3' TAGTCTTCAAAGGTTTGGGATCGTTGTACCTCC '5	2.5	-28.4	-35.5	0.7999999999999999	0.030901289893218498
1198	>CAATGTCTTTTCTAGTTCG	AT5G43870.1	0	1510	20	20.0	8.10358652584254	6	181.53762367250613	5' CAATGTCTTTTCTAGTTCG '3 ||||o|||o||||||o| o 3' GTCTGGGTTATAGAGAAGATCGA-TTCTTTTTTC '5	4.0	-20.7	-27.3	0.7582417582417582	6.313131314720222E-4
1199	>TTAGATTCACGCACAAACTCGC	AT1G31280.1	0	3233	456	456.0	184.7617727892099	84	2541.5267314150856	5' TTAGATTCACGCACAAACTCGCC '3 |||||||||||||||||||| 3' TGGGTTAATCTAAGTGCGTGTTTGAGG-AAAAGA '5	3.0	-33.2	-37.4	0.8877005347593584	3.009328919650889E-4
1200	>AGAATCTCCTCTCCAAGTAACTCT	AT2G44560.1	0	239	2	2.0	0.810358652584254	15	453.8440591812653	5' AGAATCTCCTCTCCAAGTAACTCT '3 |||||||||||||||||||||||| 3' TTCGCGTCTTAGAGGAGAGGTTCATTGAGAAA '5	0.0	-42.2	-42.2	1.0	6.082727312777259E-4
1201	>CTTGATCTTCTGAGAAGGG	AT3G08530.1	2	4694	4	4.0	1.620717305168508	49	1482.5572599921334	5' CTTGATCTTCTGAGA-AGGG '3 ||o||||||||||| ||| 3' CACAAAGAGCTAGAAGACTCGCTCCGGTTAGA '5	4.0	-26.2	-33.0	0.793939393939394	0.027056271829164924
1202	>TTCCACAGCTTTGTTGAACTT	AT2G10606.1	3	132	12	12.0	4.862151915505524	25	756.4067653021089	5' TTCCACAGCTTTGTTGAACTT '3 |o||||||||||o||||||o 3' CATAGAAGGGTGTCGAAATAACTTGGCGTTTA '5	3.5	-30.4	-33.2	0.9156626506024095	0.015209783444719016
1203	>TTCCACAGCTTTGTTGAACTT	AT2G45480.1	0	525	6	6.0	2.431075957752762	25	756.4067653021089	5' TTCCAC-AGCTTTGTTGAACTT '3 |||||| |||||| |||||| | 3' CTTCTAAGGTGTTCGAAAGAACTTGCAAATGC '5	4.0	-25.2	-33.2	0.7590361445783131	0.0019404910494230654
1204	>TGAAAGTGACTACATCGGGT	AT1G62910.1	2	988	26	1.75	10.534662483595302	8	242.05016489667486	5' TGAAAGTGACTACATCGGGT '3 ||||||||||||||| || 3' TACGCGACTTTCACTGATGTAAACCTAACTAA '5	3.0	-24.9	-34.6	0.7196531791907513	0.025255240285841807
1205	>TGAAAGTGACTACATCGGGT	AT1G62930.1	2	976	26	1.75	10.534662483595302	8	242.05016489667486	5' TGAAAGTGACTACATCGGGT '3 ||||||||||||||| || 3' TACGCGACTTTCACTGATGTAAACCTAACTAA '5	3.0	-24.9	-34.6	0.7196531791907513	0.024189688519574593
1206	>TGAAAGTGACTACATCGGGT	AT1G63130.1	2	1103	26	1.75	10.534662483595302	8	242.05016489667486	5' TGAAAGTGACTACATCGGGT '3 ||||||||||||||| || 3' TACGCGACTTTCACTGATGTAAACCTAACTAA '5	3.0	-24.9	-34.6	0.7196531791907513	0.02313064242006957
1207	>ATATCTTCCATTTCTCTACGCT	AT2G27400.1	3	511	3	3.0	1.215537978876381	5	151.28135306042176	5' ATATCTTCCATTTCTCTACGCT '3 |||||||||||||||||||||| 3' AAGTGCTATAGAAGGTAAAGAGATGCGATACA '5	0.0	-34.9	-34.9	1.0	0.01978142603683475
1208	>GTTCCACAGCTTTCTTGAACTT	AT4G37740.1	3	922	6	6.0	2.431075957752762	40	1210.2508244833741	5' GTTCCACA-GCTTTCTTGAACTT '3 ||||||| |||||||||||| 3' AACCTGAAGGTGTCCGAAAGAACTTGCTACTG '5	4.0	-29.7	-36.0	0.825	0.018810541805339587
1209	>TTCTACCATCCGATCAACAAGT	AT2G39681.1	3	596	6	6.0	2.431075957752762	7	211.79389428459046	5' TTCTACCATCCGATCAACAAGTT '3 ||||||||||||||||||||| 3' GATACAAAGATGGTAGGCTAGTTGTTC-TTCAAT '5	2.0	-35.9	-36.9	0.9728997289972899	0.03748894782058487
1210	>TTTCGTGGAGAATGAAATCACA	AT1G62030.1	0	1448	7	3.5	2.8362552840448894	20	605.1254122416871	5' TTTCGTGGAGAATGAAATCACA '3 |||||||||||||o ||||||| 3' GTGTAAAAAGCACCTCTTATATTAGTGTAACG '5	1.5	-28.0	-34.3	0.8163265306122449	4.293688278230734E-4
1211	>GGAAGCTGCCAGCATGATCTA	AT1G30330.2	0	3247	178	58.0	72.1219200799986	14	423.58778856918093	5' GGAAGCTGCCAGCATGATCTA '3 ||||||||||| |||||| 3' TGTTTATGG-TTCGACGGTCGGACTAGAGTGTCC '5	4.0	-30.5	-40.6	0.7512315270935961	7.878150898168457E-4
1212	>GGAAGCTGCCAGCATGATCTA	AT2G48110.1	3	3383	7	7.0	2.8362552840448894	14	423.58778856918093	5' GGAAGCTGCCAGCATGATCTA '3 ||||||||||||| |||o o 3' AGGGTCCCTTCGACGGTCGAACTGTGCAGAGT '5	4.0	-31.2	-40.6	0.7684729064039408	0.009477635067284718
1213	>GGAAGCTGCCAGCATGATCTA	AT5G37020.1	2	2381	9	9.0	3.646613936629143	14	423.58778856918093	5' GG-AAGCTGCCAGCATGATCTA '3 o ||||||||||| ||||||| 3' TGCTTATGTTCGACGGTCGGACTAGATTCCCC '5	4.0	-30.8	-40.6	0.7586206896551724	0.005310850452468152
1214	>TTTGGCATTCTGTCCACCTCC	AT1G27340.1	3	1384	5	5.0	2.025896631460635	68	2057.426401621736	5' TTTGGCATTCTGTCCACCTCC '3 |||||||||||||| | |o | 3' GTATACAAACCGTAAGACAG-TTGGAGGAAGGT '5	3.5	-29.2	-40.1	0.7281795511221945	0.017458314680501408
1215	>TTCCACAGCTTTCTTGAACTGA	AT1G10120.1	0	1317	655	33.0	265.3924587213432	22	665.6379534658558	5' TTCCACAGCTTTCTTGAACTGA '3 o||||||||||||||| |o | 3' TTTAAGGAGGTGTCGAAAGAACAAGG-TTAACAC '5	4.0	-26.5	-37.0	0.7162162162162162	0.0037851859851678604
1216	>TTCCACAGCTTTCTTGAACTGA	AT2G22840.1	0	792	4407	3094.0	1785.6252909694035	22	665.6379534658558	5' TTCCACA-GCTTTCTTGAACTGA '3 ||||||| |||||||||||| o 3' ACCGGAAGGTGTCCGAAAGAACTTGCTACCGC '5	3.5	-29.0	-37.0	0.7837837837837838	0.002198405324555841
1217	>TTCCACAGCTTTCTTGAACTGA	AT2G36400.1	0	757	1030	1030.0	417.3347060808908	22	665.6379534658558	5' TTCCACA-GCTTTCTTGAACTGA '3 ||||||| |||||||||||| | 3' CCTCAAAGGTGTCCGAAAGAACTTGCCAACGC '5	3.0	-29.0	-37.0	0.7837837837837838	0.001253525417399537
1218	>TTCCACAGCTTTCTTGAACTGA	AT2G45480.1	0	525	6	6.0	2.431075957752762	22	665.6379534658558	5' TTCCAC-AGCTTTCTTGAACTGA '3 |||||| ||||||||||||| 3' CTTCTAAGGTGTTCGAAAGAACTTGCAAATGC '5	4.0	-29.0	-37.0	0.7837837837837838	0.0051662786173770625
1219	>TTCCACAGCTTTCTTGAACTGA	AT3G01040.1	0	1290	6	6.0	2.431075957752762	22	665.6379534658558	5' TTCCACAGCTTTCTTGAACTGA '3 ||||||||||| | |||||| 3' TACCGAAAGGTGTCGAA-GTTCTTGACCTTGTA '5	4.0	-27.4	-37.0	0.7405405405405405	0.003218665536275367
1220	>TTCCACAGCTTTCTTGAACTGA	AT3G52910.1	0	753	14	14.0	5.672510568089779	22	665.6379534658558	5' TTCCACA-GCTTTCTTGAACTGA '3 ||||||| |||||||||||| | 3' CGCCAAAGGTGTCCGAAAGAACTTGCCAAAGA '5	3.0	-29.0	-37.0	0.7837837837837838	0.001369393882529657
1221	>TTCCACAGCTTTCTTGAACTGA	AT4G37740.1	0	921	3102	2063.0	1256.866270158178	22	665.6379534658558	5' TTCCACA-GCTTTCTTGAACTGA '3 ||||||| |||||||||||| o 3' ACCTGAAGGTGTCCGAAAGAACTTGCTACTGC '5	3.5	-29.0	-37.0	0.7837837837837838	0.0020980847746879805
1222	>TTTGGATCGAAGGGAGCTCTA	AT4G15530.5	1	915	9	9.0	3.646613936629143	6	181.53762367250613	5' TTTGGATC-GAAGGGAGCTCTA '3 |||||||| |||||o|o|||| 3' CGAAGAAACCTAGACTTCCTTTGAGAACTGGG '5	3.0	-29.4	-38.3	0.7676240208877285	6.835270791812897E-4
1223	>TTTGGATTGAAGGGAGCTTTA	AT2G34010.1	0	449	343	343.0	138.97650891819956	28	847.1755771383619	5' TTTGGATTGAAGGGAGCTTTA '3 ||||| |||||||| |||o|| 3' TTCTAGAAACCAAACTTCCCCCGAGATACTTA '5	3.5	-24.4	-33.8	0.7218934911242604	0.001664585645739347
1224	>TTTGGATTGAAGGGAGCTTTA	AT3G11440.1	0	1166	296	196.5	119.93308058246959	28	847.1755771383619	5' TTTGGATTGAAGGGAGCTTTA '3 ||||| |||||||||||oo| 3' GACTTATAACCTTACTTCCCTCGAGGTCGAAG '5	4.0	-30.1	-33.8	0.8905325443786983	0.002003505506815162
1225	>TTTGGATTGAAGGGAGCTTTA	AT4G15530.5	1	915	9	9.0	3.646613936629143	28	847.1755771383619	5' TTTGGAT-TGAAGGGAGCTTTA '3 ||||||| ||||||o|o||o| 3' CGAAGAAACCTAGACTTCCTTTGAGAACTGGG '5	3.5	-25.5	-33.8	0.7544378698224853	0.0013665869490946392
1226	>TTTGGATTGAAGGGAGCTTTA	AT5G06100.2	2	1172	202	102.5	81.84622391100964	28	847.1755771383619	5' TTTGGATTGAAGGGAGCTTTA '3 ||||| |||||||||||oo| 3' GACTTATAACCTTACTTCCCTCGAGGTCGAAG '5	4.0	-30.1	-33.8	0.8905325443786983	0.011342040368021222
1227	>AATCTATTGAACATCGTGTT	AT1G32500.1	3	1787	2	2.0	0.810358652584254	16	484.1003297933497	5' AATCTATTGAACATCGTGTT '3 ||||o| |o|||||||o||o 3' AATGAATTTAGGT-ATTTGTAGCGCAGCAAAAT '5	4.0	-21.3	-27.7	0.7689530685920578	0.01789896798922308
1228	>TTAGATTCACGCACAAACTCG	AT1G31280.1	0	3233	456	456.0	184.7617727892099	3717	112462.55786511755	5' TTAGATTCACGCACAAACTCGG '3 |||||||||||||||||||| 3' TGGGTTAATCTAAGTGCGTGTTTGAG-GGAAAGA '5	2.0	-33.0	-34.0	0.9705882352941176	3.009328919650889E-4
1229	>TTAGATTCACGCACAAACTCG	AT4G21510.1	3	380	3	3.0	1.215537978876381	3717	112462.55786511755	5' TTAGATTCACGCACA-AACTCG '3 ||||||||||||| |||||| 3' GATCTATCTCTAAGTGCGTGTGTTGAGCTTTA '5	4.0	-29.4	-34.0	0.8647058823529411	0.0035072316347861676
1230	>TCCTAAGTCCAACATAGCGTTCG	AT5G18040.1	2	686	7	7.0	2.8362552840448894	14	423.58778856918093	5' TCCTAAGTCCAACATAGCGTTCG '3 o||||||||||||||||||| o 3' ACTGTAGGGATTCAGGTTGTATCGCAC-TTAAGG '5	3.0	-34.9	-40.9	0.8533007334963325	0.004734851025214537
1231	>TTTTGATCTTTGAAACCAAT	AT1G04780.1	2	2422	5	5.0	2.025896631460635	36	1089.2257420350368	5' TTTTGATCT-TTGAAACCAAT '3 ||||||||o ||||||||| 3' ACCACAAAACTAGGTAACTTTGGTACTCCTCC '5	4.0	-21.5	-25.5	0.8431372549019608	0.019790742648919002
1232	>TTTTGATCTTTGAAACCAAT	AT3G06540.1	3	1844	2	2.0	0.810358652584254	36	1089.2257420350368	5' TTTTGA-TCTTTGAAACCAAT '3 ||o|o| |||||o|||||||| 3' CCCATAAGATTCAGAAATTTTGGTTACCAAAG '5	4.0	-18.2	-25.5	0.7137254901960784	0.00800146735158036
1233	>TAGCCAAGGATGACTTGCCTGA	AT1G17590.1	0	1243	85	85.0	34.4402427348308	9	272.3064355087592	5' TAGCCAAGGATGACTTGCCTGA '3 o||||||||||||||| ||| 3' TTCATCGTCGGTTCCTACTGAAGGGA-AAAAAAA '5	3.5	-33.9	-42.0	0.8071428571428572	0.0013961603882525209
1234	>TAGCCAAGGATGACTTGCCTGA	AT1G54160.1	0	1295	67	67.0	27.147014861572508	9	272.3064355087592	5' TAGCCAAGGATGACTTGCCTGA '3 |||||||||||||||| || 3' GTATTCATCGGTTCCTACTGAAGGGCAGTACA '5	4.0	-33.6	-42.0	0.8	0.0034626005511341207
1235	>TAGCCAAGGATGACTTGCCTGA	AT1G72830.2	0	1503	171	171.0	69.28566479595372	9	272.3064355087592	5' TAGCCAAGGATGACTTGCCTGA '3 |||||||||||||||| ||o 3' ATCATCATCGGTTCCTACTGAAGGGG-AAAGAAC '5	3.5	-33.9	-42.0	0.8071428571428572	0.0011979633545988744
1236	>TAGCCAAGGATGACTTGCCTGA	AT3G05690.1	0	1194	118	118.0	47.81116050247099	9	272.3064355087592	5' T-AGCCAAGGATGACTTGCCTGA '3 | ||||||o||||| ||||||| 3' CTCTTAACTCGGTTTCTACTAAACGGACAAGTG '5	4.0	-31.5	-42.0	0.75	0.0034578113479459827
1237	>TAGCCAAGGATGACTTGCCTGA	AT5G06510.1	0	1078	130	130.0	52.673312417976504	9	272.3064355087592	5' T-AGCCAAGGATGACTTGCCTGA '3 | ||||||o||||| ||||||| 3' TTCGTAACTCGGTTTCTACTAAACGGACAAATG '5	4.0	-31.5	-42.0	0.75	0.003720233968468767
1238	>TGGGTGGTGATCATATAAGA	AT1G69770.1	2	2037	8	8.0	3.241434610337016	24	726.1504946900245	5' T-GGGTGGTGATCATATAAGA '3 |||||o||||||||||||| 3' TAATTCCTCCCACTACTAGTATATTCTGTACGA '5	3.0	-30.5	-33.7	0.9050445103857566	0.0018218919105855713
1239	>GCGTCGAACAGTCAGCTCAGAA	AT1G26620.1	3	2767	2	2.0	0.810358652584254	19	574.8691416296028	5' GCGTCGAACAGTCAGCTCAGAA '3 ||||||||||o||o o||||| 3' ACTCAAGGCAGCTTGTCGGTTAGGTCTTGAGG '5	4.0	-29.8	-42.2	0.7061611374407583	0.0030437397006164435
1240	>TGGACAATGAATCAGAAGCATT	AT3G06435.1	3	1493	3	3.0	1.215537978876381	12	363.07524734501226	5' TGGACAATGAATCAGAAGCATT '3 |||||||||||||||||||||| 3' GCAGTTACCTGTTACTTAGTCTTCGTAAGGAA '5	0.0	-35.0	-35.0	1.0	0.0036496366090313925
1241	>TTCCACAGCTTTCTTGAACTGCAA	AT1G20570.1	2	2629	4	2.0	1.620717305168508	13	393.3315179570966	5' TTCCACAGC-TTTCTTGAACTGCAA '3 o||||||| ||||||||||oo||| 3' ACTAACGGGTGTCGAAAAGAACTTGGTGTTTT '5	4.0	-33.3	-41.1	0.8102189781021897	0.002744894671591447
1242	>TTCCACAGCTTTCTTGAACTGCAA	AT2G10606.1	3	132	12	12.0	4.862151915505524	13	393.3315179570966	5' TTCCACAGCTTTCTTGAACTGCAA '3 |o|||||||||| ||||||o|||| 3' CATAGAAGGGTGTCGAAATAACTTGGCGTTTA '5	3.5	-33.4	-41.1	0.8126520681265206	0.015209783444719016
1243	>AAGTAATGTCCTGTCAAACTCGTC	AT2G12440.1	3	4643	2	2.0	0.810358652584254	6	181.53762367250613	5' AAGTAATGTCCTGTCAAACTCGTC '3 ||||||o||||||||||||o|||| 3' CAATAATTCATTGCAGGACAGTTTGGGCAGGA '5	1.5	-39.0	-40.3	0.967741935483871	3.104144032283207E-4
1244	>TTTGGATTGAAGGGAGCTCTTT	AT2G34010.1	0	449	343	343.0	138.97650891819956	391	11830.201809324983	5' TTTGGATTGAAGGGAGCTCTTT '3 ||||| |||||||| ||||| | 3' TTCTAGAAACCAAACTTCCCCCGAGATACTTA '5	4.0	-26.2	-37.0	0.7081081081081081	0.001664585645739347
1245	>TTTGGATTGAAGGGAGCTCTTT	AT4G15530.5	1	915	9	9.0	3.646613936629143	391	11830.201809324983	5' TTTGGAT-TGAAGGGAGCTCTTT '3 ||||||| ||||||o|o||||| 3' CGAAGAAACCTAGACTTCCTTTGAGAACTGGG '5	3.0	-28.6	-37.0	0.772972972972973	6.835270791812897E-4
1246	>AACTCAACTCAACCCATGAACCCG	AT3G51850.1	3	1989	3	3.0	1.215537978876381	23	695.8942240779402	5' AACTCAACTCAACCCATGAACCCG '3 ||| |||||||||||||o|||| o 3' ATTTGTTTGTGTTGAGTTGGGTATTTGG-TTTAT '5	4.0	-32.8	-44.3	0.7404063205417607	0.014557295177087481
1247	>TCCCAAATGTAGACAAATT	AT1G62860.1	2	425	9	9.0	3.646613936629143	43	1301.0196363196274	5' TCCCAAATGTAGACAAATT '3 ||||||||||||||| o 3' ACTAGAACC-GGTTTACATCTGTTTCGTTTCCTG '5	3.5	-21.4	-27.1	0.7896678966789666	0.0012927312278219194
1248	>TGAAGCTGCCAGCATGATCCA	AT5G37020.1	2	2381	9	9.0	3.646613936629143	11	332.8189767329279	5' TG-AAGCTGCCAGCATGATCCA '3 |o ||||||||||| ||||| | 3' TGCTTATGTTCGACGGTCGGACTAGATTCCCC '5	4.0	-28.9	-40.9	0.706601466992665	0.0017734266671325383
1249	>CTATACACATGAGAAATTCGGACT	AT1G43250.1	0	5158	2	0.3333333333333333	0.810358652584254	27	816.9193065262776	5' CTATACACATGAGAAATTCGGACT '3 ||||||||||||| ||oo|||||| 3' CGAAGGGATATGTGTACTCATTGGGCCTGATT '5	2.0	-33.0	-38.5	0.8571428571428571	5.663583227603075E-4
1250	>CTATACACATGAGAAATTCGGACT	AT2G22350.1	0	806	2	0.3333333333333333	0.810358652584254	27	816.9193065262776	5' CTATACACATGAGAAATTCGGACT '3 |||||||||||||| ||||||||| 3' CGAAGGGATATGTGTACTCTCTAAGCCTGATA '5	1.0	-34.8	-38.5	0.9038961038961039	0.0021108197084663827
1251	>CTATACACATGAGAAATTCGGACT	AT3G45253.1	0	5172	2	0.3333333333333333	0.810358652584254	27	816.9193065262776	5' CTATACACATGAGAAATTCGGACTT '3 ||||||||||||||||| ||||| 3' CGAAGGGATATGTGTACTCTTTATGCCTG-TTTA '5	3.0	-33.4	-38.5	0.8675324675324675	9.407337390284765E-4
1252	>CTATACACATGAGAAATTCGGACT	AT4G12275.1	0	1031	2	0.3333333333333333	0.810358652584254	27	816.9193065262776	5' CTATACACATGAGAAATTCGGACT '3 ||||||||||| | ||oo|||||| 3' CGAAGGGATATGTGTACACATTGGGCCTGATT '5	4.0	-27.6	-38.5	0.7168831168831169	0.005108549718058963
1253	>CTATACACATGAGAAATTCGGACT	AT5G35416.1	0	4578	2	0.3333333333333333	0.810358652584254	27	816.9193065262776	5' CTATACACATGAGAAATTCGGACTT '3 ||||||||||||| ||||||||| 3' CGAAGGGATATGTGTACTCATTAAGCCTG-TTTA '5	3.0	-33.4	-38.5	0.8675324675324675	0.0010620220421253546
1254	>CTATACACATGAGAAATTCGGACT	AT5G49743.1	0	84	2	0.3333333333333333	0.810358652584254	27	816.9193065262776	5' CTATACACATGAGAAATTCGGACT '3 |||||||||||||| ||||||||| 3' CGAAGGGATATGTGTACTCTCTAAGCCTGATA '5	1.0	-34.8	-38.5	0.9038961038961039	0.008988901242322433
1255	>TTGAAGAGGACTTGGTTTTTT	AT1G66700.1	0	358	74	16.0	29.983270145617396	6	181.53762367250613	5' TTGAAGAGGACTTGGTTTTTT '3 ||||||||||||||| o|o 3' TTTAGTAACTTCTCCTGAACC-TTGAGCTACAA '5	4.0	-25.4	-30.9	0.8220064724919094	7.818608287725182E-4
1256	>CAACTCAACTCAACCCATGAACT	AT3G51850.1	3	1990	2	2.0	0.810358652584254	9	272.3064355087592	5' CAACTCAACTCAACCCATGAACT '3 ||| |||||||||||||o|||o 3' GATTTGTTTGTGTTGAGTTGGGTATTTGGTTA '5	4.0	-30.9	-39.5	0.7822784810126582	0.014557295177087481
1257	>GGCATGTGATACCTTTTCGGAAAG	AT4G06477.1	3	3952	2	2.0	0.810358652584254	15	453.8440591812653	5' GGCATGTGATACCTTTTCGGAAAG '3 |||||||||||||||||||||||| 3' TTTGAACCGTACACTATGGAAAAGCCTTTCGG '5	0.0	-41.7	-41.7	1.0	0.0023258517866088235
1258	>TCCTTTGGATTTATGATTCACC	AT1G64710.1	3	884	3	3.0	1.215537978876381	8	242.05016489667486	5' TCCTTTGGATTTATGATTCACC '3 |||||||||||||||| | | 3' AGTGAGAGGAAACCTAAATACTTAAGTGATTA '5	4.0	-28.3	-34.6	0.8179190751445087	0.035935216167112705
1259	>TATGACTGTGCTGTAGATCACA	AT1G63080.1	3	820	2	0.6666666666666666	0.810358652584254	54	1633.8386130525553	5' TATGACTGTGCTGTAGATCACA '3 |||||||||||||||||||||| 3' TGATAGATACTGACACGACATCTAGTGTTGTA '5	0.0	-38.0	-38.0	1.0	0.042959917085124144
1260	>GGCGCAAGTGAAATACCACTA	AT2G21630.1	3	1782	4	4.0	1.620717305168508	61	1845.6325073371456	5' GGCGCAAGTGAAATACCACTA '3 |||||||||||||o|| | o 3' CTCTAGCCGCGTTCACTTTGTGTTTGACGCCC '5	4.0	-28.1	-37.1	0.7574123989218329	0.003789473758762818
1261	>CCCAGCTGGACCACCAATTT	AT3G45300.1	3	1103	2	2.0	0.810358652584254	15	453.8440591812653	5' CCCAGCTGGACCACCAATTT '3 ||||o|||||| ||||| || 3' TTTAAGGGGTTGACCTGCTGGTTTAACAAGAG '5	4.0	-27.4	-38.5	0.7116883116883117	0.005233897337593385
1262	>TTCCACAGCTTTCTTGATTT	AT1G10120.1	0	1317	655	33.0	265.3924587213432	24	726.1504946900245	5' TTCCACAGCTTTCTTGATTTT '3 o||||||||||||||| |o o 3' TTTAAGGAGGTGTCGAAAGAACAAG-GGTAACAC '5	3.5	-26.5	-30.2	0.8774834437086093	0.0037851859851678604
1263	>TTCCACAGCTTTCTTGATTT	AT1G60120.1	0	870	17	8.5	6.888048546966159	24	726.1504946900245	5' TTCCACAGCTTTCTTG-ATTT '3 |||||||o||||||| |o|o 3' TTATCCAAGGTGTTGAAAGAAGGTGAGCTCCA '5	4.0	-21.6	-30.2	0.7152317880794703	0.012511867514915509
1264	>TTCCACAGCTTTCTTGATTT	AT1G60140.1	2	2297	17	8.5	6.888048546966159	24	726.1504946900245	5' TTCCACAGCTTTCTTG-ATTT '3 |||||||o||||||| |o|o 3' TTATCCAAGGTGTTGAAAGAAGGTGAGTTCCA '5	4.0	-21.6	-30.2	0.7152317880794703	0.0487655576191115
1265	>TTCCACAGCTTTCTTGATTT	AT2G22840.1	0	792	4407	3094.0	1785.6252909694035	24	726.1504946900245	5' TTCCACA-GCTTTCTTGATTT '3 ||||||| |||||||||| o 3' ACCGGAAGGTGTCCGAAAGAACTTGCTACCGC '5	3.5	-24.8	-30.2	0.8211920529801325	0.0043919776631407
1266	>TTCCACAGCTTTCTTGATTT	AT2G36400.1	0	757	1030	1030.0	417.3347060808908	24	726.1504946900245	5' TTCCACA-GCTTTCTTGATTT '3 ||||||| |||||||||| o 3' CCTCAAAGGTGTCCGAAAGAACTTGCCAACGC '5	3.5	-24.8	-30.2	0.8211920529801325	0.005004681590084936
1267	>TTCCACAGCTTTCTTGATTT	AT2G45480.1	0	525	6	6.0	2.431075957752762	24	726.1504946900245	5' TTCCAC-AGCTTTCTTGATTT '3 |||||| ||||||||||| o 3' CTTCTAAGGTGTTCGAAAGAACTTGCAAATGC '5	3.5	-24.8	-30.2	0.8211920529801325	0.0051662786173770625
1268	>TTCCACAGCTTTCTTGATTT	AT3G52910.1	0	753	14	14.0	5.672510568089779	24	726.1504946900245	5' TTCCACA-GCTTTCTTGATTT '3 ||||||| |||||||||| o 3' CGCCAAAGGTGTCCGAAAGAACTTGCCAAAGA '5	3.5	-24.8	-30.2	0.8211920529801325	0.005466334360735403
1269	>TTCCACAGCTTTCTTGATTT	AT4G37740.1	0	921	3102	2063.0	1256.866270158178	24	726.1504946900245	5' TTCCACA-GCTTTCTTGATTT '3 ||||||| |||||||||| o 3' ACCTGAAGGTGTCCGAAAGAACTTGCTACTGC '5	3.5	-24.8	-30.2	0.8211920529801325	0.004191767589654227
1270	>TTCCACAGCTTTCTTGATTT	AT5G35407.1	3	116	24	24.0	9.724303831011047	24	726.1504946900245	5' TTCCACAGCTTTCTTGATTT '3 |o||||||||||||||| o| 3' TACAAAAGGGTGTCGAAAGAACTCGAAGGTTT '5	2.5	-27.5	-30.2	0.9105960264900662	0.017466261343652145
1271	>TTCCACAGCTTTCTTGATTT	AT5G43060.1	3	519	5	5.0	2.025896631460635	24	726.1504946900245	5' TT-CCACAGCTTTCTTGATTT '3 o| |||||||||o||||||o| 3' TTGTTGAGGGTGTCGAAGGAACTAGAAATTGT '5	3.0	-28.4	-30.2	0.9403973509933775	0.015271435414119128
1272	>TCGGACCAGGCTTCATTCCCC	AT1G30490.1	0	806	589	41.5	238.6506231860628	58230	1761822.6377416719	5' TCGGACCAGGCTTCATTCCCCC '3 o|||||||||||||||o|| 3' ATCTTAGGCCTGGTCCGAAGTAGGGT-TTAGTAG '5	4.0	-37.4	-44.1	0.8480725623582765	0.0017135019960784481
1273	>TCGGACCAGGCTTCATTCCCC	AT1G52150.2	0	1279	287	32.0	116.28646664584045	58230	1761822.6377416719	5' TCGGACCAGGCTTCATTCCCCC '3 o|||||||||||||||||| 3' ACCTTAGGCCTGGTCCGAAGTAAGGT-CCCGTAG '5	3.5	-37.9	-44.1	0.8594104308390023	2.9299736302368373E-4
1274	>TCGGACCAGGCTTCATTCCCC	AT2G34710.1	0	881	615	67.5	249.1852856696581	58230	1761822.6377416719	5' TCGGACCAGGCTTCATTCCCCC '3 o|||||||||||||||o|| 3' ATCTTAGGCCTGGTCCGAAGTAGGGT-TTAGTAG '5	4.0	-37.4	-44.1	0.8480725623582765	0.001641496691172195
1275	>TCGGACCAGGCTTCATTCCCC	AT4G32880.1	0	945	41	8.0	16.612352377977206	58230	1761822.6377416719	5' TCGGACCAGGCTTCATTCCCCC '3 o|||||||||||||||o|| 3' ACCTTAGGCCTGGTCCGAAGTAGGGT-CCCGTAA '5	4.0	-37.4	-44.1	0.8480725623582765	0.0016638931419837855
1276	>TCGGACCAGGCTTCATTCCCC	AT5G60690.1	0	1273	35	35.0	14.181276420224444	58230	1761822.6377416719	5' TCGGACCAGGCTTCATTCCCCC '3 o|||||||||||||||o|| 3' GGCTTAGGCCTGGTCCGAAGTAGGGT-CCCGTAG '5	4.0	-37.4	-44.1	0.8480725623582765	0.0014351317955126897
1277	>TTAGATTCACGCACAAACTTT	AT1G31280.1	0	3233	456	456.0	184.7617727892099	26	786.6630359141932	5' TTAGATTCACGCACAAACTTTT '3 |||||||||||||||||||o o 3' TGGGTTAATCTAAGTGCGTGTTTGAG-GGAAAGA '5	2.0	-30.5	-30.5	1.0	3.009328919650889E-4
1278	>GCTCCCAAAGGCACGTGTCG	AT1G10360.1	3	532	2	2.0	0.810358652584254	8	242.05016489667486	5' GCTCCCAAAGGCACGTGTCG '3 |||||| |||||| o||||| 3' ATTCTTCGAGGGGTTCCGT-TACAGCTCCATTG '5	3.5	-29.6	-41.1	0.7201946472019465	0.01917967978704438
1279	>GTTTTTCTTCTTTGTTGTCGCTGA	AT3G57400.1	3	1254	2	1.0	0.810358652584254	5	151.28135306042176	5' GTTTTTCTTCTT-TGTTGTCGCTGA '3 |||o|||||||| ||o||o ||||| 3' TTGGCTCAAGAAGAAGAATACGACGACGACTT '5	4.0	-28.7	-37.2	0.7715053763440859	0.01914667992720276
1280	>AAGCATTTGTGGTCCAGTGGTAGG	AT5G04220.2	3	979	3	3.0	1.215537978876381	14	423.58778856918093	5' AAGCATTTGTGGTCCAGTGGTAGG '3 |||||o|||||| |||o||||| o 3' ATAGAGTTCGTGAACACC-GGTTACCATGTACG '5	4.0	-32.6	-45.1	0.7228381374722839	0.03183681203317701
1281	>TTAGATTCACGCACAAACTCGTT	AT1G31280.1	0	3233	456	456.0	184.7617727892099	28	847.1755771383619	5' TTAGATTCACGCACAAACTCGTT '3 |||||||||||||||||||| o| 3' TGGGTTAATCTAAGTGCGTGTTTGAG-GAAAGA '5	1.5	-33.0	-36.6	0.9016393442622951	3.009328919650889E-4
1282	>TGGAGAAGCAGGGCACGTGCA	AT1G56010.2	0	813	2586	2185.0	1047.7937377914404	3999	120994.82617772534	5' TGGAGAAGCAGGGCACGTGCAA '3 ||||||||||||| |||||| 3' TGTTTAACCTCTTCGTCCCATGCACG-AAGTAAC '5	3.0	-37.4	-44.3	0.8442437923250564	0.002183405341667388
1283	>TGGAGAAGCAGGGCACGTGCA	AT3G12977.1	0	728	3	3.0	1.215537978876381	3999	120994.82617772534	5' TGGAGAAGCAGGGCACGTGCAA '3 ||||||||||||| ||o||| 3' TTAATAACCTCTTCGTCCCATGTACG-AACTAAC '5	3.5	-35.6	-44.3	0.8036117381489842	0.004830908833150294
1284	>TGGAGAAGCAGGGCACGTGCA	AT5G07680.1	0	854	4	4.0	1.620717305168508	3999	120994.82617772534	5' TGGAGAAGCAGGGCACGTGCA '3 ||||||||||||||||||o | 3' GAACCAACCTCTTCGTCCCGTGCAT-TTTGACCA '5	1.5	-38.3	-44.3	0.8645598194130926	7.434944237918462E-4
1285	>TGGAGAAGCAGGGCACGTGCA	AT5G39610.1	0	781	155	155.0	62.80279557527969	3999	120994.82617772534	5' TGGAGAAGCAGGGCACGTGCA '3 o||||||||||| |||||| | 3' GAACCAGCCTCTTCGTCCAGTGCAC-TTCTGCTG '5	3.5	-32.5	-44.3	0.7336343115124154	0.0042771536926355935
1286	>TGGAGAAGCAGGGCACGTGCA	AT5G61430.1	0	851	6	6.0	2.431075957752762	3999	120994.82617772534	5' TGGAGAAGCAGGGCACGTGCA '3 ||||||||||||||||||o 3' AAACCAACCTCTTCGTCCCGTGCAT-CCTGGCCA '5	2.5	-38.3	-44.3	0.8645598194130926	0.001422980965286702
1287	>TGGAGAAGCAGGGCACGTGCAT	AT1G56010.2	0	813	2586	2185.0	1047.7937377914404	10	302.56270612084353	5' TGGAGAAGCAGGGCACGTGCATT '3 ||||||||||||| |||||| o 3' TGTTTAACCTCTTCGTCCCATGCACGA-GGTAAC '5	3.5	-37.5	-45.4	0.8259911894273128	0.0029101472168736597
1288	>TGGAGAAGCAGGGCACGTGCAT	AT3G12977.1	0	728	3	3.0	1.215537978876381	10	302.56270612084353	5' TGGAGAAGCAGGGCACGTGCAT '3 ||||||||||||| ||o||| 3' TTAATAACCTCTTCGTCCCATGTACGACTAAC '5	3.5	-35.7	-45.4	0.7863436123348019	0.0038665976982986683
1289	>TGGAGAAGCAGGGCACGTGCAT	AT5G07680.1	0	854	4	4.0	1.620717305168508	10	302.56270612084353	5' TGGAGAAGCAGGGCACGTGCATT '3 ||||||||||||||||||o | o 3' GAACCAACCTCTTCGTCCCGTGCATTT-GGACCA '5	3.0	-38.4	-45.4	0.8458149779735683	0.0014864360636255292
1290	>TGGAGAAGCAGGGCACGTGCAT	AT5G61430.1	0	851	6	6.0	2.431075957752762	10	302.56270612084353	5' TGGAGAAGCAGGGCACGTGCATT '3 ||||||||||||||||||o | o 3' AAACCAACCTCTTCGTCCCGTGCATCT-GGGCCA '5	3.0	-38.4	-45.4	0.8458149779735683	0.001422980965286702
1291	>GAATGATCCGGTGAAGTGTT	AT3G44630.3	3	3716	3	3.0	1.215537978876381	168	5083.053462830171	5' GAATGATCCGGTGAAGTGTT '3 ||| |||||||o|||| |o| 3' AGACCGCCTT-CTAGGCCGCTTCTCGAGGCCGT '5	3.5	-25.0	-33.9	0.7374631268436579	0.018202063063677887
1292	>GACAGAAGATAGAGAGCAC	AT5G11250.1	3	2819	2	2.0	0.810358652584254	26	786.6630359141932	5' GACAGAAGATAGAGAGCAC '3 |||| ||||||||||| | 3' CGCCAAGGTGTC-TCTATCTCTCGAGATTGCAA '5	3.0	-24.7	-33.7	0.7329376854599405	0.012958857235306986
1293	>TTAGATTCACGCACAAACTCC	AT1G31280.1	0	3233	456	456.0	184.7617727892099	22	665.6379534658558	5' TTAGATTCACGCACAAACTCC '3 ||||||||||||||||||||| 3' TGGGTTAATCTAAGTGCGTGTTTGAGGAAAGA '5	0.0	-34.9	-34.9	1.0	3.009328919650889E-4
1294	>AAGCTCAGGAGGGATAGCGCCA	AT3G17185.1	2	472	91	40.0	36.87131869258356	7	211.79389428459046	5' AAGCTCAGGAGGGATAGCGCCA '3 |||||||||||||||| o| | 3' CCTCTAATCGAGTCCTCCCTATC-TGTTCCATC '5	3.5	-34.0	-45.9	0.7407407407407408	0.026164743568367843
1295	>TCCAATGCTTTTTCTAGTTTC	AT1G12775.1	2	1472	5	5.0	2.025896631460635	21	635.3816828537714	5' TCCAATGCTTTTTCTAGTTTC '3 |||||||||||o|||||||o 3' TTATAAAGGTTACGAAAGAGATCAAGAGGTAA '5	2.5	-29.0	-30.7	0.9446254071661238	9.98252746068795E-4
1296	>TCCAATGCTTTTTCTAGTTTC	AT2G27400.1	3	557	4	4.0	1.620717305168508	21	635.3816828537714	5' TCCAATGCTTTTTCTAGTTTC '3 ||||||||||||||||||||| 3' TTATATAGGTTACGAAAAAGATCAAAGCGGTA '5	0.0	-30.7	-30.7	1.0	0.01978142603683475
1297	>CCCGGGCTTTTGATACGCTTG	AT5G08590.1	2	1132	7	7.0	2.8362552840448894	51	1543.069801216302	5' CCCGGGCTTTTGATA-CGCTTG '3 ||||o||||||||o| |o|| | 3' GGACTCGGGCTCGAAAACTGTCGTGATCAACT '5	4.0	-28.4	-39.7	0.7153652392947102	0.042774463175420996
1298	>TTTAGAGGAAGGAGAAGTCGTA	AT4G35470.1	2	590	11	11.0	4.456972589213397	24	726.1504946900245	5' TTTAGAGGAAGGAGAAGTCGTA '3 ||||||||||||||||o o| 3' TCTCGGCAATCTCCTTCCTCTTCGTTACGTTA '5	4.0	-29.3	-37.1	0.7897574123989218	0.02156324056382042
1299	>ATCTGGAATACTTGAACTACCA	AT2G39681.1	3	516	2	2.0	0.810358652584254	9	272.3064355087592	5' ATCTGGAATACTTGAACTACCA '3 |||||||||||||||||||||| 3' AGATGGTAGACCTTATGAACTTGATGGTAGAT '5	0.0	-35.4	-35.4	1.0	0.03748894782058487
1300	>GTTGATCTTCGAAACCAAT	AT2G32930.2	0	1925	4	4.0	1.620717305168508	7	211.79389428459046	5' GTTGATCTTCGAAACCAAT '3 |o|| |||o||||||||| 3' TCGGTAACGAC-AGAGGCTTTGGTTTCTTCTTC '5	4.0	-22.6	-28.1	0.8042704626334519	5.055611729019027E-4
1301	>TCCCACAGCTTTCTTGAACTT	AT1G20570.1	2	2629	4	2.0	1.620717305168508	6	181.53762367250613	5' TCCCACAGC-TTTCTTGAACTT '3 |||||||| ||||||||||o 3' ACTAACGGGTGTCGAAAAGAACTTGGTGTTTT '5	3.5	-30.6	-35.7	0.8571428571428571	0.003429940273349863
1302	>TCCCACAGCTTTCTTGAACTT	AT2G45480.1	0	525	6	6.0	2.431075957752762	6	181.53762367250613	5' TCCCAC-AGCTTTCTTGAACTT '3 | |||| ||||||||||||| | 3' CTTCTAAGGTGTTCGAAAGAACTTGCAAATGC '5	4.0	-27.6	-35.7	0.773109243697479	0.003877216593333288
1303	>TCCCACAGCTTTCTTGAACTT	AT5G35407.1	3	116	24	24.0	9.724303831011047	6	181.53762367250613	5' TCCCACAGCTTTCTTGAACTT '3 ||||||||||||||||| o| 3' TACAAAAGGGTGTCGAAAGAACT-CGAAGGTTT '5	2.5	-30.4	-35.7	0.8515406162464985	0.017466261343652145
1304	>TCCCACAGCTTTCTTGAACTT	AT5G43060.1	3	519	5	5.0	2.025896631460635	6	181.53762367250613	5' TCCCACAGCTTTCTTGAACTT '3 |||||||||||o||||| o| 3' TTGTTGAGGGTGTCGAAGGAACT-AGAAATTGT '5	3.5	-29.9	-35.7	0.8375350140056022	0.03774242226868363
1305	>ATGACTCTATAACTTTTAGACCGT	AT4G06477.1	3	3988	4	4.0	1.620717305168508	9	272.3064355087592	5' ATGACTCTATAACTTTTAGACCGT '3 |||||||||||||||o|| ||| 3' TTGAAATACTGAGATATTGAAGATATGG-TTACT '5	3.5	-27.8	-36.8	0.7554347826086957	0.0023258517866088235
1306	>TGAGTACGGTAGGGGCAGAG	AT1G64150.1	2	666	9	9.0	3.646613936629143	17	514.356600405434	5' TGAGTACGGTAGGGGCAGAG '3 o||o|||||||| o|||||| 3' AGGGGTGCTTATGCCATCGTCGTCTCAAGGAA '5	4.0	-32.2	-41.0	0.7853658536585366	0.02182148628191327
1307	>TGAAAGTGACTACATCGGGGTA	AT1G62910.1	2	988	26	1.75	10.534662483595302	87	2632.2955432513386	5' TGAAAGTGACTACATCGGGGTA '3 ||||||||||||||| ||o| 3' TACGCGACTTTCACTGATGTAAACCTAACTAA '5	3.5	-27.6	-39.2	0.7040816326530612	0.025255240285841807
1308	>TGAAAGTGACTACATCGGGGTA	AT1G62930.1	2	976	26	1.75	10.534662483595302	87	2632.2955432513386	5' TGAAAGTGACTACATCGGGGTA '3 ||||||||||||||| ||o| 3' TACGCGACTTTCACTGATGTAAACCTAACTAA '5	3.5	-27.6	-39.2	0.7040816326530612	0.024189688519574593
1309	>TGAAAGTGACTACATCGGGGTA	AT1G63130.1	2	1103	26	1.75	10.534662483595302	87	2632.2955432513386	5' TGAAAGTGACTACATCGGGGTA '3 ||||||||||||||| ||o| 3' TACGCGACTTTCACTGATGTAAACCTAACTAA '5	3.5	-27.6	-39.2	0.7040816326530612	0.02313064242006957
1310	>TTTGGATTGAAGGGGGCTCTT	AT2G34010.1	0	449	343	343.0	138.97650891819956	9	272.3064355087592	5' TTTGGATTGAAGGGGGCTCT-T '3 ||||| |||||||||||||| | 3' TTCTAGAAACCAAACTTCCCCCGAGATAACTTA '5	3.0	-33.1	-38.2	0.8664921465968586	0.001664585645739347
1311	>TTTGGATTGAAGGGGGCTCTT	AT4G15530.5	1	915	9	9.0	3.646613936629143	9	272.3064355087592	5' TTTGGAT-TGAAGGGGGCTCTT '3 ||||||| ||||||ooo||||| 3' CGAAGAAACCTAGACTTCCTTTGAGAACTGGG '5	2.5	-27.1	-38.2	0.7094240837696335	6.835270791812897E-4
1312	>AAATTAGATCCTTAACTTT	AT3G23310.1	2	1683	5	5.0	2.025896631460635	16	484.1003297933497	5' AAATTAGATCCTTAACTT-T '3 ||||||||||||| ||| | 3' CAGATGTTTAATCTAGGAACCGAAGAACCACTA '5	3.0	-16.1	-22.6	0.7123893805309734	0.006080424465193746
1313	>CTCTCTTCCTTGCCATGATTCCA	AT3G32195.1	3	3490	2	0.5	0.810358652584254	6	181.53762367250613	5' CTCTCTTCCTTGCCATGATTCCA '3 ||||||||||||||||||||||| 3' TAGTAGGAGAGAAGGAACGGTACTAAGGTGCT '5	0.0	-42.4	-42.4	1.0	8.431700209055037E-4
1314	>CTCTCTTCCTTGCCATGATTCCA	AT3G42290.1	3	186	2	0.5	0.810358652584254	6	181.53762367250613	5' CTCTCTTCCTTGCCATGATTCCA '3 ||||||||||||||||||||||| 3' TAGTAGGAGAGAAGGAACGGTACTAAGGTGCT '5	0.0	-42.4	-42.4	1.0	0.0014614523932019452
1315	>CTCTCTTCCTTGCCATGATTCCA	AT4G05585.1	3	1159	2	0.5	0.810358652584254	6	181.53762367250613	5' CTCTCTTCCTTGCCATGATTC-CA '3 ||||||||||||||||||||| 3' TAGTAGGAGAGAAGGAACGGTACTAAGTTGCT '5	3.0	-38.3	-42.4	0.9033018867924528	0.0022381619784046514
1316	>CTCTCTTCCTTGCCATGATTCCA	AT4G05585.1	3	8163	2	0.5	0.810358652584254	6	181.53762367250613	5' CTCTCTTCCTTGCCATGATTC-CA '3 ||||||||||||||||||||| 3' TAGTAGGAGAGAAGGAACGGTACTAAGTTCCT '5	3.0	-38.3	-42.4	0.9033018867924528	0.0022381619784046514
1317	>TGGGAACGGCTCTCTCGGGA	AT2G25910.2	3	1204	2	2.0	0.810358652584254	62	1875.88877794923	5' TGGGAACGGCTCTCTCGGGA '3 ||| |||o|||||||||| 3' AACTTCTCCCC-TGCTGAGAGAGCCCAGGCATG '5	4.0	-34.3	-43.1	0.7958236658932714	0.01854646205208732
1318	>ACTCTATAACTTCTATACCGTGAG	AT4G06477.1	3	3985	3	3.0	1.215537978876381	5	151.28135306042176	5' ACTCTATAACTTCTATACCGTGAG '3 |||||||||||||||||||o|||| 3' AAATACTGAGATATTGAAGATATGGTACTCCG '5	0.5	-37.1	-38.9	0.9537275064267353	0.0023258517866088235
1319	>AGTTACAACTTTTTTTACGGGG	AT2G39681.1	3	575	7	7.0	2.8362552840448894	7	211.79389428459046	5' AGTTACAACTTTTTTTACGGGG '3 |||||||||||||||||||||| 3' TTGTTCTCAATGTTGAAAAAAATGCCCCTATT '5	0.0	-32.6	-32.6	1.0	0.03748894782058487
1320	>TTGAAGAGGACTTGGAACTTC	AT1G15125.1	0	263	60	60.0	24.310759577527623	32	968.2006595866994	5' TTGAAGAGGACTTGGAACTTC '3 |||||||o||||||o|||| 3' TGCAGCAACTTCTTCTGAACTTTGACTCCTCA '5	3.5	-26.8	-35.6	0.7528089887640449	0.0028929586668087204
1321	>TTGAAGAGGACTTGGAACTTC	AT1G66700.1	0	358	74	16.0	29.983270145617396	32	968.2006595866994	5' TTGAAGAGGACTTGGAACTTCC '3 |||||||||||||||||||o 3' TTTAGTAACTTCTCCTGAACCTTGAG-CCTACAA '5	2.5	-33.6	-35.6	0.9438202247191011	7.818608287725182E-4
1322	>TTGAAGAGGACTTGGAACTTC	AT3G44860.1	0	331	31	31.0	12.560559115055938	32	968.2006595866994	5' TTGAAGAGGACTTGGAACTTC '3 |||||||oo||||||||||o 3' CTTAGTAACTTCTTTTGAACCTTGAGCTAAGG '5	3.5	-28.3	-35.6	0.7949438202247191	0.002469134686023833
1323	>TTGACAGAAGATAGAGAGC	AT1G27360.1	2	1264	52	52.0	21.069324967190603	220	6656.379534658558	5' TTGACAGAAGATAGAGAGC '3 ||||||||||| ||||||| 3' TTCTCCAACTGTCTTCTCTCTCTCGTGCCACC '5	2.0	-27.7	-32.0	0.865625	0.0033647344978398053
1324	>TTGACAGAAGATAGAGAGC	AT1G27370.1	2	2379	147	34.0	59.56136096494267	220	6656.379534658558	5' TTGACAGAAGATAGAGAGC '3 ||||||||||| ||||||| 3' TTCATCAACTGTCTTCTCTCTCTCGTGACATC '5	2.0	-27.7	-32.0	0.865625	0.005530279314852282
1325	>TTGACAGAAGATAGAGAGC	AT1G69170.1	3	1308	24	24.0	9.724303831011047	220	6656.379534658558	5' T-TGACAGAAGATAGAGAGC '3 |||||||||| ||||||| 3' TGACTCCGACTGTCTTCTCTCTCTCGTGCTCAT '5	4.0	-27.5	-32.0	0.859375	0.005514185191865972
1326	>TTGACAGAAGATAGAGAGC	AT2G42200.1	1	948	16	16.0	6.482869220674032	220	6656.379534658558	5' TTGACAGAAGATAGAGAGC '3 ||||||||||| ||||||| 3' CACCTAAACTGTCTTCTCTCTCTCGTGTCAAA '5	2.0	-27.7	-32.0	0.865625	0.0067294506408071
1327	>TTGACAGAAGATAGAGAGC	AT3G15270.1	2	656	12	12.0	4.862151915505524	220	6656.379534658558	5' TTTGACAGAAGATAGAGAGC '3 |||||||||| ||||||| 3' TACATCTT-ACTGTCTTCTCTCTCTCGCCCTCCC '5	4.0	-27.4	-32.0	0.85625	0.011331338681772718
1328	>TTGACAGAAGATAGAGAGC	AT3G57920.1	0	856	24	24.0	9.724303831011047	220	6656.379534658558	5' TTGACAGAAGATAGAGAGC '3 ||||||||||| ||||||| 3' TACTCAAACTGTCTTCTCTCTCTCGTGTCGAA '5	2.0	-27.7	-32.0	0.865625	0.003679171873063769
1329	>TTGACAGAAGATAGAGAGC	AT5G43270.2	0	1160	981	53.5	397.4809190925766	220	6656.379534658558	5' TTGACAGAAGATAGAGAGC '3 ||||||||||| ||||||| 3' AACTTAAACTGTCTTCTCTCTCTCGTGGTAGT '5	2.0	-27.7	-32.0	0.865625	0.00311914915925271
1330	>TTGACAGAAGATAGAGAGC	AT5G50570.1	0	1113	209	104.5	84.68247919505454	220	6656.379534658558	5' TTTGACAGAAGATAGAGAGC '3 |||||||||| ||||||| 3' TCCTCCTT-ACTGTCTTCTCTCTCTCGTGTTAGT '5	4.0	-27.4	-32.0	0.85625	0.005680189324552054
1331	>TTGACAGAAGATAGAGAGC	AT5G50670.1	0	1113	209	104.5	84.68247919505454	220	6656.379534658558	5' TTTGACAGAAGATAGAGAGC '3 |||||||||| ||||||| 3' TCCTCCTT-ACTGTCTTCTCTCTCTCGTGTTAGT '5	4.0	-27.4	-32.0	0.85625	0.006749890168585626
1332	>TTGACAGAAGATAGAGAGCACTC	AT1G27360.1	2	1264	52	52.0	21.069324967190603	206	6232.791746089377	5' TTGACAGAAGATAGAGAGCACTC '3 ||||||||||| ||||||||| 3' TTCTCCAACTGTCTTCTCTCTCTCGTGCCACC '5	4.0	-33.4	-40.8	0.8186274509803921	0.0033647344978398053
1333	>TTGACAGAAGATAGAGAGCACTC	AT1G27370.1	2	2379	147	34.0	59.56136096494267	206	6232.791746089377	5' TTGACAGAAGATAGAGAGCACT-C '3 ||||||||||| |||||||||| 3' TTCATCAACTGTCTTCTCTCTCTCGTGACAATC '5	4.0	-34.2	-40.8	0.8382352941176472	0.005530279314852282
1334	>TTGACAGAAGATAGAGAGCACTC	AT2G42200.1	1	948	16	16.0	6.482869220674032	206	6232.791746089377	5' TTGACAGAAGATAGAGAGCACTC '3 ||||||||||| ||||||||| 3' CACCTAAACTGTCTTCTCTCTCTCGTGTCAAA '5	4.0	-33.2	-40.8	0.8137254901960785	0.0067294506408071
1335	>TTGACAGAAGATAGAGAGCACTC	AT3G57920.1	0	856	24	24.0	9.724303831011047	206	6232.791746089377	5' TTGACAGAAGATAGAGAGCACTC '3 ||||||||||| ||||||||| 3' TACTCAAACTGTCTTCTCTCTCTCGTGTCGAA '5	4.0	-33.2	-40.8	0.8137254901960785	0.003679171873063769
1336	>TTGACAGAAGATAGAGAGCACTC	AT5G43270.2	0	1160	981	53.5	397.4809190925766	206	6232.791746089377	5' TTGACAGAAGATAGAGAGCACTC '3 ||||||||||| |||||||||o 3' AACTTAAACTGTCTTCTCTCTCTCGTGGTAGT '5	3.5	-34.1	-40.8	0.8357843137254903	6.246096189881367E-4
1337	>TTTGGATTGAAGGGAGCTCTTA	AT2G34010.1	0	449	343	343.0	138.97650891819956	81	2450.757919578833	5' TTTGGATTGAAGGGAGCTCTTA '3 ||||| |||||||| ||||| | 3' TTCTAGAAACCAAACTTCCCCCGAGA-TTACTTA '5	4.0	-26.2	-37.4	0.7005347593582888	0.001664585645739347
1338	>TTTGGATTGAAGGGAGCTCTTA	AT4G15530.5	1	915	9	9.0	3.646613936629143	81	2450.757919578833	5' TTTGGAT-TGAAGGGAGCTCTTA '3 ||||||| ||||||o|o||||| 3' CGAAGAAACCTAGACTTCCTTTGAGAACTGGG '5	3.0	-28.8	-37.4	0.770053475935829	6.835270791812897E-4
1339	>TCGGACCAGGCTTCATTCCCT	AT1G30490.1	0	806	589	41.5	238.6506231860628	34	1028.713200810868	5' TCGGACCAGGCTTCATTCCCTT '3 o|||||||||||||||o|| 3' ATCTTAGGCCTGGTCCGAAGTAGGGT-TTAGTAG '5	4.0	-37.4	-42.4	0.8820754716981132	0.0017135019960784481
1340	>TCGGACCAGGCTTCATTCCCT	AT1G52150.2	0	1279	287	32.0	116.28646664584045	34	1028.713200810868	5' TCGGACCAGGCTTCATTCCCTT '3 o|||||||||||||||||| 3' ACCTTAGGCCTGGTCCGAAGTAAGGT-CCCGTAG '5	3.5	-37.9	-42.4	0.8938679245283019	2.9299736302368373E-4
1341	>TCGGACCAGGCTTCATTCCCT	AT2G34710.1	0	881	615	67.5	249.1852856696581	34	1028.713200810868	5' TCGGACCAGGCTTCATTCCCTT '3 o|||||||||||||||o|| 3' ATCTTAGGCCTGGTCCGAAGTAGGGT-TTAGTAG '5	4.0	-37.4	-42.4	0.8820754716981132	0.001641496691172195
1342	>TCGGACCAGGCTTCATTCCCT	AT4G32880.1	0	945	41	8.0	16.612352377977206	34	1028.713200810868	5' TCGGACCAGGCTTCATTCCCTT '3 o|||||||||||||||o|| 3' ACCTTAGGCCTGGTCCGAAGTAGGGT-CCCGTAA '5	4.0	-37.4	-42.4	0.8820754716981132	0.0016638931419837855
1343	>TCGGACCAGGCTTCATTCCCT	AT5G60690.1	0	1273	35	35.0	14.181276420224444	34	1028.713200810868	5' TCGGACCAGGCTTCATTCCCTT '3 o|||||||||||||||o|| 3' GGCTTAGGCCTGGTCCGAAGTAGGGT-CCCGTAG '5	4.0	-37.4	-42.4	0.8820754716981132	0.0014351317955126897
1344	>CTCTAGCGCATAGTCTCTTCCCGA	AT3G20000.1	3	703	2	2.0	0.810358652584254	8	242.05016489667486	5' CTCTAGC-GCATAGTCTCTTCCCGA '3 |||||| ||||||o|| ||||||| 3' GAGCATAGATCGTCGTATCGGATAAGGGCTGA '5	3.5	-35.4	-47.1	0.751592356687898	0.00750694514834338
1345	>TTCGCAGGAGAGATAGCGCC	AT1G10700.1	3	67	2	2.0	0.810358652584254	247	7473.2988411848355	5' TTCGCAGGAGAGATAGC-GCC '3 ||||| |||||o||||| ||| 3' CAACGTAAGCGGCCTCTTTATCGGCGGTAAAG '5	4.0	-30.3	-40.5	0.7481481481481481	0.023889427273257602
1346	>TTCGCAGGAGAGATAGCGCC	AT4G29900.1	0	197	34	34.0	13.776097093932318	247	7473.2988411848355	5' TTCGCAGGAGAGATAGCGCC '3 ||||||||||||||||o | 3' TACTGACAGCGTCCTCTCTATCGTTGTGCGAG '5	2.5	-32.7	-40.5	0.8074074074074075	2.6723677177975524E-4
1347	>TCCAATGCTTTTTCTAGTTT	AT1G12775.1	2	1472	5	5.0	2.025896631460635	6	181.53762367250613	5' TCCAATGCTTTTTCTAGTT-T '3 |||||||||||o||||||| | 3' TTATAAAGGTTACGAAAGAGATCAAGAAGGTAA '5	2.0	-27.7	-27.8	0.9964028776978416	9.98252746068795E-4
1348	>TCCAATGCTTTTTCTAGTTT	AT2G27400.1	3	557	4	4.0	1.620717305168508	6	181.53762367250613	5' TCCAATGCTTTTTCTAGTTT '3 |||||||||||||||||||| 3' TTATATAGGTTACGAAAAAGATCAAAGCGGTA '5	0.0	-27.8	-27.8	1.0	0.01978142603683475
1349	>TCAATGCATTGAAAGTGACTTTTA	AT1G62590.1	0	1050	86	21.5	34.845422061122925	6	181.53762367250613	5' TCAATGCATTGAAAGTGACTTTTA '3 ||||||||||||| |||||| | 3' GTAGCTAGTTACGTAACTTGCACTGA-TTTAAT '5	4.0	-26.7	-34.4	0.7761627906976745	0.001823569163374783
1350	>TCAATGCATTGAAAGTGACTTTTA	AT1G63150.1	0	997	86	21.5	34.845422061122925	6	181.53762367250613	5' TCAATGCATTGAAAGTGACTTTTA '3 ||||||||||||||||o|| o | 3' GTAGCTAGTTACGTAACTTTCATTGTTG-TTAAC '5	4.0	-27.8	-34.4	0.808139534883721	0.001969957540544076
1351	>TCAATGCATTGAAAGTGACTTTTA	AT1G63330.1	0	775	86	21.5	34.845422061122925	6	181.53762367250613	5' TCAATGCATTGAAAGTGACTTTTA '3 ||||||||||||| |||||| | 3' GTAGCTAGTTACGTAACTTGCACTGA-TTTAAT '5	4.0	-26.7	-34.4	0.7761627906976745	0.0024074620443007566
1352	>TCAATGCATTGAAAGTGACTTTTA	AT5G41170.1	0	892	86	21.5	34.845422061122925	6	181.53762367250613	5' TCAATGCATTGAAAGTGACTTTTA '3 |||||||||||||||||| || o| 3' GTAGCTAGTTACGTAACTTTCACT-AATGTAGT '5	2.5	-26.7	-34.4	0.7761627906976745	4.810004810005264E-4
1353	>TTTGCATATACTCGAATACCTAT	AT1G62930.1	2	1468	90	40.0	36.46613936629143	14	423.58778856918093	5' TTTGCATATACTCGAATACCTAT '3 |||||| ||||||||||||| |o 3' ATGAGAAAACGTCTATGAGCTTATGG-TGGTTA '5	3.5	-26.7	-34.0	0.7852941176470588	0.012168885142594177
1354	>TTTGCATATACTCGAATACCTAT	AT2G39681.1	3	639	6	6.0	2.431075957752762	14	423.58778856918093	5' TTTGCATATACTCGAATACCTAT '3 ||||||||||||||||||||||| 3' ATGAGAAAACGTATATGAGCTTATGGATATAC '5	0.0	-34.0	-34.0	1.0	0.03748894782058487
1355	>AGTTACAACTTTTTTTACGGG	AT2G39681.1	3	575	7	7.0	2.8362552840448894	875	26474.23678557381	5' AGTTACAACTTTTTTTACGGG '3 ||||||||||||||||||||| 3' TTGTTCTCAATGTTGAAAAAAATGCCCCTATT '5	0.0	-29.3	-29.3	1.0	0.03748894782058487
1356	>CTTTTCCAAACCCAGAAAA	AT1G22060.1	3	5854	2	2.0	0.810358652584254	79	2390.245378354664	5' CTT-TTCCAAACCCAGAAAA '3 |o| |||||||||| |||| 3' GTCGAGGACAAGGTTTGGGCCTTTAGACCACA '5	4.0	-20.0	-28.0	0.7142857142857143	0.027002566259474614
1357	>CTTTTCCAAACCCAGAAAA	ATCG00420.1	3	308	3	3.0	1.215537978876381	79	2390.245378354664	5' CTTTTCCAAACCCAGAAAA '3 ||||||||||||||||||| 3' AGGCATGAAAAGGTTTGGGTCTTTTGCCTACC '5	0.0	-28.0	-28.0	1.0	0.019703188791570958
1358	>GAGTTACAACTTTTTTTACGGG	AT1G43170.1	2	1102	5	5.0	2.025896631460635	10	302.56270612084353	5' GAGTTACAACTTTTTTTACGGG '3 |||||||||||o|o||o ||| 3' CAGACTCTCAATGTTGAGAGAAGAACCCTGGT '5	4.0	-24.9	-32.2	0.7732919254658384	0.03320792285539187
1359	>TTAGATTCACGCACAAACTCGTTT	AT1G31280.1	0	3233	456	456.0	184.7617727892099	9	272.3064355087592	5' TTAGATTCACGCACAAACTCGTTT '3 |||||||||||||||||||| o|| 3' TGGGTTAATCTAAGTGCGTGTTTGAG-GAAAGA '5	1.5	-33.0	-37.5	0.88	3.009328919650889E-4
1360	>CCCGGGCGGAGCGGCCGTCG	AT4G18020.1	2	1634	12	12.0	4.862151915505524	37	1119.482012647121	5' CCCGGGCGG-AGCGGCCGTCG '3 ||||o|||| |||||| |o|o 3' AAATCGGGCTCGCCATCGCCGTCGGTGCCAAA '5	4.0	-36.0	-50.3	0.7157057654075547	0.004590734358515425
1361	>AATTCTGCGCGAGCCTCTTGC	AT1G12820.1	3	1946	3	3.0	1.215537978876381	15	453.8440591812653	5' AATTCTGCGCGAGCCTCTTGC '3 ||||||||||||||||||||| 3' CACCGCTTAAGACGCGCTCGGAGAACGTCGGT '5	0.0	-40.7	-40.7	1.0	0.03757929799518256
1362	>TGAAGCTGCCAGCATGATCTGT	AT2G48110.1	3	3383	7	7.0	2.8362552840448894	35	1058.9694714229524	5' TGAAGCTGCCAGCATGATCTGT '3 |||||||||||| |||o o|| 3' AGGGTCCCTTCGACGGTCGAACTGTGCAGAGT '5	4.0	-29.9	-41.9	0.7136038186157517	0.006328446271776977
1363	>TGAAGCTGCCAGCATGATCTGT	AT5G37020.1	2	2381	9	9.0	3.646613936629143	35	1058.9694714229524	5' TGAAGCTGCCAGCATGATCTGT '3 o ||||||||||| ||||||o 3' TGCTTATGG-TTCGACGGTCGGACTAGATTCCCC '5	4.0	-31.0	-41.9	0.7398568019093079	0.0035437082921213614
1364	>TCGGACCAGGCTTCATTTTT	AT1G30490.1	0	806	589	41.5	238.6506231860628	31	937.944388974615	5' TCGGACCAGGCTTCATTTTTT '3 o|||||||||||||||ooo 3' ATCTTAGGCCTGGTCCGAAGTAGGG-TTTAGTAG '5	4.0	-32.8	-34.0	0.9647058823529411	0.0020558499034871724
1365	>TCGGACCAGGCTTCATTTTT	AT1G52150.2	0	1279	287	32.0	116.28646664584045	31	937.944388974615	5' TCGGACCAGGCTTCATTTTTT '3 o||||||||||||||||oo 3' ACCTTAGGCCTGGTCCGAAGTAAGG-TTCCGTAG '5	3.5	-33.2	-34.0	0.9764705882352942	2.9299736302368373E-4
1366	>TCGGACCAGGCTTCATTTTT	AT2G34710.1	0	881	615	67.5	249.1852856696581	31	937.944388974615	5' TCGGACCAGGCTTCATTTTTT '3 o|||||||||||||||ooo 3' ATCTTAGGCCTGGTCCGAAGTAGGG-TTTAGTAG '5	4.0	-32.8	-34.0	0.9647058823529411	0.001969472546398565
1367	>TCGGACCAGGCTTCATTTTT	AT3G48610.1	2	1621	3	3.0	1.215537978876381	31	937.944388974615	5' TCGG-ACCAGGCTTCATTTTT '3 |||| ||||o|||||||| oo 3' TAAATAGCCGTGGTTCGAAGTAACGGAGAAAT '5	4.0	-25.6	-34.0	0.7529411764705882	0.01010375895434068
1368	>TCGGACCAGGCTTCATTTTT	AT4G32880.1	0	945	41	8.0	16.612352377977206	31	937.944388974615	5' TCGGACCAGGCTTCATTTTTT '3 o|||||||||||||||ooo 3' ACCTTAGGCCTGGTCCGAAGTAGGG-TTCCGTAA '5	4.0	-32.8	-34.0	0.9647058823529411	0.0019963393980138022
1369	>TCGGACCAGGCTTCATTTTT	AT5G60690.1	0	1273	35	35.0	14.181276420224444	31	937.944388974615	5' TCGGACCAGGCTTCATTTTTT '3 o|||||||||||||||ooo 3' GGCTTAGGCCTGGTCCGAAGTAGGG-TTCCGTAG '5	4.0	-32.8	-34.0	0.9647058823529411	0.0017219109075760075
1370	>TTAGATTCACGCACAAACTC	AT1G31280.1	0	3233	456	456.0	184.7617727892099	291	8804.574748116547	5' TTAGATTCACGCACAAACTC '3 |||||||||||||||||||| 3' TGGGTTAATCTAAGTGCGTGTTTGAGGAAAGA '5	0.0	-31.6	-31.6	1.0	3.009328919650889E-4
1371	>TTAGATTCACGCACAAACTC	AT4G21510.1	3	380	3	3.0	1.215537978876381	291	8804.574748116547	5' TTAGATTCACGCACA-AACTC '3 ||||||||||||| ||||| 3' GATCTATCTCTAAGTGCGTGTGTTGAGCTTTA '5	4.0	-27.0	-31.6	0.8544303797468354	0.0035072316347861676
1372	>ATAAACAGAGAAAGAGATAGAGGA	AT4G00355.3	2	1316	10	10.0	4.05179326292127	34	1028.713200810868	5' ATAAACAGAGAAAGAGA-TAGAGGA '3 ||||||||||||||||| ||o o| 3' ATACTATATTTGTCTCTTTCTCTCATTATCCC '5	4.0	-27.7	-37.9	0.7308707124010554	0.028125009629375253
1373	>TTTGGATTGAAGGGAGCTCTAA	AT2G34010.1	0	449	343	343.0	138.97650891819956	68	2057.426401621736	5' TTTGGATTGAAGGGAGCTCTAA '3 ||||| |||||||| |||||| 3' TTCTAGAAACCAAACTTCCCCCGAGATACTTA '5	4.0	-27.8	-37.5	0.7413333333333334	0.001664585645739347
1374	>TTTGGATTGAAGGGAGCTCTAA	AT4G15530.5	1	915	9	9.0	3.646613936629143	68	2057.426401621736	5' TTTGGAT-TGAAGGGAGCTCTAA '3 ||||||| ||||||o|o|||| 3' CGAAGAAACCTAGACTTCCTTTGAGAACTGGG '5	4.0	-28.1	-37.5	0.7493333333333334	0.0013665869490946392
1375	>CCCAAATGTAGACAAAGCA	AT2G03220.1	2	1500	3	1.5	1.215537978876381	320	9682.006595866993	5' C-CCAAATGTAGACAAAGCA '3 |||||||||||| ||||| 3' ATGTATTAGGTTTACATCTGGTTCGTGAACAGT '5	3.0	-24.4	-30.8	0.7922077922077921	5.399564890280484E-4
1376	>AGAGCTTCAGAAGCAGTGGCT	AT5G15400.1	3	3019	2	2.0	0.810358652584254	28	847.1755771383619	5' AGAGCTTCAGAAGCAG-TGGCT '3 |||||||||||||||| | | 3' CGTAGGTCTCGAAGTCTTCGTCGTCGAAACCG '5	4.0	-33.8	-40.6	0.8325123152709358	0.004020265116901012
1377	>AAGCTCAGGAGGGATAGCG	AT2G32230.1	3	1551	3	3.0	1.215537978876381	78	2359.9891077425796	5' AAGCTCAGGAGGGATAGCG '3 ||| |||||||| ||||o 3' TAGCAAACTCG-GTCCTCCCCATCGTATCTCTC '5	3.5	-26.8	-37.6	0.7127659574468085	0.026017545889882476
1378	>CTTTTCTTGACCTTGTAAGAC	AT5G60450.1	2	1888	17	17.0	6.888048546966159	6	181.53762367250613	5' CCTTTTCTTGACCTTGTAAGAC '3 ||||||||||||||o||||| 3' TGGATATT-AAAAGAACTGGAACGTTCTGGAATC '5	2.5	-30.4	-32.3	0.9411764705882353	9.6972304516596E-4
1379	>TTTGGATTGAAGGTAGCTCTA	AT4G15530.5	1	915	9	9.0	3.646613936629143	7	211.79389428459046	5' TTTGGAT-TGAAGGTAGCTCTA '3 ||||||| |||||| |o|||| 3' CGAAGAAACCTAGACTTCCTTTGAGAACTGGG '5	3.5	-24.1	-34.3	0.7026239067055394	6.835270791812897E-4
1380	>TTTGGATTGAAGGGAGCTTTTT	AT4G15530.5	1	915	9	9.0	3.646613936629143	13	393.3315179570966	5' TTTGGAT-TGAAGGGAGCTTTTT '3 ||||||| ||||||o|o||o|| 3' CGAAGAAACCTAGACTTCCTTTGAGAACTGGG '5	3.5	-26.0	-34.3	0.7580174927113703	6.835270791812897E-4
1381	>AAGCTCAGGAGGGATAGCGC	AT3G17185.1	2	472	91	40.0	36.87131869258356	232	7019.4547820035705	5' AAGCTCAGGAGGGATAGCGC '3 |||||||||||||||| 3' CCTCTAATCGAGTCCTCCCTATCTGTTCCATC '5	4.0	-33.0	-41.0	0.8048780487804879	0.026164743568367843
1382	>GAATGATCCGGTGAAGTGTTC	AT3G44630.3	3	3716	3	3.0	1.215537978876381	87	2632.2955432513386	5' GAATGATCCGGTGAAGTGTTC '3 ||| |||||||o|||| |o|| 3' AGACCGCCTT-CTAGGCCGCTTCTCGAGGCCGT '5	3.5	-27.8	-36.8	0.7554347826086957	0.018202063063677887
1383	>GACCTTTAAGTACTTTTTCGGGCA	AT4G06477.1	3	3854	2	2.0	0.810358652584254	16	484.1003297933497	5' GACCTTTAAGTACTTTTTCGGGCA '3 |||||||||||||||||||||||| 3' TTAAAACTGGAAATTCATGAAAAAGCCCGTAA '5	0.0	-39.8	-39.8	1.0	0.0023258517866088235
1384	>GCCATCTTGAGATTGTAAGGAT	AT5G11880.1	2	1408	7	7.0	2.8362552840448894	9	272.3064355087592	5' GCCATCTTGAGATTGTAAGGAT '3 | ||||||||||||||||| 3' CCCCCTGCC-GTAGAACTCTAACATTCACCTTCG '5	4.0	-26.4	-37.1	0.7115902964959568	0.02537084931623712
1385	>AGAGTGCTTGAAATTGTCGG	AT4G30993.2	2	296	11	11.0	4.456972589213397	18	544.6128710175184	5' AGAGTGCTTGAAATTGTCGG '3 |||| ||o|||||oo|o||| 3' CACCAATTCTC-CGGACTTTGGCGGCCGTTGCC '5	3.5	-26.8	-33.4	0.8023952095808384	0.017478593457487146
1386	>AAGTAACGTCCTGCCAAACTCGTC	AT2G12440.1	3	4643	2	2.0	0.810358652584254	120	3630.7524734501226	5' AAGTAACGTCCTGCCAAACTCGTC '3 ||||||||||||| |||||o|||| 3' CAATAATTCATTGCAGGACAGTTTGGGCAGGA '5	1.5	-35.7	-43.8	0.8150684931506851	3.104144032283207E-4
1387	>TCGGACCAGGCTTCACTCCCC	AT1G30490.1	0	806	589	41.5	238.6506231860628	8	242.05016489667486	5' TCGGACCAGGCTTCACTCCCC '3 o|||||||||||||| o|| 3' ATCTTAGGCCTGGTCCGAAGTAGGGTTAGTAG '5	4.0	-36.5	-46.4	0.7866379310344828	0.0017135019960784481
1388	>TCGGACCAGGCTTCACTCCCC	AT1G52150.2	0	1279	287	32.0	116.28646664584045	8	242.05016489667486	5' TCGGACCAGGCTTCACTCCCC '3 o|||||||||||||| ||| 3' ACCTTAGGCCTGGTCCGAAGTAAGG-TTCCGTAG '5	3.5	-34.0	-46.4	0.7327586206896552	2.9299736302368373E-4
1389	>TCGGACCAGGCTTCACTCCCC	AT2G34710.1	0	881	615	67.5	249.1852856696581	8	242.05016489667486	5' TCGGACCAGGCTTCACTCCCC '3 o|||||||||||||| o|| 3' ATCTTAGGCCTGGTCCGAAGTAGGGTTAGTAG '5	4.0	-36.5	-46.4	0.7866379310344828	0.001641496691172195
1390	>TCGGACCAGGCTTCACTCCCC	AT4G32880.1	0	945	41	8.0	16.612352377977206	8	242.05016489667486	5' TCGGACCAGGCTTCACTCCCC '3 o|||||||||||||| o|| 3' ACCTTAGGCCTGGTCCGAAGTAGGGTCCGTAA '5	4.0	-36.5	-46.4	0.7866379310344828	0.0016638931419837855
1391	>TCGGACCAGGCTTCACTCCCC	AT5G60690.1	0	1273	35	35.0	14.181276420224444	8	242.05016489667486	5' TCGGACCAGGCTTCACTCCCC '3 o|||||||||||||| o|| 3' GGCTTAGGCCTGGTCCGAAGTAGGGTCCGTAG '5	4.0	-36.5	-46.4	0.7866379310344828	0.0014351317955126897
1392	>ATAGTTAGGTCCTTGTTCCAAATT	AT2G24870.1	0	195	2	1.0	0.810358652584254	20	605.1254122416871	5' ATAGTTAGGTCCTTGTTCCAAAT-T '3 ||||||||||||||||||||||| 3' TACAAATATCAATCCAGGAACAAGGTTTACTTG '5	2.0	-36.6	-36.9	0.9918699186991871	0.005925912881155959
1393	>ATAGTTAGGTCCTTGTTCCAAATT	AT2G24880.1	0	237	2	1.0	0.810358652584254	20	605.1254122416871	5' ATAGTTAGGTCCTTGTTCCAAATT '3 |||||||||||||||||||||||| 3' TACAAATATCAATCCAGGAACAAGGTTTAATG '5	0.0	-36.9	-36.9	1.0	0.0034602076124568004
1394	>TTCGATGTCTAGCAGTGCC	AT1G53290.1	3	525	3	3.0	1.215537978876381	9	272.3064355087592	5' TTCGATGTCTAGCAGTGCCC '3 ||||||o|||||||||o| 3' GAGGAGAAGCTATAGATCGTCATG-CCTTCAGTA '5	3.5	-29.1	-35.5	0.819718309859155	0.006864407616948176
1395	>ACAGACTGAGAGCTCTTTCT	AT1G04160.1	2	3789	7	7.0	2.8362552840448894	22	665.6379534658558	5' ACAGACTGAGAGCTCTTTCT '3 | |o ||||||||||||||| 3' TCTATAATT-TTCGACTCTCGAGAAAGAAGTTCA '5	4.0	-26.7	-35.4	0.7542372881355932	0.002229504508443947
1396	>ACAGACTGAGAGCTCTTTCT	AT2G03470.1	3	364	2	2.0	0.810358652584254	22	665.6379534658558	5' ACAGACTGAGAGCTCTTTCT '3 ||||||||||o ||||o|| 3' CAGTGAGGTCTGACTCTT-AGAAGGACTGTGTT '5	3.5	-25.9	-35.4	0.731638418079096	0.04268493395386008
1397	>CACGTGGCAATGAACTCCTTC	AT5G26830.1	3	1484	2	2.0	0.810358652584254	6	181.53762367250613	5' CACGTGG-CAATGAACTCCTTC '3 |||||o| ||||||||||| | 3' AACATGTGCATCAGTTACTTGAGGTTGTGTGG '5	4.0	-27.8	-38.5	0.7220779220779221	0.04547297551694218
1398	>TTGAAGAGGACTTGGAACTTCGAG	AT1G66700.1	0	358	74	16.0	29.983270145617396	6	181.53762367250613	5' TTGAAGAGGACTTGGAACTTCGAG '3 |||||||||||||||||||o o | 3' TTTAGTAACTTCTCCTGAACCTTGAGCTACAA '5	3.0	-36.0	-42.5	0.8470588235294118	7.818608287725182E-4
1399	>TTGAAGAGGACTTGGAACTTCGAG	AT3G44860.1	0	331	31	31.0	12.560559115055938	6	181.53762367250613	5' TTGAAGAGGACTTGGAACTTCGAG '3 |||||||oo|||||||||| ||| 3' CTTAGTAACTTCTTTTGAACCTTGA-GCTAAGG '5	4.0	-30.8	-42.5	0.7247058823529412	0.0016467679380320899
1400	>AAAGGACTTTGAAAAGAGA	AT5G17050.1	2	75	6	6.0	2.431075957752762	10	302.56270612084353	5' AAAGGACTTTGAAAAGAGA '3 | |o||| ||||||||||| 3' TACTTCTTCTTCTG-AACTTTTCTCTTCTCTCT '5	4.0	-18.8	-26.8	0.7014925373134329	0.0026626705232140058
1401	>TTGACAGAAGATAGAGAGCAT	AT1G27360.1	2	1264	52	52.0	21.069324967190603	41	1240.5070950954585	5' TTGACAGAAGATAGAGAGCA-T '3 ||||||||||| |||||||| 3' TTCTCCAACTGTCTTCTCTCTCTCGTGCCCACC '5	4.0	-29.9	-34.7	0.8616714697406339	0.0053781384653197595
1402	>TTGACAGAAGATAGAGAGCAT	AT1G27370.1	2	2379	147	34.0	59.56136096494267	41	1240.5070950954585	5' TTGACAGAAGATAGAGAGCA-T '3 ||||||||||| |||||||| | 3' TTCATCAACTGTCTTCTCTCTCTCGTGAACATC '5	3.0	-29.9	-34.7	0.8616714697406339	0.0011085107323001164
1403	>TTGACAGAAGATAGAGAGCAT	AT1G69170.1	3	1308	24	24.0	9.724303831011047	41	1240.5070950954585	5' TTTGACAGAAGATAGAGAGCAT '3 o |||||||||| ||||||||o 3' TGACTCGG-ACTGTCTTCTCTCTCTCGTGCTCAT '5	4.0	-30.4	-34.7	0.8760806916426512	0.004413786034188849
1404	>TTGACAGAAGATAGAGAGCAT	AT2G42200.1	1	948	16	16.0	6.482869220674032	41	1240.5070950954585	5' TTGACAGAAGATAGAGAGCA-T '3 ||||||||||| |||||||| 3' CACCTAAACTGTCTTCTCTCTCTCGTGTTCAAA '5	4.0	-29.9	-34.7	0.8616714697406339	0.010745364432579119
1405	>TTGACAGAAGATAGAGAGCAT	AT3G57920.1	0	856	24	24.0	9.724303831011047	41	1240.5070950954585	5' TTGACAGAAGATAGAGAGCA-T '3 ||||||||||| |||||||| 3' TACTCAAACTGTCTTCTCTCTCTCGTGTTCGAA '5	4.0	-29.9	-34.7	0.8616714697406339	0.0058801743787147975
1406	>TTGACAGAAGATAGAGAGCAT	AT5G43270.2	0	1160	981	53.5	397.4809190925766	41	1240.5070950954585	5' TTGACAGAAGATAGAGAGCA-T '3 ||||||||||| |||||||| o 3' AACTTAAACTGTCTTCTCTCTCTCGTGGGTAGT '5	3.5	-29.9	-34.7	0.8616714697406339	0.002496098627477239
1407	>TTGACAGAAGATAGAGAGCAT	AT5G50570.1	0	1113	209	104.5	84.68247919505454	41	1240.5070950954585	5' TTGACAGAAGATAGAGAGCAT '3 |||||||||| ||||||||o 3' TCCTCCTACTGTCTTCTCTCTCTCGTGTTAGT '5	3.5	-30.5	-34.7	0.8789625360230546	0.00227595924859636
1408	>TTGACAGAAGATAGAGAGCAT	AT5G50670.1	0	1113	209	104.5	84.68247919505454	41	1240.5070950954585	5' TTGACAGAAGATAGAGAGCAT '3 |||||||||| ||||||||o 3' TCCTCCTACTGTCTTCTCTCTCTCGTGTTAGT '5	3.5	-30.5	-34.7	0.8789625360230546	0.0027054431583234395
1409	>ATAGGTAAGTTCTTTTTTCTTT	AT3G51980.1	3	905	3	3.0	1.215537978876381	33	998.4569301987837	5' ATAGGTAAGTTCTTTTTTCTTT '3 ||||| |||||| |o|||||o| 3' AAACTTTTATCC-TTCAAGTAGAAAGAGACACA '5	4.0	-19.4	-27.6	0.7028985507246376	0.01622102637373879
1410	>CCCCAAATGTAGACAAAGCA	AT1G62860.1	2	425	9	9.0	3.646613936629143	20	605.1254122416871	5' CCCCCAAATGTAGACAAAGCA '3 |||||||||||||||||| 3' ACTAGAAA-CGGTTTACATCTGTTTCGTTTCCTG '5	4.0	-28.2	-34.1	0.8269794721407624	0.0012927312278219194
1411	>GTGACAGAAGATAGAGAGCAC	AT1G27360.1	2	1264	52	52.0	21.069324967190603	8	242.05016489667486	5' G-TGACAGAAGATAGAGAGCAC '3 | |||||||||| ||||||||| 3' TTCTCCCAACTGTCTTCTCTCTCTCGTGCCACC '5	3.0	-31.8	-38.0	0.8368421052631579	0.0033647344978398053
1412	>GTGACAGAAGATAGAGAGCAC	AT1G27370.1	2	2379	147	34.0	59.56136096494267	8	242.05016489667486	5' G-TGACAGAAGATAGAGAGCAC '3 | |||||||||| ||||||||| 3' TTCATCCAACTGTCTTCTCTCTCTCGTGACATC '5	3.0	-31.8	-38.0	0.8368421052631579	0.005530279314852282
1413	>GTGACAGAAGATAGAGAGCAC	AT1G69170.1	3	1308	24	24.0	9.724303831011047	8	242.05016489667486	5' G-TGACAGAAGATAGAGAGCAC '3 | |||||||||| ||||||||| 3' TGACTCCGACTGTCTTCTCTCTCTCGTGCTCAT '5	3.0	-31.8	-38.0	0.8368421052631579	0.002760903891080857
1414	>GTGACAGAAGATAGAGAGCAC	AT2G42200.1	1	948	16	16.0	6.482869220674032	8	242.05016489667486	5' G-TGACAGAAGATAGAGAGCAC '3 |||||||||| ||||||||| 3' CACCTAAAACTGTCTTCTCTCTCTCGTGTCAAA '5	4.0	-31.8	-38.0	0.8368421052631579	0.010745364432579119
1415	>GTGACAGAAGATAGAGAGCAC	AT3G57920.1	0	856	24	24.0	9.724303831011047	8	242.05016489667486	5' G-TGACAGAAGATAGAGAGCAC '3 |||||||||| ||||||||| 3' TACTCAAAACTGTCTTCTCTCTCTCGTGTCGAA '5	4.0	-31.8	-38.0	0.8368421052631579	0.0058801743787147975
1416	>GTGACAGAAGATAGAGAGCAC	AT5G43270.2	0	1160	981	53.5	397.4809190925766	8	242.05016489667486	5' G-TGACAGAAGATAGAGAGCAC '3 |||||||||| ||||||||| 3' AACTTAAAACTGTCTTCTCTCTCTCGTGGTAGT '5	4.0	-31.8	-38.0	0.8368421052631579	0.00498596674659646
1417	>GTGACAGAAGATAGAGAGCAC	AT5G50570.1	0	1113	209	104.5	84.68247919505454	8	242.05016489667486	5' G-TGACAGAAGATAGAGAGCAC '3 | |||||||||| ||||||||| 3' TCCTCCCTACTGTCTTCTCTCTCTCGTGTTAGT '5	3.0	-31.6	-38.0	0.8315789473684211	0.002844139226245157
1418	>GTGACAGAAGATAGAGAGCAC	AT5G50670.1	0	1113	209	104.5	84.68247919505454	8	242.05016489667486	5' G-TGACAGAAGATAGAGAGCAC '3 | |||||||||| ||||||||| 3' TCCTCCCTACTGTCTTCTCTCTCTCGTGTTAGT '5	3.0	-31.6	-38.0	0.8315789473684211	0.0033806595136665063
1419	>TTTCTAGTTTCGCCATTACTA	AT2G27400.1	3	547	5	5.0	2.025896631460635	7	211.79389428459046	5' TTTCTAGTTTCGCCATTACTA '3 ||||||||||||||||||||| 3' TACGAAAAAGATCAAAGCGGTAATGATGTTTA '5	0.0	-31.2	-31.2	1.0	0.01978142603683475
1420	>TATATCCCATTTCTACCATCT	AT1G62590.1	2	600	10	3.333333333333333	4.05179326292127	106	3207.164684880942	5' TATATCCCATTTCTACCATCT '3 ||||o||||||||o||||| | 3' GTCCAGATATGGGGTAAAGGTGGTAAACTAGT '5	2.5	-28.0	-32.7	0.856269113149847	0.0190053936107204
1421	>TATATCCCATTTCTACCATCT	AT1G62914.1	2	529	28	28.0	11.345021136179557	106	3207.164684880942	5' TATATCCCATTTCTACCAT-CT '3 ||||||||||||| ||||| 3' GCCCAAATATAGGGTAAAGCTGGTAAACTAGT '5	4.0	-24.3	-32.7	0.7431192660550459	0.027723479062718326
1422	>TATATCCCATTTCTACCATCT	AT1G63080.1	3	578	11	11.0	4.456972589213397	106	3207.164684880942	5' T-ATATCCCATTTCTACCATCT '3 | ||||||||||||o||||||| 3' GTCCAAACTATAGGGTAAAGGTGGTAGACTAGT '5	1.5	-31.6	-32.7	0.966360856269113	0.042959917085124144
1423	>TATATCCCATTTCTACCATCT	AT1G63130.1	0	662	392	392.0	158.83029590651378	106	3207.164684880942	5' T-ATATCCCATTTCTACCATCT '3 | ||||||||||||o||||||| 3' GCCCGAACTATAGGGTAAAGGTGGTAGACTGGT '5	1.5	-31.6	-32.7	0.966360856269113	0.0012494792390045362
1424	>TATATCCCATTTCTACCATCT	AT1G63150.1	2	547	46	23.0	18.638249009437843	106	3207.164684880942	5' TATATCCCATTTCTACCAT-CT '3 ||||||||||||| ||||| 3' GTCCAAATATAGGGTAAAGCTGGTAAACTAGT '5	4.0	-24.3	-32.7	0.7431192660550459	0.010786856550840218
1425	>TATATCCCATTTCTACCATCT	AT1G63330.1	2	325	10	3.333333333333333	4.05179326292127	106	3207.164684880942	5' TATATCCCATTTCTACCATCT '3 ||||o||||||||o||||| | 3' GTCCAGATATGGGGTAAAGGTGGTAAACTAGT '5	2.5	-28.0	-32.7	0.856269113149847	0.020897262996139032
1426	>TATATCCCATTTCTACCATCT	AT2G39681.1	3	533	63	63.0	25.526297556404003	106	3207.164684880942	5' TATATCCCATTTCTACCATCT '3 ||||||||||||||||||||| 3' ATATACATATAGGGTAAAGATGGTAGACCTTA '5	0.0	-32.7	-32.7	1.0	0.03748894782058487
1427	>TATATCCCATTTCTACCATCT	AT5G16640.1	3	593	7	7.0	2.8362552840448894	106	3207.164684880942	5' TATATCCCATTTCTACCATCT '3 |||||||||||o|o||||| | 3' ATCCGAATATAGGGTAAGGGTGGTAAACTAGT '5	2.5	-28.1	-32.7	0.8593272171253822	0.00690162579893816
1428	>TATATCCCATTTCTACCATCT	AT5G51670.1	1	528	9	9.0	3.646613936629143	106	3207.164684880942	5' TATATC-CCATTTCTACCATCT '3 ||||| |||||||| |||||| 3' AGAGATTATAGCGGTAAAGAAGGTAGAGAGAT '5	3.0	-23.4	-32.7	0.7155963302752293	0.010031264743156854
1429	>AGTGCTTGAAATTGTCGGGA	AT3G60420.2	3	91	4	4.0	1.620717305168508	11	332.8189767329279	5' AGT-GCTTGAAATTGTCGGGA '3 ||| |||o||||||||||o| 3' AGGTCTCACCGAGCTTTAACAGCTCAGCTAGT '5	3.5	-26.7	-34.1	0.782991202346041	0.004951174688671345
1430	>TCCAAAGGGATCGCATTGATTT	AT1G12820.1	0	1895	86	86.0	34.845422061122925	28	847.1755771383619	5' TCCAAAGGGATCGCATTG-ATTT '3 |||||||||||||||||| |o 3' TGCTGTAGGTTTCCCTAGCGTAACAAAGCATG '5	3.5	-32.7	-36.4	0.8983516483516485	0.0018095448883993503
1431	>TCCAAAGGGATCGCATTGATTT	AT3G23690.1	0	417	63	63.0	25.526297556404003	28	847.1755771383619	5' T-CCAAAGGGATCGCATTGATTT '3 | ||||||||||||| o|||ooo 3' CGGTAAACGGTTTCCCTAGCGAGACTGGGTTTC '5	4.0	-30.6	-36.4	0.8406593406593408	0.002847378560562941
1432	>TCCAAAGGGATCGCATTGATTT	AT3G26810.1	0	2010	134	134.0	54.294029723145016	28	847.1755771383619	5' TCCAAAGGGATCGCATTG-ATTT '3 |||||||||||||||||| |o 3' TTCTGTAGGTTTCCCTAGCGTAACAAAGTATG '5	3.5	-32.7	-36.4	0.8983516483516485	0.001678908339309948
1433	>TCCAAAGGGATCGCATTGATTT	AT3G62980.1	2	1722	72	72.0	29.172911493033144	28	847.1755771383619	5' TCCAAAGGGATCGCATTG-ATTT '3 |||||||||||||||||| |oo 3' TTCTGTAGGTTTCCCTAGCGTAACAGAGGTCG '5	3.0	-32.7	-36.4	0.8983516483516485	0.012882217481841596
1434	>TCCAAAGGGATCGCATTGATTT	AT4G03190.1	0	1598	77	77.0	31.198808124493777	28	847.1755771383619	5' TCCAAAGGGATCGCATTGATTT '3 |||||||||||||||| | o|o 3' TACTGTAGGTTTCCCTAGCGTACCAGAGATCG '5	3.0	-28.7	-36.4	0.7884615384615384	9.796717511494357E-4
1435	>TCCTAAGTCCAACATAGCGTTC	AT5G18040.1	2	686	7	7.0	2.8362552840448894	10	302.56270612084353	5' TCCTAAGTCCAACATAGCGTTCC '3 o||||||||||||||||||| 3' ACTGTAGGGATTCAGGTTGTATCGCAC-TTAAGG '5	3.5	-34.9	-38.5	0.9064935064935065	0.004734851025214537
1436	>GGCCTGGCTCCCTGTATGCCA	AT1G77850.1	0	1420	1266	632.0	512.9570270858328	8	242.05016489667486	5' G-GCCTGGCTCCCTGTATGCCA '3 |||||||||||||o|||||| 3' AGTATAAACGGACCGAGGGACGTACGGTCGTCC '5	2.5	-45.2	-47.1	0.9596602972399151	4.863813229571967E-4
1437	>GGCCTGGCTCCCTGTATGCCA	AT2G28350.1	0	1340	307	307.0	124.39005317168298	8	242.05016489667486	5' G-GCCTGGCTCCCTGTATGCCA '3 |||||||||||||||| || 3' ACTCGAAACGGACCGAGGGACATAAGGACGTCC '5	4.0	-38.4	-47.1	0.8152866242038216	0.0013357077485597335
1438	>GGCCTGGCTCCCTGTATGCCA	AT4G30080.1	0	1519	363	239.0	147.08009544404212	8	242.05016489667486	5' G-GCCTGGCTCCCTGTATGCCA '3 o ||||||||||||||| o|| 3' CGTAATTACGGACCGAGGGACATTTGGGTGCCC '5	4.0	-39.3	-47.1	0.8343949044585987	0.0012815034749342757
1439	>AAGTAACGTCCTGCCAAACCCG	AT2G12440.1	3	4643	2	2.0	0.810358652584254	22	665.6379534658558	5' AAGTAACGTCCTGCCAAACCCG '3 ||||||||||||| |||||||| 3' CAATAATTCATTGCAGGACAGTTTGGGCAGGA '5	1.0	-34.1	-41.3	0.8256658595641647	3.104144032283207E-4
1440	>ATGACAGAAGATAGAGAGCAC	AT1G27360.1	2	1264	52	52.0	21.069324967190603	10	302.56270612084353	5' A-TGACAGAAGATAGAGAGCAC '3 |||||||||| ||||||||| 3' TTCTCCCAACTGTCTTCTCTCTCTCGTGCCACC '5	4.0	-31.8	-36.4	0.8736263736263736	0.006048368830235407
1441	>ATGACAGAAGATAGAGAGCAC	AT1G27370.1	2	2379	147	34.0	59.56136096494267	10	302.56270612084353	5' A-TGACAGAAGATAGAGAGCAC '3 |||||||||| ||||||||| 3' TTCATCCAACTGTCTTCTCTCTCTCGTGACATC '5	4.0	-31.8	-36.4	0.8736263736263736	0.009932474162311467
1442	>ATGACAGAAGATAGAGAGCAC	AT1G69170.1	3	1308	24	24.0	9.724303831011047	10	302.56270612084353	5' A-TGACAGAAGATAGAGAGCAC '3 |||||||||| ||||||||| 3' TGACTCCGACTGTCTTCTCTCTCTCGTGCTCAT '5	4.0	-31.8	-36.4	0.8736263736263736	0.004964137727923368
1443	>ATGACAGAAGATAGAGAGCAC	AT2G42200.1	1	948	16	16.0	6.482869220674032	10	302.56270612084353	5' A-TGACAGAAGATAGAGAGCAC '3 |||||||||| ||||||||| 3' CACCTAAAACTGTCTTCTCTCTCTCGTGTCAAA '5	4.0	-31.8	-36.4	0.8736263736263736	0.012080390931730745
1444	>ATGACAGAAGATAGAGAGCAC	AT3G15270.1	2	656	12	12.0	4.862151915505524	10	302.56270612084353	5' ATGACAGAAGATAGAGAGCAC '3 ||||||||||| ||||||| 3' TACATCTACTGTCTTCTCTCTCTCGCCCTCCC '5	4.0	-29.3	-36.4	0.804945054945055	0.010204006929485532
1445	>ATGACAGAAGATAGAGAGCAC	AT3G57920.1	0	856	24	24.0	9.724303831011047	10	302.56270612084353	5' A-TGACAGAAGATAGAGAGCAC '3 |||||||||| ||||||||| 3' TACTCAAAACTGTCTTCTCTCTCTCGTGTCGAA '5	4.0	-31.8	-36.4	0.8736263736263736	0.006612760838273446
1446	>ATGACAGAAGATAGAGAGCAC	AT5G43270.2	0	1160	981	53.5	397.4809190925766	10	302.56270612084353	5' A-TGACAGAAGATAGAGAGCAC '3 |||||||||| ||||||||| 3' AACTTAAAACTGTCTTCTCTCTCTCGTGGTAGT '5	4.0	-31.8	-36.4	0.8736263736263736	0.005607462082794723
1447	>ATGACAGAAGATAGAGAGCAC	AT5G50570.1	0	1113	209	104.5	84.68247919505454	10	302.56270612084353	5' ATGACAGAAGATAGAGAGCAC '3 ||||||||||| ||||||||| 3' TCCTCCTACTGTCTTCTCTCTCTCGTGTTAGT '5	2.0	-32.1	-36.4	0.881868131868132	0.0011386278610010514
1448	>ATGACAGAAGATAGAGAGCAC	AT5G50670.1	0	1113	209	104.5	84.68247919505454	10	302.56270612084353	5' ATGACAGAAGATAGAGAGCAC '3 ||||||||||| ||||||||| 3' TCCTCCTACTGTCTTCTCTCTCTCGTGTTAGT '5	2.0	-32.1	-36.4	0.881868131868132	0.001353637746736358
1449	>TTGACAGAAGATAGAGAGCACA	AT1G27360.1	2	1264	52	52.0	21.069324967190603	143	4326.646697528063	5' TTGACAGAAGATAGAGAGCACAA '3 ||||||||||| ||||||||| 3' TTCTCCAACTGTCTTCTCTCTCTCGTG-CCCACC '5	4.0	-33.4	-37.9	0.8812664907651715	0.0053781384653197595
1450	>TTGACAGAAGATAGAGAGCACA	AT1G27370.1	2	2379	147	34.0	59.56136096494267	143	4326.646697528063	5' TTGACAGAAGATAGAGAGCACAA '3 ||||||||||| ||||||||| 3' TTCATCAACTGTCTTCTCTCTCTCGTG-AACATC '5	4.0	-33.4	-37.9	0.8812664907651715	0.008833755743059113
1451	>TTGACAGAAGATAGAGAGCACA	AT1G69170.1	3	1308	24	24.0	9.724303831011047	143	4326.646697528063	5' TTGACAGAAGATAGAGAGCACA '3 o|||||||||| ||||||||| 3' TGACTCGACTGTCTTCTCTCTCTCGTGCTCAT '5	3.5	-33.5	-37.9	0.8839050131926122	0.0022093335945604364
1452	>TTGACAGAAGATAGAGAGCACA	AT2G42200.1	1	948	16	16.0	6.482869220674032	143	4326.646697528063	5' TTGACAGAAGATAGAGAGCACA '3 ||||||||||| |||||||||| 3' CACCTAAACTGTCTTCTCTCTCTCGTGTCAAA '5	2.0	-33.6	-37.9	0.8865435356200528	0.0026972341065428784
1453	>TTGACAGAAGATAGAGAGCACA	AT3G57920.1	0	856	24	24.0	9.724303831011047	143	4326.646697528063	5' TTGACAGAAGATAGAGAGCACA '3 ||||||||||| |||||||||| 3' TACTCAAACTGTCTTCTCTCTCTCGTGTCGAA '5	2.0	-33.6	-37.9	0.8865435356200528	0.0014732963009020938
1454	>TTGACAGAAGATAGAGAGCACA	AT5G43270.2	0	1160	981	53.5	397.4809190925766	143	4326.646697528063	5' TTGACAGAAGATAGAGAGCACA '3 ||||||||||| ||||||||| 3' AACTTAAACTGTCTTCTCTCTCTCGTGGTAGT '5	3.0	-33.4	-37.9	0.8812664907651715	0.0018726586891194552
1455	>TTGACAGAAGATAGAGAGCACA	AT5G50570.1	0	1113	209	104.5	84.68247919505454	143	4326.646697528063	5' TTTGACAGAAGATAGAGAGCACA '3 |||||||||| |||||||||| 3' TCCTCCTT-ACTGTCTTCTCTCTCTCGTGTTAGT '5	4.0	-33.3	-37.9	0.8786279683377308	0.004546738506691406
1456	>TTGACAGAAGATAGAGAGCACA	AT5G50670.1	0	1113	209	104.5	84.68247919505454	143	4326.646697528063	5' TTTGACAGAAGATAGAGAGCACA '3 |||||||||| |||||||||| 3' TCCTCCTT-ACTGTCTTCTCTCTCTCGTGTTAGT '5	4.0	-33.3	-37.9	0.8786279683377308	0.005403566893963929
1457	>TTGAGCCGTGCCAATATCACG	AT2G45160.1	0	1011	6148	6148.0	2491.042498043997	2057	62237.14864905751	5' TTGAGCCGTGCCAATATCACG '3 ||||||||o||||||||| | 3' ACCACTAACTCGGCGCGGTTATAG-GGAACGCG '5	3.0	-33.0	-38.7	0.8527131782945736	8.812513341625028E-4
1458	>TTGAGCCGTGCCAATATCACG	AT3G60630.1	0	1053	3624	93.0	1468.3698784826684	2057	62237.14864905751	5' TTGAGCCGTGCCAATATCACG '3 ||||||||o||||||||| | 3' AACACTAACTCGGCGCGGTTATAG-GGAACGCG '5	3.0	-33.0	-38.7	0.8527131782945736	8.990783991512652E-4
1459	>TTGAGCCGTGCCAATATCACG	AT4G00150.1	0	864	231	231.0	93.59642437348133	2057	62237.14864905751	5' TTGAGCCGTGCCAATATC-ACG '3 ||||||||o||||||||| | 3' ACAACTAACTCGGCGCGGTTATAGGGGACTCG '5	4.0	-33.7	-38.7	0.8708010335917312	0.0014499756077595016
1460	>TTTTTCTACTATCCTGGGCCT	AT1G49730.1	3	1994	3	3.0	1.215537978876381	6	181.53762367250613	5' TTTTTCTACTATCCTGGGCCT '3 |o||o|||||||||o o|||| 3' ACGAAGAGAAGGATGATAGGG-TCGGATAGAGA '5	4.0	-27.4	-36.4	0.7527472527472527	0.013533427094356454
1461	>TTTTTCCTACTCCGCCCATA	AT4G14610.1	3	559	2	2.0	0.810358652584254	18	544.6128710175184	5' TTTTTCCTACTCCGCCCATAA '3 |||||||o|||||o||||| 3' CGCACCAAAAAGGGTGAGGTGGGTA-AAGGTATA '5	3.5	-31.9	-34.6	0.9219653179190751	0.0019014303261253307
1462	>TTTTTCCTACTCCGCCCATA	AT5G43740.1	0	617	71	71.0	28.767732166741016	18	544.6128710175184	5' TTTTTCCTACTCCGCCCATA '3 ||||||||||||| ||| 3' CCCACCAAAAAGGATGAGG-GGGGTATGGTATT '5	4.0	-27.0	-34.6	0.7803468208092486	7.026172275670373E-4
1463	>TGAAAGTGACTACATCGGG	AT1G62910.1	2	988	26	1.75	10.534662483595302	372	11255.33266769538	5' TGAAAGTGACTACATC-GGG '3 ||||||||||||||| ||o 3' TACGCGACTTTCACTGATGTAAACCTAACTAA '5	2.5	-24.4	-32.9	0.7416413373860182	0.025255240285841807
1464	>TGAAAGTGACTACATCGGG	AT1G62930.1	2	976	26	1.75	10.534662483595302	372	11255.33266769538	5' TGAAAGTGACTACATC-GGG '3 ||||||||||||||| ||o 3' TACGCGACTTTCACTGATGTAAACCTAACTAA '5	2.5	-24.4	-32.9	0.7416413373860182	0.024189688519574593
1465	>TGAAAGTGACTACATCGGG	AT1G63130.1	2	1103	26	1.75	10.534662483595302	372	11255.33266769538	5' TGAAAGTGACTACATC-GGG '3 ||||||||||||||| ||o 3' TACGCGACTTTCACTGATGTAAACCTAACTAA '5	2.5	-24.4	-32.9	0.7416413373860182	0.02313064242006957
1466	>CTTGGATTGAAGGGAGCTCTA	AT2G34010.1	0	449	343	343.0	138.97650891819956	32	968.2006595866994	5' CTTGGATTGAAGGGAGCTCTA '3 |||| |||||||| |||||| 3' TTCTAGAAACCAAACTTCCCCCGAGATACTTA '5	4.0	-27.0	-38.1	0.7086614173228346	0.0033264004461066587
1467	>CTTGGATTGAAGGGAGCTCTA	AT3G11440.1	0	1166	296	196.5	119.93308058246959	32	968.2006595866994	5' CTTGGATTGAAGGGAGCTCTA '3 ||||| ||||||||||||o| 3' GACTTATAACCTTACTTCCCTCGAGGTCGAAG '5	3.5	-32.8	-38.1	0.8608923884514434	0.0010022550109610728
1468	>CTTGGATTGAAGGGAGCTCTA	AT4G15530.5	1	915	9	9.0	3.646613936629143	32	968.2006595866994	5' CTTGGAT-TGAAGGGAGCTCTA '3 |||||| ||||||o|o|||| 3' CGAAGAAACCTAGACTTCCTTTGAGAACTGGG '5	4.0	-28.1	-38.1	0.7375328083989502	0.002731306338299766
1469	>CTTGGATTGAAGGGAGCTCTA	AT5G06100.2	2	1172	202	102.5	81.84622391100964	32	968.2006595866994	5' CTTGGATTGAAGGGAGCTCTA '3 ||||| ||||||||||||o| 3' GACTTATAACCTTACTTCCCTCGAGGTCGAAG '5	3.5	-32.8	-38.1	0.8608923884514434	0.005687192261922602
1470	>TTGACAGAAGAAAGAGAGCAC	AT1G27360.1	2	1264	52	52.0	21.069324967190603	24	726.1504946900245	5' TTGACAGAAGAAAGAGAGCAC '3 ||||||||||| ||||||||| 3' TTCTCCAACTGTCTTCTCTCTCTCGTGCCACC '5	2.0	-32.0	-35.7	0.8963585434173669	0.0033647344978398053
1471	>TTGACAGAAGAAAGAGAGCAC	AT1G27370.1	2	2379	147	34.0	59.56136096494267	24	726.1504946900245	5' TTGACAGAAGAAAGAGAGCAC '3 ||||||||||| ||||||||| 3' TTCATCAACTGTCTTCTCTCTCTCGTGACATC '5	2.0	-32.0	-35.7	0.8963585434173669	0.005530279314852282
1472	>TTGACAGAAGAAAGAGAGCAC	AT1G69170.1	3	1308	24	24.0	9.724303831011047	24	726.1504946900245	5' T-TGACAGAAGAAAGAGAGCAC '3 |||||||||| ||||||||| 3' TGACTCCGACTGTCTTCTCTCTCTCGTGCTCAT '5	4.0	-31.8	-35.7	0.8907563025210083	0.004964137727923368
1473	>TTGACAGAAGAAAGAGAGCAC	AT2G42200.1	1	948	16	16.0	6.482869220674032	24	726.1504946900245	5' TTGACAGAAGAAAGAGAGCAC '3 ||||||||||| ||||||||| 3' CACCTAAACTGTCTTCTCTCTCTCGTGTCAAA '5	2.0	-32.0	-35.7	0.8963585434173669	0.0067294506408071
1474	>TTGACAGAAGAAAGAGAGCAC	AT3G57920.1	0	856	24	24.0	9.724303831011047	24	726.1504946900245	5' TTGACAGAAGAAAGAGAGCAC '3 ||||||||||| ||||||||| 3' TACTCAAACTGTCTTCTCTCTCTCGTGTCGAA '5	2.0	-32.0	-35.7	0.8963585434173669	0.003679171873063769
1475	>TTGACAGAAGAAAGAGAGCAC	AT5G43270.2	0	1160	981	53.5	397.4809190925766	24	726.1504946900245	5' TTGACAGAAGAAAGAGAGCAC '3 ||||||||||| ||||||||| 3' AACTTAAACTGTCTTCTCTCTCTCGTGGTAGT '5	2.0	-32.0	-35.7	0.8963585434173669	0.00311914915925271
1476	>TTGACAGAAGAAAGAGAGCAC	AT5G50570.1	0	1113	209	104.5	84.68247919505454	24	726.1504946900245	5' TTTGACAGAAGAAAGAGAGCAC '3 |||||||||| ||||||||| 3' TCCTCCTT-ACTGTCTTCTCTCTCTCGTGTTAGT '5	4.0	-31.7	-35.7	0.8879551820728291	0.005113625329865146
1477	>TTGACAGAAGAAAGAGAGCAC	AT5G50670.1	0	1113	209	104.5	84.68247919505454	24	726.1504946900245	5' TTTGACAGAAGAAAGAGAGCAC '3 |||||||||| ||||||||| 3' TCCTCCTT-ACTGTCTTCTCTCTCTCGTGTTAGT '5	4.0	-31.7	-35.7	0.8879551820728291	0.00607695648983797
1478	>AGGAGAGGGAGAGAGAAATAGAAA	AT3G59630.1	0	1713	4	4.0	1.620717305168508	7	211.79389428459046	5' AG-GAGAGGGAGAGAGAAATAGAAA '3 || |||||||||||||||| || | 3' CATACTCTCTCTCCCTCTCTCTTTTTCCTATA '5	4.0	-32.4	-42.4	0.7641509433962264	0.001093194780286466
1479	>AGGAGAGGGAGAGAGAAATAGAAA	AT5G23380.1	2	1045	7	7.0	2.8362552840448894	7	211.79389428459046	5' AG-GAGAGGGAGAGAGAAATAGAAA '3 || |||||||||||||| | ||| | 3' TTCAGTCTCTCTCCCTCTCTCTCTCTCTCTCT '5	4.0	-30.1	-42.4	0.7099056603773586	0.012807804355672414
1480	>AAAAGATCTGAGCCTTTAGCACA	AT4G02480.1	2	4185	28	28.0	11.345021136179557	15	453.8440591812653	5' AAAAGATCTGAGCCTTTA-GCACA '3 ||||||||o||||||o|| o ||| 3' TAGGAATTTTCTAGGCTCGGAGATATATGTAT '5	4.0	-27.0	-38.1	0.7086614173228346	0.015937847208289058
1481	>AAGTAACGTCCTGTCAAACCCG	AT2G12440.1	3	4643	2	2.0	0.810358652584254	10	302.56270612084353	5' AAGTAACGTCCTGTCAAACCCG '3 |||||||||||||||||||||| 3' CAATAATTCATTGCAGGACAGTTTGGGCAGGA '5	0.0	-39.2	-39.2	1.0	3.104144032283207E-4
1482	>CAGACTGAGAGCTCTTTCTTGAT	AT1G04160.1	0	3788	11	11.0	4.456972589213397	13	393.3315179570966	5' CAGACTGAGAGCTCTTTCTTGAT '3 || |||||||||||||||| | 3' CTATAATTTC-GACTCTCGAGAAAGAAGTTCAA '5	4.0	-28.7	-40.2	0.7139303482587064	2.2306491188939237E-4
1483	>TCGGACCAGGCTTCATTCC	AT1G30490.1	0	806	589	41.5	238.6506231860628	1308	39575.20196060633	5' T-CGGACCAGGCTTCATTCC '3 | |||||||||||||||o|| 3' ATCTTAAGGCCTGGTCCGAAGTAGGGTTAGTAG '5	1.5	-36.5	-37.5	0.9733333333333334	0.0017135019960784481
1484	>TCGGACCAGGCTTCATTCC	AT1G52150.2	0	1279	287	32.0	116.28646664584045	1308	39575.20196060633	5' T-CGGACCAGGCTTCATTCC '3 | |||||||||||||||||| 3' ACCTTAAGGCCTGGTCCGAAGTAAGGTCCGTAG '5	1.0	-37.0	-37.5	0.9866666666666667	2.9299736302368373E-4
1485	>TCGGACCAGGCTTCATTCC	AT2G34710.1	0	881	615	67.5	249.1852856696581	1308	39575.20196060633	5' T-CGGACCAGGCTTCATTCC '3 | |||||||||||||||o|| 3' ATCTTAAGGCCTGGTCCGAAGTAGGGTTAGTAG '5	1.5	-36.5	-37.5	0.9733333333333334	0.001641496691172195
1486	>TCGGACCAGGCTTCATTCC	AT4G03250.1	3	1052	3	3.0	1.215537978876381	1308	39575.20196060633	5' TCGGACCAGGCTTCATTCC '3 | o|||||||||o|||||| 3' ATAGAGAATCTGGTCCGAGGTAAGGTTGGTAA '5	4.0	-31.8	-37.5	0.848	0.018025115954666604
1487	>TCGGACCAGGCTTCATTCC	AT4G32880.1	0	945	41	8.0	16.612352377977206	1308	39575.20196060633	5' T-CGGACCAGGCTTCATTCC '3 | |||||||||||||||o|| 3' ACCTTAAGGCCTGGTCCGAAGTAGGGTCCGTAA '5	1.5	-36.5	-37.5	0.9733333333333334	0.0016638931419837855
1488	>TCGGACCAGGCTTCATTCC	AT5G60690.1	0	1273	35	35.0	14.181276420224444	1308	39575.20196060633	5' T-CGGACCAGGCTTCATTCC '3 | |||||||||||||||o|| 3' GGCTTAAGGCCTGGTCCGAAGTAGGGTCCGTAG '5	1.5	-36.5	-37.5	0.9733333333333334	0.0014351317955126897
1489	>TATCAAGATCCATCTTACTCTT	AT1G12300.1	2	1561	6	3.0	2.431075957752762	7	211.79389428459046	5' TATCAAGATCCATCTTACTCTT '3 ||||||| |||||||||||||| 3' ATGGTTATAGTTCGAGGTAGAATGAGAAGAGA '5	2.0	-28.9	-33.6	0.8601190476190476	9.868421407520644E-4
1490	>TATCAAGATCCATCTTACTCTT	AT1G12620.1	2	1717	6	3.0	2.431075957752762	7	211.79389428459046	5' TATCAAGATCCATCTTACTCTT '3 ||||||| |||||||||||||| 3' ATGGTTATAGTTCGAGGTAGAATGAGAAGAGA '5	2.0	-28.9	-33.6	0.8601190476190476	0.0012562814801924116
1491	>TATCAAGATCCATCTTACTCTT	AT1G12775.1	3	1513	3	3.0	1.215537978876381	7	211.79389428459046	5' TATCAAGATCCATCTTACTCTT '3 ||||||| |||||||||||||| 3' ATGGTTATAGTTCGAGGTAGAATGAGAAGAGA '5	2.0	-28.9	-33.6	0.8601190476190476	0.010440998605370289
1492	>TATCAAGATCCATCTTACTCTT	AT1G62860.1	3	1503	5	5.0	2.025896631460635	7	211.79389428459046	5' TATCAAGATCCATCTTACT-CTT '3 ||||||||||||||||||| |o 3' ATCGTCATAGTTCTAGGTAGAATGAAAAGACC '5	2.5	-28.9	-33.6	0.8601190476190476	0.022206390952600796
1493	>TCAAGATCCATCTTACTCTTT	AT1G12300.1	3	1559	2	1.0	0.810358652584254	38	1149.7382832592057	5' TCAAGATCCATCTTACTCTT-T '3 ||||| |||||||||||||| | 3' GGTTATAGTTCGAGGTAGAATGAGAAGAAGATA '5	3.0	-27.2	-32.1	0.8473520249221184	0.003942824323638017
1494	>TCAAGATCCATCTTACTCTTT	AT1G12620.1	3	1715	2	1.0	0.810358652584254	38	1149.7382832592057	5' TCAAGATCCATCTTACTCTT-T '3 ||||| |||||||||||||| | 3' GGTTATAGTTCGAGGTAGAATGAGAAGAAGATA '5	3.0	-27.2	-32.1	0.8473520249221184	0.005016363485139008
1495	>TCAAGATCCATCTTACTCTTT	AT1G12700.1	0	1512	3	3.0	1.215537978876381	38	1149.7382832592057	5' T-CAAGATCCATCTTACTCTTT '3 |||||||||||||||||||| 3' TGTTATTGGTTCTAGGTAGAATGAGAAAACATT '5	2.0	-31.6	-32.1	0.9844236760124611	4.0650406504061376E-4
1496	>TCAAGATCCATCTTACTCTTT	AT1G62860.1	3	1501	2	2.0	0.810358652584254	38	1149.7382832592057	5' TCAAGATCCATCTTACT-CTTT '3 ||||||||||||||||| |o| 3' CGTCATAGTTCTAGGTAGAATGAAAAGACCTT '5	2.5	-26.5	-32.1	0.8255451713395638	0.011165530006463031
1497	>GCTAATCTTCTCTGTATCGTT	AT3G13855.1	3	490	2	0.5	0.810358652584254	14	423.58778856918093	5' GCTAATCTTCTCTGTATCGTT '3 ||||||||||||||||||||| 3' CCGGTACGATTAGAAGAGACATAGCAAGGTTA '5	0.0	-33.2	-33.2	1.0	0.02653250401085927
1498	>GCTAATCTTCTCTGTATCGTT	AT3G14735.1	3	345	2	0.5	0.810358652584254	14	423.58778856918093	5' GCTAATCTTCTCTGTATCGTT '3 ||||||||||||||||||||| 3' CCGGTACGATTAGAAGAGACATAGCAAGGTTA '5	0.0	-33.2	-33.2	1.0	0.04076544337048782
1499	>GCTAATCTTCTCTGTATCGTT	AT5G46315.1	3	351	2	0.5	0.810358652584254	14	423.58778856918093	5' GCTAATCTTCTCTGTATCGTT '3 ||||||||||||||||||||| 3' CCGGTACGATTAGAAGAGACATAGCAAGGTTA '5	0.0	-33.2	-33.2	1.0	0.035394724678452616
1500	>TTGTTGATCTCAATAGCATTG	AT3G13340.1	2	960	15	15.0	6.077689894381906	61	1845.6325073371456	5' TTGTTGATCTCAATAGCATTG '3 |||| |||||||||||||||| 3' CCAAACAACATCTAGAGTTATCGTAACCAATA '5	2.0	-27.0	-31.2	0.8653846153846154	0.005406612776746811
1501	>GAACCATCGAGTCTTTGAACG	AT5G09860.1	3	1868	3	3.0	1.215537978876381	18	544.6128710175184	5' GAACCATCGAGTCTTTGAACG '3 ||||||o|||||||||| | 3' CATAGTCTTGGTGGCTCAGAAACGA-CCAAGGAG '5	4.0	-28.5	-35.7	0.7983193277310924	0.0013876036746276466
1502	>TTTGCATATACTCGAATACCTT	AT1G62930.1	2	1468	90	40.0	36.46613936629143	13	393.3315179570966	5' TTTGCATATACTCGAATACCTT '3 |||||| ||||||||||||| 3' ATGAGAAAACGTCTATGAGCTTATGG-TTGGTTA '5	4.0	-26.7	-32.5	0.8215384615384616	0.012168885142594177
1503	>TTTGCATATACTCGAATACCTT	AT2G39681.1	3	639	6	6.0	2.431075957752762	13	393.3315179570966	5' TTTGCATATACTCGAATACCT-T '3 ||||||||||||||||||||| | 3' ATGAGAAAACGTATATGAGCTTATGGATAATAC '5	1.0	-32.1	-32.5	0.9876923076923078	0.03748894782058487
1504	>TGAAGCTGCCAGCATGATCTGGG	AT5G37020.1	2	2381	9	9.0	3.646613936629143	12	363.07524734501226	5' TG-AAGCTGCCAGCATGATCTGGG '3 |o ||||||||||| ||||||oo| 3' TGCTTATGTTCGACGGTCGGACTAGATTCCCC '5	4.0	-33.6	-46.8	0.7179487179487181	0.0017734266671325383
1505	>TGAAGCTGCCAGCATGATCT	AT1G30330.2	0	3247	178	58.0	72.1219200799986	1282	38788.53892469214	5' TGAAGCTGCCAGCATGATCT '3 ||||||||||| |||||| 3' TGTTTATGTTCGACGGTCGGACTAGAGTGTCC '5	4.0	-29.9	-37.6	0.7952127659574467	7.878150898168457E-4
1506	>TGAAGCTGCCAGCATGATCT	AT2G48110.1	3	3383	7	7.0	2.8362552840448894	1282	38788.53892469214	5' TGAAGCTGCCAGCATGATCT '3 |||||||||||| |||o o 3' AGGGTCCCTTCGACGGTCGAACTGTGCAGAGT '5	4.0	-28.7	-37.6	0.7632978723404255	0.009477635067284718
1507	>TGAAGCTGCCAGCATGATCT	AT5G37020.1	2	2381	9	9.0	3.646613936629143	1282	38788.53892469214	5' TGAAGCTGCCAGCATGATCT '3 ||||||||||| |||||| 3' TGCTTATGTTCGACGGTCGGACTAGATTCCCC '5	4.0	-29.9	-37.6	0.7952127659574467	0.005310850452468152
1508	>TCCCAAATGTAGACAAAGCTAT	AT1G62860.1	2	425	9	9.0	3.646613936629143	18	544.6128710175184	5' TCCCAAATGTAGACAAAGCTAT '3 ||||||||||||||||| | 3' ACTAGAACC-GGTTTACATCTGTTTCGTTTCCTG '5	4.0	-27.8	-35.1	0.792022792022792	0.0012927312278219194
1509	>TGAAGCTGCCAGCATGATCTAG	AT1G30330.2	0	3247	178	58.0	72.1219200799986	161	4871.259568545582	5' TGAAGCTGCCAGCATGATCTAG '3 o ||||||||||| |||||| o 3' TGTTTATGG-TTCGACGGTCGGACTAGAGTGTCC '5	4.0	-30.5	-41.5	0.7349397590361446	5.252790454368661E-4
1510	>TGAAGCTGCCAGCATGATCTAG	AT5G37020.1	2	2381	9	9.0	3.646613936629143	161	4871.259568545582	5' TG-AAGCTGCCAGCATGATCTAG '3 |o ||||||||||| |||||||o 3' TGCTTATGTTCGACGGTCGGACTAGATTCCCC '5	3.5	-31.8	-41.5	0.7662650602409639	0.0017734266671325383
1511	>TTTGGACTGAAGGGAGCTCCT	AT3G11440.1	0	1166	296	196.5	119.93308058246959	7	211.79389428459046	5' TTTGGACTGAAGGGAGCTCCT '3 ||||| ||||||||||||| 3' GACTTATAACCTTACTTCCCTCGAGGTCGAAG '5	4.0	-34.0	-40.8	0.8333333333333334	0.0010022550109610728
1512	>TTTGGACTGAAGGGAGCTCCT	AT5G06100.2	2	1172	202	102.5	81.84622391100964	7	211.79389428459046	5' TTTGGACTGAAGGGAGCTCCT '3 ||||| ||||||||||||| 3' GACTTATAACCTTACTTCCCTCGAGGTCGAAG '5	4.0	-34.0	-40.8	0.8333333333333334	0.005687192261922602
1513	>TGAAGCTGCCAGAATGATCTA	AT5G10550.1	2	1849	9	9.0	3.646613936629143	7	211.79389428459046	5' TGAAGCTGCCAGAATGATCTA '3 |||||||||||||| || ||| 3' AGCTTGACTTCGACGGTCTT-CTTGATCTCGGT '5	2.0	-28.0	-36.7	0.7629427792915531	0.010908515973392263
1514	>TTGAAAGTGACTACATCGGGGTC	AT1G62860.1	3	992	5	5.0	2.025896631460635	11	332.8189767329279	5' TTGAAAGTGACTACATCGGGGTC '3 o|||||||o|| |||||o||||| 3' TTACGCGACTTTCATTGTTGTAGTCCCAGCTA '5	4.0	-32.8	-41.8	0.784688995215311	0.005598436247439831
1515	>TTTGGATTGAAGGGAGCTCTC	AT3G11440.1	0	1166	296	196.5	119.93308058246959	37	1119.482012647121	5' TTTGGATTGAAGGGAGCTCTC '3 ||||| |||||||||||| | 3' GACTTATAACCTTACTTCCCTCGAG-GGTCGAAG '5	4.0	-31.2	-38.1	0.8188976377952756	0.0015030057603290237
1516	>TTTGGATTGAAGGGAGCTCTC	AT4G15530.5	1	915	9	9.0	3.646613936629143	37	1119.482012647121	5' TTTGGAT-TGAAGGGAGCTCTC '3 ||||||| ||||||o|o|||| 3' CGAAGAAACCTAGACTTCCTTTGAGAACTGGG '5	3.0	-27.8	-38.1	0.7296587926509186	6.835270791812897E-4
1517	>TTTGGATTGAAGGGAGCTCTC	AT5G06100.2	2	1172	202	102.5	81.84622391100964	37	1119.482012647121	5' TTTGGATTGAAGGGAGCTCTC '3 ||||| |||||||||||| | 3' GACTTATAACCTTACTTCCCTCGAG-GGTCGAAG '5	4.0	-31.2	-38.1	0.8188976377952756	0.008518647813146374
1518	>AAGTAACGTCCTGCCAAACCCGTC	AT2G12440.1	3	4643	2	2.0	0.810358652584254	679	20544.007745605275	5' AAGTAACGTCCTGCCAAACCCGTC '3 ||||||||||||| |||||||||| 3' CAATAATTCATTGCAGGACAGTTTGGGCAGGA '5	1.0	-38.7	-45.9	0.8431372549019609	3.104144032283207E-4
1519	>CAGACTGAGAGCTCTTTCTTG	AT1G04160.1	0	3788	11	11.0	4.456972589213397	43	1301.0196363196274	5' CAGACTGAGAGCTCTTTCTTG '3 || |||||||||||||||| 3' CTATAATTTC-GACTCTCGAGAAAGAAGTTCAA '5	3.0	-28.4	-37.2	0.7634408602150536	2.2306491188939237E-4
1520	>GTGCCTGGCTCCCTGTATGCC	AT1G77850.1	3	1421	16	16.0	6.482869220674032	16	484.1003297933497	5' G-TGCCTGGCTCCCTGTATGCC '3 o ||||||||||||||o||||| 3' TAGTATTAACGGACCGAGGGACGTACGGTCGTC '5	2.0	-44.6	-46.5	0.9591397849462366	0.013134188137939762
1521	>GTGCCTGGCTCCCTGTATGCC	AT2G28350.1	2	1341	43	43.0	17.422711030561462	16	484.1003297933497	5' G-TGCCTGGCTCCCTGTATGCC '3 ||||||||||||||||| || 3' AACTCGGAACGGACCGAGGGACATAAGGACGTC '5	3.0	-37.9	-46.5	0.8150537634408602	0.0035602999763085785
1522	>GTGCCTGGCTCCCTGTATGCC	AT4G30080.1	2	1520	116	116.0	47.000801849886734	16	484.1003297933497	5' G-TGCCTGGCTCCCTGTATGCC '3 |||||||||||||||| o|| 3' TCGTAAATACGGACCGAGGGACATTTGGGTGCC '5	3.5	-38.7	-46.5	0.832258064516129	0.006397114117160152
1523	>TTTGGATTGAAGGGAGCTCTTCA	AT4G15530.5	1	915	9	9.0	3.646613936629143	8	242.05016489667486	5' TTTGGAT-TGAAGGGAGCTCTTCA '3 ||||||| ||||||o|o||||| | 3' CGAAGAAACCTAGACTTCCTTTGAGAACTGGG '5	3.0	-28.6	-40.6	0.7044334975369458	6.835270791812897E-4
1524	>TTCGTTGTCTGTTCGACCTTG	AT1G66230.1	2	468	16	16.0	6.482869220674032	71	2148.195213457989	5' TTCGTTGTCTGTTCGACCTTG '3 |||||||||||||| ||| | 3' GAACTAAAGCAACAGACAAGAAGGA-CCCATTTA '5	3.0	-26.3	-36.1	0.7285318559556787	0.002572898799313883
1525	>TCCTCGTCGTCGTCTTCTATA	AT1G54060.1	3	304	2	2.0	0.810358652584254	7	211.79389428459046	5' TCCTCGTCGTCGTCTTCTATA '3 | ||||||||||||o||o|| 3' CTGACTTAA-GAGCAGCAGCAGGAGGTACTTTTT '5	3.0	-31.7	-37.3	0.8498659517426274	0.0362864991753441
1526	>TCCTCGTCGTCGTCTTCTATA	AT3G07220.1	3	600	2	2.0	0.810358652584254	7	211.79389428459046	5' TCCTCGTCGTCGTCTTCTATA '3 |||||o|||||||| || || 3' AGCAGGAGGAGTAGCAGCAGCAG-TAGTAGTAG '5	4.0	-27.0	-37.3	0.7238605898123325	0.04537530050571159
1527	>TCCTCGTCGTCGTCTTCTATA	AT3G17160.1	3	264	2	2.0	0.810358652584254	7	211.79389428459046	5' TCCTCGTCGTCGTCTTCTATA '3 |||||||||||||| || o| 3' AGGAGCAGGAGCAGCAGCAGTAGTAGTAGTAG '5	3.5	-29.4	-37.3	0.7882037533512064	0.036543609227214224
1528	>CTTCACGGCCGGCTTCTTAGAG	AT1G66940.1	3	1118	2	2.0	0.810358652584254	9	272.3064355087592	5' CTTCACGGCCGGCTTCTTAGAG '3 |o||||| |||||||||||| 3' AGTTTTCAAGGTGCC-GCCGAAGAATCTAGTTC '5	4.0	-32.3	-43.4	0.7442396313364055	0.03733626830022774
1529	>TAGACCATTTGTGAGAAGGG	AT2G33580.1	2	848	3	3.0	1.215537978876381	20	605.1254122416871	5' TAGA-CCATTTGTGAGAAGGG '3 |||| ||||||||||||||oo 3' GCTACATCTAGGTAAACACTCTTCTTCTTCTA '5	2.0	-26.6	-34.6	0.7687861271676301	0.005398911144211982
1530	>TAGACCATTTGTGAGAAGGG	AT3G57230.1	0	796	791	161.0	320.4968470970725	20	605.1254122416871	5' TAGACCATTTGTGAGAAGGG '3 |||||||||||||||||| o 3' GTACAGATCTGGTAAACACTCTTC-TTCTTAAGA '5	1.5	-29.4	-34.6	0.8497109826589595	8.620689655172153E-4
1531	>CGAATTCAGACTGTGAAACT	AT4G11560.1	2	1853	4	4.0	1.620717305168508	10	302.56270612084353	5' CGAATTCAGACTGTGAAACT '3 |||||||||||o |||||| 3' GGTCAAGCTTAAGTCTGGG-CTTTGAGATTTGT '5	4.0	-23.7	-31.3	0.7571884984025559	0.0075366770979642395
1532	>TGTGTTCTCAGGTCACCCCT	AT2G28190.1	0	487	345	276.0	139.78686757078384	327	9893.800490151583	5' TGTGTTCTCAGGTCACCCCT '3 ||| |||o|||||||||| o 3' CGTAAATACA-AAGGGTCCAGTGGGCGTACTGC '5	3.5	-28.8	-39.7	0.72544080604534	0.003164554610810444
1533	>TGTGTTCTCAGGTCACCCCT	AT3G15640.1	2	106	111	111.0	44.974905218426095	327	9893.800490151583	5' TGTG-TTCTCAGGTCACCCCT '3 |||| |||||||||||| ||| 3' ACACAACACTAAGAGTCCAGTGTGGAACTTCC '5	2.0	-29.1	-39.7	0.7329974811083123	0.022773243818017486
1534	>TGTGTTCTCAGGTCACCCCT	AT5G14550.1	3	1662	2	2.0	0.810358652584254	327	9893.800490151583	5' TGTGTTCTCAGGTCACCCCT '3 |||||||||||||||||||| 3' AAAAGTACACAAGAGTCCAGTGGGGACGACTC '5	0.0	-39.7	-39.7	1.0	0.032535225416051916
1535	>TCGGGCCAGGCTTCATTCCCC	AT1G30490.1	0	806	589	41.5	238.6506231860628	14	423.58778856918093	5' TCGGGCCAGGCTTCATTCCCC '3 o|||o|||||||||||o|| 3' ATCTTAGGCCTGGTCCGAAGTAGGGTTAGTAG '5	4.0	-36.8	-46.2	0.7965367965367964	0.0017135019960784481
1536	>TCGGGCCAGGCTTCATTCCCC	AT1G52150.2	0	1279	287	32.0	116.28646664584045	14	423.58778856918093	5' TCGGGCCAGGCTTCATTCCCC '3 o|||o|||||||||||||| 3' ACCTTAGGCCTGGTCCGAAGTAAGG-TTCCGTAG '5	3.5	-37.3	-46.2	0.8073593073593073	2.9299736302368373E-4
1537	>TCGGGCCAGGCTTCATTCCCC	AT2G34710.1	0	881	615	67.5	249.1852856696581	14	423.58778856918093	5' TCGGGCCAGGCTTCATTCCCC '3 o|||o|||||||||||o|| 3' ATCTTAGGCCTGGTCCGAAGTAGGGTTAGTAG '5	4.0	-36.8	-46.2	0.7965367965367964	0.001641496691172195
1538	>TCGGGCCAGGCTTCATTCCCC	AT4G32880.1	0	945	41	8.0	16.612352377977206	14	423.58778856918093	5' TCGGGCCAGGCTTCATTCCCC '3 o|||o|||||||||||o|| 3' ACCTTAGGCCTGGTCCGAAGTAGGGTCCGTAA '5	4.0	-36.8	-46.2	0.7965367965367964	0.0016638931419837855
1539	>TCGGGCCAGGCTTCATTCCCC	AT5G60690.1	0	1273	35	35.0	14.181276420224444	14	423.58778856918093	5' TCGGGCCAGGCTTCATTCCCC '3 o|||o|||||||||||o|| 3' GGCTTAGGCCTGGTCCGAAGTAGGGTCCGTAG '5	4.0	-36.8	-46.2	0.7965367965367964	0.0014351317955126897
1540	>TTGACAGAAGATAGAGTTTTTTT	AT3G13290.1	2	3279	4	2.0	1.620717305168508	10	302.56270612084353	5' TTGACAGAAGATAGAGTTTTTTT '3 ||| ||||||||| ||||||||o 3' AGACACTAAC-GTCTTCTATGTCAAAAAAGTTA '5	2.5	-22.4	-31.2	0.717948717948718	0.0048331782955925995
1541	>TTGACAGAAGATAGAGTTTTTTT	AT3G13300.1	2	3339	4	2.0	1.620717305168508	10	302.56270612084353	5' TTGACAGAAGATAGAGTTTTTTT '3 ||| ||||||||| ||||||||o 3' AGACACTAAC-GTCTTCTATGTCAAAAAAGTTA '5	2.5	-22.4	-31.2	0.717948717948718	0.006670749227303707
1542	>ATAATCAAGTGAATAGTTTAA	AT1G61300.1	2	2571	6	6.0	2.431075957752762	25	756.4067653021089	5' ATAAT-CAAGTGAATAGTTTAA '3 ||||| ||||||||o||o o|| 3' CATTGTATTAGGTTCACTTGTCGTGTTGTGTG '5	3.5	-18.3	-25.2	0.7261904761904763	0.024334547892914005
1543	>TTGAAGAGGACTTGGATTTTT	AT1G66700.1	0	358	74	16.0	29.983270145617396	26	786.6630359141932	5' TTGAAGAGGACTTGGATTTTTT '3 |||||||||||||||| o|o 3' TTTAGTAACTTCTCCTGAACCTTGAG-CCTACAA '5	4.0	-27.8	-31.3	0.8881789137380192	7.818608287725182E-4
1544	>TGAAAGTGACTACATCGGGG	AT1G62910.1	2	988	26	1.75	10.534662483595302	2423	73310.9436930804	5' TGAAAGTGACTACATCGGGGG '3 ||||||||||||||| || o 3' TACGCGACTTTCACTGATGTAAACC-TTAACTAA '5	3.5	-25.6	-36.2	0.7071823204419889	0.025255240285841807
1545	>TGAAAGTGACTACATCGGGG	AT1G62930.1	2	976	26	1.75	10.534662483595302	2423	73310.9436930804	5' TGAAAGTGACTACATCGGGGG '3 ||||||||||||||| || o 3' TACGCGACTTTCACTGATGTAAACC-TTAACTAA '5	3.5	-25.6	-36.2	0.7071823204419889	0.024189688519574593
1546	>TGAAAGTGACTACATCGGGG	AT1G63130.1	2	1103	26	1.75	10.534662483595302	2423	73310.9436930804	5' TGAAAGTGACTACATCGGGGG '3 ||||||||||||||| || o 3' TACGCGACTTTCACTGATGTAAACC-TTAACTAA '5	3.5	-25.6	-36.2	0.7071823204419889	0.02313064242006957
1547	>TCGCTTGGTGCAGGTCGGGAA	AT1G48410.2	2	522	138	138.0	55.91474702831352	7072	213972.34576866057	5' TCGCTTGGTGCAGGTCGGGAA '3 | |||||o||||| ||||||| 3' CACTCCATCGAACTACGTCGAGCCCTTGACTA '5	4.0	-34.1	-43.7	0.780320366132723	0.020938353806180365
1548	>AGTTCTATTTCTTGATGGGG	AT1G13190.1	3	249	2	2.0	0.810358652584254	46	1391.7884481558804	5' AGTTCTATTTC-TTGATGGGG '3 |||||o|o||| ||||||oo| 3' TCCATATCAAGGTGAAGGAACTACTTCATAGA '5	4.0	-22.9	-32.3	0.7089783281733746	0.014358500297524168
1549	>TTGAAAGTGACTACATCGGGGT	AT1G62860.1	3	992	5	5.0	2.025896631460635	1904	57607.93924540861	5' TTGAAAGTGACTACATCGGGGT '3 o|||||||o|| |||||o|||| 3' TTACGCGACTTTCATTGTTGTAGTCCCAGCTA '5	4.0	-29.9	-38.9	0.7686375321336761	0.022206390952600796
1550	>TTGAAAGTGACTACATCGGGGT	AT1G62910.1	0	989	182	45.5	73.74263738516711	1904	57607.93924540861	5' TTTGAAAGTGACTACATCGGGGT '3 o ||||||||||||||| ||o| 3' TTACGCGG-ACTTTCACTGATGTAAACCTAACTA '5	4.0	-27.3	-38.9	0.7017994858611826	0.0021237051176467014
1551	>TTGAAAGTGACTACATCGGGGT	AT1G62930.1	2	977	182	45.5	73.74263738516711	1904	57607.93924540861	5' TTTGAAAGTGACTACATCGGGGT '3 o ||||||||||||||| ||o| 3' TTACGCGG-ACTTTCACTGATGTAAACCTAACTA '5	4.0	-27.3	-38.9	0.7017994858611826	0.024189688519574593
1552	>TTGAAAGTGACTACATCGGGGT	AT1G63130.1	2	1104	182	45.5	73.74263738516711	1904	57607.93924540861	5' TTTGAAAGTGACTACATCGGGGT '3 o ||||||||||||||| ||o| 3' TTACGCGG-ACTTTCACTGATGTAAACCTAACTA '5	4.0	-27.3	-38.9	0.7017994858611826	0.02313064242006957
1553	>TGAAGCTGCCAGCATGATCTG	AT1G30330.2	0	3247	178	58.0	72.1219200799986	550	16640.948836646392	5' TG-AAGCTGCCAGCATGATCTG '3 |o ||||||||||| |||||| 3' TGTTTATGTTCGACGGTCGGACTAGAGTGTCC '5	4.0	-30.7	-40.2	0.7636815920398009	7.878150898168457E-4
1554	>TGAAGCTGCCAGCATGATCTG	AT2G48110.1	3	3383	7	7.0	2.8362552840448894	550	16640.948836646392	5' TGAAGCTGCCAGCATGATCTG '3 |||||||||||| |||o o| 3' AGGGTCCCTTCGACGGTCGAACTGTGCAGAGT '5	4.0	-28.7	-40.2	0.7139303482587064	0.009477635067284718
1555	>TGAAGCTGCCAGCATGATCTG	AT5G37020.1	2	2381	9	9.0	3.646613936629143	550	16640.948836646392	5' TG-AAGCTGCCAGCATGATCTG '3 |o ||||||||||| ||||||o 3' TGCTTATGTTCGACGGTCGGACTAGATTCCCC '5	3.5	-30.5	-40.2	0.7587064676616915	0.0017734266671325383
1556	>TCCCAAATGTAGACAAAGC	AT1G62860.1	2	425	9	9.0	3.646613936629143	3205	96971.34731173035	5' TCCCAAATGTAGACAAAGC '3 ||||||||||||||||| 3' ACTAGAACC-GGTTTACATCTGTTTCGTTTCCTG '5	2.0	-26.6	-31.1	0.8553054662379421	0.0012927312278219194
1557	>AGTGTTCTCAGGTCACCCCTG	AT3G15640.1	2	106	111	111.0	44.974905218426095	5	151.28135306042176	5' AGTG-TTCTCAGGTCACCCCTG '3 ||| |||||||||||| ||| 3' ACACAACACTAAGAGTCCAGTGTGGAACTTCC '5	4.0	-30.1	-42.3	0.7115839243498818	0.022773243818017486
1558	>AGTGTTCTCAGGTCACCCCTG	AT5G14550.1	3	1662	2	2.0	0.810358652584254	5	151.28135306042176	5' AGTGTTCTCAGGTCACCCCTG '3 |||||||||||||||||||| 3' AAAAGTACACAAGAGTCCAGTGGGGACGACTC '5	1.0	-42.2	-42.3	0.9976359338061467	0.032535225416051916
1559	>ATAAACAGAGAAAGAGGTAGAGGA	AT4G00355.3	2	1316	10	10.0	4.05179326292127	7	211.79389428459046	5' ATAAACAGAGAAAGAG-GTAGAGGA '3 |||||||||||||||| |||o o| 3' ATACTATATTTGTCTCTTTCTCTCATTATCCC '5	4.0	-28.9	-39.9	0.7243107769423559	0.028125009629375253
1560	>TCGGACCAGGCTTCATCCCCT	AT1G30490.1	0	806	589	41.5	238.6506231860628	5	151.28135306042176	5' TCGGACCAGGCTTCATCCCCTT '3 o|||||||||||||||||| 3' ATCTTAGGCCTGGTCCGAAGTAGGGT-TTAGTAG '5	3.5	-40.3	-44.8	0.8995535714285714	0.0017135019960784481
1561	>TCGGACCAGGCTTCATCCCCT	AT1G52150.2	0	1279	287	32.0	116.28646664584045	5	151.28135306042176	5' TCGGACCAGGCTTCATCCCCT '3 o||||||||||||||| || 3' ACCTTAGGCCTGGTCCGAAGTAAGG-TTCCGTAG '5	3.5	-33.4	-44.8	0.7455357142857143	0.0014641285920650171
1562	>TCGGACCAGGCTTCATCCCCT	AT2G34710.1	0	881	615	67.5	249.1852856696581	5	151.28135306042176	5' TCGGACCAGGCTTCATCCCCTT '3 o|||||||||||||||||| 3' ATCTTAGGCCTGGTCCGAAGTAGGGT-TTAGTAG '5	3.5	-40.3	-44.8	0.8995535714285714	0.001641496691172195
1563	>TCGGACCAGGCTTCATCCCCT	AT4G32880.1	0	945	41	8.0	16.612352377977206	5	151.28135306042176	5' TCGGACCAGGCTTCATCCCCTT '3 o|||||||||||||||||| 3' ACCTTAGGCCTGGTCCGAAGTAGGGT-CCCGTAA '5	3.5	-40.3	-44.8	0.8995535714285714	0.0016638931419837855
1564	>TCGGACCAGGCTTCATCCCCT	AT5G60690.1	0	1273	35	35.0	14.181276420224444	5	151.28135306042176	5' TCGGACCAGGCTTCATCCCCTT '3 o|||||||||||||||||| 3' GGCTTAGGCCTGGTCCGAAGTAGGGT-CCCGTAG '5	3.5	-40.3	-44.8	0.8995535714285714	0.0014351317955126897
1565	>TTTGGATTGAAGGGAGCTCTTC	AT4G15530.5	1	915	9	9.0	3.646613936629143	1776	53735.13660706182	5' TTTGGAT-TGAAGGGAGCTCTTC '3 ||||||| ||||||o|o||||| 3' CGAAGAAACCTAGACTTCCTTTGAGAACTGGG '5	3.0	-28.6	-39.0	0.7333333333333334	6.835270791812897E-4
1566	>TGTGTTCTCAGGTCACCCCTT	AT3G15640.1	2	106	111	111.0	44.974905218426095	89	2692.8080844755073	5' TGTG-TTCTCAGGTCACCCCTT '3 |||| |||||||||||| |||| 3' ACACAACACTAAGAGTCCAGTGTGGAACTTCC '5	2.0	-30.0	-40.6	0.7389162561576355	0.022773243818017486
1567	>TGTGTTCTCAGGTCACCCCTT	AT5G14550.1	3	1662	2	2.0	0.810358652584254	89	2692.8080844755073	5' TGTGTTCTCAGGTCACCCCT-T '3 |||||||||||||||||||| o 3' AAAAGTACACAAGAGTCCAGTGGGGACGGACTC '5	1.5	-40.3	-40.6	0.9926108374384235	0.032535225416051916
1568	>AAGTAACGTCCTGCCAAACTCATC	AT2G12440.1	3	4643	2	2.0	0.810358652584254	6	181.53762367250613	5' AAGTAACGTCCTGCCAAACTC-ATC '3 ||||||||||||| |||||o| o| 3' CAATAATTCATTGCAGGACAGTTTGGGCAGGA '5	4.0	-29.8	-42.4	0.7028301886792453	3.104144032283207E-4
1569	>GACCTTTAAGTACTTTTTCGGGC	AT4G06477.1	3	3854	2	2.0	0.810358652584254	10	302.56270612084353	5' GACCTTTAAGTACTTTTTCGGGC '3 ||||||||||||||||||||||| 3' TTAAAACTGGAAATTCATGAAAAAGCCCGTAA '5	0.0	-38.2	-38.2	1.0	0.0023258517866088235
1570	>ATCCACAGCTTTCTTGAACTG	AT1G10120.1	0	1317	655	33.0	265.3924587213432	8	242.05016489667486	5' ATCCACAGCTTTCTTGAACTG '3 ||||||||||||||| |oo 3' TTTAAGGAGGTGTCGAAAGAACAAGGTAACAC '5	4.0	-26.3	-35.2	0.7471590909090908	0.004729241666829975
1571	>ATCCACAGCTTTCTTGAACTG	AT1G20570.1	2	2629	4	2.0	1.620717305168508	8	242.05016489667486	5' ATCCACAGC-TTTCTTGAACTG '3 o||||||| ||||||||||oo 3' ACTAACGGGTGTCGAAAAGAACTTGGTGTTTT '5	4.0	-28.7	-35.2	0.815340909090909	0.006848116056420994
1572	>ATCCACAGCTTTCTTGAACTG	AT2G22840.1	0	792	4407	3094.0	1785.6252909694035	8	242.05016489667486	5' ATCCACA-GCTTTCTTGAACTG '3 |||||| |||||||||||| o 3' ACCGGAAGGTGTCCGAAAGAACTTGCTACCGC '5	3.5	-28.8	-35.2	0.8181818181818181	0.002198405324555841
1573	>ATCCACAGCTTTCTTGAACTG	AT2G36400.1	0	757	1030	1030.0	417.3347060808908	8	242.05016489667486	5' ATCCACA-GCTTTCTTGAACTG '3 |||||| |||||||||||| | 3' CCTCAAAGGTGTCCGAAAGAACTTGCCAACGC '5	3.0	-28.8	-35.2	0.8181818181818181	0.001253525417399537
1574	>ATCCACAGCTTTCTTGAACTG	AT2G45480.1	0	525	6	6.0	2.431075957752762	8	242.05016489667486	5' ATCCAC-AGCTTTCTTGAACTG '3 ||||| ||||||||||||| 3' CTTCTAAGGTGTTCGAAAGAACTTGCAAATGC '5	4.0	-28.8	-35.2	0.8181818181818181	0.00645367249274531
1575	>ATCCACAGCTTTCTTGAACTG	AT3G01040.1	0	1290	6	6.0	2.431075957752762	8	242.05016489667486	5' ATCCACAGCTTTCTTGAACTG '3 |||||||||| | |||||| 3' TACCGAAAGGTGTCGAA-GTTCTTGACCTTGTA '5	4.0	-25.7	-35.2	0.7301136363636362	0.0040217118960031994
1576	>ATCCACAGCTTTCTTGAACTG	AT3G52910.1	0	753	14	14.0	5.672510568089779	8	242.05016489667486	5' ATCCACA-GCTTTCTTGAACTG '3 |||||| |||||||||||| | 3' CGCCAAAGGTGTCCGAAAGAACTTGCCAAAGA '5	3.0	-28.8	-35.2	0.8181818181818181	0.001369393882529657
1577	>ATCCACAGCTTTCTTGAACTG	AT4G37740.1	0	921	3102	2063.0	1256.866270158178	8	242.05016489667486	5' ATCCACA-GCTTTCTTGAACTG '3 |||||| |||||||||||| o 3' ACCTGAAGGTGTCCGAAAGAACTTGCTACTGC '5	3.5	-28.8	-35.2	0.8181818181818181	0.0020980847746879805
1578	>TTCTAAGTCCAACATAGCG	AT5G18040.1	2	686	7	7.0	2.8362552840448894	20	605.1254122416871	5' TTTCTAAGTCCAACATAGCG '3 o o||||||||||||||||| 3' ACTGTAGG-GGATTCAGGTTGTATCGCACTAAGG '5	2.5	-29.4	-30.7	0.9576547231270358	0.004734851025214537
1579	>TGGAGAAGCAGGGCACGTG	AT1G56010.2	0	813	2586	2185.0	1047.7937377914404	38	1149.7382832592057	5' TGGAGAAGCAGGGCACGTG '3 ||||||||||||| ||||| 3' TGTTTAACCTCTTCGTCCCATGCACGAGTAAC '5	1.0	-32.6	-39.3	0.8295165394402036	7.283321194464509E-4
1580	>TGGAGAAGCAGGGCACGTG	AT5G07680.1	0	854	4	4.0	1.620717305168508	38	1149.7382832592057	5' TGGAGAAGCAGGGCACGTGG '3 |||||||||||||||||| o 3' GAACCAACCTCTTCGTCCCGTGCA-TTTTGACCA '5	1.5	-37.5	-39.3	0.9541984732824428	0.002228825330492734
1581	>TGGAGAAGCAGGGCACGTG	AT5G39610.1	0	781	155	155.0	62.80279557527969	38	1149.7382832592057	5' T-GGAGAAGCAGGGCACGTG '3 | ||||||||||| |||||| 3' GAACCAAGCCTCTTCGTCCAGTGCACTCTGCTG '5	3.0	-31.9	-39.3	0.811704834605598	0.003423188987397685
1582	>TGGAGAAGCAGGGCACGTG	AT5G61430.1	0	851	6	6.0	2.431075957752762	38	1149.7382832592057	5' TGGAGAAGCAGGGCACGTGG '3 |||||||||||||||||| o 3' AAACCAACCTCTTCGTCCCGTGCA-TTCTGGCCA '5	1.5	-37.5	-39.3	0.9541984732824428	0.0021337119396886983
1583	>AACTCAACTCAACCCATGAACCCA	AT3G51850.1	3	1989	3	3.0	1.215537978876381	32	968.2006595866994	5' AACTCAACTCAACCCATGAACCCA '3 ||| |||||||||||||o|||| | 3' ATTTGTTTGTGTTGAGTTGGGTATTTGG-TTTAT '5	3.5	-32.8	-43.5	0.7540229885057471	0.014557295177087481
1584	>TCCCAAATGTAGACAAAGCAAT	AT1G62860.1	2	425	9	9.0	3.646613936629143	31	937.944388974615	5' TCCCAAATGTAGACAAAGCAA-T '3 | ||||||||||||||||||| 3' ACTAGAACGGTTTACATCTGTTTCGTTTCCCTG '5	4.0	-29.8	-34.7	0.8587896253602305	0.0012927312278219194
1585	>TTAGATTCACGCACAAACTCGG	AT1G31280.1	0	3233	456	456.0	184.7617727892099	13	393.3315179570966	5' TTAGATTCACGCACAAACTCGGG '3 |||||||||||||||||||| 3' TGGGTTAATCTAAGTGCGTGTTTGAGG-AAAAGA '5	3.0	-33.2	-37.3	0.8900804289544237	3.009328919650889E-4
1586	>TTCCACAGCTTTCTTGAACTT	AT1G10120.1	0	1317	655	33.0	265.3924587213432	46244	1399170.9781852288	5' TTCCACAGCTTTCTTGAACTT '3 o||||||||||||||| | o 3' TTTAAGGAGGTGTCGAAAGAACAAG-GGTAACAC '5	4.0	-26.5	-33.4	0.7934131736526946	0.005200933969357502
1587	>TTCCACAGCTTTCTTGAACTT	AT1G60120.1	0	870	17	8.5	6.888048546966159	46244	1399170.9781852288	5' TTCCACAGCTTTCTTGAACTT '3 |||||||o||||||| |||o 3' TTATCCAAGGTGTTGAAAGAAGGTGAGCTCCA '5	3.5	-24.5	-33.4	0.7335329341317366	0.008678827350474094
1588	>TTCCACAGCTTTCTTGAACTT	AT1G60140.1	2	2297	17	8.5	6.888048546966159	46244	1399170.9781852288	5' TTCCACAGCTTTCTTGAACTT '3 |||||||o||||||| |||o 3' TTATCCAAGGTGTTGAAAGAAGGTGAGTTCCA '5	3.5	-24.5	-33.4	0.7335329341317366	0.034019597841907334
1589	>TTCCACAGCTTTCTTGAACTT	AT2G22840.1	0	792	4407	3094.0	1785.6252909694035	46244	1399170.9781852288	5' TTCCACA-GCTTTCTTGAACTT '3 ||||||| |||||||||||| 3' ACCGGAAGGTGTCCGAAAGAACTTGCTACCGC '5	3.0	-29.0	-33.4	0.8682634730538923	0.003295794952492659
1590	>TTCCACAGCTTTCTTGAACTT	AT2G36400.1	0	757	1030	1030.0	417.3347060808908	46244	1399170.9781852288	5' TTCCACA-GCTTTCTTGAACTT '3 ||||||| |||||||||||| 3' CCTCAAAGGTGTCCGAAAGAACTTGCCAACGC '5	3.0	-29.0	-33.4	0.8682634730538923	0.0037558642439795564
1591	>TTCCACAGCTTTCTTGAACTT	AT2G45480.1	0	525	6	6.0	2.431075957752762	46244	1399170.9781852288	5' TTCCAC-AGCTTTCTTGAACTT '3 |||||| ||||||||||||| | 3' CTTCTAAGGTGTTCGAAAGAACTTGCAAATGC '5	2.0	-29.0	-33.4	0.8682634730538923	0.0012940794503618624
1592	>TTCCACAGCTTTCTTGAACTT	AT3G01040.1	0	1290	6	6.0	2.431075957752762	46244	1399170.9781852288	5' TTCCACAGCTTTCTTGAACTT '3 ||||||||||| | ||||| 3' TACCGAAAGGTGTCGAA-GTTCTTGACCTTGTA '5	4.0	-23.9	-33.4	0.7155688622754491	0.00442299243109745
1593	>TTCCACAGCTTTCTTGAACTT	AT3G52910.1	0	753	14	14.0	5.672510568089779	46244	1399170.9781852288	5' TTCCACA-GCTTTCTTGAACTT '3 ||||||| |||||||||||| 3' CGCCAAAGGTGTCCGAAAGAACTTGCCAAAGA '5	3.0	-29.0	-33.4	0.8682634730538923	0.004102558496713926
1594	>TTCCACAGCTTTCTTGAACTT	AT4G37740.1	0	921	3102	2063.0	1256.866270158178	46244	1399170.9781852288	5' TTCCACA-GCTTTCTTGAACTT '3 ||||||| |||||||||||| 3' ACCTGAAGGTGTCCGAAAGAACTTGCTACTGC '5	3.0	-29.0	-33.4	0.8682634730538923	0.0031454758494514623
1595	>TTCCACAGCTTTCTTGAACTT	AT5G35407.1	3	116	24	24.0	9.724303831011047	46244	1399170.9781852288	5' TTCCACAGCTTTCTTGAACTT '3 |o||||||||||||||| ||| 3' TACAAAAGGGTGTCGAAAGAACTCGAAGGTTT '5	2.0	-28.5	-33.4	0.8532934131736527	0.03462745240197951
1596	>TGTGTTCTCAGGTCACCCCTG	AT3G15640.1	2	106	111	111.0	44.974905218426095	4134	125079.42271035671	5' TGTG-TTCTCAGGTCACCCCTG '3 |||| |||||||||||| ||| 3' ACACAACACTAAGAGTCCAGTGTGGAACTTCC '5	3.0	-30.2	-42.3	0.7139479905437353	0.022773243818017486
1597	>TGTGTTCTCAGGTCACCCCTG	AT5G14550.1	3	1662	2	2.0	0.810358652584254	4134	125079.42271035671	5' TGTGTTCTCAGGTCACCCCTG '3 ||||||||||||||||||||| 3' AAAAGTACACAAGAGTCCAGTGGGGACGACTC '5	0.0	-42.3	-42.3	1.0	0.032535225416051916
1598	>TCCCAAATGTAGACAAAGT	AT1G62860.1	2	425	9	9.0	3.646613936629143	45	1361.532177543796	5' TCCCAAATGTAGACAAAGT '3 ||||||||||||||||o 3' ACTAGAACC-GGTTTACATCTGTTTCGTTTCCTG '5	2.5	-25.2	-29.4	0.8571428571428572	0.0012927312278219194
1599	>TTGGACCAGGCTTCATTCCCC	AT1G30490.1	0	806	589	41.5	238.6506231860628	6	181.53762367250613	5' TTGGACCAGGCTTCATTCCCC '3 oo||||||||||||||o|| 3' ATCTTAGGCCTGGTCCGAAGTAGGGTTAGTAG '5	4.0	-35.4	-42.4	0.8349056603773585	0.0020558499034871724
1600	>TTGGACCAGGCTTCATTCCCC	AT1G52150.2	0	1279	287	32.0	116.28646664584045	6	181.53762367250613	5' TTGGACCAGGCTTCATTCCCC '3 oo||||||||||||||||| 3' ACCTTAGGCCTGGTCCGAAGTAAGG-TTCCGTAG '5	3.5	-35.9	-42.4	0.8466981132075472	2.9299736302368373E-4
1601	>TTGGACCAGGCTTCATTCCCC	AT2G34710.1	0	881	615	67.5	249.1852856696581	6	181.53762367250613	5' TTGGACCAGGCTTCATTCCCC '3 oo||||||||||||||o|| 3' ATCTTAGGCCTGGTCCGAAGTAGGGTTAGTAG '5	4.0	-35.4	-42.4	0.8349056603773585	0.001969472546398565
1602	>TTGGACCAGGCTTCATTCCCC	AT4G03250.1	3	1052	3	3.0	1.215537978876381	6	181.53762367250613	5' TTGGACCAGGCTTCATTCC-CC '3 ||o|||||||||o|||||| | 3' ATAGAGAATCTGGTCCGAGGTAAGGTTGGTAA '5	4.0	-33.8	-42.4	0.7971698113207547	0.018025115954666604
1603	>TTGGACCAGGCTTCATTCCCC	AT4G32880.1	0	945	41	8.0	16.612352377977206	6	181.53762367250613	5' TTGGACCAGGCTTCATTCCCC '3 oo||||||||||||||o|| 3' ACCTTAGGCCTGGTCCGAAGTAGGGTCCGTAA '5	4.0	-35.4	-42.4	0.8349056603773585	0.0019963393980138022
1604	>TTGGACCAGGCTTCATTCCCC	AT5G60690.1	0	1273	35	35.0	14.181276420224444	6	181.53762367250613	5' TTGGACCAGGCTTCATTCCCC '3 oo||||||||||||||o|| 3' GGCTTAGGCCTGGTCCGAAGTAGGGTCCGTAG '5	4.0	-35.4	-42.4	0.8349056603773585	0.0017219109075760075
1605	>TTAGATTCACGCACAAACTCGT	AT1G31280.1	0	3233	456	456.0	184.7617727892099	3859	116758.94829203353	5' TTAGATTCACGCACAAACTCGT '3 |||||||||||||||||||| o 3' TGGGTTAATCTAAGTGCGTGTTTGAG-GGAAAGA '5	1.5	-33.0	-35.7	0.9243697478991596	3.009328919650889E-4
1606	>AAGTTACGTCCTGCTAAACTCGTC	AT2G12440.1	3	4643	2	2.0	0.810358652584254	11	332.8189767329279	5' AAGTTACGTCCTGCTAAACTCGTC '3 |||| |||||||| o||||o|||| 3' CAATAATTCATTGCAGGACAGTTTGGGCAGGA '5	4.0	-30.0	-41.8	0.7177033492822967	3.104144032283207E-4
1607	>TTTTTTACGGGGATAAGACTGA	AT2G39681.1	3	565	21	21.0	8.508765852134667	6	181.53762367250613	5' TTTTTTACGGGGATAAGACTGA '3 |||||||||||||||||||||| 3' TGTTGAAAAAAATGCCCCTATTCTGACTTTGT '5	0.0	-34.3	-34.3	1.0	0.03748894782058487
1608	>CTTTATTCATAACACTCCCCCTGA	AT3G44045.1	0	590	16	2.6666666666666665	6.482869220674032	8	242.05016489667486	5' CTTTATTCATAACACTCCCCCTGA '3 |||||||||||||||||||||||| 3' TAGGTAGAAATAAGTATTGTGAGGGGGACTAC '5	0.0	-41.2	-41.2	1.0	0.006739655867373906
1609	>CTTTATTCATAACACTCCCCCTGA	AT3G50490.1	0	606	16	2.6666666666666665	6.482869220674032	8	242.05016489667486	5' CTTTATTCATAACACTCCCCCTGA '3 ||||||||||||||||| |||||| 3' TAGGTAGAAATAAGTATTGTGAGAGGGACTAC '5	1.0	-34.3	-41.2	0.83252427184466	0.008143279098114187
1610	>CTTTATTCATAACACTCCCCCTGA	AT4G12426.1	0	2848	16	2.6666666666666665	6.482869220674032	8	242.05016489667486	5' CTTTATTCATAACACTCCCCCTGA '3 |||||||||||||||||||||||| 3' TAGGTAGAAATAAGTATTGTGAGGGGGACTAC '5	0.0	-41.2	-41.2	1.0	0.0014022784873174432
1611	>CTTTATTCATAACACTCCCCCTGA	AT4G13455.1	0	606	16	2.6666666666666665	6.482869220674032	8	242.05016489667486	5' CTTTATTCATAACACTCCCCCTGA '3 |||||||||||||||||||||||| 3' TAGGTAGAAATAAGTATTGTGAGGGGGACTAC '5	0.0	-41.2	-41.2	1.0	0.00657351923080729
1612	>CTTTATTCATAACACTCCCCCTGA	AT5G56605.1	0	714	16	2.6666666666666665	6.482869220674032	8	242.05016489667486	5' CTTTATTCATAACACTCCCCCTGA '3 |||||||||||||||||||||||| 3' TAGGTAGAAATAAGTATTGTGAGGGGGACTAC '5	0.0	-41.2	-41.2	1.0	0.005567140275040461
1613	>GTTACAACTTTTTTTACGGGG	AT2G39681.1	3	575	7	7.0	2.8362552840448894	255	7715.34900608151	5' GTTACAACTTTTTTTACGGGG '3 |||||||| |||||| ||| 3' TTGTTCTCAATGTTG-AAAAAAATGCCCCTATT '5	4.0	-25.2	-31.0	0.8129032258064516	0.03748894782058487
1614	>CTGAAGTGTTTGGGGGGACTC	AT5G10180.1	3	136	2	2.0	0.810358652584254	68	2057.426401621736	5' CTGAAGTGTTTGGGGGGACT-C '3 |||||||||||||o|o||| 3' AACTTAAACTTCACAAACCCTCTTGAACCTACA '5	4.0	-31.8	-41.5	0.7662650602409639	0.03801507862319464
1615	>TTGAAGAGGACTTGGAATTTTT	AT1G66700.1	0	358	74	16.0	29.983270145617396	51	1543.069801216302	5' TTGAAGAGGACTTGGAATTTTTT '3 |||||||||||||||||o|o 3' TTTAGTAACTTCTCCTGAACCTTGAGC-TTACAA '5	4.0	-31.4	-32.2	0.9751552795031054	7.818608287725182E-4
1616	>TTTTGCATATACTCGAATAC	AT1G62670.1	2	1472	8	2.6666666666666665	3.241434610337016	8	242.05016489667486	5' T-TTTGCATATACTCGAATAC '3 o |||||| |||||||||||| 3' AATGAGGGAAACGTCTATGAGCTTATGTTGGTA '5	3.5	-23.1	-27.6	0.8369565217391305	0.028456575833808007
1617	>TTTTGCATATACTCGAATAC	AT1G62930.1	0	1469	313	156.5	126.82112912943573	8	242.05016489667486	5' TTTTGCATATACTCGAATAC '3 ||||||| |||||||||||| 3' AATGAGAAAACGTCTATGAGCTTATGGTGGTT '5	2.0	-23.3	-27.6	0.8442028985507246	0.0014077895632442772
1618	>TTTTGCATATACTCGAATAC	AT1G63080.1	0	1512	313	156.5	126.82112912943573	8	242.05016489667486	5' TTTTGCATATACTCGAATAC '3 ||||||| |||||||||||| 3' AATGAGAAAACGTCTATGAGCTTATGTTGGTA '5	2.0	-23.3	-27.6	0.8442028985507246	9.472686455642698E-4
1619	>TTTTGCATATACTCGAATAC	AT2G39681.1	3	640	7	7.0	2.8362552840448894	8	242.05016489667486	5' TTTTGCATATACTCGAATAC '3 |||||||||||||||||||| 3' AATGAGAAAACGTATATGAGCTTATGGATATA '5	0.0	-27.6	-27.6	1.0	0.03748894782058487
1620	>TTGACAGAAGATAGAGAGCACCC	AT1G27360.1	2	1264	52	52.0	21.069324967190603	230	6958.942240779402	5' TTGACAGAAGATAGAGAGCACCC '3 ||||||||||| ||||||||| 3' TTCTCCAACTGTCTTCTCTCTCTCGTGCCACC '5	4.0	-33.1	-42.9	0.7715617715617716	0.0033647344978398053
1621	>TTGACAGAAGATAGAGAGCACCC	AT1G27370.1	2	2379	147	34.0	59.56136096494267	230	6958.942240779402	5' TTGACAGAAGATAGAGAGCACCC '3 ||||||||||| ||||||||| 3' TTCATCAACTGTCTTCTCTCTCTCGTGACATC '5	4.0	-33.0	-42.9	0.7692307692307693	0.005530279314852282
1622	>TTGACAGAAGATAGAGAGCACCC	AT2G42200.1	1	948	16	16.0	6.482869220674032	230	6958.942240779402	5' TTGACAGAAGATAGAGAGCACCC '3 ||||||||||| ||||||||| 3' CACCTAAACTGTCTTCTCTCTCTCGTG-TTCAAA '5	4.0	-32.8	-42.9	0.7645687645687645	0.0067294506408071
1623	>TTGACAGAAGATAGAGAGCACCC	AT3G57920.1	0	856	24	24.0	9.724303831011047	230	6958.942240779402	5' TTGACAGAAGATAGAGAGCAC-CC '3 ||||||||||| ||||||||| | 3' TACTCAAACTGTCTTCTCTCTCTCGTGTCGAA '5	4.0	-32.8	-42.9	0.7645687645687645	0.003679171873063769
1624	>TTGACAGAAGATAGAGAGCACCC	AT5G43270.2	0	1160	981	53.5	397.4809190925766	230	6958.942240779402	5' TTGACAGAAGATAGAGAGCACC-C '3 ||||||||||| |||||||||| 3' AACTTAAACTGTCTTCTCTCTCTCGTGGTAAGT '5	4.0	-36.1	-42.9	0.8414918414918415	0.00311914915925271
1625	>TTCCACAGCTTTCTTGAACTGC	AT1G20570.1	2	2629	4	2.0	1.620717305168508	110	3328.189767329279	5' TTCCACAGC-TTTCTTGAACTGC '3 o||||||| ||||||||||oo| 3' ACTAACGGGTGTCGAAAAGAACTTGGTGTTTT '5	4.0	-30.7	-38.5	0.7974025974025973	0.00616542012016108
1626	>TTCCACAGCTTTCTTGAACTGC	AT2G22840.1	0	792	4407	3094.0	1785.6252909694035	110	3328.189767329279	5' TTCCACA-GCTTTCTTGAACTGC '3 ||||||| |||||||||||| o 3' ACCGGAAGGTGTCCGAAAGAACTTGCTACCGC '5	3.5	-29.0	-38.5	0.7532467532467533	0.003295794952492659
1627	>TTCCACAGCTTTCTTGAACTGC	AT2G36400.1	0	757	1030	1030.0	417.3347060808908	110	3328.189767329279	5' TTCCACA-GCTTTCTTGAACTGC '3 ||||||| |||||||||||| | 3' CCTCAAAGGTGTCCGAAAGAACTTGCCAACGC '5	3.0	-29.0	-38.5	0.7532467532467533	0.0018796987556958245
1628	>TTCCACAGCTTTCTTGAACTGC	AT2G45480.1	0	525	6	6.0	2.431075957752762	110	3328.189767329279	5' TTCCAC-AGCTTTCTTGAACTGC '3 |||||| ||||||||||||| 3' CTTCTAAGGTGTTCGAAAGAACTTGCAAATGC '5	4.0	-29.0	-38.5	0.7532467532467533	0.005810183938660285
1629	>TTCCACAGCTTTCTTGAACTGC	AT3G52910.1	0	753	14	14.0	5.672510568089779	110	3328.189767329279	5' TTCCACA-GCTTTCTTGAACTGC '3 ||||||| |||||||||||| | 3' CGCCAAAGGTGTCCGAAAGAACTTGCCAAAGA '5	3.0	-29.0	-38.5	0.7532467532467533	0.002053387448363475
1630	>TTCCACAGCTTTCTTGAACTGC	AT4G37740.1	0	921	3102	2063.0	1256.866270158178	110	3328.189767329279	5' TTCCACA-GCTTTCTTGAACTGC '3 ||||||| |||||||||||| o 3' ACCTGAAGGTGTCCGAAAGAACTTGCTACTGC '5	3.5	-29.0	-38.5	0.7532467532467533	0.0031454758494514623
1631	>TTTCGTTGTCTGTTCGACCTTG	AT1G66230.1	2	469	15	15.0	6.077689894381906	7	211.79389428459046	5' TTTCGTTGTCTGTTCGACCTTG '3 ||||||||||||||| ||| | 3' AGAACTAAAGCAACAGACAAGAAGGA-CCCATTT '5	3.0	-27.2	-37.0	0.7351351351351351	0.002572898799313883
1632	>ATATCCCATTTCTACCATCT	AT2G39681.1	3	532	10	5.0	4.05179326292127	12	363.07524734501226	5' ATATCCCATTTCTACCATCT '3 |||||||||||||||||||| 3' TATACATATAGGGTAAAGATGGTAGACCTTAT '5	0.0	-31.4	-31.4	1.0	0.03748894782058487
1633	>TAAGTAACTGTATTAGCAACT	AT1G63230.1	3	1242	2	1.0	0.810358652584254	6	181.53762367250613	5' TAAGTAACTGTATTAGCAACTT '3 |||||||||||||||||||| 3' CATCACATTCATTGACATAATCGTTG-TTTAAGG '5	2.0	-29.0	-29.6	0.9797297297297297	0.011554392814783654
1634	>TAAGTAACTGTATTAGCAACT	AT1G63630.1	3	554	2	1.0	0.810358652584254	6	181.53762367250613	5' TAAGTAACTGTATTAGCAACT '3 ||||||||||||||||||||| 3' CATCACATTCATTGACATAATCGTTGATAAGG '5	0.0	-29.6	-29.6	1.0	0.01058891612552193
1635	>ATGTGATACCTTTTCGGAAAGCC	AT4G06477.1	2	3949	12	12.0	4.862151915505524	8	242.05016489667486	5' ATGTGATACCTTTTCGGAAAGCC '3 ||||||||||||||||||||||| 3' GAACCGTACACTATGGAAAAGCCTTTCGGGTT '5	0.0	-39.1	-39.1	1.0	9.30286591144025E-4
1636	>GTTAACTCCAATCTGTCCTTG	AT3G13060.2	3	1009	2	2.0	0.810358652584254	11	332.8189767329279	5' GTTAACTCCAATCTGTCCTTG '3 ||o|||o||||||oo ||||| 3' TGACAACAGTTGGGGTTAGGTCGGAACCAAAG '5	4.0	-25.9	-34.9	0.7421203438395415	0.027194905112726597
1637	>TCCAAAGGGATCGCATTGATTTT	AT1G12820.1	0	1895	86	86.0	34.845422061122925	10	302.56270612084353	5' TCCAAAGGGATCGCATTGATTTTT '3 |||||||||||||||||| ||o 3' TGCTGTAGGTTTCCCTAGCGTAACAAAG-CCATG '5	3.5	-33.1	-37.3	0.8873994638069707	0.0018095448883993503
1638	>TCCAAAGGGATCGCATTGATTTT	AT3G26810.1	0	2010	134	134.0	54.294029723145016	10	302.56270612084353	5' TCCAAAGGGATCGCATTGATTTTT '3 |||||||||||||||||| ||o 3' TTCTGTAGGTTTCCCTAGCGTAACAAAG-TTATG '5	3.5	-33.1	-37.3	0.8873994638069707	0.001678908339309948
1639	>TCCAAAGGGATCGCATTGATTTT	AT3G62980.1	2	1722	72	72.0	29.172911493033144	10	302.56270612084353	5' TCCAAAGGGATCGCATTGATTTTT '3 |||||||||||||||||| o|o o 3' TTCTGTAGGTTTCCCTAGCGTAACAGAG-GGTCG '5	3.5	-33.2	-37.3	0.8900804289544237	0.025598483436433783
1640	>TCCAAAGGGATCGCATTGATTTT	AT4G03190.1	0	1598	77	77.0	31.198808124493777	10	302.56270612084353	5' TCCAAAGGGATCGCATTGATTTT '3 |||||||||||||||| | |o|o 3' TACTGTAGGTTTCCCTAGCGTA-CCAGAGATCG '5	3.0	-28.9	-37.3	0.7747989276139411	4.899559039686086E-4
1641	>TATATCCCATTTCTACCATC	AT1G62590.1	2	600	10	3.333333333333333	4.05179326292127	19	574.8691416296028	5' TATATCCCATTTCTACCAT-C '3 ||||o||||||||o||||| 3' GTCCAGATATGGGGTAAAGGTGGTAAAACTAGT '5	3.5	-28.0	-31.1	0.9003215434083601	0.029703001536625973
1642	>TATATCCCATTTCTACCATC	AT1G62910.1	2	547	46	23.0	18.638249009437843	19	574.8691416296028	5' TATATCCCATTTCTACCAT-C '3 ||||||||||||| ||||| 3' GTCCAAATATAGGGTAAAGCTGGTAAAACTAGT '5	3.0	-24.3	-31.1	0.7813504823151125	0.04377720846016342
1643	>TATATCCCATTTCTACCATC	AT1G62914.1	2	529	28	28.0	11.345021136179557	19	574.8691416296028	5' TATATCCCATTTCTACCAT-C '3 ||||||||||||| ||||| 3' GCCCAAATATAGGGTAAAGCTGGTAAAACTAGT '5	3.0	-24.3	-31.1	0.7813504823151125	0.017732281207109457
1644	>TATATCCCATTTCTACCATC	AT1G63080.1	3	578	11	11.0	4.456972589213397	19	574.8691416296028	5' T-ATATCCCATTTCTACCATC '3 | ||||||||||||o|||||| 3' GTCCAAACTATAGGGTAAAGGTGGTAGACTAGT '5	1.5	-30.0	-31.1	0.9646302250803858	0.042959917085124144
1645	>TATATCCCATTTCTACCATC	AT1G63130.1	0	662	392	392.0	158.83029590651378	19	574.8691416296028	5' T-ATATCCCATTTCTACCATC '3 | ||||||||||||o|||||| 3' GCCCGAACTATAGGGTAAAGGTGGTAGACTGGT '5	1.5	-30.0	-31.1	0.9646302250803858	0.0012494792390045362
1646	>TATATCCCATTTCTACCATC	AT1G63150.1	2	547	46	23.0	18.638249009437843	19	574.8691416296028	5' TATATCCCATTTCTACCAT-C '3 ||||||||||||| ||||| 3' GTCCAAATATAGGGTAAAGCTGGTAAAACTAGT '5	3.0	-24.3	-31.1	0.7813504823151125	0.006877892402100572
1647	>TATATCCCATTTCTACCATC	AT1G63330.1	2	325	10	3.333333333333333	4.05179326292127	19	574.8691416296028	5' TATATCCCATTTCTACCAT-C '3 ||||o||||||||o||||| 3' GTCCAGATATGGGGTAAAGGTGGTAAAACTAGT '5	3.5	-28.0	-31.1	0.9003215434083601	0.032641898986270235
1648	>TATATCCCATTTCTACCATC	AT2G39681.1	3	533	63	63.0	25.526297556404003	19	574.8691416296028	5' TATATCCCATTTCTACCATC '3 |||||||||||||||||||| 3' ATATACATATAGGGTAAAGATGGTAGACCTTA '5	0.0	-31.1	-31.1	1.0	0.03748894782058487
1649	>TATATCCCATTTCTACCATC	AT5G16640.1	3	593	7	7.0	2.8362552840448894	19	574.8691416296028	5' TATATCCCATTTCTACCAT-C '3 |||||||||||o|o||||| 3' ATCCGAATATAGGGTAAGGGTGGTAAAACTAGT '5	3.5	-28.1	-31.1	0.9035369774919614	0.01082400483929491
1650	>TATATCCCATTTCTACCATC	AT5G51670.1	1	528	9	9.0	3.646613936629143	19	574.8691416296028	5' TATATC-CCATTTCTACCATC '3 ||||| |||||||| ||||| 3' AGAGATTATAGCGGTAAAGAAGGTAGAGAGAT '5	3.0	-21.8	-31.1	0.7009646302250804	0.00878288046131026
1651	>TCCCAAATGTAGACAAAGCTA	AT1G62860.1	2	425	9	9.0	3.646613936629143	59	1785.119966112977	5' TCCCAAATGTAGACAAAGCTA '3 ||||||||||||||||| | 3' ACTAGAACC-GGTTTACATCTGTTTCGTTTCCTG '5	3.0	-27.8	-34.0	0.8176470588235294	0.0012927312278219194
1652	>TAAGTAACTGTATTAGCAACTG	AT1G63230.1	3	1242	2	1.0	0.810358652584254	20	605.1254122416871	5' TAAGTAACTGTATTAGCAACTGG '3 |||||||||||||||||||| o 3' CATCACATTCATTGACATAATCGTTGT-TTAAGG '5	2.5	-29.2	-32.2	0.9068322981366459	0.011554392814783654
1653	>TAAGTAACTGTATTAGCAACTG	AT1G63630.1	3	554	2	1.0	0.810358652584254	20	605.1254122416871	5' TAAGTAACTGTATTAGCAACTGG '3 ||||||||||||||||||||| o 3' CATCACATTCATTGACATAATCGTTGA-TTAAGG '5	1.5	-30.4	-32.2	0.9440993788819875	0.01058891612552193
[truncated: 362 more rows]
