# Supplementary material for: PAREsnip2: a tool for high-throughput prediction of small RNA targets from degradome sequencing data using configurable targeting rules
Source: Nucleic Acids Res. 2018 Jul 11;46(17):8730–9. doi: 10.1093/nar/gky609 (PMC6158750; doi:10.1093/nar/gky609)
Supplement: Supplementary Data [file gky609_supplemental_files.zip › Supplementary Table S3.csv]

Record ID	Short Read ID	Gene ID	Category	Cleavage Position	Fragment Abundance	Weighted Fragment Abundance	Normalized Fragment Abundance	Short Read Abundance	Normalized Short Read Abundance	Duplex	Alignment Score	Duplex MFE	Perfect MFE	MFE Ratio	p-value
1	>ACGGACCAGGCTTCATCCCCC	AT1G30490.1	0	806	589	41.5	238.6506231860628	7	211.79389428459046	5' ACGGACCAGGCTTCATCCCCC '3 |||||||||||||||||| 3' ATCTTAGGCCTGGTCCGAAGTAGGGTTAGTAG '5	3.0	-40.4	-46.3	0.8725701943844493	0.0013710366451337164
2	>ACGGACCAGGCTTCATCCCCC	AT1G52150.2	0	1279	287	32.0	116.28646664584045	7	211.79389428459046	5' ACGGACCAGGCTTCATCCCCC '3 ||||||||||||||| || 3' ACCTTAGGCCTGGTCCGAAGTAAGGTCCGTAG '5	4.0	-33.5	-46.3	0.7235421166306696	0.0014641285920650171
3	>ACGGACCAGGCTTCATCCCCC	AT2G34710.1	0	881	615	67.5	249.1852856696581	7	211.79389428459046	5' ACGGACCAGGCTTCATCCCCC '3 |||||||||||||||||| 3' ATCTTAGGCCTGGTCCGAAGTAGGGTTAGTAG '5	3.0	-40.4	-46.3	0.8725701943844493	0.0013134130555136903
4	>ACGGACCAGGCTTCATCCCCC	AT4G32880.1	0	945	41	8.0	16.612352377977206	7	211.79389428459046	5' ACGGACCAGGCTTCATCCCCC '3 |||||||||||||||||| 3' ACCTTAGGCCTGGTCCGAAGTAGGGTCCGTAA '5	3.0	-40.4	-46.3	0.8725701943844493	0.0013313361443628713
5	>ACGGACCAGGCTTCATCCCCC	AT5G60690.1	0	1273	35	35.0	14.181276420224444	7	211.79389428459046	5' ACGGACCAGGCTTCATCCCCC '3 |||||||||||||||||| 3' GGCTTAGGCCTGGTCCGAAGTAGGGTCCGTAG '5	3.0	-40.4	-46.3	0.8725701943844493	0.001148270299332177
6	>TTGACAGAAGATAGAGAGCACTTC	AT1G27370.1	2	2379	147	34.0	59.56136096494267	6	181.53762367250613	5' TTGACAGAAGATAGAGAGCACT-TC '3 ||||||||||| |||||||||| | 3' TTCATCAACTGTCTTCTCTCTCTCGTGACATC '5	4.0	-34.2	-41.7	0.8201438848920863	0.003321847170903114
7	>TTGACAGAAGATAGAGAGCACTTC	AT3G57920.1	0	856	24	24.0	9.724303831011047	6	181.53762367250613	5' TTGACAGAAGATAGAGAGCACTTC '3 ||||||||||| ||||||||| | 3' TACTCAAACTGTCTTCTCTCTCTCGTGTCGAA '5	4.0	-33.2	-41.7	0.7961630695443646	0.002209130275624971
8	>TTGACAGAAGATAGAGAGCACTTC	AT5G43270.2	0	1160	981	53.5	397.4809190925766	6	181.53762367250613	5' TTGACAGAAGATAGAGAGCACT-TC '3 ||||||||||| |||||||||o || 3' AACTTAAACTGTCTTCTCTCTCTCGTGGTAGT '5	3.5	-34.6	-41.7	0.829736211031175	6.246096189881367E-4
9	>AATACGCTATGTTGGACTTAGA	AT2G27400.1	3	497	4	4.0	1.620717305168508	9	272.3064355087592	5' AA-TACGCTATGTTGGACTTAGA '3 |||||||||||||||||||| 3' GTAAAGAGATGCGATACAACCTGAATCTTATT '5	4.0	-33.5	-34.7	0.9654178674351584	0.01978142603683475
10	>ATATCCCATTTCTACCATCTGT	AT2G39681.1	3	532	10	5.0	4.05179326292127	24	726.1504946900245	5' ATATCCCATTTCTACCATCTGT '3 ||||||||||||||||||||| 3' TATACATATAGGGTAAAGATGGTAGACCTTAT '5	1.0	-35.0	-35.7	0.9803921568627451	0.03748894782058487
11	>TCCTAAGTCCAACATAGCGTT	AT5G18040.1	2	686	7	7.0	2.8362552840448894	3243	98121.08559498956	5' TCCTAAGTCCAACATAGCGTT '3 o||||||||||||||||||| 3' ACTGTAGGGATTCAGGTTGTATCGCACTAAGG '5	1.5	-34.9	-35.6	0.9803370786516853	0.004734851025214537
12	>AAGTAACGTCCTGCCAAACTCGT	AT2G12440.1	3	4643	2	2.0	0.810358652584254	17	514.356600405434	5' AAGTAACGTCCTGCCAAACTCGT '3 ||||||||||||| |||||o||| 3' CAATAATTCATTGCAGGACAGTTTGGGCAGGA '5	1.5	-32.8	-40.9	0.8019559902200488	3.104144032283207E-4
13	>AGAATCTTGATGATGCTGCATTT	AT2G28550.3	0	1613	836	244.0	338.72991678021816	28	847.1755771383619	5' AGAATCTTGATGATGCTGCATTT '3 ||||||o|||||||||||| | o 3' TTACACTCTTAGGACTACTACGACG-ACGTTGA '5	3.5	-32.7	-36.1	0.9058171745152355	0.002506264403159042
14	>AGAATCTTGATGATGCTGCATTT	AT2G39250.1	0	1055	31	31.0	12.560559115055938	28	847.1755771383619	5' AGAATCTTGATGATGCTGCATTT '3 |||||o||||||||||o|| o| 3' ACTTTCCCTTAGGACTACTACGATGTTGACAG '5	4.0	-31.1	-36.1	0.8614958448753463	0.004891959509336963
15	>AGAATCTTGATGATGCTGCATTT	AT3G54990.1	0	976	12	12.0	4.862151915505524	28	847.1755771383619	5' AGAATCTTGATGATGCTGCATTT '3 |||||o||||||||||||| o| 3' ATTTTCCCTTAGGACTACTACGACGTTGACAG '5	3.5	-33.1	-36.1	0.9168975069252078	0.004887576169321672
16	>AGAATCTTGATGATGCTGCATTT	AT4G36920.1	0	1340	56	56.0	22.690042272359115	28	847.1755771383619	5' AGAATCTTGATGATGCTGCATTT '3 ||||||o||||||||||||| o 3' CTCCTCTCTTAGGACTACTACGACGTCGTAAA '5	3.5	-33.7	-36.1	0.9335180055401663	0.003078815395634482
17	>AGAATCTTGATGATGCTGCATTT	AT5G60120.2	0	1821	822	352.0	333.0574062121284	28	847.1755771383619	5' AGAATCTTGATGATGCTGCATTT '3 ||||||o|||||||||||||||| 3' TCTCACTCTTAGGACTACTACGACGTAAACTT '5	1.0	-35.8	-36.1	0.9916897506925206	4.391743522178526E-4
18	>AGAATCTTGATGATGCTGCATTT	AT5G67180.1	0	1309	56	56.0	22.690042272359115	28	847.1755771383619	5' AGAATCTTGATGATGCTGC-ATTT '3 ||||||o|||||||||||| |||o 3' CTCCTCTCTTAGGACTACTACGACGGTAAGGG '5	2.5	-32.9	-36.1	0.9113573407202216	0.0013119054015885423
19	>TTCTAAGTCCAACATAGCGT	AT5G18040.1	2	686	7	7.0	2.8362552840448894	67	2027.1701310096519	5' TTCTAAGTCCAACATAGCGT '3 oo|||||||||||||||||| 3' ACTGTAGGGATTCAGGTTGTATCGCACTAAGG '5	1.5	-31.5	-32.4	0.9722222222222222	0.004734851025214537
20	>AGTACGGTAGGGGCAGAGGGA	AT4G30910.1	3	906	4	2.0	1.620717305168508	22	665.6379534658558	5' AGTACGGTAGGGGCAGAGGGA '3 |||||||o||||| ||||oo 3' AGTCGATCATGCCGTCCCC-TCTCTTGTAACCG '5	4.0	-32.1	-45.0	0.7133333333333334	0.04897875924313644
21	>TCGCTTGGTGCAGGTCGGGAACT	AT1G48410.2	2	522	138	138.0	55.91474702831352	16	484.1003297933497	5' TCGCTTGGTGCAGGTCGGGAACT '3 | |||||o||||| ||||||||| 3' CACTCCATCGAACTACGTCGAGCCCTTGACTA '5	4.0	-38.3	-47.9	0.7995824634655532	0.020938353806180365
22	>TTGAAGAGGACTTGGAATTTT	AT1G15125.1	0	263	60	60.0	24.310759577527623	44	1331.2759069317117	5' TTGAAGAGGACTTGGAATTTT '3 |||||||o||||||o||o| 3' TGCAGCAACTTCTTCTGAACTTTGACTCCTCA '5	4.0	-24.5	-31.3	0.7827476038338658	0.0028929586668087204
23	>TTGAAGAGGACTTGGAATTTT	AT1G66700.1	0	358	74	16.0	29.983270145617396	44	1331.2759069317117	5' TTGAAGAGGACTTGGAATTTT '3 |||||||||||||||||o|o 3' TTTAGTAACTTCTCCTGAACCTTGAGCTACAA '5	2.0	-31.4	-31.3	1.0031948881789137	7.818608287725182E-4
24	>TTGAAGAGGACTTGGAATTTT	AT3G44860.1	0	331	31	31.0	12.560559115055938	44	1331.2759069317117	5' TTGAAGAGGACTTGGAATTTT '3 |||||||oo||||||||o|o 3' CTTAGTAACTTCTTTTGAACCTTGAGCTAAGG '5	4.0	-26.0	-31.3	0.8306709265175719	0.002469134686023833
25	>ATGTGATACCTTTTCGGAAAGCCC	AT4G06477.1	2	3949	12	12.0	4.862151915505524	82	2481.014190190917	5' ATGTGATACCTTTTCGGAAAGCCC '3 |||||||||||||||||||||||| 3' GAACCGTACACTATGGAAAAGCCTTTCGGGTT '5	0.0	-42.4	-42.4	1.0	9.30286591144025E-4
26	>CTTAACCAAACTCTGATCT	AT5G47240.1	2	621	7	7.0	2.8362552840448894	6	181.53762367250613	5' CTTAACCAAACTCTGATCT '3 ||||||||||||o ||| 3' CCATTGAAATTGGTTTGAGGAAAGAAAGGGAA '5	3.5	-20.3	-28.9	0.7024221453287198	0.03669354728491636
27	>TTCCACAGCTTTCTTGAACTC	AT1G10120.1	0	1317	655	33.0	265.3924587213432	37	1119.482012647121	5' TTCCACAGCTTTCTTGAACTC '3 o||||||||||||||| o| 3' TTTAAGGAGGTGTCGAAAGAAC-AAGGTAACAC '5	4.0	-26.5	-35.4	0.748587570621469	0.006143648027797988
28	>TTCCACAGCTTTCTTGAACTC	AT1G60120.1	0	870	17	8.5	6.888048546966159	37	1119.482012647121	5' TTCCACAGCTTTCTTGAACTC '3 |||||||o||||||| |||| 3' TTATCCAAGGTGTTGAAAGAAGGTGAGCTCCA '5	3.0	-26.1	-35.4	0.7372881355932204	0.007718244818836872
29	>TTCCACAGCTTTCTTGAACTC	AT1G60140.1	2	2297	17	8.5	6.888048546966159	37	1119.482012647121	5' TTCCACAGCTTTCTTGAACTC '3 |||||||o||||||| |||| 3' TTATCCAAGGTGTTGAAAGAAGGTGAGTTCCA '5	3.0	-26.1	-35.4	0.7372881355932204	0.030297528094366255
30	>TTCCACAGCTTTCTTGAACTC	AT2G22840.1	0	792	4407	3094.0	1785.6252909694035	37	1119.482012647121	5' TTCCACA-GCTTTCTTGAACTC '3 ||||||| |||||||||||| 3' ACCGGAAGGTGTCCGAAAGAACTTGCTACCGC '5	3.0	-29.0	-35.4	0.8192090395480226	0.0043919776631407
31	>TTCCACAGCTTTCTTGAACTC	AT2G36400.1	0	757	1030	1030.0	417.3347060808908	37	1119.482012647121	5' TTCCACA-GCTTTCTTGAACTC '3 ||||||| |||||||||||| 3' CCTCAAAGGTGTCCGAAAGAACTTGCCAACGC '5	3.0	-29.0	-35.4	0.8192090395480226	0.005004681590084936
32	>TTCCACAGCTTTCTTGAACTC	AT2G45480.1	0	525	6	6.0	2.431075957752762	37	1119.482012647121	5' TTCCAC-AGCTTTCTTGAACTC '3 |||||| ||||||||||||| 3' CTTCTAAGGTGTTCGAAAGAACTTGCAAATGC '5	3.0	-29.0	-35.4	0.8192090395480226	0.0051662786173770625
33	>TTCCACAGCTTTCTTGAACTC	AT3G14110.3	0	774	310	310.0	125.60559115055938	37	1119.482012647121	5' TTCCACAGCTTTCTTGAACTC '3 ||||| |||| |||||||||| 3' CCGTTCAAGGTTTCGATAGAACTTGAGACATA '5	4.0	-25.9	-35.4	0.731638418079096	0.0121041352491853
34	>TTCCACAGCTTTCTTGAACTC	AT3G52910.1	0	753	14	14.0	5.672510568089779	37	1119.482012647121	5' TTCCACA-GCTTTCTTGAACTC '3 ||||||| |||||||||||| 3' CGCCAAAGGTGTCCGAAAGAACTTGCCAAAGA '5	3.0	-29.0	-35.4	0.8192090395480226	0.005466334360735403
35	>TTCCACAGCTTTCTTGAACTC	AT4G37740.1	0	921	3102	2063.0	1256.866270158178	37	1119.482012647121	5' TTCCACA-GCTTTCTTGAACTC '3 ||||||| |||||||||||| 3' ACCTGAAGGTGTCCGAAAGAACTTGCTACTGC '5	3.0	-29.0	-35.4	0.8192090395480226	0.004191767589654227
36	>TTCCACAGCTTTCTTGAACTC	AT5G01370.1	0	636	2	2.0	0.810358652584254	37	1119.482012647121	5' TTCCACAGCTTTCTTGAACTC '3 |||||||o|o||||o||||o 3' CCTTAGAAGGTGTTGGAAGAGCTTGGAAAATC '5	4.0	-30.2	-35.4	0.8531073446327684	0.008742378836486542
37	>CGAAGCTGCCAGCATGATCTGG	AT5G37020.1	2	2381	9	9.0	3.646613936629143	17	514.356600405434	5' CGAAGCTGCCAGCATGATCTGG '3 | ||||||||||| ||||||oo 3' TGCTTATGG-TTCGACGGTCGGACTAGATTCCCC '5	3.0	-31.4	-44.3	0.708803611738149	0.0017734266671325383
38	>TCAATGCATTGAAAGTGACTTTC	AT1G62590.1	0	1050	86	21.5	34.845422061122925	6	181.53762367250613	5' TCAATGCATTGAAAGTGACTTTC '3 ||||||||||||| |||||| 3' GTAGCTAGTTACGTAACTTGCACTGA-TTTAAT '5	4.0	-26.7	-35.1	0.7606837606837606	0.0022789416226981496
39	>TCAATGCATTGAAAGTGACTTTC	AT1G63150.1	0	997	86	21.5	34.845422061122925	6	181.53762367250613	5' TCAATGCATTGAAAGTGACTTTC '3 ||||||||||||||||o|| o 3' GTAGCTAGTTACGTAACTTTCATTGTTGTAAC '5	4.0	-27.8	-35.1	0.792022792022792	0.0024618402623082236
40	>TCAATGCATTGAAAGTGACTTTC	AT1G63330.1	0	775	86	21.5	34.845422061122925	6	181.53762367250613	5' TCAATGCATTGAAAGTGACTTTC '3 ||||||||||||| |||||| 3' GTAGCTAGTTACGTAACTTGCACTGA-TTTAAT '5	4.0	-26.7	-35.1	0.7606837606837606	0.0030084214045150715
41	>TCAATGCATTGAAAGTGACTTTC	AT1G63400.1	2	1000	26	26.0	10.534662483595302	6	181.53762367250613	5' TCAATGCATTGAAAGTGACTTTC '3 ||||||| |||||||||||| | 3' GTAGTTAGTTACGCAACTTTCACTGA-TGTAAA '5	4.0	-26.5	-35.1	0.7549857549857549	0.03734712466996659
42	>TCAATGCATTGAAAGTGACTTTC	AT5G41170.1	0	892	86	21.5	34.845422061122925	6	181.53762367250613	5' TCAATGCATTGAAAGTGACTTTC '3 |||||||||||||||||| || | 3' GTAGCTAGTTACGTAACTTTCACT-AATGTAGT '5	2.0	-26.7	-35.1	0.7606837606837606	4.810004810005264E-4
43	>TTCGTGATTTGGGCTATATTACG	AT4G06477.1	3	3828	3	3.0	1.215537978876381	29	877.4318477504463	5' TTCGTGATTTGGGCTATATTACG '3 ||||||||||| o|||||||||| 3' CCGTAAAAGCACTAAACATGATATAATGCCTG '5	3.0	-27.9	-36.6	0.7622950819672131	0.0023258517866088235
44	>ACAGCTCTTTCTAACAACTTTCTT	AT3G16800.2	3	1123	3	3.0	1.215537978876381	13	393.3315179570966	5' ACAGCTCTTTCTAACAACTTTCTT '3 ||||||||o|||| ||| |o|||| 3' TCGCAGTGTCGAGAGAGATGGTT-AGAGAAACG '5	3.5	-26.2	-36.5	0.7178082191780821	0.023406962397633735
45	>TTGACAGAAGATAGAGAGCACTT	AT1G27360.1	2	1264	52	52.0	21.069324967190603	1944	58818.190069891985	5' TTGACAGAAGATAGAGAGCACTT '3 ||||||||||| ||||||||| 3' TTCTCCAACTGTCTTCTCTCTCTCGTGCCACC '5	4.0	-33.4	-38.8	0.8608247422680413	0.0033647344978398053
46	>TTGACAGAAGATAGAGAGCACTT	AT1G27370.1	2	2379	147	34.0	59.56136096494267	1944	58818.190069891985	5' TTGACAGAAGATAGAGAGCACT-T '3 ||||||||||| |||||||||| | 3' TTCATCAACTGTCTTCTCTCTCTCGTGACAATC '5	3.0	-34.2	-38.8	0.8814432989690723	0.0011085107323001164
47	>TTGACAGAAGATAGAGAGCACTT	AT2G42200.1	1	948	16	16.0	6.482869220674032	1944	58818.190069891985	5' TTGACAGAAGATAGAGAGCACTT '3 ||||||||||| ||||||||| 3' CACCTAAACTGTCTTCTCTCTCTCGTGTCAAA '5	4.0	-33.2	-38.8	0.8556701030927837	0.0067294506408071
48	>TTGACAGAAGATAGAGAGCACTT	AT3G57920.1	0	856	24	24.0	9.724303831011047	1944	58818.190069891985	5' TTGACAGAAGATAGAGAGCACTT '3 ||||||||||| ||||||||| 3' TACTCAAACTGTCTTCTCTCTCTCGTGTCGAA '5	4.0	-33.2	-38.8	0.8556701030927837	0.003679171873063769
49	>TTGACAGAAGATAGAGAGCACTT	AT5G43270.2	0	1160	981	53.5	397.4809190925766	1944	58818.190069891985	5' TTGACAGAAGATAGAGAGCACTT '3 ||||||||||| |||||||||o 3' AACTTAAACTGTCTTCTCTCTCTCGTGGTAGT '5	3.5	-34.1	-38.8	0.8788659793814434	0.0012488291008001529
50	>ACGAATTCAGACTGTGAAACT	AT4G11560.1	3	1854	2	2.0	0.810358652584254	34	1028.713200810868	5' ACGAATTCAGACTGTGAAACT '3 |||||||||||o |||||| 3' GGGTCAAGCTTAAGTCTGGG-CTTTGAGATTTG '5	4.0	-24.8	-33.0	0.7515151515151516	0.035658960937759
51	>CAAAGGCACGTGTCGTTGGC	AT5G03280.1	3	4181	2	2.0	0.810358652584254	13	393.3315179570966	5' CAAAGGCAC-GTGTCGTTGGC '3 ||||o|||| |||||o|||| 3' CTTCCGTTTTCGTGCCACAGTAACCACAGGCG '5	3.5	-28.8	-38.5	0.7480519480519481	0.0409814369820497
52	>TCAATGCATTGAAAGTGACT	AT1G62590.1	0	1050	86	21.5	34.845422061122925	45	1361.532177543796	5' TCAATGCATTGAAAGTGACT '3 ||||||||||||| |||||| 3' GTAGCTAGTTACGTAACTTGCACTGATTTAAT '5	1.0	-26.2	-30.4	0.861842105263158	9.122006366881763E-4
53	>TCAATGCATTGAAAGTGACT	AT1G62914.1	2	979	141	35.25	57.13028500718991	45	1361.532177543796	5' TCAATGCATTGAAAGTGACT '3 ||||||| o||||||||||| 3' GTAGTTAGTTACGCGACTTTCACTGATTTAAA '5	3.0	-26.4	-30.4	0.868421052631579	0.022740648416730735
54	>TCAATGCATTGAAAGTGACT	AT1G63150.1	0	997	86	21.5	34.845422061122925	45	1361.532177543796	5' TCAATGCATTGAAAGTGACT '3 ||||||||||||||||o|| 3' GTAGCTAGTTACGTAACTTTCATTGTTGTAAC '5	1.5	-27.8	-30.4	0.9144736842105263	0.0014778322730591986
55	>TCAATGCATTGAAAGTGACT	AT1G63330.1	0	775	86	21.5	34.845422061122925	45	1361.532177543796	5' TCAATGCATTGAAAGTGACT '3 ||||||||||||| |||||| 3' GTAGCTAGTTACGTAACTTGCACTGATTTAAT '5	1.0	-26.2	-30.4	0.861842105263158	0.0012044563797357632
56	>TCAATGCATTGAAAGTGACT	AT1G63400.1	2	1000	26	26.0	10.534662483595302	45	1361.532177543796	5' TCAATGCATTGAAAGTGACT '3 ||||||| |||||||||||| 3' GTAGTTAGTTACGCAACTTTCACTGATGTAAA '5	2.0	-26.0	-30.4	0.8552631578947368	0.029990986380544316
57	>TCAATGCATTGAAAGTGACT	AT5G41170.1	0	892	86	21.5	34.845422061122925	45	1361.532177543796	5' TCAATGCATTGAAAGTGA-CT '3 |||||||||||||||||| 3' GTAGCTAGTTACGTAACTTTCACTAATGTAGT '5	3.0	-26.7	-30.4	0.8782894736842105	0.004320684657543317
58	>TGGGAACGGCTCTCTCGGG	AT2G25910.2	3	1204	2	2.0	0.810358652584254	37	1119.482012647121	5' TGGGAACGGCTCTCTCGGG '3 ||| |||o|||||||||| 3' AACTTCTCCCCTGCTGAGAGAGCCCAGGCATG '5	4.0	-33.6	-41.2	0.8155339805825242	0.01854646205208732
59	>GAAGCCTGTAATCCCTCTAAACC	AT2G05130.1	3	160	3	1.5	1.215537978876381	5	151.28135306042176	5' GAAGCCTGTAATCCCTCTAAACC '3 ||||||o|||||||| ||| ||| 3' ACCCGGCTTCGGGCATTAGGGTGATCTGGCTT '5	3.0	-33.1	-41.9	0.7899761336515514	0.0020547951618746785
60	>AAAGACTAATCGAACCATCT	AT4G30920.1	2	550	5	2.5	2.025896631460635	11	332.8189767329279	5' AAAGACTAATCGAACCATCT '3 |||||o||||o||||| || 3' TAAAAGGTTCTGGTTAGTTTGGTTGAGCGAAT '5	4.0	-23.6	-30.1	0.7840531561461794	0.031558234583614175
61	>TTGAAGAGGACTTGGAATTTTC	AT1G66700.1	0	358	74	16.0	29.983270145617396	11	332.8189767329279	5' TTGAAGAGGACTTGGAATTTTC '3 |||||||||||||||||o|o 3' TTTAGTAACTTCTCCTGAACCTTGAGCTACAA '5	3.0	-31.4	-34.2	0.9181286549707601	7.818608287725182E-4
62	>TCTATCTCTTTCTCTGGTTATAAC	AT3G06510.2	2	2040	5	5.0	2.025896631460635	5	151.28135306042176	5' TCTATCTCTTTCTCTGGTTATAAC '3 ||||o||||||||||o||o| || 3' TAAAGAAGATGGAGAAAGAGATCAGT-TTCCCA '5	4.0	-29.2	-37.4	0.7807486631016043	0.03565221723491552
63	>TGAAGCTGCCAGCATGATCTC	AT1G30330.2	0	3247	178	58.0	72.1219200799986	19	574.8691416296028	5' TGAAGCTGCCAGCATGATCTC '3 ||||||||||| ||||||| 3' TGTTTATGTTCGACGGTCGGACTAGAGTGTCC '5	4.0	-32.8	-40.5	0.8098765432098765	5.252790454368661E-4
64	>TGAAGCTGCCAGCATGATCTC	AT5G37020.1	2	2381	9	9.0	3.646613936629143	19	574.8691416296028	5' TG-AAGCTGCCAGCATGATCTC '3 |o ||||||||||| |||||| 3' TGCTTATGTTCGACGGTCGGACTAGATTCCCC '5	4.0	-30.0	-40.5	0.7407407407407407	0.0035437082921213614
65	>ATTATTCTATTCCACCTCTTAG	AT4G31530.2	2	533	6	6.0	2.431075957752762	10	302.56270612084353	5' ATTATTCTATTCCACCTCTTAG '3 || ||| |||||||||||||| 3' CCTCACAAAAGAAG-TAAGGTGGAGAATCTTCC '5	4.0	-24.5	-32.7	0.7492354740061161	0.040833332756073926
66	>TTTGCATATACTCGAATACC	AT1G62670.1	2	1471	7	2.3333333333333335	2.8362552840448894	29	877.4318477504463	5' TTTGCATATACTCGAATAC-C '3 |||||| |||||||||||| 3' ATGAGGAAACGTCTATGAGCTTATGTTTGGTAA '5	4.0	-23.2	-30.0	0.7733333333333333	0.019062182950384643
67	>TTTGCATATACTCGAATACC	AT1G62930.1	2	1468	90	40.0	36.46613936629143	29	877.4318477504463	5' TTTGCATATACTCGAATACC '3 |||||| ||||||||||||| 3' ATGAGAAAACGTCTATGAGCTTATGGTGGTTA '5	2.0	-25.7	-30.0	0.8566666666666667	0.012168885142594177
68	>TTTGCATATACTCGAATACC	AT1G63080.1	2	1511	90	40.0	36.46613936629143	29	877.4318477504463	5' TTTGCATATACTCGAATAC-C '3 |||||| |||||||||||| 3' ATGAGAAAACGTCTATGAGCTTATGTTTGGTAA '5	4.0	-23.2	-30.0	0.7733333333333333	0.009438939593347073
69	>TTTGCATATACTCGAATACC	AT1G63400.1	2	1483	7	2.3333333333333335	2.8362552840448894	29	877.4318477504463	5' TTTGCATATACTCGAATAC-C '3 |||||| |||||||||||| 3' ATGAGGAAACGTCTATGAGCTTATGTTTGGTAA '5	4.0	-23.2	-30.0	0.7733333333333333	0.04464747711639849
70	>TTTGCATATACTCGAATACC	AT2G39681.1	3	639	6	6.0	2.431075957752762	29	877.4318477504463	5' TTTGCATATACTCGAATACC '3 |||||||||||||||||||| 3' ATGAGAAAACGTATATGAGCTTATGGATATAC '5	0.0	-30.0	-30.0	1.0	0.03748894782058487
71	>GTGGTCTAGTGGTAGAATA	AT3G47000.1	3	1254	2	2.0	0.810358652584254	31	937.944388974615	5' GTGGTCTAGTGGTAGAATA '3 |o|o||||||||o|||| | 3' TCGCAACGCTAGATCACCGTCTT-TTGCCAAATA '5	4.0	-27.2	-32.0	0.85	0.028803554838518153
72	>GTGGTCTAGTGGTAGAATA	AT5G57340.2	3	1254	2	2.0	0.810358652584254	31	937.944388974615	5' GTGGTC-TAGTGGTAGAATA '3 |||||| ||||o||||| | 3' AACAGCACCAGTATCATCATCTACTTCTTCTG '5	4.0	-23.9	-32.0	0.746875	0.03137469867824538
73	>TTTGGATTGAAGGGAGCTCTA	AT2G34010.1	0	449	343	343.0	138.97650891819956	64098	1939366.433693383	5' TTTGGATTGAAGGGAGCTCTA '3 ||||| |||||||| |||||| 3' TTCTAGAAACCAAACTTCCCCCGAGATACTTA '5	3.0	-27.0	-36.5	0.7397260273972602	0.001664585645739347
74	>TTTGGATTGAAGGGAGCTCTA	AT3G11440.1	0	1166	296	196.5	119.93308058246959	64098	1939366.433693383	5' TTTGGATTGAAGGGAGCTCTA '3 ||||| ||||||||||||o| 3' GACTTATAACCTTACTTCCCTCGAGGTCGAAG '5	3.5	-32.8	-36.5	0.8986301369863013	0.002003505506815162
75	>TTTGGATTGAAGGGAGCTCTA	AT4G15530.5	1	915	9	9.0	3.646613936629143	64098	1939366.433693383	5' TTTGGAT-TGAAGGGAGCTCTA '3 ||||||| ||||||o|o|||| 3' CGAAGAAACCTAGACTTCCTTTGAGAACTGGG '5	3.0	-28.1	-36.5	0.7698630136986302	0.0013665869490946392
76	>TTTGGATTGAAGGGAGCTCTA	AT5G06100.2	2	1172	202	102.5	81.84622391100964	64098	1939366.433693383	5' TTTGGATTGAAGGGAGCTCTA '3 ||||| ||||||||||||o| 3' GACTTATAACCTTACTTCCCTCGAGGTCGAAG '5	3.5	-32.8	-36.5	0.8986301369863013	0.011342040368021222
77	>ATTCCACAGCTTTCTTGAACTG	AT4G37740.1	3	922	6	6.0	2.431075957752762	15	453.8440591812653	5' ATTCCACA-GCTTTCTTGAACTG '3 ||||||| |||||||||||| o 3' AACCTGAAGGTGTCCGAAAGAACTTGCTACTG '5	3.5	-29.7	-36.1	0.8227146814404431	0.018810541805339587
78	>TGGTAGAAACATAGGTCTTTT	AT1G50480.1	2	1963	6	6.0	2.431075957752762	5	151.28135306042176	5' TGGTAGAAACATAGGTCTTTT '3 | ||||||||| ||||||| | 3' AGTTAGAGCATCTTTGT-TCCAGAACATCCTTC '5	4.0	-22.8	-31.6	0.7215189873417721	0.03157156196710642
79	>TTAGAGTTGTGAATGTAAAGG	AT1G63150.1	3	577	4	1.3333333333333333	1.620717305168508	60	1815.3762367250613	5' TTAGAGTTGTGAATGTAAAGG '3 ||||||||||||||||||||| 3' GTACTTAATCTCAACACTTACATTTCCATAGT '5	0.0	-31.0	-31.0	1.0	0.022542770996591077
80	>TAGCCAAGGATGACTTGCCTT	AT1G17590.1	0	1243	85	85.0	34.4402427348308	7	211.79389428459046	5' TAGCCAAGGATGACTTGCCTT '3 o||||||||||||||| |||| 3' TTCATCGTCGGTTCCTACTGAAGGGAAAAAAA '5	1.5	-34.0	-38.4	0.8854166666666667	0.0013961603882525209
81	>TAGCCAAGGATGACTTGCCTT	AT1G54160.1	0	1295	67	67.0	27.147014861572508	7	211.79389428459046	5' TAGCCAAGGATGACTTGCCTT '3 |||||||||||||||| || | 3' GTATTCATCGGTTCCTACTGAAGGGCAGTACA '5	2.0	-33.2	-38.4	0.8645833333333335	0.0020790014126825795
82	>TAGCCAAGGATGACTTGCCTT	AT1G72830.2	0	1503	171	171.0	69.28566479595372	7	211.79389428459046	5' TAGCCAAGGATGACTTGCCTT '3 |||||||||||||||| ||o| 3' ATCATCATCGGTTCCTACTGAAGGGGAAGAAC '5	1.5	-34.1	-38.4	0.8880208333333334	0.0011979633545988744
83	>TAGCCAAGGATGACTTGCCTT	AT3G05690.1	0	1194	118	118.0	47.81116050247099	7	211.79389428459046	5' T-AGCCAAGGATGACTTGCCTT '3 | ||||||o||||| |||||| 3' CTCTTAACTCGGTTTCTACTAAACGGACAAGTG '5	4.0	-28.4	-38.4	0.7395833333333334	0.0034578113479459827
84	>TAGCCAAGGATGACTTGCCTT	AT5G06510.1	0	1078	130	130.0	52.673312417976504	7	211.79389428459046	5' T-AGCCAAGGATGACTTGCCTT '3 | ||||||o||||| |||||| 3' TTCGTAACTCGGTTTCTACTAAACGGACAAATG '5	4.0	-28.4	-38.4	0.7395833333333334	0.003720233968468767
85	>AAGTAACGTCCTCTCAAACCCGTC	AT2G12440.1	3	4643	2	2.0	0.810358652584254	7	211.79389428459046	5' AAGTAACGTCCTCTCAAACCCGTC '3 |||||||||||| ||||||||||| 3' CAATAATTCATTGCAGGACAGTTTGGGCAGGA '5	2.0	-37.6	-44.0	0.8545454545454546	3.104144032283207E-4
86	>TGACAGAAGAGAGTGAGCACTT	AT1G27360.1	0	1263	201	18.0	81.44104458471753	46	1391.7884481558804	5' TGACAGAAGAGAGTGAGCACTT '3 ||||||||||||| |||||| 3' TCTCCAACTGTCTTCTCTCTCTCGTGCCACCT '5	3.0	-34.4	-39.7	0.8664987405541561	0.0053781384653197595
87	>TGACAGAAGAGAGTGAGCACTT	AT1G27370.1	0	2378	180	180.0	72.93227873258286	46	1391.7884481558804	5' TGACAGAAGAGAGTGAGCACT-T '3 ||||||||||||| ||||||| | 3' TCATCAACTGTCTTCTCTCTCTCGTGACAATCT '5	2.0	-35.2	-39.7	0.8866498740554156	3.694126339121029E-4
88	>TGACAGAAGAGAGTGAGCACTT	AT1G69170.1	0	1307	79	79.0	32.009166777078036	46	1391.7884481558804	5' TGACAGAAGAGAGTGAGCACTT '3 ||||||||||||| |||||| 3' GACTCGACTGTCTTCTCTCTCTCGTGCTCATC '5	3.0	-34.4	-39.7	0.8664987405541561	0.004413786034188849
89	>TGACAGAAGAGAGTGAGCACTT	AT2G33810.1	0	797	296	296.0	119.93308058246959	46	1391.7884481558804	5' TGACAGAAGAGAGTGAGCA-CTT '3 ||||||||||||||o|||| o 3' TCTCTGACTGTCTTCTCTCATTCGTTTCGGAC '5	4.0	-33.0	-39.7	0.8312342569269521	0.009326357790084838
90	>TGACAGAAGAGAGTGAGCACTT	AT2G42200.1	1	947	16	16.0	6.482869220674032	46	1391.7884481558804	5' TGACAGAAGAGAGTGAGCACTT '3 ||||||||||||| |||||| 3' ACCTAAACTGTCTTCTCTCTCTCGTGTCAAAC '5	3.0	-34.2	-39.7	0.8614609571788413	0.010745364432579119
91	>TGACAGAAGAGAGTGAGCACTT	AT3G57920.1	3	855	8	8.0	3.241434610337016	46	1391.7884481558804	5' TGACAGAAGAGAGTGAGCACTT '3 ||||||||||||| |||||| 3' ACTCAAACTGTCTTCTCTCTCTCGTGTCGAAC '5	3.0	-34.2	-39.7	0.8614609571788413	0.011730072096764355
92	>TGACAGAAGAGAGTGAGCACTT	AT5G43270.2	2	1159	325	93.0	131.68328104494128	46	1391.7884481558804	5' TGACAGAAGAGAGTGAGCACTT '3 ||||||||||||| ||||||o 3' ACTTAAACTGTCTTCTCTCTCTCGTGGTAGTT '5	2.5	-35.1	-39.7	0.8841309823677581	0.006233234321223469
93	>TGACAGAAGAGAGTGAGCACTT	AT5G50570.1	2	1112	102	51.0	41.32829128179696	46	1391.7884481558804	5' TGACAGAAGAGAGTGAGCACTT '3 ||||||||||||| |||||| 3' CCTCCTACTGTCTTCTCTCTCTCGTGTTAGTC '5	3.0	-34.2	-39.7	0.8614609571788413	0.009075380921835352
94	>TGACAGAAGAGAGTGAGCACTT	AT5G50670.1	2	1112	102	51.0	41.32829128179696	46	1391.7884481558804	5' TGACAGAAGAGAGTGAGCACTT '3 ||||||||||||| |||||| 3' CCTCCTACTGTCTTCTCTCTCTCGTGTTAGTC '5	3.0	-34.2	-39.7	0.8614609571788413	0.010781572701270337
95	>AAGTAACGTCCTGCCAAACTCGCC	AT2G12440.1	3	4643	2	2.0	0.810358652584254	16	484.1003297933497	5' AAGTAACGTCCTGCCAAACTCG-CC '3 ||||||||||||| |||||o|| || 3' CAATAATTCATTGCAGGACAGTTTGGGCAGGA '5	2.5	-33.6	-45.9	0.7320261437908497	3.104144032283207E-4
96	>CCGTCCAAGGCTAAATACG	AT2G25850.2	3	2840	3	3.0	1.215537978876381	710	21481.95213457989	5' CCGTCCAAGGCTAAATACG '3 |||||||o|| |||o||o 3' ACAGCCAGCAGGTTTCG-TTTGTGTGATCCCAA '5	4.0	-23.5	-33.5	0.7014925373134329	0.031837979458495314
97	>AAGTAACGTCCTGTCAAACCCCTC	AT2G12440.1	3	4643	2	2.0	0.810358652584254	10	302.56270612084353	5' AAGTAACGTCCTGTCAAACCCCTC '3 ||||||||||||||||||||| || 3' CAATAATTCATTGCAGGACAGTTTGGGCAGGA '5	1.0	-38.0	-44.6	0.852017937219731	3.104144032283207E-4
98	>TTCTAAGTCCAACATAGCGTAT	AT5G18040.1	2	686	7	7.0	2.8362552840448894	29	877.4318477504463	5' TTCTAAGTCCAACATAGCGTAT '3 oo|||||||||||||||||| 3' ACTGTAGGGATTCAGGTTGTATCGCACTAAGG '5	3.5	-32.3	-34.8	0.9281609195402298	0.004734851025214537
99	>CACAGGTGGTGCATGGCTGTC	AT1G28380.1	2	1762	8	8.0	3.241434610337016	15	453.8440591812653	5' CACAGGTGGTGCATGGCTGTC '3 ||||||o|||| |||||o || 3' ACCAAAGTGTCCGCCAC-TACCGGGAGATCCTA '5	3.5	-33.1	-43.8	0.7557077625570777	0.035293555959517664
100	>TTCTAAGTCCAACATAGCGTA	AT5G18040.1	2	686	7	7.0	2.8362552840448894	2933	88741.64170524341	5' TTCTAAGTCCAACATAGCGTA '3 oo|||||||||||||||||| 3' ACTGTAGGGATTCAGGTTGTATCGCACTAAGG '5	2.5	-32.3	-33.7	0.9584569732937683	0.004734851025214537
101	>AAGTAACTGTATTAGCAACTG	AT1G12300.1	3	1360	2	1.0	0.810358652584254	10	302.56270612084353	5' AAGTAACTGTATTAGCAACTG '3 ||||||||||||o |||||oo 3' ACAATATTCATTGACATAGACGTTGGTGAGGA '5	3.0	-23.9	-30.9	0.7734627831715211	0.004926098964892822
102	>AAGTAACTGTATTAGCAACTG	AT1G12775.1	3	1312	2	1.0	0.810358652584254	10	302.56270612084353	5' AAGTAACTGTATTAGCAA-CTG '3 |||||||||||||||||| | 3' ACAATATTCATTGACATAATCGTTAGTGAGGA '5	3.0	-24.6	-30.9	0.796116504854369	0.017341030251701528
103	>AAGTAACTGTATTAGCAACTG	AT1G63230.1	3	1241	5	2.5	2.025896631460635	10	302.56270612084353	5' AAGTAACTGTATTAGCAACTG '3 ||||||||||||||||||| o 3' ATCACATTCATTGACATAATCGTTGTTAAGGA '5	1.5	-27.9	-30.9	0.9029126213592233	0.011554392814783654
104	>AAGTAACTGTATTAGCAACTG	AT1G63630.1	3	553	5	2.5	2.025896631460635	10	302.56270612084353	5' AAGTAACTGTATTAGCAACTG '3 ||||||||||||||||||||o 3' ATCACATTCATTGACATAATCGTTGATAAGGA '5	0.5	-29.3	-30.9	0.9482200647249192	0.01058891612552193
105	>AAGTAACTGTATTAGCAACTG	AT5G64320.1	0	1597	3	3.0	1.215537978876381	10	302.56270612084353	5' AAGTAACTGTATTAGCAACTG '3 ||||||| ||||||||||| o 3' ACAACATTCATTGTCATAATCGTTGTTGTGGA '5	3.5	-23.3	-30.9	0.7540453074433657	0.0027366009599500973
106	>GACGTAGTCAACGCGAGCTGA	AT2G01010.1	2	1615	211	105.5	85.4928378476388	6	181.53762367250613	5' GACGTAGTCAACGCGAGCTGA '3 ||||||||||||||||||||| 3' CCGTCCCTGCATCAGTTGCGCTCGACTACTGA '5	0.0	-40.5	-40.5	1.0	0.024461426997437807
107	>GACGTAGTCAACGCGAGCTGA	AT3G41768.1	2	1615	211	105.5	85.4928378476388	6	181.53762367250613	5' GACGTAGTCAACGCGAGCTGA '3 ||||||||||||||||||||| 3' CCGTCCCTGCATCAGTTGCGCTCGACTACTGA '5	0.0	-40.5	-40.5	1.0	0.024461426997437807
108	>TTCACGGCCGGCTTCTTAGAG	AT3G62720.1	3	1479	3	3.0	1.215537978876381	14	423.58778856918093	5' TTCACG-GCCGGCTTCTTAGAG '3 |||||| |||||||o|o || | 3' ACCCAAAGTGCGCGGCCGAGGGTTCGCTAAAT '5	4.0	-29.3	-40.9	0.7163814180929096	0.011290826359218409
109	>ATCAAGATCCATCTTACTCT	AT1G62860.1	3	1502	4	4.0	1.620717305168508	11	332.8189767329279	5' ATCAAGATCCATCTTACT-CT '3 |||||||||||||||||| | 3' TCGTCATAGTTCTAGGTAGAATGAAAAGACCT '5	2.0	-27.6	-31.4	0.8789808917197454	0.005598436247439831
110	>GGCATGTGATACCTTTTCGGAAA	AT4G06477.1	3	3952	2	2.0	0.810358652584254	13	393.3315179570966	5' GGCATGTGATACCTTTTCGGAAA '3 ||||||||||||||||||||||| 3' TTTGAACCGTACACTATGGAAAAGCCTTTCGG '5	0.0	-39.2	-39.2	1.0	0.0023258517866088235
111	>TGGAGAAGCAGGGCACGTGC	AT1G56010.2	0	813	2586	2185.0	1047.7937377914404	252	7624.580194245257	5' TGGAGAAGCAGGGCACGTGC '3 ||||||||||||| |||||| 3' TGTTTAACCTCTTCGTCCCATGCACGAGTAAC '5	1.0	-36.0	-42.7	0.8430913348946135	7.283321194464509E-4
112	>TGGAGAAGCAGGGCACGTGC	AT3G12977.1	0	728	3	3.0	1.215537978876381	252	7624.580194245257	5' TGGAGAAGCAGGGCACGTGC '3 ||||||||||||| ||o||| 3' TTAATAACCTCTTCGTCCCATGTACGACTAAC '5	1.5	-34.2	-42.7	0.8009367681498829	0.0038665976982986683
113	>TGGAGAAGCAGGGCACGTGC	AT5G07680.1	0	854	4	4.0	1.620717305168508	252	7624.580194245257	5' TGGAGAAGCAGGGCACGTGC '3 ||||||||||||||||||o 3' GAACCAACCTCTTCGTCCCGTGCATTTGACCA '5	1.5	-38.4	-42.7	0.8992974238875877	0.002970662635079724
114	>TGGAGAAGCAGGGCACGTGC	AT5G39610.1	0	781	155	155.0	62.80279557527969	252	7624.580194245257	5' TGGAGAAGCAGGGCACGTGC '3 o||||||||||| |||||| 3' GAACCAGCCTCTTCGTCCAGTGCACTCTGCTG '5	3.5	-32.5	-42.7	0.7611241217798594	0.0042771536926355935
115	>TGGAGAAGCAGGGCACGTGC	AT5G61430.1	0	851	6	6.0	2.431075957752762	252	7624.580194245257	5' TGGAGAAGCAGGGCACGTGC '3 ||||||||||||||||||o 3' AAACCAACCTCTTCGTCCCGTGCATCTGGCCA '5	1.5	-38.4	-42.7	0.8992974238875877	0.0028439370557459265
116	>TCCCAAATGTAGACAAAGCA	AT1G62860.1	2	425	9	9.0	3.646613936629143	32127	972043.205954434	5' TCCCAAATGTAGACAAAGCA '3 | |||||||||||||||||| 3' ACTAGAACGGTTTACATCTGTTTCGTTTCCTG '5	2.0	-28.2	-32.7	0.8623853211009174	0.0012927312278219194
117	>TTAGATTCACGCACAAACTT	AT1G31280.1	0	3233	456	456.0	184.7617727892099	17	514.356600405434	5' TTAGATTCACGCACAAACTT '3 |||||||||||||||||||o 3' TGGGTTAATCTAAGTGCGTGTTTGAGGAAAGA '5	0.5	-30.0	-29.6	1.0135135135135134	3.009328919650889E-4
118	>AAATAACGTCCTGCCAAACTCGTC	AT2G12440.1	3	4643	2	2.0	0.810358652584254	8	242.05016489667486	5' AAA-TAACGTCCTGCCAAACTCGTC '3 || |||||||||| |||||o|||| 3' CAATAATTCATTGCAGGACAGTTTGGGCAGGA '5	3.5	-31.1	-41.5	0.7493975903614458	3.104144032283207E-4
119	>TCCCAAATGTAGACAAAGCACC	AT1G62860.1	2	425	9	9.0	3.646613936629143	11	332.8189767329279	5' TCCCAAATGTAGACAAAGCACC '3 |||||||||||||||||| 3' ACTAGAACC-GGTTTACATCTGTTTCGTTTCCTG '5	4.0	-28.9	-38.7	0.7467700258397932	0.0012927312278219194
120	>TTGACAGAAGAGAGTGAGCACC	AT1G27360.1	2	1264	52	52.0	21.069324967190603	30	907.6881183625306	5' TTGACAGAAGAGAGTGAGCAC-C '3 |||||||||||||| |||||| 3' TTCTCCAACTGTCTTCTCTCTCTCGTGCCCACC '5	3.0	-35.1	-41.5	0.8457831325301205	0.006048368830235407
121	>TTGACAGAAGAGAGTGAGCACC	AT1G27370.1	2	2379	147	34.0	59.56136096494267	30	907.6881183625306	5' TTGACAGAAGAGAGTGAGCAC-C '3 |||||||||||||| |||||| 3' TTCATCAACTGTCTTCTCTCTCTCGTGACCATC '5	3.0	-35.0	-41.5	0.8433734939759037	0.009932474162311467
122	>TTGACAGAAGAGAGTGAGCACC	AT1G69170.1	3	1308	24	24.0	9.724303831011047	30	907.6881183625306	5' TTGACAGAAGAGAGTGAGCACC '3 o||||||||||||| |||||| 3' TGACTCGACTGTCTTCTCTCTCTCGTGCTCAT '5	2.5	-35.1	-41.5	0.8457831325301205	0.0011052776165850764
123	>TTGACAGAAGAGAGTGAGCACC	AT2G33810.1	2	798	27	27.0	10.93984180988743	30	907.6881183625306	5' TTGACAGAAGAGAGTGAGCACC '3 o||||||||||||||o|||| 3' TTCTCTGACTGTCTTCTCTCATTCGTTTCGGA '5	3.0	-34.0	-41.5	0.8192771084337349	0.009316713350254857
124	>TTGACAGAAGAGAGTGAGCACC	AT2G42200.1	1	948	16	16.0	6.482869220674032	30	907.6881183625306	5' TTGACAGAAGAGAGTGAGCAC-C '3 |||||||||||||| |||||| 3' CACCTAAACTGTCTTCTCTCTCTCGTGTCCAAA '5	3.0	-34.8	-41.5	0.8385542168674698	0.012080390931730745
125	>TTGACAGAAGAGAGTGAGCACC	AT3G57920.1	0	856	24	24.0	9.724303831011047	30	907.6881183625306	5' TTGACAGAAGAGAGTGAGCAC-C '3 |||||||||||||| |||||| 3' TACTCAAACTGTCTTCTCTCTCTCGTGTCCGAA '5	3.0	-34.8	-41.5	0.8385542168674698	0.006612760838273446
126	>TTGACAGAAGAGAGTGAGCACC	AT5G43270.2	0	1160	981	53.5	397.4809190925766	30	907.6881183625306	5' TTGACAGAAGAGAGTGAGCACC '3 |||||||||||||| ||||||| 3' AACTTAAACTGTCTTCTCTCTCTCGTGGTAGT '5	1.0	-37.3	-41.5	0.8987951807228916	6.246096189881367E-4
127	>TTGACAGAAGAGAGTGAGCACC	AT5G50570.1	0	1113	209	104.5	84.68247919505454	30	907.6881183625306	5' TTGACAGAAGAGAGTGAGCACC '3 ||||||||||||| |||||| 3' TCCTCCTACTGTCTTCTCTCTCTCGTGTTAGT '5	3.0	-34.6	-41.5	0.8337349397590362	0.005113625329865146
128	>TTGACAGAAGAGAGTGAGCACC	AT5G50670.1	0	1113	209	104.5	84.68247919505454	30	907.6881183625306	5' TTGACAGAAGAGAGTGAGCACC '3 ||||||||||||| |||||| 3' TCCTCCTACTGTCTTCTCTCTCTCGTGTTAGT '5	3.0	-34.6	-41.5	0.8337349397590362	0.00607695648983797
129	>TTGAAGAGGACTTGGAACTTCGT	AT1G66700.1	0	358	74	16.0	29.983270145617396	9	272.3064355087592	5' TTGAAGAGGACTTGGAACTTCGT '3 ||||||||||||||||||| || 3' TTTAGTAACTTCTCCTGAACCTTGA-GCTACAA '5	2.0	-34.2	-39.7	0.8614609571788413	7.818608287725182E-4
130	>TTGAAGAGGACTTGGAACTTCGT	AT3G44860.1	0	331	31	31.0	12.560559115055938	9	272.3064355087592	5' TTGAAGAGGACTTGGAACTTCGT '3 |||||||oo|||||||||| || 3' CTTAGTAACTTCTTTTGAACCTTGA-GCTAAGG '5	4.0	-28.8	-39.7	0.72544080604534	0.0016467679380320899
131	>TAGACCATTTGTGAGAAGG	AT2G33580.1	2	848	3	3.0	1.215537978876381	8	242.05016489667486	5' TAGA-CCATTTGTGAGAAGG '3 |||| ||||||||||||||o 3' GCTACATCTAGGTAAACACTCTTCTTCTTCTA '5	1.5	-26.1	-31.3	0.8338658146964857	0.005398911144211982
132	>TAGACCATTTGTGAGAAGG	AT3G57230.1	0	796	791	161.0	320.4968470970725	8	242.05016489667486	5' TAGACCATTTGTGAGAAGG '3 ||||||||||||||||||o 3' GTACAGATCTGGTAAACACTCTTCTCTTAAGA '5	0.5	-29.5	-31.3	0.9424920127795527	8.620689655172153E-4
133	>CCCAAATGTAGACAAAGCT	AT2G03220.1	2	1500	3	1.5	1.215537978876381	21	635.3816828537714	5' CCCAAATGTAGACAAAGCT '3 |||||||||||| |||| 3' ATGTATAGGTTTACATCTGGTTCGTGAACAGT '5	3.0	-24.4	-30.8	0.7922077922077921	5.399564890280484E-4
134	>TGAAAGCGTGGCCTATCGATCC	AT1G17220.1	2	2667	5	5.0	2.025896631460635	7	211.79389428459046	5' TGAAAGCGTGGCCTATCGATCC '3 |||||||||o||| || |||| 3' ATTCCTCCTTTCGCACTGGAAAGGTAGGGGTC '5	4.0	-31.2	-42.4	0.7358490566037736	0.03246163805183855
135	>GCCGAAGCCCGTAATCCCCTAGGT	AT2G05130.1	0	163	254	127.0	102.91554887820025	7	211.79389428459046	5' GCCGAAGCCCGTAATCCCCTAGGT '3 |||||||||||||||||| o o| 3' AAGACCCGGCTTCGGGCATTAGGGTGATCTGG '5	4.0	-43.9	-51.1	0.8590998043052837	0.001369393882529657
136	>GCCGAAGCCCGTAATCCCCTAGGT	AT4G00120.1	0	1505	254	127.0	102.91554887820025	7	211.79389428459046	5' GCCGAAGCCCGTAAT-CCCCTAGGT '3 ||||||||||||||| || ||||o 3' AAGACCCGGCTTCGGGCATTAAGGAAATCCGG '5	3.5	-37.3	-51.1	0.7299412915851271	6.609385327164263E-4
137	>AAGTAACGTCCTCCCAAACCCGTC	AT2G12440.1	3	4643	2	2.0	0.810358652584254	10	302.56270612084353	5' AAGTAACGTCCTCCCAAACCCGTC '3 |||||||||||| |||||||||| 3' CAATAATTCATTGCAGGACAGTTTGGGCAGGA '5	3.0	-35.3	-46.1	0.7657266811279826	3.104144032283207E-4
138	>CCCAAATGTAGACAAAGCTTT	AT2G03220.1	2	1500	3	1.5	1.215537978876381	9	272.3064355087592	5' CCCAAATGTAGACAAAGCTTT '3 |||||||||||| |||| o| 3' ATGTATAGGTTTACATCTGGTTCGTGAACAGT '5	3.5	-24.4	-32.6	0.7484662576687116	5.399564890280484E-4
139	>TGAAAGTGACTACATCGGGGG	AT1G62670.1	2	979	10	10.0	4.05179326292127	59	1785.119966112977	5' TGAAAGTGACTACATCGGGGG '3 ||||||||| ||||||o||| 3' TACGCGACTTTCACTTATGTAGTCCCAACTAA '5	3.5	-29.4	-39.5	0.7443037974683544	0.0063948681508266825
140	>TGAAAGTGACTACATCGGGGG	AT1G64583.1	0	739	2	2.0	0.810358652584254	59	1785.119966112977	5' TGAAAGTGACTACATCGGGGG '3 |||||||||| |||||o||| 3' TGCGTCACTTTCACTGTTGTAGTCCCAAATAT '5	3.5	-31.0	-39.5	0.7848101265822784	0.0011972462261107264
141	>TTAGAGGAAGGAGAAGTCGTAA	AT5G49650.1	3	79	3	3.0	1.215537978876381	11	332.8189767329279	5' TTAGAGGAAGGAGAAGTCGTAA '3 ||||||||||o||||| || | 3' TGTCCAAATCTCCTTCTTCTTCTGC-TCTCTCT '5	4.0	-27.0	-37.2	0.7258064516129031	0.0223584998681422
142	>GAAGCCTGTAATCCCTCTAAACCC	AT2G05130.1	3	160	3	1.5	1.215537978876381	27	816.9193065262776	5' GAAGCCTGTAATCCCTCTAAACCC '3 ||||||o|||||||| ||| ||| 3' ACCCGGCTTCGGGCATTAGGGTGATCTGGCTT '5	4.0	-34.2	-45.2	0.756637168141593	0.0020547951618746785
143	>TTGAAGAGGACTTGGAATTATTT	AT1G66700.1	0	358	74	16.0	29.983270145617396	6	181.53762367250613	5' TTGAAGAGGACTTGGAATTATTT '3 |||||||||||||||||o| | 3' TTTAGTAACTTCTCCTGAACCTTGAGCTACAA '5	3.5	-30.6	-33.7	0.9080118694362017	7.818608287725182E-4
144	>ATTGACAGAAGATAGAGAGCAC	AT5G43270.2	3	1161	9	9.0	3.646613936629143	6	181.53762367250613	5' A-TTGACAGAAGATAGAGAGCAC '3 | ||||||||||| ||||||||| 3' CAACTTTAAACTGTCTTCTCTCTCTCGTGGTAG '5	3.0	-32.7	-37.3	0.8766756032171583	0.04810195923141469
145	>GGTATACAAAGTCAACAGA	AT2G30575.1	2	1832	3	3.0	1.215537978876381	16	484.1003297933497	5' GGTATACA-AAGTCAACAGA '3 |||||||| |||||||| 3' AAAGTCCATATGTCTTCAGTTGAGGACAGAAG '5	4.0	-21.8	-29.2	0.7465753424657535	0.0013142525606596456
146	>TCTTACTCTTTTGCATATACT	AT1G63080.1	3	1520	5	2.5	2.025896631460635	16	484.1003297933497	5' TCTTACTCTTTTGCATATACT '3 | ||||||||||||| ||||| 3' CAAGGTAAAATGAGAAAACGTCTATGAGCTTA '5	3.0	-22.0	-29.8	0.7382550335570469	0.02884902265143907
147	>TTTCTGGAGACCAAACCCTTC	AT1G50450.1	3	1161	3	3.0	1.215537978876381	52	1573.3260718283864	5' TTTCTGGAGACCAAACCCTTC '3 o|||||||o|||||||||o| 3' CTCCGAGAAGACCTTTGGTTTGGGGACCAACA '5	3.0	-32.5	-37.7	0.8620689655172413	0.03624986439204403
148	>TTTGCATATACTCGAATACCT	AT1G62670.1	2	1471	7	2.3333333333333335	2.8362552840448894	251	7594.323923633173	5' TTTGCATATACTCGAATACCT '3 |||||| |||||||||||| 3' ATGAGGAAACGTCTATGAGCTTATG-TTTGGTAA '5	4.0	-23.2	-31.6	0.7341772151898733	0.019062182950384643
149	>TTTGCATATACTCGAATACCT	AT1G62930.1	2	1468	90	40.0	36.46613936629143	251	7594.323923633173	5' TTTGCATATACTCGAATACCT '3 |||||| ||||||||||||| 3' ATGAGAAAACGTCTATGAGCTTATGGTGGTTA '5	3.0	-26.9	-31.6	0.85126582278481	0.012168885142594177
150	>TTTGCATATACTCGAATACCT	AT1G63080.1	2	1511	90	40.0	36.46613936629143	251	7594.323923633173	5' TTTGCATATACTCGAATACCT '3 |||||| |||||||||||| 3' ATGAGAAAACGTCTATGAGCTTATG-TTTGGTAA '5	4.0	-23.2	-31.6	0.7341772151898733	0.009438939593347073
151	>TTTGCATATACTCGAATACCT	AT1G63400.1	2	1483	7	2.3333333333333335	2.8362552840448894	251	7594.323923633173	5' TTTGCATATACTCGAATACCT '3 |||||| |||||||||||| 3' ATGAGGAAACGTCTATGAGCTTATG-TTTGGTAA '5	4.0	-23.2	-31.6	0.7341772151898733	0.04464747711639849
152	>TTTGCATATACTCGAATACCT	AT2G39681.1	3	639	6	6.0	2.431075957752762	251	7594.323923633173	5' TTTGCATATACTCGAATACCT '3 ||||||||||||||||||||| 3' ATGAGAAAACGTATATGAGCTTATGGATATAC '5	0.0	-31.6	-31.6	1.0	0.03748894782058487
153	>TTCCATAGCTTTCTTGAACTT	AT2G22840.1	0	792	4407	3094.0	1785.6252909694035	8	242.05016489667486	5' TTCCATA-GCTTTCTTGAACTT '3 |||||o| |||||||||||| 3' ACCGGAAGGTGTCCGAAAGAACTTGCTACCGC '5	4.0	-27.1	-31.5	0.8603174603174604	0.003844037089482555
154	>TTCCATAGCTTTCTTGAACTT	AT2G36400.1	0	757	1030	1030.0	417.3347060808908	8	242.05016489667486	5' TTCCATA-GCTTTCTTGAACTT '3 |||||o| |||||||||||| 3' CCTCAAAGGTGTCCGAAAGAACTTGCCAACGC '5	4.0	-27.1	-31.5	0.8603174603174604	0.004380468717807728
155	>TTCCATAGCTTTCTTGAACTT	AT2G45480.1	0	525	6	6.0	2.431075957752762	8	242.05016489667486	5' TTCCAT-AGCTTTCTTGAACTT '3 |||||o ||||||||||||| | 3' CTTCTAAGGTGTTCGAAAGAACTTGCAAATGC '5	3.0	-27.5	-31.5	0.873015873015873	0.0012940794503618624
156	>TTCCATAGCTTTCTTGAACTT	AT3G52910.1	0	753	14	14.0	5.672510568089779	8	242.05016489667486	5' TTCCATA-GCTTTCTTGAACTT '3 |||||o| |||||||||||| 3' CGCCAAAGGTGTCCGAAAGAACTTGCCAAAGA '5	4.0	-27.1	-31.5	0.8603174603174604	0.004784680031990174
157	>TTCCATAGCTTTCTTGAACTT	AT4G37740.1	0	921	3102	2063.0	1256.866270158178	8	242.05016489667486	5' TTCCATA-GCTTTCTTGAACTT '3 |||||o| |||||||||||| 3' ACCTGAAGGTGTCCGAAAGAACTTGCTACTGC '5	4.0	-27.1	-31.5	0.8603174603174604	0.0036687590642285883
158	>TTCCATAGCTTTCTTGAACTT	AT5G35407.1	3	116	24	24.0	9.724303831011047	8	242.05016489667486	5' TTCCATAGCTTTCTTGAACTT '3 |o|||o||||||||||| ||| 3' TACAAAAGGGTGTCGAAAGAACTCGAAGGTTT '5	3.0	-26.6	-31.5	0.8444444444444444	0.03462745240197951
159	>TCTGTCACTGATTTGTTTTCCGGA	AT2G05830.1	3	1057	2	2.0	0.810358652584254	8	242.05016489667486	5' TCTGTCACTGATTTGTTTTCCGGA '3 |||o|||| ||||| |||o||||| 3' AGAAAGGAGATAGTG-CTAAAGAAAGGGCCTAC '5	3.5	-30.0	-40.7	0.7371007371007371	0.022241457330734904
160	>TTCGATGTCTAGCAGTGCCAAT	AT1G53290.1	3	525	3	3.0	1.215537978876381	36	1089.2257420350368	5' TTCGATGTCTAGCAGTGCCAA-T '3 ||||||o|||||||||o| || | 3' GAGGAGAAGCTATAGATCGTCATGCTTCAAGTA '5	3.5	-29.4	-39.1	0.7519181585677749	0.006864407616948176
161	>TCCCAAATGTAGACAAAGCAATA	AT1G62860.1	2	425	9	9.0	3.646613936629143	6	181.53762367250613	5' TCCCAAATGTAGACAAAGCAATA '3 ||||||||||||||||||| 3' ACTAGAACC-GGTTTACATCTGTTTCGTTTCCTG '5	4.0	-29.9	-36.0	0.8305555555555555	0.0012927312278219194
162	>TCGGACCAGGCTTCATTCTCC	AT1G30490.1	0	806	589	41.5	238.6506231860628	6	181.53762367250613	5' TCGGACCAGGCTTCATTCTCC '3 o|||||||||||||||o|o 3' ATCTTAGGCCTGGTCCGAAGTAGGGTTAGTAG '5	3.5	-35.4	-42.0	0.8428571428571429	0.0017135019960784481
163	>TCGGACCAGGCTTCATTCTCC	AT1G52150.2	0	1279	287	32.0	116.28646664584045	6	181.53762367250613	5' TCGGACCAGGCTTCATTCTCC '3 o|||||||||||||||||o 3' ACCTTAGGCCTGGTCCGAAGTAAGGTCCGTAG '5	3.0	-35.9	-42.0	0.8547619047619047	2.9299736302368373E-4
164	>TCGGACCAGGCTTCATTCTCC	AT2G34710.1	0	881	615	67.5	249.1852856696581	6	181.53762367250613	5' TCGGACCAGGCTTCATTCTCC '3 o|||||||||||||||o|o 3' ATCTTAGGCCTGGTCCGAAGTAGGGTTAGTAG '5	3.5	-35.4	-42.0	0.8428571428571429	0.001641496691172195
165	>TCGGACCAGGCTTCATTCTCC	AT4G32880.1	0	945	41	8.0	16.612352377977206	6	181.53762367250613	5' TCGGACCAGGCTTCATTCTCC '3 o|||||||||||||||o|o 3' ACCTTAGGCCTGGTCCGAAGTAGGGTCCGTAA '5	3.5	-35.4	-42.0	0.8428571428571429	0.0016638931419837855
166	>TCGGACCAGGCTTCATTCTCC	AT5G60690.1	0	1273	35	35.0	14.181276420224444	6	181.53762367250613	5' TCGGACCAGGCTTCATTCTCC '3 o|||||||||||||||o|o 3' GGCTTAGGCCTGGTCCGAAGTAGGGTCCGTAG '5	3.5	-35.4	-42.0	0.8428571428571429	0.0014351317955126897
167	>TTGGACTGAAGGGAGCTCCTT	AT1G30210.1	0	1142	45	45.0	18.233069683145715	54	1633.8386130525553	5' TTGGACTGAAGGGAGCTCCTT '3 ||||||||||||| |o||| 3' ACACTTAACCTGACTTCCCAGGGGGATGATGA '5	3.5	-31.8	-40.8	0.7794117647058825	0.0024191098693712165
168	>TTGGACTGAAGGGAGCTCCTT	AT1G53230.1	2	1195	40	40.0	16.20717305168508	54	1633.8386130525553	5' TTGGACTGAAGGGAGCTCCTT '3 |||||||||||| o|o|||o 3' CACAATTACCTGACTTCCCCTGGGGAGACACT '5	3.5	-33.5	-40.8	0.8210784313725491	0.04101664028862895
169	>TTGGACTGAAGGGAGCTCCTT	AT3G15030.1	2	1487	16	16.0	6.482869220674032	54	1633.8386130525553	5' TTGGACTGAAGGGAGCTCCTT '3 o|||||||||||| o|o|||o 3' GACATTGACCTGACTTCCCCTGGGGAGACTCT '5	3.0	-33.7	-40.8	0.8259803921568629	0.01096703943062638
170	>TTGGACTGAAGGGAGCTCCTT	AT4G18390.1	0	1387	15	15.0	6.077689894381906	54	1633.8386130525553	5' TTGGACTGAAGGGAGCTCCTT '3 ||||||||||||| |o||| 3' CAACTTAACCTGACTTCCCAGGGGGACAACTT '5	3.5	-31.9	-40.8	0.7818627450980392	0.0021899800162071825
171	>TTTGGATTGAAGGGAGCTCTTG	AT4G15530.5	1	915	9	9.0	3.646613936629143	123	3721.5212852863756	5' TTTGGAT-TGAAGGGAGCTCTTG '3 ||||||| ||||||o|o|||||| 3' CGAAGAAACCTAGACTTCCTTTGAGAACTGGG '5	2.0	-30.6	-38.7	0.7906976744186046	6.835270791812897E-4
172	>TTGAAAGTGACTACATCGG	AT1G06580.1	3	876	17	17.0	6.888048546966159	109	3297.9334967171944	5' TTGAAAGTGACTACATC-GG '3 o||||||||| |||||| || 3' TTTCGTGACTTTCACTAATGTAGGCCCGACTA '5	3.5	-21.5	-30.6	0.7026143790849673	0.03106357980653973
173	>TTGAAAGTGACTACATCGG	AT1G62670.1	0	980	52	52.0	21.069324967190603	109	3297.9334967171944	5' TTGAAAGTGACTACATCGG '3 o||||||||| ||||||o| 3' TTACGCGACTTTCACTTATGTAGTCCCAACTA '5	3.0	-22.2	-30.6	0.7254901960784313	0.003729352173036493
174	>TTGAAAGTGACTACATCGG	AT1G62860.1	3	992	5	5.0	2.025896631460635	109	3297.9334967171944	5' TTGAAAGTGACTACATCGG '3 o|||||||o|| |||||o| 3' TTACGCGACTTTCATTGTTGTAGTCCCAGCTA '5	4.0	-21.6	-30.6	0.7058823529411765	0.04927221294758555
175	>TTGAAAGTGACTACATCGG	AT1G62910.1	0	989	182	45.5	73.74263738516711	109	3297.9334967171944	5' TTGAAAGTGACTACATCGG '3 o||||||||||||||| | 3' TTACGCGACTTTCACTGATGTAAACCTAACTA '5	2.5	-22.7	-30.6	0.741830065359477	0.003183865781072104
176	>TTGAAAGTGACTACATCGG	AT1G62930.1	2	977	182	45.5	73.74263738516711	109	3297.9334967171944	5' TTGAAAGTGACTACATCGG '3 o||||||||||||||| | 3' TTACGCGACTTTCACTGATGTAAACCTAACTA '5	2.5	-22.7	-30.6	0.741830065359477	0.03606421212093891
177	>TTGAAAGTGACTACATCGG	AT1G63080.1	2	1020	50	50.0	20.25896631460635	109	3297.9334967171944	5' TTGAAAGTGACTACATC-GG '3 |||||||||||||||| || 3' TTACTCAACTTTCACTGATGTAAACCTAACTA '5	2.0	-23.9	-30.6	0.7810457516339868	0.0031562647238790875
178	>TTGAAAGTGACTACATCGG	AT1G63130.1	2	1104	182	45.5	73.74263738516711	109	3297.9334967171944	5' TTGAAAGTGACTACATCGG '3 o||||||||||||||| | 3' TTACGCGACTTTCACTGATGTAAACCTAACTA '5	2.5	-22.7	-30.6	0.741830065359477	0.034494548391008406
179	>TTGAAAGTGACTACATCGG	AT1G63400.1	0	992	36	36.0	14.586455746516572	109	3297.9334967171944	5' TTGAAAGTGACTACATC-GG '3 |||||||||||||||| || 3' TTACGCAACTTTCACTGATGTAAACCTAACTA '5	2.0	-23.9	-30.6	0.7810457516339868	0.0011665207522917331
180	>TTGAAAGTGACTACATCGG	AT5G41170.1	3	884	16	16.0	6.482869220674032	109	3297.9334967171944	5' TTGAAAGTGACTACATCGG '3 |||||||||| ||||||o| 3' TTACGTAACTTTCACTAATGTAGTCCAAACTA '5	2.5	-22.2	-30.6	0.7254901960784313	0.005759523379751164
181	>TCCAAAGGGATCGCATTGATCT	AT1G12820.1	0	1895	86	86.0	34.845422061122925	7	211.79389428459046	5' TCCAAAGGGATCGCATTG-ATCT '3 |||||||||||||||||| || 3' TGCTGTAGGTTTCCCTAGCGTAACAAAGCATG '5	3.0	-33.3	-39.1	0.8516624040920715	0.0018095448883993503
182	>TCCAAAGGGATCGCATTGATCT	AT3G23690.1	0	417	63	63.0	25.526297556404003	7	211.79389428459046	5' T-CCAAAGGGATCGCATTGATCT '3 | ||||||||||||| o|||o|o 3' CGGTAAACGGTTTCCCTAGCGAGACTGGGTTTC '5	3.5	-33.0	-39.1	0.8439897698209718	0.002847378560562941
183	>TCCAAAGGGATCGCATTGATCT	AT3G26810.1	0	2010	134	134.0	54.294029723145016	7	211.79389428459046	5' TCCAAAGGGATCGCATTG-ATCT '3 |||||||||||||||||| || 3' TTCTGTAGGTTTCCCTAGCGTAACAAAGTATG '5	3.0	-33.1	-39.1	0.8465473145780051	0.001678908339309948
184	>TCCAAAGGGATCGCATTGATCT	AT3G62980.1	2	1722	72	72.0	29.172911493033144	7	211.79389428459046	5' TCCAAAGGGATCGCATTG-ATCT '3 |||||||||||||||||| ||o 3' TTCTGTAGGTTTCCCTAGCGTAACAGAGGTCG '5	2.5	-34.7	-39.1	0.8874680306905371	0.006461987381379375
185	>TCCAAAGGGATCGCATTGATCT	AT4G03190.1	0	1598	77	77.0	31.198808124493777	7	211.79389428459046	5' TCCAAAGGGATCGCATTG-ATCT '3 |||||||||||||||| | ||| 3' TACTGTAGGTTTCCCTAGCGTACCAGAGATCG '5	3.0	-30.5	-39.1	0.7800511508951407	0.0019583837455587894
186	>TCAATGCATTGAAAGTGACTATTT	AT1G62590.1	0	1050	86	21.5	34.845422061122925	37	1119.482012647121	5' TCAATGCATTGAAAGTGACTATTT '3 ||||||||||||| ||||||| | 3' GTAGCTAGTTACGTAACTTGCACTGATTTAAT '5	3.0	-28.3	-34.6	0.8179190751445087	0.001823569163374783
187	>TCAATGCATTGAAAGTGACTATTT	AT1G63150.1	0	997	86	21.5	34.845422061122925	37	1119.482012647121	5' TCAATGCATTGAAAGTGACTATTT '3 ||||||||||||||||o|| |o | 3' GTAGCTAGTTACGTAACTTTCATTGTTGTAAC '5	3.0	-27.8	-34.6	0.8034682080924855	0.001969957540544076
188	>TCAATGCATTGAAAGTGACTATTT	AT1G63330.1	0	775	86	21.5	34.845422061122925	37	1119.482012647121	5' TCAATGCATTGAAAGTGACTATTT '3 ||||||||||||| ||||||| | 3' GTAGCTAGTTACGTAACTTGCACTGATTTAAT '5	3.0	-28.3	-34.6	0.8179190751445087	0.0024074620443007566
189	>TCAATGCATTGAAAGTGACTATTT	AT1G63400.1	2	1000	26	26.0	10.534662483595302	37	1119.482012647121	5' TCAATGCATTGAAAGTGACTATTT '3 ||||||| |||||||||||||o | 3' GTAGTTAGTTACGCAACTTTCACTGATGTAAA '5	3.5	-29.2	-34.6	0.8439306358381502	0.03734712466996659
190	>TCAATGCATTGAAAGTGACTATTT	AT5G41170.1	0	892	86	21.5	34.845422061122925	37	1119.482012647121	5' TCAATGCATTGAAAGTGACTATTT '3 |||||||||||||||||| ||o | 3' GTAGCTAGTTACGTAACTTTCACTAATGTAGT '5	2.5	-27.4	-34.6	0.7919075144508669	4.810004810005264E-4
191	>TTCCACAGCTTTCTTGAACTTC	AT2G22840.1	0	792	4407	3094.0	1785.6252909694035	179	5415.8724395631	5' TTCCACA-GCTTTCTTGAACTTC '3 ||||||| |||||||||||| 3' ACCGGAAGGTGTCCGAAAGAACTTGCTACCGC '5	4.0	-29.0	-36.3	0.7988980716253444	0.0043919776631407
192	>TTCCACAGCTTTCTTGAACTTC	AT2G36400.1	0	757	1030	1030.0	417.3347060808908	179	5415.8724395631	5' TTCCACA-GCTTTCTTGAACTTC '3 ||||||| |||||||||||| 3' CCTCAAAGGTGTCCGAAAGAACTTGCCAACGC '5	4.0	-29.0	-36.3	0.7988980716253444	0.005004681590084936
193	>TTCCACAGCTTTCTTGAACTTC	AT2G45480.1	0	525	6	6.0	2.431075957752762	179	5415.8724395631	5' TTCCAC-AGCTTTCTTGAACTTC '3 |||||| ||||||||||||| | 3' CTTCTAAGGTGTTCGAAAGAACTTGCAAATGC '5	3.0	-29.0	-36.3	0.7988980716253444	0.0012940794503618624
194	>TTCCACAGCTTTCTTGAACTTC	AT3G52910.1	0	753	14	14.0	5.672510568089779	179	5415.8724395631	5' TTCCACA-GCTTTCTTGAACTTC '3 ||||||| |||||||||||| 3' CGCCAAAGGTGTCCGAAAGAACTTGCCAAAGA '5	4.0	-29.0	-36.3	0.7988980716253444	0.005466334360735403
195	>TTCCACAGCTTTCTTGAACTTC	AT4G37740.1	0	921	3102	2063.0	1256.866270158178	179	5415.8724395631	5' TTCCACA-GCTTTCTTGAACTTC '3 ||||||| |||||||||||| 3' ACCTGAAGGTGTCCGAAAGAACTTGCTACTGC '5	4.0	-29.0	-36.3	0.7988980716253444	0.004191767589654227
196	>TTCCACAGCTTTCTTGAACTTC	AT5G01370.1	0	636	2	2.0	0.810358652584254	179	5415.8724395631	5' TTCCACAGCTTTCTTGAACTTC '3 |||||||o|o||||o||||o| 3' CCTTAGAAGGTGTTGGAAGAGCTTGGAAAATC '5	4.0	-30.8	-36.3	0.8484848484848486	0.00538900699902678
197	>TTCCACAGCTTTCTTGAACTTC	AT5G35407.1	3	116	24	24.0	9.724303831011047	179	5415.8724395631	5' TTCCACAGCTTTCTTGAACTTC '3 |o||||||||||||||| |||| 3' TACAAAAGGGTGTCGAAAGAACTCGAAGGTTT '5	2.0	-31.4	-36.3	0.8650137741046833	0.017466261343652145
198	>AAATAACGTCCTGCCAAACCCGTC	AT2G12440.1	3	4643	2	2.0	0.810358652584254	31	937.944388974615	5' AAA-TAACGTCCTGCCAAACCCGTC '3 || |||||||||| |||||||||| 3' CAATAATTCATTGCAGGACAGTTTGGGCAGGA '5	3.0	-34.1	-43.6	0.7821100917431193	3.104144032283207E-4
199	>TTAGATTCACGCACAAACTTTT	AT1G31280.1	0	3233	456	456.0	184.7617727892099	16	484.1003297933497	5' TTAGATTCACGCACAAACTTTT '3 |||||||||||||||||||oo| 3' TGGGTTAATCTAAGTGCGTGTTTGAGGAAAGA '5	1.0	-31.2	-31.4	0.9936305732484076	3.009328919650889E-4
200	>TTGAAAGTGACTACATCGGGGTT	AT1G06580.1	3	876	17	17.0	6.888048546966159	7	211.79389428459046	5' TTGAAAGTGACTACATCGGGGTT '3 o||||||||| |||||| |||o| 3' TTTCGTGACTTTCACTAATGTAGGCCCGACTA '5	4.0	-29.4	-39.8	0.7386934673366834	0.027234027875228883
201	>TTGAAAGTGACTACATCGGGGTT	AT1G62670.1	0	980	52	52.0	21.069324967190603	7	211.79389428459046	5' TTGAAAGTGACTACATCGGGGTT '3 o||||||||| ||||||o||||| 3' TTACGCGACTTTCACTTATGTAGTCCCAACTA '5	3.0	-31.4	-39.8	0.7889447236180904	0.003197440303406851
202	>TTGAAAGTGACTACATCGGGGTT	AT1G62910.1	0	989	182	45.5	73.74263738516711	7	211.79389428459046	5' TTGAAAGTGACTACATCGGGGTT '3 o||||||||||||||| ||o|| 3' TTACGCGACTTTCACTGATGTAAACCTAACTA '5	3.0	-28.5	-39.8	0.7160804020100503	0.003183865781072104
203	>TTGAAAGTGACTACATCGGGGTT	AT1G62930.1	2	977	182	45.5	73.74263738516711	7	211.79389428459046	5' TTGAAAGTGACTACATCGGGGTT '3 o||||||||||||||| ||o|| 3' TTACGCGACTTTCACTGATGTAAACCTAACTA '5	3.0	-28.5	-39.8	0.7160804020100503	0.03606421212093891
204	>TTGAAAGTGACTACATCGGGGTT	AT1G63080.1	2	1020	50	50.0	20.25896631460635	7	211.79389428459046	5' TTGAAAGTGACTACATCGGGGTT '3 |||||||||||||||| ||o|| 3' TTACTCAACTTTCACTGATGTAAACCTAACTA '5	2.5	-28.5	-39.8	0.7160804020100503	0.0031562647238790875
205	>TTGAAAGTGACTACATCGGGGTT	AT1G63130.1	2	1104	182	45.5	73.74263738516711	7	211.79389428459046	5' TTGAAAGTGACTACATCGGGGTT '3 o||||||||||||||| ||o|| 3' TTACGCGACTTTCACTGATGTAAACCTAACTA '5	3.0	-28.5	-39.8	0.7160804020100503	0.034494548391008406
206	>TTGAAAGTGACTACATCGGGGTT	AT1G63400.1	0	992	36	36.0	14.586455746516572	7	211.79389428459046	5' TTGAAAGTGACTACATCGGGGTT '3 |||||||||||||||| ||o|| 3' TTACGCAACTTTCACTGATGTAAACCTAACTA '5	2.5	-28.5	-39.8	0.7160804020100503	0.0011665207522917331
207	>TCCTAAGTCCAACATAGCGT	AT5G18040.1	2	686	7	7.0	2.8362552840448894	33	998.4569301987837	5' TCCTAAGTCCAACATAGCGT '3 o||||||||||||||||||| 3' ACTGTAGGGATTCAGGTTGTATCGCACTAAGG '5	0.5	-34.3	-34.7	0.988472622478386	0.004734851025214537
208	>CCGATTGGACCATCACTTTT	AT3G23940.1	2	1700	4	4.0	1.620717305168508	57	1724.607424888808	5' CCGATTGGACCATCACTTTT '3 |||||o||||||o| ||oo| 3' TAGTCTGGCTAGCCTGGTGG-GAGGACTCGAAG '5	4.0	-27.2	-33.5	0.8119402985074626	0.012016494493110375
209	>TTTGTCGCTAAGATTCGAC	AT5G14790.1	3	1174	2	2.0	0.810358652584254	34	1028.713200810868	5' TTTGT-CGCTAAGATTCGAC '3 o|||| |||||||| o|||| 3' GTGCCGAACACGCGATTCTCGGCTGTCAAAAC '5	3.0	-21.6	-30.0	0.7200000000000001	0.027804084177823984
210	>AGAGGTATACATCGGAGATGGTCT	AT2G26800.2	3	1618	4	2.0	1.620717305168508	30	907.6881183625306	5' AGAGGTATACATCGGAGATGGTCT '3 |||| ||||||| ||||||||||| 3' TCTATATCTCGATATGTAACCTCTACCAGATT '5	4.0	-34.2	-44.3	0.7720090293453725	0.004010477044805727
211	>TGAAAATCCGGAGGACCGA	AT1G66350.1	3	977	2	2.0	0.810358652584254	62	1875.88877794923	5' TGAAAATCCGGAGGACCGA '3 o|||||||||| |||||o 3' CAATTGGCTTTTAGGCCACCTGGTAATCCTGC '5	4.0	-26.8	-35.1	0.7635327635327636	0.014761867817417507
212	>TTGAAGAGGACTTGGAACTTCGA	AT1G66700.1	0	358	74	16.0	29.983270145617396	779	23569.634806813712	5' TTGAAGAGGACTTGGAACTTCGA '3 |||||||||||||||||||o o 3' TTTAGTAACTTCTCCTGAACCTTGAGCTACAA '5	3.0	-35.5	-39.9	0.8897243107769424	0.0015631103511895006
213	>TTGAAGAGGACTTGGAACTTCGA	AT3G44860.1	0	331	31	31.0	12.560559115055938	779	23569.634806813712	5' TTGAAGAGGACTTGGAACTTCGA '3 |||||||oo|||||||||| ||| 3' CTTAGTAACTTCTTTTGAACCTTGA-GCTAAGG '5	3.0	-30.0	-39.9	0.7518796992481204	0.0016467679380320899
214	>TCAATGCATTGAAAGTGACTATT	AT1G62590.1	0	1050	86	21.5	34.845422061122925	34	1028.713200810868	5' TCAATGCATTGAAAGTGACTATT '3 ||||||||||||| ||||||| 3' GTAGCTAGTTACGTAACTTGCACTGATTTAAT '5	3.0	-28.3	-33.7	0.8397626112759643	0.001823569163374783
215	>TCAATGCATTGAAAGTGACTATT	AT1G63150.1	0	997	86	21.5	34.845422061122925	34	1028.713200810868	5' TCAATGCATTGAAAGTGACTATT '3 ||||||||||||||||o|| |o 3' GTAGCTAGTTACGTAACTTTCATTGTTGTAAC '5	3.0	-27.8	-33.7	0.8249258160237388	0.001969957540544076
216	>TCAATGCATTGAAAGTGACTATT	AT1G63330.1	0	775	86	21.5	34.845422061122925	34	1028.713200810868	5' TCAATGCATTGAAAGTGACTATT '3 ||||||||||||| ||||||| 3' GTAGCTAGTTACGTAACTTGCACTGATTTAAT '5	3.0	-28.3	-33.7	0.8397626112759643	0.0024074620443007566
217	>TCAATGCATTGAAAGTGACTATT	AT1G63400.1	2	1000	26	26.0	10.534662483595302	34	1028.713200810868	5' TCAATGCATTGAAAGTGACTATT '3 ||||||| |||||||||||||o 3' GTAGTTAGTTACGCAACTTTCACTGATGTAAA '5	3.5	-29.2	-33.7	0.8664688427299703	0.03734712466996659
218	>TCAATGCATTGAAAGTGACTATT	AT5G41170.1	0	892	86	21.5	34.845422061122925	34	1028.713200810868	5' TCAATGCATTGAAAGTGACTATT '3 |||||||||||||||||| ||o 3' GTAGCTAGTTACGTAACTTTCACTAATGTAGT '5	2.5	-27.4	-33.7	0.8130563798219583	4.810004810005264E-4
219	>TTCGGACCAGGCTTCATTCC	AT1G52150.2	3	1280	3	3.0	1.215537978876381	71	2148.195213457989	5' TTCGGACCAGGCTTCATTCC '3 |o|||||||||||||||||| 3' TACCTTAGGCCTGGTCCGAAGTAAGGTCCGTA '5	1.0	-37.9	-38.5	0.9844155844155844	0.01904525780857491
220	>TCCCAAATGTAGACAAAGCAC	AT1G62860.1	2	425	9	9.0	3.646613936629143	338	10226.619466884511	5' TCCCAAATGTAGACAAAGCAC '3 | |||||||||||||||||| 3' ACTAGAACGGTTTACATCTGTTTCGTTTCCTG '5	3.0	-28.9	-35.4	0.8163841807909604	0.0012927312278219194
221	>TATTCTATTCCACCTCTTA	AT2G39720.1	3	1001	2	2.0	0.810358652584254	20	605.1254122416871	5' TATTCTAT-TCCACCTCTTA '3 o||||||| |||||||||o 3' CCGTAGTAAGATAGAGGTGGAGAGGTTGGTGG '5	3.0	-25.2	-28.1	0.8967971530249109	0.04517567936972866
222	>TTGAAGAGGACTTGGATATTT	AT1G66700.1	0	358	74	16.0	29.983270145617396	5	151.28135306042176	5' TTGAAGAGGACTTGGATATTT '3 |||||||||||||||| |o 3' TTTAGTAACTTCTCCTGAACCTTGAGCTACAA '5	3.5	-28.1	-31.9	0.8808777429467085	7.818608287725182E-4
223	>TTGAAGAGGACTTGGATATTT	AT3G44860.1	0	331	31	31.0	12.560559115055938	5	151.28135306042176	5' TTGAAGAGGACTTGGATATTT '3 |||||||oo||||||| |o|o 3' CTTAGTAACTTCTTTTGAACCT-TGAGCTAAGG '5	4.0	-22.6	-31.9	0.7084639498432602	0.0016467679380320899
224	>TGACAGAAGATAGAGAGCACTC	AT1G27360.1	0	1263	201	18.0	81.44104458471753	26	786.6630359141932	5' TGACAGAAGATAGAGAGCACTC '3 |||||||||| ||||||||| 3' TCTCCAACTGTCTTCTCTCTCTCGTGCCACCT '5	4.0	-32.4	-39.8	0.8140703517587939	0.0053781384653197595
225	>TGACAGAAGATAGAGAGCACTC	AT1G27370.1	0	2378	180	180.0	72.93227873258286	26	786.6630359141932	5' TGACAGAAGATAGAGAGCACT-C '3 |||||||||| |||||||||| 3' TCATCAACTGTCTTCTCTCTCTCGTGACAATCT '5	4.0	-33.2	-39.8	0.834170854271357	0.002951482853639442
226	>TGACAGAAGATAGAGAGCACTC	AT1G69170.1	0	1307	79	79.0	32.009166777078036	26	786.6630359141932	5' TGACAGAAGATAGAGAGCACTC '3 |||||||||| ||||||||| 3' GACTCGACTGTCTTCTCTCTCTCGTGCTCATC '5	4.0	-32.4	-39.8	0.8140703517587939	0.004413786034188849
227	>TGACAGAAGATAGAGAGCACTC	AT2G42200.1	1	947	16	16.0	6.482869220674032	26	786.6630359141932	5' TGACAGAAGATAGAGAGCACTC '3 |||||||||| ||||||||| 3' ACCTAAACTGTCTTCTCTCTCTCGTGTCAAAC '5	4.0	-32.2	-39.8	0.8090452261306534	0.010745364432579119
228	>TGACAGAAGATAGAGAGCACTC	AT3G57920.1	3	855	8	8.0	3.241434610337016	26	786.6630359141932	5' TGACAGAAGATAGAGAGCACTC '3 |||||||||| ||||||||| 3' ACTCAAACTGTCTTCTCTCTCTCGTGTCGAAC '5	4.0	-32.2	-39.8	0.8090452261306534	0.011730072096764355
229	>TGACAGAAGATAGAGAGCACTC	AT5G43270.2	2	1159	325	93.0	131.68328104494128	26	786.6630359141932	5' TGACAGAAGATAGAGAGCACTC '3 |||||||||| |||||||||o 3' ACTTAAACTGTCTTCTCTCTCTCGTGGTAGTT '5	3.5	-33.1	-39.8	0.8316582914572865	0.0031214890074234836
230	>TGACAGAAGATAGAGAGCACTC	AT5G50570.1	2	1112	102	51.0	41.32829128179696	26	786.6630359141932	5' TGACAGAAGATAGAGAGCACTC '3 |||||||||| ||||||||| 3' CCTCCTACTGTCTTCTCTCTCTCGTGTTAGTC '5	4.0	-32.2	-39.8	0.8090452261306534	0.009075380921835352
231	>TGACAGAAGATAGAGAGCACTC	AT5G50670.1	2	1112	102	51.0	41.32829128179696	26	786.6630359141932	5' TGACAGAAGATAGAGAGCACTC '3 |||||||||| ||||||||| 3' CCTCCTACTGTCTTCTCTCTCTCGTGTTAGTC '5	4.0	-32.2	-39.8	0.8090452261306534	0.010781572701270337
232	>TCATGCTATCTCTTTGGATT	AT5G60160.1	3	1282	2	2.0	0.810358652584254	9	272.3064355087592	5' TCATGCTATCTCTTTGGATT '3 || ||||||||||o||o|| 3' TACGAAGAG-ACGATAGAGAGACTTATGTTTCC '5	3.0	-23.5	-31.1	0.7556270096463023	0.040956946891178125
233	>ACCCATATTTTCTCTGAGCCTT	AT2G47220.1	3	825	4	4.0	1.620717305168508	10	302.56270612084353	5' ACCCATATT-TTCTCTGAGCCTT '3 ||||||||| |||o|||| |||| 3' CTTGGTGGGTATAATAAGGGACTAGGAACTCG '5	3.0	-26.9	-37.3	0.7211796246648794	0.024975994196687057
234	>AAGAAGCAGGACAATGGAACTTTT	AT4G06477.1	3	3907	5	5.0	2.025896631460635	10	302.56270612084353	5' AAGAAGCAGGACAATGGAACTTTT '3 ||||||||o|||||||||| |||| 3' GCTGCTTTCTTCGTTCTGTTACCTTAAAAAGG '5	2.0	-29.7	-38.6	0.7694300518134715	0.0023258517866088235
235	>TGAAAGTGACTACATCGGGGT	AT1G06580.1	3	875	13	13.0	5.267331241797651	68123	2061147.9229070225	5' TGAAAGTGACTACATCGGGGT '3 ||||||||| |||||| |||o 3' TTCGTGACTTTCACTAATGTAGGCCCGACTAA '5	3.5	-27.7	-37.9	0.7308707124010554	0.027234027875228883
236	>TGAAAGTGACTACATCGGGGT	AT1G62670.1	2	979	10	10.0	4.05179326292127	68123	2061147.9229070225	5' TGAAAGTGACTACATCGGGGT '3 ||||||||| ||||||o|||| 3' TACGCGACTTTCACTTATGTAGTCCCAACTAA '5	2.5	-29.5	-37.9	0.7783641160949868	0.019062182950384643
237	>TGAAAGTGACTACATCGGGGT	AT1G62910.1	2	988	26	1.75	10.534662483595302	68123	2061147.9229070225	5' TGAAAGTGACTACATCGGGGT '3 ||||||||||||||| ||o| 3' TACGCGACTTTCACTGATGTAAACCTAACTAA '5	2.5	-26.6	-37.9	0.7018469656992085	0.03764265880603024
238	>TGAAAGTGACTACATCGGGGT	AT1G62930.1	2	976	26	1.75	10.534662483595302	68123	2061147.9229070225	5' TGAAAGTGACTACATCGGGGT '3 ||||||||||||||| ||o| 3' TACGCGACTTTCACTGATGTAAACCTAACTAA '5	2.5	-26.6	-37.9	0.7018469656992085	0.03606421212093891
239	>TGAAAGTGACTACATCGGGGT	AT1G63130.1	2	1103	26	1.75	10.534662483595302	68123	2061147.9229070225	5' TGAAAGTGACTACATCGGGGT '3 ||||||||||||||| ||o| 3' TACGCGACTTTCACTGATGTAAACCTAACTAA '5	2.5	-26.6	-37.9	0.7018469656992085	0.034494548391008406
240	>TGAAAGTGACTACATCGGGGT	AT1G64583.1	0	739	2	2.0	0.810358652584254	68123	2061147.9229070225	5' TGAAAGTGACTACATCGGGGT '3 |||||||||| |||||o|||| 3' TGCGTCACTTTCACTGTTGTAGTCCCAAATAT '5	2.5	-31.1	-37.9	0.820580474934037	0.003587440198885239
241	>TTAGATTCACGCACAAACTCGTC	AT1G31280.1	0	3233	456	456.0	184.7617727892099	17	514.356600405434	5' TTAGATTCACGCACAAACTCGTC '3 |||||||||||||||||||| | 3' TGGGTTAATCTAAGTGCGTGTTTGAGGAAAGA '5	2.0	-33.2	-38.6	0.8601036269430052	3.009328919650889E-4
242	>TGATTGAGCCGCGCCAATAT	AT2G45160.1	2	1014	2987	669.0	1210.2706476345834	23	695.8942240779402	5' TGATTGAGCCGCGCCAATAT '3 |||||||||||||||||||| 3' TCTACCACTAACTCGGCGCGGTTATAGGGAAC '5	0.0	-36.1	-36.1	1.0	0.0013215857319878177
243	>TGATTGAGCCGCGCCAATAT	AT3G60630.1	2	1056	267	23.0	108.1828801199979	23	695.8942240779402	5' TGATTGAGCCGCGCCAATAT '3 |||||||||||||||||||| 3' TCCAACACTAACTCGGCGCGGTTATAGGGAAC '5	0.0	-36.1	-36.1	1.0	0.0013483144250510115
244	>TGATTGAGCCGCGCCAATAT	AT4G00150.1	2	867	129	49.0	52.26813309168438	23	695.8942240779402	5' TGATTGAGCCGCGCCAATAT '3 |||||||||||||||||||| 3' TCGACAACTAACTCGGCGCGGTTATAGGGGAC '5	0.0	-36.1	-36.1	1.0	0.0014499756077595016
245	>ATATACACATGAGAAATTCGGACT	AT1G43250.1	0	5158	2	0.3333333333333333	0.810358652584254	24	726.1504946900245	5' A-TATACACATGAGAAATTCGGACT '3 |||||||||||| ||oo|||||| 3' CGAAGGGGATATGTGTACTCATTGGGCCTGATT '5	4.0	-31.2	-37.0	0.8432432432432432	9.437523257456171E-4
246	>ATATACACATGAGAAATTCGGACT	AT2G22350.1	0	806	2	0.3333333333333333	0.810358652584254	24	726.1504946900245	5' A-TATACACATGAGAAATTCGGACT '3 ||||||||||||| ||||||||| 3' CGAAGGGGATATGTGTACTCTCTAAGCCTGATA '5	3.0	-33.0	-37.0	0.8918918918918919	0.0021108197084663827
247	>ATATACACATGAGAAATTCGGACT	AT3G45253.1	0	5172	2	0.3333333333333333	0.810358652584254	24	726.1504946900245	5' A-TATACACATGAGAAATTCGGACT '3 |||||||||||||||| ||||| 3' CGAAGGGGATATGTGTACTCTTTATGCCTGTTA '5	4.0	-31.8	-37.0	0.8594594594594595	9.407337390284765E-4
248	>ATATACACATGAGAAATTCGGACT	AT5G35416.1	0	4578	2	0.3333333333333333	0.810358652584254	24	726.1504946900245	5' A-TATACACATGAGAAATTCGGACT '3 |||||||||||| ||||||||| 3' CGAAGGGGATATGTGTACTCATTAAGCCTGTTA '5	4.0	-31.8	-37.0	0.8594594594594595	0.0010620220421253546
249	>ATATACACATGAGAAATTCGGACT	AT5G49743.1	0	84	2	0.3333333333333333	0.810358652584254	24	726.1504946900245	5' A-TATACACATGAGAAATTCGGACT '3 ||||||||||||| ||||||||| 3' CGAAGGGGATATGTGTACTCTCTAAGCCTGATA '5	3.0	-33.0	-37.0	0.8918918918918919	0.008988901242322433
250	>TCCCAAATGTAGGCAAAGCA	AT1G62860.1	2	425	9	9.0	3.646613936629143	17	514.356600405434	5' TCCCAAATGTAGGCAAAGCA '3 | ||||||||||o||||||| 3' ACTAGAACGGTTTACATCTGTTTCGTTTCCTG '5	3.0	-27.6	-34.8	0.7931034482758622	0.0012927312278219194
251	>ATATACACATGAGAGATTCGGACT	AT1G43250.1	0	5158	2	0.3333333333333333	0.810358652584254	13	393.3315179570966	5' ATATACACATGAGAGATTCGGACT '3 |||||||||||| o|oo|||||| 3' CGAAGGGATATGTGTACTCATTGGGCCTGATT '5	3.5	-31.2	-39.7	0.7858942065491183	9.437523257456171E-4
252	>ATATACACATGAGAGATTCGGACT	AT2G22350.1	0	806	2	0.3333333333333333	0.810358652584254	13	393.3315179570966	5' A-TATACACATGAGAGATTCGGACT '3 ||||||||||||||||||||||| 3' CGAAGGGGATATGTGTACTCTCTAAGCCTGATA '5	2.0	-39.4	-39.7	0.9924433249370276	0.0021108197084663827
253	>ATATACACATGAGAGATTCGGACT	AT3G45253.1	0	5172	2	0.3333333333333333	0.810358652584254	13	393.3315179570966	5' ATATACACATGAGAGATTCGGACT '3 |||||||||||||o|| ||||| 3' CGAAGGGATATGTGTACTCTTTATGCCTGTTA '5	3.5	-31.9	-39.7	0.8035264483627204	9.407337390284765E-4
254	>ATATACACATGAGAGATTCGGACT	AT5G35416.1	0	4578	2	0.3333333333333333	0.810358652584254	13	393.3315179570966	5' ATATACACATGAGAGATTCGGACT '3 |||||||||||| o|||||||| 3' CGAAGGGATATGTGTACTCATTAAGCCTGTTA '5	3.5	-31.8	-39.7	0.801007556675063	0.0010620220421253546
255	>ATATACACATGAGAGATTCGGACT	AT5G49743.1	0	84	2	0.3333333333333333	0.810358652584254	13	393.3315179570966	5' A-TATACACATGAGAGATTCGGACT '3 ||||||||||||||||||||||| 3' CGAAGGGGATATGTGTACTCTCTAAGCCTGATA '5	2.0	-39.4	-39.7	0.9924433249370276	0.008988901242322433
256	>AATTGTCGGGAGGGAAGCGGA	AT1G61040.1	3	38	2	2.0	0.810358652584254	22	665.6379534658558	5' AATTGTCGGGAGGGAAGCGGA '3 ||||||||o|||| ||||o|| 3' ACAGCTTTAACAGCTCTCC-TTCGTCTACGACT '5	2.5	-29.4	-41.5	0.708433734939759	0.004286693912504025
257	>TACTCTTTTGCATATACTCGA	AT1G63080.1	3	1517	4	2.0	1.620717305168508	7	211.79389428459046	5' TACTCTTTTGCATATACTCGA '3 |||||||||||| |||||||| 3' GGTAAAATGAGAAAACGTCTATGAGCTTATGT '5	2.0	-27.3	-31.6	0.8639240506329113	0.02884902265143907
258	>AAGTAACGTCCTGCCAAACCC	AT2G12440.1	3	4643	2	2.0	0.810358652584254	33	998.4569301987837	5' AAGTAACGTCCTGCCAAACCC '3 ||||||||||||| ||||||| 3' CAATAATTCATTGCAGGACAGTTTGGGCAGGA '5	1.0	-31.7	-38.9	0.8149100257069409	3.104144032283207E-4
259	>TCCAATGCTTTTTCTAGTTTCGT	AT1G12775.1	2	1472	5	5.0	2.025896631460635	5	151.28135306042176	5' TCCAATGCTTTTTCTAGTT-TCGT '3 |||||||||||o||||||| || 3' TTATAAAGGTTACGAAAGAGATCAAGAGGTAA '5	4.0	-29.6	-34.8	0.8505747126436782	9.98252746068795E-4
260	>TCCAATGCTTTTTCTAGTTTCGT	AT2G27400.1	3	557	4	4.0	1.620717305168508	5	151.28135306042176	5' TCCAATGCTTTTTCTAGTTTCGT '3 ||||||||||||||||||||||o 3' TTATATAGGTTACGAAAAAGATCAAAGCGGTA '5	0.5	-35.1	-34.8	1.0086206896551726	0.01978142603683475
261	>TTGACAGAAGATAGAGAGCACAT	AT1G27360.1	2	1264	52	52.0	21.069324967190603	54	1633.8386130525553	5' TTGACAGAAGATAGAGAGCACAT '3 ||||||||||| ||||||||| 3' TTCTCCAACTGTCTTCTCTCTCTCGTGCCACC '5	4.0	-33.5	-39.0	0.8589743589743589	0.004707456158148715
262	>TTGACAGAAGATAGAGAGCACAT	AT1G27370.1	2	2379	147	34.0	59.56136096494267	54	1633.8386130525553	5' TTGACAGAAGATAGAGAGCACAT '3 ||||||||||| ||||||||| 3' TTCATCAACTGTCTTCTCTCTCTCGTGACATC '5	4.0	-33.5	-39.0	0.8589743589743589	0.007733818031048001
263	>TTGACAGAAGATAGAGAGCACAT	AT2G42200.1	1	948	16	16.0	6.482869220674032	54	1633.8386130525553	5' TTGACAGAAGATAGAGAGCACAT '3 ||||||||||| |||||||||| 3' CACCTAAACTGTCTTCTCTCTCTCGTGTCAAA '5	3.0	-34.4	-39.0	0.882051282051282	0.0026972341065428784
264	>TTGACAGAAGATAGAGAGCACAT	AT3G57920.1	0	856	24	24.0	9.724303831011047	54	1633.8386130525553	5' TTGACAGAAGATAGAGAGCACAT '3 ||||||||||| |||||||||| 3' TACTCAAACTGTCTTCTCTCTCTCGTGTCGAA '5	3.0	-34.4	-39.0	0.882051282051282	0.0014732963009020938
265	>TTGACAGAAGATAGAGAGCACAT	AT5G43270.2	0	1160	981	53.5	397.4809190925766	54	1633.8386130525553	5' TTGACAGAAGATAGAGAGCACAT '3 ||||||||||| ||||||||| 3' AACTTAAACTGTCTTCTCTCTCTCGTGGTAGT '5	4.0	-33.4	-39.0	0.8564102564102564	0.004364082975813033
266	>TTGACAGAAGATAGAGAGCACAT	AT5G50570.1	0	1113	209	104.5	84.68247919505454	54	1633.8386130525553	5' TTGACAGAAGATAGAGAGCACAT '3 |||||||||| |||||||||| 3' TCCTCCTACTGTCTTCTCTCTCTCGTGTTAGT '5	4.0	-34.2	-39.0	0.876923076923077	0.003979528671082644
267	>TTGACAGAAGATAGAGAGCACAT	AT5G50670.1	0	1113	209	104.5	84.68247919505454	54	1633.8386130525553	5' TTGACAGAAGATAGAGAGCACAT '3 |||||||||| |||||||||| 3' TCCTCCTACTGTCTTCTCTCTCTCGTGTTAGT '5	4.0	-34.2	-39.0	0.876923076923077	0.004729721072076254
268	>TTGAAGAGGACTTGGATTTTTTT	AT1G66700.1	0	358	74	16.0	29.983270145617396	38	1149.7382832592057	5' TTGAAGAGGACTTGGATTTTTTT '3 |||||||||||||||| o|o | 3' TTTAGTAACTTCTCCTGAACCTTGAGCTACAA '5	4.0	-27.9	-33.1	0.8429003021148036	7.818608287725182E-4
269	>TAGCCAAGGATGACTTGCCTG	AT1G17590.1	0	1243	85	85.0	34.4402427348308	148	4477.928050588484	5' TAGCCAAGGATGACTTGCCTG '3 o||||||||||||||| ||| 3' TTCATCGTCGGTTCCTACTGAAGGGAAAAAAA '5	2.5	-34.2	-40.1	0.8528678304239402	0.0013961603882525209
270	>TAGCCAAGGATGACTTGCCTG	AT1G54160.1	0	1295	67	67.0	27.147014861572508	148	4477.928050588484	5' TAGCCAAGGATGACTTGCCTG '3 |||||||||||||||| || 3' GTATTCATCGGTTCCTACTGAAGGGCAGTACA '5	3.0	-33.2	-40.1	0.8279301745635911	0.0034626005511341207
271	>TAGCCAAGGATGACTTGCCTG	AT1G72830.2	0	1503	171	171.0	69.28566479595372	148	4477.928050588484	5' TAGCCAAGGATGACTTGCCTG '3 |||||||||||||||| ||o 3' ATCATCATCGGTTCCTACTGAAGGGGAAGAAC '5	2.5	-33.9	-40.1	0.8453865336658354	0.0011979633545988744
272	>TAGCCAAGGATGACTTGCCTG	AT3G05690.1	0	1194	118	118.0	47.81116050247099	148	4477.928050588484	5' T-AGCCAAGGATGACTTGCCTG '3 | ||||||o||||| ||||||| 3' CTCTTAACTCGGTTTCTACTAAACGGACAAGTG '5	3.0	-30.4	-40.1	0.7581047381546134	0.0034578113479459827
273	>TAGCCAAGGATGACTTGCCTG	AT5G06510.1	0	1078	130	130.0	52.673312417976504	148	4477.928050588484	5' T-AGCCAAGGATGACTTGCCTG '3 | ||||||o||||| ||||||| 3' TTCGTAACTCGGTTTCTACTAAACGGACAAATG '5	3.0	-30.4	-40.1	0.7581047381546134	0.003720233968468767
274	>AGAAGCTGCCAGCATGATCTA	AT1G30330.2	0	3247	178	58.0	72.1219200799986	28	847.1755771383619	5' AGAAGCTGCCAGCATGATCTA '3 | ||||||||||| |||||| 3' TGTTTATGTTCGACGGTCGGACTAGAGTGTCC '5	4.0	-31.0	-38.9	0.7969151670951157	5.252790454368661E-4
275	>AGAAGCTGCCAGCATGATCTA	AT5G37020.1	2	2381	9	9.0	3.646613936629143	28	847.1755771383619	5' AGAAGCTGCCAGCATGATCTA '3 | ||||||||||| ||||||| 3' TGCTTATGTTCGACGGTCGGACTAGATTCCCC '5	3.0	-31.2	-38.9	0.8020565552699229	0.0017734266671325383
276	>TATTCTATTCCACCTCTTAG	AT2G39720.1	3	1001	2	2.0	0.810358652584254	32	968.2006595866994	5' TATTCTAT-TCCACCTCTTAG '3 o||||||| |||||||||o o 3' CCGTAGTAAGATAGAGGTGGAGAGGTTGGTGG '5	3.5	-25.2	-30.7	0.8208469055374593	0.04517567936972866
277	>TGAAGCTGCCAGCATGATTTA	AT1G30330.2	0	3247	178	58.0	72.1219200799986	6	181.53762367250613	5' TGAAGCTGCCAGCATGATTTA '3 o ||||||||||| ||||o| 3' TGTTTATGG-TTCGACGGTCGGACTAGAGTGTCC '5	4.0	-27.9	-36.2	0.7707182320441988	5.252790454368661E-4
278	>TGAAGCTGCCAGCATGATTTA	AT5G37020.1	2	2381	9	9.0	3.646613936629143	6	181.53762367250613	5' TG-AAGCTGCCAGCATGATTTA '3 |o ||||||||||| ||||o|| 3' TGCTTATGTTCGACGGTCGGACTAGATTCCCC '5	3.5	-28.2	-36.2	0.7790055248618784	0.0017734266671325383
279	>TGAAGCTGCCAGCATGATCTTC	AT1G30330.2	0	3247	178	58.0	72.1219200799986	16	484.1003297933497	5' TGAAGCTGCCAGCATGATCTTC '3 o ||||||||||| ||||||o 3' TGTTTATGG-TTCGACGGTCGGACTAGAGTGTCC '5	4.0	-31.2	-41.4	0.7536231884057971	2.6267402153923314E-4
280	>TTTGGATTGAGGGGAGCTCTT	AT4G15530.5	1	915	9	9.0	3.646613936629143	5	151.28135306042176	5' TTTGGAT-TGAGGGGAGCTCTT '3 ||||||| |||o||o|o||||| 3' CGAAGAAACCTAGACTTCCTTTGAGAACTGGG '5	3.0	-27.7	-38.5	0.7194805194805195	6.835270791812897E-4
281	>TCCCAAATGAAGACAAAGCA	AT1G62860.1	2	425	9	9.0	3.646613936629143	14	423.58778856918093	5' TCCCAAATGAAGACAAAGCA '3 ||||||| |||||||||| 3' ACTAGAACC-GGTTTACATCTGTTTCGTTTCCTG '5	4.0	-23.5	-32.5	0.7230769230769231	0.002583791301616456
282	>TTGAAGAGGACTTGGAATT	AT1G15125.1	0	263	60	60.0	24.310759577527623	7	211.79389428459046	5' TTGAAGAGGACTTGGAATT '3 |||||||o||||||o||o| 3' TGCAGCAACTTCTTCTGAACTTTGACTCCTCA '5	2.0	-24.0	-29.5	0.8135593220338984	0.0019295702210760934
283	>TTGAAGAGGACTTGGAATT	AT1G66700.1	0	358	74	16.0	29.983270145617396	7	211.79389428459046	5' TTGAAGAGGACTTGGAATT '3 |||||||||||||||||o| 3' TTTAGTAACTTCTCCTGAACCTTGAGCTACAA '5	0.5	-29.6	-29.5	1.0033898305084745	7.818608287725182E-4
284	>TTGAAGAGGACTTGGAATT	AT3G44860.1	0	331	31	31.0	12.560559115055938	7	211.79389428459046	5' TTGAAGAGGACTTGGAATT '3 |||||||oo||||||||o| 3' CTTAGTAACTTCTTTTGAACCTTGAGCTAAGG '5	2.5	-24.2	-29.5	0.8203389830508474	0.0032908240314224457
285	>TTCCACAGCTTTCTTGAACTGG	AT2G22840.1	0	792	4407	3094.0	1785.6252909694035	79	2390.245378354664	5' TTCCACA-GCTTTCTTGAACTGG '3 ||||||| |||||||||||| o 3' ACCGGAAGGTGTCCGAAAGAACTTGCTACCGC '5	3.5	-29.0	-38.4	0.7552083333333334	0.0027472510862034394
286	>TTCCACAGCTTTCTTGAACTGG	AT2G36400.1	0	757	1030	1030.0	417.3347060808908	79	2390.245378354664	5' TTCCACA-GCTTTCTTGAACTGG '3 ||||||| |||||||||||| | 3' CCTCAAAGGTGTCCGAAAGAACTTGCCAACGC '5	3.0	-30.0	-38.4	0.78125	0.0018796987556958245
287	>TTCCACAGCTTTCTTGAACTGG	AT2G45480.1	0	525	6	6.0	2.431075957752762	79	2390.245378354664	5' TTCCAC-AGCTTTCTTGAACTGG '3 |||||| ||||||||||||| 3' CTTCTAAGGTGTTCGAAAGAACTTGCAAATGC '5	4.0	-29.0	-38.4	0.7552083333333334	0.0045219562589686735
288	>TTCCACAGCTTTCTTGAACTGG	AT3G01040.1	0	1290	6	6.0	2.431075957752762	79	2390.245378354664	5' TTCCACAGCTTTCTTGAACTGG '3 ||||||||||| | ||||||| 3' TACCGAAAGGTGTCGAA-GTTCTTGACCTTGTA '5	3.0	-29.2	-38.4	0.7604166666666666	0.0012082157371756663
289	>TTCCACAGCTTTCTTGAACTGG	AT3G52910.1	0	753	14	14.0	5.672510568089779	79	2390.245378354664	5' TTCCACA-GCTTTCTTGAACTGG '3 ||||||| |||||||||||| | 3' CGCCAAAGGTGTCCGAAAGAACTTGCCAAAGA '5	3.0	-30.0	-38.4	0.78125	0.002053387448363475
290	>TTCCACAGCTTTCTTGAACTGG	AT4G37740.1	0	921	3102	2063.0	1256.866270158178	79	2390.245378354664	5' TTCCACA-GCTTTCTTGAACTGG '3 ||||||| |||||||||||| o 3' ACCTGAAGGTGTCCGAAAGAACTTGCTACTGC '5	3.5	-29.0	-38.4	0.7552083333333334	0.002621917801053031
291	>AAATTAGATCCTTAACTTTT	AT3G23310.1	2	1683	5	5.0	2.025896631460635	12	363.07524734501226	5' AAATTAGATCCTTAACTTTT '3 ||||||||||||| |||o| 3' CAGATGTTTAATCTAGGAACCGAAGACCACTA '5	2.5	-17.4	-23.5	0.7404255319148936	0.006080424465193746
292	>AGATCTTGGTGGTAGTAGC	AT1G80940.1	2	340	9	9.0	3.646613936629143	22	665.6379534658558	5' AGATCTTGGTGGTAGTAGC '3 |||||||||||||| || 3' AGGTGCGCTAGAACCACCATC-TCTGTCCCTTT '5	3.0	-26.2	-34.0	0.7705882352941176	0.017948525796910975
293	>CCCTTTGTCGCTAAGATTC	AT2G02400.1	3	1065	2	2.0	0.810358652584254	77	2329.732837130495	5' CCCTTTGTCGCTAAGATTC '3 |||||||| ||||||o|| 3' CTCCTTCGGAAACAGAGATTCTGAGACCTGGC '5	3.5	-23.8	-32.1	0.7414330218068536	0.00644120498983225
294	>TTCGCAGGAGAGATAGCGCCT	AT4G29900.1	0	197	34	34.0	13.776097093932318	54	1633.8386130525553	5' TTCGCAGGAGAGATAGCGCCT '3 ||||||||||||||||o | 3' TACTGACAGCGTCCTCTCTATCGTTGTGCGAG '5	3.5	-32.7	-42.1	0.7767220902612827	2.6723677177975524E-4
295	>TTGGACTGAAGGGAGCTCCC	AT1G30210.1	0	1142	45	45.0	18.233069683145715	193	5839.4602281322805	5' TTGGACTGAAGGGAGCTCCC '3 ||||||||||||| |o||| 3' ACACTTAACCTGACTTCCC-AGGGGGATGATGA '5	2.5	-32.7	-41.6	0.7860576923076924	0.0012102873323991403
296	>TTGGACTGAAGGGAGCTCCC	AT1G53230.1	2	1195	40	40.0	16.20717305168508	193	5839.4602281322805	5' TTGGACTGAAGGGAGCTCCC '3 |||||||||||| o|o|| 3' CACAATTACCTGACTTCCCCTGGGGAGACACT '5	4.0	-31.6	-41.6	0.7596153846153846	0.04101664028862895
297	>TTGGACTGAAGGGAGCTCCC	AT3G15030.1	2	1487	16	16.0	6.482869220674032	193	5839.4602281322805	5' TTGGACTGAAGGGAGCTCCC '3 o|||||||||||| o|o|| 3' GACATTGACCTGACTTCCCCTGGGGAGACTCT '5	3.5	-31.8	-41.6	0.7644230769230769	0.03254160950138907
298	>TTGGACTGAAGGGAGCTCCC	AT4G18390.1	0	1387	15	15.0	6.077689894381906	193	5839.4602281322805	5' TTGGACTGAAGGGAGCTCCC '3 ||||||||||||| |o||| 3' CAACTTAACCTGACTTCCC-AGGGGGACAACTT '5	2.5	-32.7	-41.6	0.7860576923076924	0.0010955901670105517
299	>TAGAAAGGGAAAGGGAAAGGAA	AT1G17370.1	3	1686	2	2.0	0.810358652584254	13	393.3315179570966	5' TAGAAAGGGAAAGGGAAAGGAA '3 ||||||o|||||o|||||o| 3' TTCAATCTCTTTCTCTTTCTCTTTCTTCAACT '5	4.0	-27.4	-37.1	0.7385444743935309	0.02226255372658581
300	>ATGCCTGGCTCCCTGTATGCC	AT1G77850.1	3	1421	16	16.0	6.482869220674032	523	15824.029530120119	5' A-TGCCTGGCTCCCTGTATGCC '3 | ||||||||||||||o||||| 3' TAGTATTAACGGACCGAGGGACGTACGGTCGTC '5	1.5	-44.6	-44.9	0.9933184855233853	0.0260958693778367
301	>ATGCCTGGCTCCCTGTATGCC	AT2G28350.1	2	1341	43	43.0	17.422711030561462	523	15824.029530120119	5' A-TGCCTGGCTCCCTGTATGCC '3 ||||||||||||||||| || 3' AACTCGGAACGGACCGAGGGACATAAGGACGTC '5	3.0	-37.9	-44.9	0.844097995545657	0.005335693739130898
302	>ATGCCTGGCTCCCTGTATGCC	AT4G30080.1	2	1520	116	116.0	47.000801849886734	523	15824.029530120119	5' ATGCCTGGCTCCCTGTATGCC '3 ||||||||||||||||| o|| 3' TCGTAATACGGACCGAGGGACATTTGGGTGCC '5	1.5	-39.2	-44.9	0.8730512249443209	0.004269302728770907
303	>AAACGTCTCTGCCTTGGATAGATT	AT2G18690.1	2	1134	5	5.0	2.025896631460635	5	151.28135306042176	5' AAACGTCTCTGCCTTGGATAGATT '3 ||||||||||||||||| | || 3' CGCTGAGTTGCAGAGACGGAACCTC-CGAAAAT '5	4.0	-33.1	-41.0	0.8073170731707318	0.007208240289946932
304	>TTTGGATTGAAGGGAGCTCCT	AT3G11440.1	0	1166	296	196.5	119.93308058246959	12	363.07524734501226	5' TTTGGATTGAAGGGAGCTCCT '3 ||||| ||||||||||||| 3' GACTTATAACCTTACTTCCCTCGAGGTCGAAG '5	4.0	-34.7	-38.5	0.9012987012987014	0.0010022550109610728
305	>TTTGGATTGAAGGGAGCTCCT	AT5G06100.2	2	1172	202	102.5	81.84622391100964	12	363.07524734501226	5' TTTGGATTGAAGGGAGCTCCT '3 ||||| ||||||||||||| 3' GACTTATAACCTTACTTCCCTCGAGGTCGAAG '5	4.0	-34.7	-38.5	0.9012987012987014	0.005687192261922602
306	>ACGATATCTTCCATTTCTCTA	AT2G27400.1	3	514	9	9.0	3.646613936629143	89	2692.8080844755073	5' ACGATATCTTCCATTTCTCTA '3 ||||||||||||||||||||| 3' AGTAAGTGCTATAGAAGGTAAAGAGATGCGAT '5	0.0	-31.8	-31.8	1.0	0.01978142603683475
307	>TCGGACCAGGCTTCATCCCCCT	AT1G30490.1	0	806	589	41.5	238.6506231860628	242	7322.017488124414	5' TCGGACCAGGCTTCATCCCCCT '3 o|||||||||||||||||| | 3' ATCTTAGGCCTGGTCCGAAGTAGGGTTAGTAG '5	2.5	-40.3	-48.1	0.8378378378378377	6.857534514649322E-4
308	>TCGGACCAGGCTTCATCCCCCT	AT2G34710.1	0	881	615	67.5	249.1852856696581	242	7322.017488124414	5' TCGGACCAGGCTTCATCCCCCT '3 o|||||||||||||||||| | 3' ATCTTAGGCCTGGTCCGAAGTAGGGTTAGTAG '5	2.5	-40.3	-48.1	0.8378378378378377	6.569223012117265E-4
309	>TCGGACCAGGCTTCATCCCCCT	AT4G32880.1	0	945	41	8.0	16.612352377977206	242	7322.017488124414	5' TCGGACCAGGCTTCATCCCCCT '3 o|||||||||||||||||| 3' ACCTTAGGCCTGGTCCGAAGTAGGGTCCGTAA '5	3.5	-40.3	-48.1	0.8378378378378377	0.0013313361443628713
310	>TCGGACCAGGCTTCATCCCCCT	AT5G60690.1	0	1273	35	35.0	14.181276420224444	242	7322.017488124414	5' TCGGACCAGGCTTCATCCCCCT '3 o|||||||||||||||||| 3' GGCTTAGGCCTGGTCCGAAGTAGGGTCCGTAG '5	3.5	-40.3	-48.1	0.8378378378378377	0.001148270299332177
311	>TGCCTGGCTCCCTGTATGC	AT1G10350.1	3	642	2	2.0	0.810358652584254	25	756.4067653021089	5' TGCCTGGCTCCCTGTATGC '3 |||||||||||||o | | 3' AGATAATCGGACCGAGGGACGAA-GGACGTGAAA '5	3.5	-33.0	-40.5	0.8148148148148148	0.03354388689887611
312	>TGCCTGGCTCCCTGTATGC	AT1G77850.1	0	1420	1266	632.0	512.9570270858328	25	756.4067653021089	5' TGCCTGGCTCCCTGTATGC '3 ||||||||||||||o|||| 3' AGTATAACGGACCGAGGGACGTACGGTCGTCC '5	0.5	-40.5	-40.5	1.0	4.863813229571967E-4
313	>TGCCTGGCTCCCTGTATGC	AT2G28350.1	0	1340	307	307.0	124.39005317168298	25	756.4067653021089	5' TGCCTGGCTCCCTGTATGC '3 ||||||||||||||||| | 3' ACTCGAACGGACCGAGGGACATAAGGACGTCC '5	1.0	-35.6	-40.5	0.8790123456790124	8.906701851677523E-4
314	>TGCCTGGCTCCCTGTATGC	AT4G30080.1	0	1519	363	239.0	147.08009544404212	25	756.4067653021089	5' TGCCTGGCTCCCTGTATGC '3 |||||||||||||||| o| 3' CGTAATACGGACCGAGGGACATTTGGGTGCCC '5	1.5	-34.8	-40.5	0.8592592592592592	0.0012815034749342757
315	>TGTGTTCTCAGGTCACCCC	AT1G12520.1	0	736	718	19.0	290.91875627774715	42	1270.7633657075428	5' TGTGTTCTCAGGTCACCCC '3 ||||||o|||||| ||| 3' CGGAGATCACAAGGGTCCAGAGGGTTACCGAG '5	4.0	-29.1	-38.1	0.7637795275590551	0.003504157823947751
316	>TGTGTTCTCAGGTCACCCC	AT2G28190.1	0	487	345	276.0	139.78686757078384	42	1270.7633657075428	5' TGTG-TTCTCAGGTCACCCC '3 |o|| |||o|||||||||| 3' CGTAAATACAAAGGGTCCAGTGGGCGTACTGC '5	4.0	-29.7	-38.1	0.7795275590551181	0.004217179157155915
317	>TGTGTTCTCAGGTCACCCC	AT3G15640.1	2	106	111	111.0	44.974905218426095	42	1270.7633657075428	5' TGTG-TTCTCAGGTCACCCC '3 |||| |||||||||||| || 3' ACACAACACTAAGAGTCCAGTGTGGAACTTCC '5	2.0	-28.4	-38.1	0.7454068241469816	0.022773243818017486
318	>TGTGTTCTCAGGTCACCCC	AT5G14550.1	3	1662	2	2.0	0.810358652584254	42	1270.7633657075428	5' TGTGTTCTCAGGTCACCCC '3 ||||||||||||||||||| 3' AAAAGTACACAAGAGTCCAGTGGGGACGACTC '5	0.0	-38.1	-38.1	1.0	0.032535225416051916
319	>TTCCACGGCTTTCTTGAACTT	AT2G22840.1	0	792	4407	3094.0	1785.6252909694035	9	272.3064355087592	5' TTCCAC-GGCTTTCTTGAACTT '3 |||||| ||||||||||||| 3' ACCGGAAGGTGTCCGAAAGAACTTGCTACCGC '5	3.0	-30.9	-34.9	0.8853868194842407	0.003295794952492659
320	>TTCCACGGCTTTCTTGAACTT	AT2G36400.1	0	757	1030	1030.0	417.3347060808908	9	272.3064355087592	5' TTCCAC-GGCTTTCTTGAACTT '3 |||||| ||||||||||||| 3' CCTCAAAGGTGTCCGAAAGAACTTGCCAACGC '5	3.0	-30.9	-34.9	0.8853868194842407	0.0037558642439795564
321	>TTCCACGGCTTTCTTGAACTT	AT2G45480.1	0	525	6	6.0	2.431075957752762	9	272.3064355087592	5' TTCCAC-GGCTTTCTTGAACTT '3 |||||| o|||||||||||| | 3' CTTCTAAGGTGTTCGAAAGAACTTGCAAATGC '5	3.0	-29.0	-34.9	0.830945558739255	0.003877216593333288
322	>TTCCACGGCTTTCTTGAACTT	AT3G52910.1	0	753	14	14.0	5.672510568089779	9	272.3064355087592	5' TTCCAC-GGCTTTCTTGAACTT '3 |||||| ||||||||||||| 3' CGCCAAAGGTGTCCGAAAGAACTTGCCAAAGA '5	3.0	-30.9	-34.9	0.8853868194842407	0.004102558496713926
323	>TTCCACGGCTTTCTTGAACTT	AT4G37740.1	0	921	3102	2063.0	1256.866270158178	9	272.3064355087592	5' TTCCAC-GGCTTTCTTGAACTT '3 |||||| ||||||||||||| 3' ACCTGAAGGTGTCCGAAAGAACTTGCTACTGC '5	3.0	-30.9	-34.9	0.8853868194842407	0.0031454758494514623
324	>TTGAAGAGGACTTGGAACTTCG	AT1G15125.1	0	263	60	60.0	24.310759577527623	135	4084.596532631388	5' TTGAAGAGGACTTGGAACTTCG '3 |||||||o||||||o|||| | 3' TGCAGCAACTTCTTCTGAACTTTGACTCCTCA '5	3.5	-26.8	-38.0	0.7052631578947368	0.0019295702210760934
325	>TTGAAGAGGACTTGGAACTTCG	AT1G66700.1	0	358	74	16.0	29.983270145617396	135	4084.596532631388	5' TTGAAGAGGACTTGGAACTTCG '3 |||||||||||||||||||o o 3' TTTAGTAACTTCTCCTGAACCTTGAGCTACAA '5	2.0	-33.7	-38.0	0.886842105263158	7.818608287725182E-4
326	>TTGAAGAGGACTTGGAACTTCG	AT3G44860.1	0	331	31	31.0	12.560559115055938	135	4084.596532631388	5' TTGAAGAGGACTTGGAACTTCG '3 |||||||oo||||||||||o o 3' CTTAGTAACTTCTTTTGAACCTTGAGCTAAGG '5	4.0	-28.3	-38.0	0.7447368421052631	0.002469134686023833
327	>ACAGAACTGTCAGACTTTAGAAGA	AT1G80930.1	3	2814	3	3.0	1.215537978876381	80	2420.5016489667482	5' ACAGAACTGTCAGACTTTAGAAGA '3 ||||||||||||| |oo||| || 3' AGCCTTAGTCTTGACAGTCT-AGGTCTACTACT '5	4.0	-28.2	-39.5	0.7139240506329114	0.03399458834036606
328	>TTCCACAGCTTTCTTGATTTTT	AT1G10120.1	0	1317	655	33.0	265.3924587213432	33	998.4569301987837	5' TTCCACAGCTTTCTTGATTTTT '3 o||||||||||||||| ||oo 3' TTTAAGGAGGTGTCGAAAGAAC-AAGGTAACAC '5	3.5	-26.9	-32.0	0.840625	0.002367423179670758
329	>TTCCACAGCTTTCTTGATTTTT	AT2G45480.1	0	525	6	6.0	2.431075957752762	33	998.4569301987837	5' TTCCAC-AGCTTTCTTGATTTTT '3 |||||| ||||||||||| o || 3' CTTCTAAGGTGTTCGAAAGAACTTGCAAATGC '5	3.5	-24.8	-32.0	0.775	0.0032320593501942163
330	>TTCCACAGCTTTCTTGATTTTT	AT3G19400.1	2	490	7	7.0	2.8362552840448894	33	998.4569301987837	5' TTCCACAGCTTTCTTGATTTTT '3 |||||||| ||o||||||o||| 3' TTGTTGAAGGTGTCAAAGGAACTAGAAACTGA '5	3.5	-24.9	-32.0	0.778125	0.03201657012772119
331	>TTCCACAGCTTTCTTGATTTTT	AT5G35407.1	3	116	24	24.0	9.724303831011047	33	998.4569301987837	5' TTCCACAGCTTTCTTGATTTTT '3 |o||||||||||||||| o||o 3' TACAAAAGGGTGTCGAAAGAACTCGAAGGTTT '5	3.0	-27.6	-32.0	0.8625	0.03462745240197951
332	>TTCCACAGCTTTCTTGATTTTT	AT5G43060.1	3	519	5	5.0	2.025896631460635	33	998.4569301987837	5' TTCCACAGCTTTCTTGATTTTT '3 |o|||||||||o||||||o||| 3' TTGTTGAGGGTGTCGAAGGAACTAGAAATTGT '5	2.5	-31.0	-32.0	0.96875	0.0076650945442456875
333	>TAAATCTATTGAACATCGTGTT	AT1G32500.1	3	1789	2	2.0	0.810358652584254	62	1875.88877794923	5' TAAATCTATTGAACATCGTGTT '3 ||||||o| |o|||||||o||o 3' AAAATGAATTTAGGT-ATTTGTAGCGCAGCAAA '5	4.0	-23.5	-29.9	0.7859531772575251	0.01789896798922308
334	>AGTGCTTGAAATTGTCGGG	AT3G60420.2	3	91	4	4.0	1.620717305168508	19	574.8691416296028	5' AGT-GCTTGAAATTGTCGGG '3 ||| |||o||||||||||o| 3' AGGTCTCACCGAGCTTTAACAGCTCAGCTAGT '5	2.5	-25.6	-32.2	0.7950310559006211	0.004951174688671345
335	>TTTTGATCTTCGAAACCGAT	AT4G33380.1	3	394	3	3.0	1.215537978876381	27	816.9193065262776	5' TTTTGATCTTCGAAACCGAT '3 o||o|||||||||| |||| 3' TCCAAGGAAGCTAGAAGCTTAGGCTTATCTAA '5	3.5	-24.2	-29.1	0.831615120274914	0.04264745634992084
336	>GAATTCTACAGTCCGACGA	AT5G11850.1	3	2502	2	2.0	0.810358652584254	36	1089.2257420350368	5' GAATTCTACAG-TCCGACGA '3 ||||o|o|||| |||o|||| 3' TAAGACCTTAGGGTGTCGAGGTTGCTGAACGT '5	3.5	-26.3	-32.6	0.8067484662576687	0.026717410340201586
337	>AAAGAAGCAGGACAATGGAACTT	AT2G16800.1	3	247	3	3.0	1.215537978876381	5	151.28135306042176	5' AAAGAAGCAGGACAATGGAACTT '3 ||||||||||| |||||| || 3' GACTGCCTTCTTCGTCCT-TTACCTCGACTAAG '5	4.0	-26.7	-37.7	0.7082228116710875	0.024934204788954917
338	>AATGATCCGGTGAAGTGTTC	AT3G44630.3	2	3715	6	6.0	2.431075957752762	45	1361.532177543796	5' AATGATCCGGTGAAGTGTTC '3 || |||||||o|||| |o|| 3' GACCGCCTT-CTAGGCCGCTTCTCGAGGCCGTT '5	3.5	-26.5	-33.9	0.7817109144542773	0.011468275210832601
339	>TTTGGATTGAAGGGAGCTCTT	AT2G34010.1	0	449	343	343.0	138.97650891819956	52149	1577834.256149587	5' TTTGGATTGAAGGGAGCTCT-T '3 ||||| |||||||| ||||| | 3' TTCTAGAAACCAAACTTCCCCCGAGATAACTTA '5	4.0	-26.2	-36.1	0.7257617728531855	0.001664585645739347
340	>TTTGGATTGAAGGGAGCTCTT	AT4G15530.5	1	915	9	9.0	3.646613936629143	52149	1577834.256149587	5' TTTGGAT-TGAAGGGAGCTCTT '3 ||||||| ||||||o|o||||| 3' CGAAGAAACCTAGACTTCCTTTGAGAACTGGG '5	2.0	-28.0	-36.1	0.7756232686980609	6.835270791812897E-4
341	>GACCTTTAAGTACTTTTTCGGG	AT4G06477.1	3	3854	2	2.0	0.810358652584254	18	544.6128710175184	5' GACCTTTAAGTACTTTTTCGGG '3 |||||||||||||||||||||| 3' TTAAAACTGGAAATTCATGAAAAAGCCCGTAA '5	0.0	-34.8	-34.8	1.0	0.0023258517866088235
342	>ATGTATATACTAAATTTTAACCCG	AT4G19530.1	2	3528	5	5.0	2.025896631460635	7	211.79389428459046	5' ATGTATATACTAAATTTTAACCCG '3 |||o||||||o|| |o|||||||o 3' GTAGTCTACGTATATGGTT-AGAATTGGGTGTG '5	4.0	-26.5	-31.5	0.8412698412698413	0.0380064655001181
343	>TGAAGCTGCCAGCATGATCTGG	AT1G30330.2	0	3247	178	58.0	72.1219200799986	30013	908081.4498804878	5' TGAAGCTGCCAGCATGATCTGG '3 o ||||||||||| |||||| o 3' TGTTTATGG-TTCGACGGTCGGACTAGAGTGTCC '5	4.0	-30.6	-43.5	0.703448275862069	5.252790454368661E-4
344	>TGAAGCTGCCAGCATGATCTGG	AT5G37020.1	2	2381	9	9.0	3.646613936629143	30013	908081.4498804878	5' TG-AAGCTGCCAGCATGATCTGG '3 |o ||||||||||| ||||||oo 3' TGCTTATGTTCGACGGTCGGACTAGATTCCCC '5	4.0	-31.5	-43.5	0.7241379310344828	0.0035437082921213614
345	>TCCATTTCTCTACGCTATGTT	AT2G27400.1	3	505	5	5.0	2.025896631460635	31	937.944388974615	5' TCCATTTCTCTACGCTATGTT '3 ||||||||||||||||||||| 3' TATAGAAGGTAAAGAGATGCGATACAACCTGA '5	0.0	-33.6	-33.6	1.0	0.01978142603683475
346	>TTCTAAGTCCAACATAGCGTATTC	AT5G18040.1	2	686	7	7.0	2.8362552840448894	20	605.1254122416871	5' TTCTAAGTCCAACATAGCGT-ATTC '3 oo|||||||||||||||||| |||| 3' ACTGTAGGGATTCAGGTTGTATCGCACTAAGG '5	2.5	-34.5	-38.6	0.8937823834196891	0.004734851025214537
347	>TGGAGAAGCAGGGCACGTGCAG	AT1G56010.2	0	813	2586	2185.0	1047.7937377914404	15	453.8440591812653	5' TGGAGAAGCAGGGCACGTGCAG '3 ||||||||||||| |||||| 3' TGTTTAACCTCTTCGTCCCATGCACGAGTAAC '5	3.0	-37.5	-46.9	0.7995735607675907	0.0029101472168736597
348	>TGGAGAAGCAGGGCACGTGCAG	AT3G12977.1	0	728	3	3.0	1.215537978876381	15	453.8440591812653	5' TGGAGAAGCAGGGCACGTGCAG '3 ||||||||||||| ||o||| | 3' TTAATAACCTCTTCGTCCCATGTACGACTAAC '5	2.5	-35.7	-46.9	0.7611940298507464	0.002901352153432679
349	>TGGAGAAGCAGGGCACGTGCAG	AT5G07680.1	0	854	4	4.0	1.620717305168508	15	453.8440591812653	5' TGGAGAAGCAGGGCACGTGCAG '3 ||||||||||||||||||o | 3' GAACCAACCTCTTCGTCCCGTGCATTTGACCA '5	2.5	-38.4	-46.9	0.8187633262260128	0.002228825330492734
350	>TGGAGAAGCAGGGCACGTGCAG	AT5G39610.1	0	781	155	155.0	62.80279557527969	15	453.8440591812653	5' TGGAGAAGCAGGGCACGTGCAG '3 o||||||||||| |||||| || 3' GAACCAGCCTCTTCGTCCAGTGCAC-TCTGCTG '5	3.5	-32.9	-46.9	0.7014925373134329	0.0042771536926355935
351	>TGGAGAAGCAGGGCACGTGCAG	AT5G61430.1	0	851	6	6.0	2.431075957752762	15	453.8440591812653	5' TGGAGAAGCAGGGCACGTGCAG '3 ||||||||||||||||||o | 3' AAACCAACCTCTTCGTCCCGTGCATCTGGCCA '5	2.5	-38.4	-46.9	0.8187633262260128	0.0021337119396886983
352	>TCCAATGTCTTTTCTAGTTCGC	AT2G27400.1	3	557	4	4.0	1.620717305168508	8	242.05016489667486	5' TCCAATGTCTTTTCTAGTT-CGC '3 |||||||o |||||||||| ||| 3' TTATATAGGTTACGAAAAAGATCAAAGCGGTA '5	4.0	-26.2	-35.9	0.7298050139275766	0.03917154725761873
353	>AGATGTTGACACGTGTAAGAACA	AT3G50340.1	3	1094	2	2.0	0.810358652584254	7	211.79389428459046	5' AGATGTTGACACGTGTAAGAACA '3 |||||o||||||||||| || | 3' TTTTGGTCTACGACTGTGCACAT-GTTATAGTA '5	4.0	-27.7	-37.5	0.7386666666666667	0.012189357544639345
354	>ATTTGATCTTCGAAACCAAT	AT4G33380.1	3	394	3	3.0	1.215537978876381	267	8078.424253426522	5' ATTTGATCTTCGAAACC-AAT '3 ||o|||||||||| || ||| 3' TCCAAGGAAGCTAGAAGCTTAGGCTTATCTAA '5	4.0	-20.0	-27.4	0.7299270072992701	0.04264745634992084
355	>TTATCAAGATCCATCTTACTC	AT1G12300.1	0	1562	9	4.5	3.646613936629143	105	3176.908414268857	5' TTATCAAGATCCATCTTACTC '3 ||||||| |||||||||||| 3' TATGGTTATAGTTCGAGGTAGAATGAGAAGAG '5	3.0	-27.2	-32.1	0.8473520249221184	0.001315572918530017
356	>TTATCAAGATCCATCTTACTC	AT1G12620.1	0	1718	9	4.5	3.646613936629143	105	3176.908414268857	5' TTATCAAGATCCATCTTACTC '3 ||||||| |||||||||||| 3' TATGGTTATAGTTCGAGGTAGAATGAGAAGAG '5	3.0	-27.2	-32.1	0.8473520249221184	0.0016746908615578038
357	>TTATCAAGATCCATCTTACTC	AT1G12775.1	0	1514	7	7.0	2.8362552840448894	105	3176.908414268857	5' TTATCAAGATCCATCTTACTC '3 ||||||| |||||||||||| 3' TATGGTTATAGTTCGAGGTAGAATGAGAAGAG '5	3.0	-27.2	-32.1	0.8473520249221184	0.001994514463029562
358	>TTATCAAGATCCATCTTACTC	AT1G62860.1	3	1504	3	3.0	1.215537978876381	105	3176.908414268857	5' TTATCAAGATCCATCTTACTC '3 ||||||||||||||||||| 3' CATCGTCATAGTTCTAGGTAGAATGAAAAGAC '5	2.0	-29.6	-32.1	0.9221183800623053	0.005598436247439831
359	>TTATCAAGATCCATCTTACTC	AT3G15540.1	3	414	2	2.0	0.810358652584254	105	3176.908414268857	5' TTATCAAGATCCATCTTACTC '3 |o||||||||||||| ||| 3' ACCGAGCTT-TGGTTCTAGGTAGAAGGAGTTTAT '5	4.0	-25.6	-32.1	0.7975077881619937	0.0362880070214221
360	>TGACAGAAGAGAGTGAGCA	AT1G27360.1	0	1263	201	18.0	81.44104458471753	117	3539.9836616138696	5' TGACAGAAGAGAGTGAGCA '3 ||||||||||||| ||||| 3' TCTCCAACTGTCTTCTCTCTCTCGTGCCACCT '5	1.0	-30.3	-34.5	0.8782608695652174	0.006048368830235407
361	>TGACAGAAGAGAGTGAGCA	AT1G27370.1	0	2378	180	180.0	72.93227873258286	117	3539.9836616138696	5' TGACAGAAGAGAGTGAGCA '3 ||||||||||||| ||||| 3' TCATCAACTGTCTTCTCTCTCTCGTGACATCT '5	1.0	-30.3	-34.5	0.8782608695652174	0.003319805172496637
362	>TGACAGAAGAGAGTGAGCA	AT1G69170.1	0	1307	79	79.0	32.009166777078036	117	3539.9836616138696	5' TGACAGAAGAGAGTGAGCA '3 ||||||||||||| ||||| 3' GACTCGACTGTCTTCTCTCTCTCGTGCTCATC '5	1.0	-30.3	-34.5	0.8782608695652174	0.004964137727923368
363	>TGACAGAAGAGAGTGAGCA	AT2G33810.1	0	797	296	296.0	119.93308058246959	117	3539.9836616138696	5' TGACAGAAGAGAGTGAGCA '3 ||||||||||||||o|||| 3' TCTCTGACTGTCTTCTCTCATTCGTTTCGGAC '5	0.5	-32.3	-34.5	0.936231884057971	0.0010405827263267886
364	>TGACAGAAGAGAGTGAGCA	AT2G42200.1	1	947	16	16.0	6.482869220674032	117	3539.9836616138696	5' TGACAGAAGAGAGTGAGCA '3 ||||||||||||| ||||| 3' ACCTAAACTGTCTTCTCTCTCTCGTGTCAAAC '5	1.0	-30.3	-34.5	0.8782608695652174	0.012080390931730745
365	>TGACAGAAGAGAGTGAGCA	AT3G15270.1	0	655	36	36.0	14.586455746516572	117	3539.9836616138696	5' TGACAGAAGAGAGTGAGCA '3 ||||||||||||| |||| 3' ACATCTACTGTCTTCTCTCTCTCGCCCTCCCA '5	2.0	-30.2	-34.5	0.8753623188405797	0.011344178359468216
366	>TGACAGAAGAGAGTGAGCA	AT3G57920.1	3	855	8	8.0	3.241434610337016	117	3539.9836616138696	5' TGACAGAAGAGAGTGAGCA '3 ||||||||||||| ||||| 3' ACTCAAACTGTCTTCTCTCTCTCGTGTCGAAC '5	1.0	-30.3	-34.5	0.8782608695652174	0.013186623206422832
367	>TGACAGAAGAGAGTGAGCA	AT5G43270.2	2	1159	325	93.0	131.68328104494128	117	3539.9836616138696	5' TGACAGAAGAGAGTGAGCA '3 ||||||||||||| ||||| 3' ACTTAAACTGTCTTCTCTCTCTCGTGGTAGTT '5	1.0	-30.3	-34.5	0.8782608695652174	0.027745171017177328
368	>TGACAGAAGAGAGTGAGCA	AT5G50570.1	2	1112	102	51.0	41.32829128179696	117	3539.9836616138696	5' TGACAGAAGAGAGTGAGCA '3 ||||||||||||| ||||| 3' CCTCCTACTGTCTTCTCTCTCTCGTGTTAGTC '5	1.0	-30.3	-34.5	0.8782608695652174	0.010203997026493217
369	>TGACAGAAGAGAGTGAGCA	AT5G50670.1	2	1112	102	51.0	41.32829128179696	117	3539.9836616138696	5' TGACAGAAGAGAGTGAGCA '3 ||||||||||||| ||||| 3' CCTCCTACTGTCTTCTCTCTCTCGTGTTAGTC '5	1.0	-30.3	-34.5	0.8782608695652174	0.012121070168881531
370	>TGACAGAAGAGAGTGAGCA	AT5G64640.1	1	1371	2	2.0	0.810358652584254	117	3539.9836616138696	5' TGACAGAAGAGAGTGAGCA '3 |||| | |||||||||||| 3' CATCTTGACTGCC-TCTCTCACTCGTATTTCTC '5	3.0	-25.3	-34.5	0.7333333333333334	0.026775414880207626
371	>ATTCTGGTGTCCTAGGCGTAG	AT2G20960.1	2	1248	5	5.0	2.025896631460635	23	695.8942240779402	5' A-TTCTGGTGTCCTAGGCGTAG '3 ||||||o||||||||| ||| 3' CGACCAACAAGACCGCAGGATCCGGATCAAAGT '5	4.0	-35.6	-39.7	0.8967254408060453	0.017434510053964014
372	>AGTACGGTAGGGGCAGAGG	AT4G30910.1	3	906	4	2.0	1.620717305168508	18	544.6128710175184	5' AGTACGGTAGGGGCAGAGG '3 |||||||o||||| ||||o 3' AGTCGATCATGCCGTCCCC-TCTCTTGTAACCG '5	2.5	-31.3	-39.8	0.7864321608040201	0.04897875924313644
373	>TTTGGATTGAAGGGAGCTCTG	AT2G34010.1	0	449	343	343.0	138.97650891819956	26	786.6630359141932	5' TTTGGATTGAAGGGAGCTCTG '3 ||||| |||||||| |||||o 3' TTCTAGAAACCAAACTTCCCCCGAGATACTTA '5	3.5	-26.7	-37.8	0.7063492063492064	0.001664585645739347
374	>TTTGGATTGAAGGGAGCTCTG	AT3G11440.1	0	1166	296	196.5	119.93308058246959	26	786.6630359141932	5' TTTGGATTGAAGGGAGCTCTG '3 ||||| ||||||||||||oo 3' GACTTATAACCTTACTTCCCTCGAGGTCGAAG '5	4.0	-32.6	-37.8	0.8624338624338626	0.002003505506815162
375	>TTTGGATTGAAGGGAGCTCTG	AT4G15530.5	1	915	9	9.0	3.646613936629143	26	786.6630359141932	5' TTTGGAT-TGAAGGGAGCTCTG '3 ||||||| ||||||o|o|||| 3' CGAAGAAACCTAGACTTCCTTTGAGAACTGGG '5	3.0	-28.2	-37.8	0.746031746031746	6.835270791812897E-4
376	>TTTGGATTGAAGGGAGCTCTG	AT5G06100.2	2	1172	202	102.5	81.84622391100964	26	786.6630359141932	5' TTTGGATTGAAGGGAGCTCTG '3 ||||| ||||||||||||oo 3' GACTTATAACCTTACTTCCCTCGAGGTCGAAG '5	4.0	-32.6	-37.8	0.8624338624338626	0.011342040368021222
377	>CCAAAACCCGGTGGATAAAA	AT2G45060.1	0	31	4	4.0	1.620717305168508	7	211.79389428459046	5' CCAAAACCCGGTGGATAAAA '3 |||||||||||||o|||| 3' AGACTTCTT-TTTTGGGCCACCTGTTTTCTTACT '5	2.5	-27.9	-33.2	0.8403614457831324	8.271298593879317E-4
378	>TCGGACCAGGCTTCATTCCC	AT1G30490.1	0	806	589	41.5	238.6506231860628	2384	72130.9491392091	5' TCGGACCAGGCTTCATTCCC '3 o|||||||||||||||o|| 3' ATCTTAGGCCTGGTCCGAAGTAGGGTTAGTAG '5	2.0	-37.4	-40.8	0.9166666666666667	0.0017135019960784481
379	>TCGGACCAGGCTTCATTCCC	AT1G52150.2	0	1279	287	32.0	116.28646664584045	2384	72130.9491392091	5' TCGGACCAGGCTTCATTCCC '3 o|||||||||||||||||| 3' ACCTTAGGCCTGGTCCGAAGTAAGGTCCGTAG '5	1.5	-37.9	-40.8	0.928921568627451	2.9299736302368373E-4
380	>TCGGACCAGGCTTCATTCCC	AT2G34710.1	0	881	615	67.5	249.1852856696581	2384	72130.9491392091	5' TCGGACCAGGCTTCATTCCC '3 o|||||||||||||||o|| 3' ATCTTAGGCCTGGTCCGAAGTAGGGTTAGTAG '5	2.0	-37.4	-40.8	0.9166666666666667	0.001641496691172195
381	>TCGGACCAGGCTTCATTCCC	AT4G03250.1	3	1052	3	3.0	1.215537978876381	2384	72130.9491392091	5' TCGGACCAGGCTTCATTCCC '3 | o|||||||||o|||||| 3' ATAGAGAAA-TCTGGTCCGAGGTAAGGTTGGTAA '5	4.0	-32.4	-40.8	0.7941176470588236	0.018025115954666604
382	>TCGGACCAGGCTTCATTCCC	AT4G32880.1	0	945	41	8.0	16.612352377977206	2384	72130.9491392091	5' TCGGACCAGGCTTCATTCCC '3 o|||||||||||||||o|| 3' ACCTTAGGCCTGGTCCGAAGTAGGGTCCGTAA '5	2.0	-37.4	-40.8	0.9166666666666667	0.0016638931419837855
383	>TCGGACCAGGCTTCATTCCC	AT5G60690.1	0	1273	35	35.0	14.181276420224444	2384	72130.9491392091	5' TCGGACCAGGCTTCATTCCC '3 o|||||||||||||||o|| 3' GGCTTAGGCCTGGTCCGAAGTAGGGTCCGTAG '5	2.0	-37.4	-40.8	0.9166666666666667	0.0014351317955126897
384	>TTCGCTTGCAGAGAGAAATCA	AT2G27400.1	0	379	1048	245.0	424.6279339541491	10	302.56270612084353	5' TTCGCTTGCAGAGAGAAATCA '3 |||||||| |||||o|||||| 3' CTGAGTAAGCGAACATCTCTTTTTAGTGTTGT '5	2.5	-26.3	-35.6	0.7387640449438202	0.003293081872842718
385	>TTCGCTTGCAGAGAGAAATCA	AT2G39675.1	0	379	6869	1369.0	2783.1767923006205	10	302.56270612084353	5' TTCGCTTGCAGAGAGAAATCA '3 |||||||| |||||o|||||| 3' CCAGATAAGCGAACATCTCTTTTTAGTGTTGT '5	2.5	-26.3	-35.6	0.7387640449438202	0.0030895961642340986
386	>TTCGCTTGCAGAGAGAAATCA	AT2G39681.1	0	418	2801	2801.0	1134.9072929442477	10	302.56270612084353	5' TTCGCTTGCAGAGAGAAATCA '3 |||||||| |||||o|||||| 3' AGTAGTAAGCGAACCTCTCTTTTTAGTGTTTT '5	2.5	-26.3	-35.6	0.7387640449438202	0.0029556631091672836
387	>TTCTTGACCTTGTAAGACCCC	AT2G33860.1	0	1685	268	18.0	108.58805944629003	702	21239.90196968322	5' TTCTTGACCTTGTAAGACCC-C '3 ||||||||||||o||||||| | 3' TTTTTAAAGAACTGGAACGTTCTGGGAGGACCT '5	2.0	-35.6	-37.9	0.9393139841688655	4.260758414997845E-4
388	>TTCTTGACCTTGTAAGACCCC	AT5G60450.1	0	1885	100	33.0	40.5179326292127	702	21239.90196968322	5' TTCTTGACCTTGTAAGACC-CC '3 ||||||||||||o|||||| 3' ATATAAAAGAACTGGAACGTTCTGGAATCTCC '5	4.0	-32.3	-37.9	0.8522427440633245	0.001614986742856539
389	>TTCTTGACCTTGTAAGACCCC	AT5G60450.1	2	2095	16	16.0	6.482869220674032	702	21239.90196968322	5' TTCTTGACCTTGTAAGACCC-C '3 ||||||||||||o||||||| 3' CGTTTAAAGAACTGGAACGTTCTGGGAAACCTT '5	3.0	-35.6	-37.9	0.9393139841688655	0.002906348959036409
390	>TTCTTGACCTTGTAAGACCCC	AT5G62000.1	0	1848	236	236.0	95.62232100494198	702	21239.90196968322	5' TTCTTGACCTTGTAAGACCC-C '3 ||||||||||||o||||||| 3' GCTCATAAGAACTGGAACGTTCTGGGAAACTTT '5	3.0	-35.6	-37.9	0.9393139841688655	8.581235229663253E-4
391	>GTCGATGGAACAATGTAGGC	AT4G27430.1	3	2170	3	3.0	1.215537978876381	17	514.356600405434	5' GTCGATGG-AACAATGTAGGC '3 ||| |||| ||||||||||| 3' GTCCCCAGGTACCATTGTTACATCCAAATTGT '5	4.0	-26.5	-35.8	0.7402234636871509	0.04631247216172263
392	>TGCAAAAGGCCAATAAGTTCTC	AT3G06435.1	3	1522	2	2.0	0.810358652584254	18	544.6128710175184	5' TGCAAAAGGCCAATAAGTTCTC '3 |||||||||||||||||||||| 3' AAATGTACGTTTTCCGGTTATTCAAGAGAGCA '5	0.0	-36.2	-36.2	1.0	0.0036496366090313925
393	>TTTGGGTTGAAGGGAGCTCTT	AT4G15530.5	1	915	9	9.0	3.646613936629143	14	423.58778856918093	5' TTTGGGT-TGAAGGGAGCTCTT '3 |||||o| ||||||o|o||||| 3' CGAAGAAACCTAGACTTCCTTTGAGAACTGGG '5	3.0	-27.4	-38.1	0.7191601049868765	6.835270791812897E-4
394	>GAAGCCCGTAATCCCCTAGGTCCG	AT2G05130.1	3	160	3	1.5	1.215537978876381	18	544.6128710175184	5' GAAGCCCGTAATCCC-CTAGGTCCG '3 ||||||||||||||| ||||oo| o 3' ACCCGGCTTCGGGCATTAGGGTGATCTGGCTT '5	3.5	-39.1	-50.6	0.7727272727272727	0.004105368140592147
395	>GAAGCCCGTAATCCCCTAGGTCCG	AT4G00120.1	3	1502	3	1.5	1.215537978876381	18	544.6128710175184	5' GAAGCCCGTAAT-CCCCTAGGTCCG '3 |||||||||||| || ||||o||| 3' ACCCGGCTTCGGGCATTAAGGAAATCCGGGCT '5	3.5	-35.9	-50.6	0.709486166007905	0.007914668818061577
396	>TCCCAAATGTAGACAAAGCAG	AT1G62860.1	2	425	9	9.0	3.646613936629143	83	2511.2704608030017	5' TCCCAAATGTAGACAAAGCAG '3 | ||||||||||||||||||o 3' ACTAGAACGGTTTACATCTGTTTCGTTTCCTG '5	2.5	-29.2	-35.3	0.8271954674220964	0.0012927312278219194
397	>TGAAGCTGCCAGCATGATCTAT	AT5G37020.1	2	2381	9	9.0	3.646613936629143	44	1331.2759069317117	5' TG-AAGCTGCCAGCATGATCTAT '3 |o ||||||||||| ||||||| 3' TGCTTATGTTCGACGGTCGGACTAGATTCCCC '5	4.0	-31.6	-40.0	0.79	0.0017734266671325383
398	>ACTCAAACTCATTGTCGAA	AT1G18460.1	3	2154	2	2.0	0.810358652584254	28	847.1755771383619	5' ACTCAAACTCATTGTC-GAA '3 ||||||||||||||| ||| 3' CTCGTATGAGTTTGAGTAACATTCTTTGTAGA '5	2.0	-22.2	-28.8	0.7708333333333333	0.022541656156159773
399	>TTTTTCCTACTCCGCCCATACCT	AT4G14610.1	3	559	2	2.0	0.810358652584254	45	1361.532177543796	5' TTTTTCCTACTCCGCCCATACCT '3 |||||||o|||||o||||| || 3' CGCACCAAAAAGGGTGAGGTGGGTAAGGTATA '5	3.5	-34.9	-42.2	0.8270142180094786	0.003799245214965552
400	>TTTTTCCTACTCCGCCCATACCT	AT5G43740.1	0	617	71	71.0	28.767732166741016	45	1361.532177543796	5' TTTTTCCTACTCCGCCCATACCT '3 ||||||||||||| |||||||| 3' CCCACCAAAAAGGATGAGGGGGGTATGGTATT '5	2.0	-38.2	-42.2	0.9052132701421801	3.5137034434296055E-4
401	>TTGGACTGAAGGGAGCTCCTTC	AT1G30210.1	0	1142	45	45.0	18.233069683145715	29	877.4318477504463	5' TTGGACTGAAGGGAGCTCCTTC '3 ||||||||||||| |o||o| 3' ACACTTAACCTGACTTCCC-AGGGGGATGATGA '5	4.0	-32.1	-43.7	0.7345537757437071	0.0024191098693712165
402	>TTGGACTGAAGGGAGCTCCTTC	AT1G53230.1	2	1195	40	40.0	16.20717305168508	29	877.4318477504463	5' TTGGACTGAAGGGAGCTCCTTC '3 |||||||||||| o|o||| | 3' CACAATTACCTGACTTCCCCTGGGGA-GGACACT '5	4.0	-32.7	-43.7	0.7482837528604119	0.04101664028862895
403	>TTGGACTGAAGGGAGCTCCTTC	AT3G15030.1	2	1487	16	16.0	6.482869220674032	29	877.4318477504463	5' TTGGACTGAAGGGAGCTCCTTC '3 o|||||||||||| o|o|||o 3' GACATTGACCTGACTTCCCCTGGGGAGACTCT '5	4.0	-34.4	-43.7	0.7871853546910754	0.04315176381747765
404	>TTGGACTGAAGGGAGCTCCTTC	AT4G18390.1	0	1387	15	15.0	6.077689894381906	29	877.4318477504463	5' TTGGACTGAAGGGAGCTCCTTC '3 ||||||||||||| |o||o| 3' CAACTTAACCTGACTTCCC-AGGGGGACAACTT '5	4.0	-32.2	-43.7	0.736842105263158	0.0021899800162071825
405	>TCGGACCAGGCTCCATTCCCC	AT4G03250.1	3	1052	3	3.0	1.215537978876381	14	423.58778856918093	5' TCGGACCAGGCTCCATTCCCC '3 | o|||||||||||||||| 3' ATAGAGAAA-TCTGGTCCGAGGTAAGGTTGGTAA '5	4.0	-35.3	-46.5	0.7591397849462365	0.003027000581390049
406	>TCGGACCAGGCTTCATTCCCCC	AT1G30490.1	0	806	589	41.5	238.6506231860628	141	4266.134156303894	5' TCGGACCAGGCTTCATTCCCCC '3 o|||||||||||||||o|| 3' ATCTTAGGCCTGGTCCGAAGTAGGGTTAGTAG '5	4.0	-37.4	-47.4	0.7890295358649789	0.0017135019960784481
407	>TCGGACCAGGCTTCATTCCCCC	AT1G52150.2	0	1279	287	32.0	116.28646664584045	141	4266.134156303894	5' TCGGACCAGGCTTCATTCCCCC '3 o|||||||||||||||||| 3' ACCTTAGGCCTGGTCCGAAGTAAGGTCCGTAG '5	3.5	-37.9	-47.4	0.79957805907173	2.9299736302368373E-4
408	>TCGGACCAGGCTTCATTCCCCC	AT2G34710.1	0	881	615	67.5	249.1852856696581	141	4266.134156303894	5' TCGGACCAGGCTTCATTCCCCC '3 o|||||||||||||||o|| 3' ATCTTAGGCCTGGTCCGAAGTAGGGTTAGTAG '5	4.0	-37.4	-47.4	0.7890295358649789	0.001641496691172195
409	>TCGGACCAGGCTTCATTCCCCC	AT4G32880.1	0	945	41	8.0	16.612352377977206	141	4266.134156303894	5' TCGGACCAGGCTTCATTCCCCC '3 o|||||||||||||||o|| 3' ACCTTAGGCCTGGTCCGAAGTAGGGTCCGTAA '5	4.0	-37.4	-47.4	0.7890295358649789	0.0016638931419837855
410	>TCGGACCAGGCTTCATTCCCCC	AT5G60690.1	0	1273	35	35.0	14.181276420224444	141	4266.134156303894	5' TCGGACCAGGCTTCATTCCCCC '3 o|||||||||||||||o|| 3' GGCTTAGGCCTGGTCCGAAGTAGGGTCCGTAG '5	4.0	-37.4	-47.4	0.7890295358649789	0.0014351317955126897
411	>TTGACAGAAGAGAGTGAGCAC	AT1G27360.1	2	1264	52	52.0	21.069324967190603	2362	71465.31118574324	5' TTGACAGAAGAGAGTGAGCAC '3 |||||||||||||| |||||| 3' TTCTCCAACTGTCTTCTCTCTCTCGTGCCACC '5	1.0	-34.0	-38.2	0.8900523560209423	0.0033647344978398053
412	>TTGACAGAAGAGAGTGAGCAC	AT1G27370.1	2	2379	147	34.0	59.56136096494267	2362	71465.31118574324	5' TTGACAGAAGAGAGTGAGCAC '3 |||||||||||||| |||||| 3' TTCATCAACTGTCTTCTCTCTCTCGTGACATC '5	1.0	-34.0	-38.2	0.8900523560209423	0.005530279314852282
413	>TTGACAGAAGAGAGTGAGCAC	AT1G69170.1	3	1308	24	24.0	9.724303831011047	2362	71465.31118574324	5' TTGACAGAAGAGAGTGAGCAC '3 o||||||||||||| |||||| 3' TGACTCGACTGTCTTCTCTCTCTCGTGCTCAT '5	1.5	-34.0	-38.2	0.8900523560209423	0.003312169284175881
414	>TTGACAGAAGAGAGTGAGCAC	AT2G33810.1	2	798	27	27.0	10.93984180988743	2362	71465.31118574324	5' TTGACAGAAGAGAGTGAGCAC '3 o||||||||||||||o|||| 3' TTCTCTGACTGTCTTCTCTCATTCGTTTCGGA '5	2.0	-34.0	-38.2	0.8900523560209423	0.009316713350254857
415	>TTGACAGAAGAGAGTGAGCAC	AT2G42200.1	1	948	16	16.0	6.482869220674032	2362	71465.31118574324	5' TTGACAGAAGAGAGTGAGCAC '3 |||||||||||||| |||||| 3' CACCTAAACTGTCTTCTCTCTCTCGTGTCAAA '5	1.0	-34.0	-38.2	0.8900523560209423	0.0067294506408071
416	>TTGACAGAAGAGAGTGAGCAC	AT3G15270.1	2	656	12	12.0	4.862151915505524	2362	71465.31118574324	5' TTGACAGAAGAGAGTGAGCAC '3 ||||||||||||| |||| 3' TACATCTACTGTCTTCTCTCTCTCGCCCTCCC '5	4.0	-31.0	-38.2	0.8115183246073298	0.011331338681772718
417	>TTGACAGAAGAGAGTGAGCAC	AT3G57920.1	0	856	24	24.0	9.724303831011047	2362	71465.31118574324	5' TTGACAGAAGAGAGTGAGCAC '3 |||||||||||||| |||||| 3' TACTCAAACTGTCTTCTCTCTCTCGTGTCGAA '5	1.0	-34.0	-38.2	0.8900523560209423	0.003679171873063769
418	>TTGACAGAAGAGAGTGAGCAC	AT5G43270.2	0	1160	981	53.5	397.4809190925766	2362	71465.31118574324	5' TTGACAGAAGAGAGTGAGCAC '3 |||||||||||||| |||||| 3' AACTTAAACTGTCTTCTCTCTCTCGTGGTAGT '5	1.0	-34.0	-38.2	0.8900523560209423	0.00311914915925271
419	>TTGACAGAAGAGAGTGAGCAC	AT5G50570.1	0	1113	209	104.5	84.68247919505454	2362	71465.31118574324	5' TTGACAGAAGAGAGTGAGCAC '3 ||||||||||||| |||||| 3' TCCTCCTACTGTCTTCTCTCTCTCGTGTTAGT '5	2.0	-33.8	-38.2	0.8848167539267014	0.005113625329865146
420	>TTGACAGAAGAGAGTGAGCAC	AT5G50670.1	0	1113	209	104.5	84.68247919505454	2362	71465.31118574324	5' TTGACAGAAGAGAGTGAGCAC '3 ||||||||||||| |||||| 3' TCCTCCTACTGTCTTCTCTCTCTCGTGTTAGT '5	2.0	-33.8	-38.2	0.8848167539267014	0.00607695648983797
421	>TTGACAGAAGATAGAGAGCACTA	AT1G27360.1	2	1264	52	52.0	21.069324967190603	30	907.6881183625306	5' TTGACAGAAGATAGAGAGCACTA '3 ||||||||||| ||||||||| 3' TTCTCCAACTGTCTTCTCTCTCTCGTGCCACC '5	4.0	-33.4	-39.2	0.8520408163265305	0.0053781384653197595
422	>TTGACAGAAGATAGAGAGCACTA	AT1G27370.1	2	2379	147	34.0	59.56136096494267	30	907.6881183625306	5' TTGACAGAAGATAGAGAGCACTA '3 ||||||||||| |||||||||| 3' TTCATCAACTGTCTTCTCTCTCTCGTGACATC '5	3.0	-34.4	-39.2	0.8775510204081631	0.0022157926685566487
423	>TTGACAGAAGATAGAGAGCACTA	AT1G69170.1	3	1308	24	24.0	9.724303831011047	30	907.6881183625306	5' TTGACAGAAGATAGAGAGCACTA '3 o|||||||||| ||||||||| | 3' TGACTCGACTGTCTTCTCTCTCTCGTGCTCAT '5	3.5	-33.4	-39.2	0.8520408163265305	0.0016574582259734072
424	>TTGACAGAAGATAGAGAGCACTA	AT2G42200.1	1	948	16	16.0	6.482869220674032	30	907.6881183625306	5' TTGACAGAAGATAGAGAGCACTA '3 ||||||||||| ||||||||| 3' CACCTAAACTGTCTTCTCTCTCTCGTGTCAAA '5	4.0	-33.2	-39.2	0.8469387755102041	0.010745364432579119
425	>TTGACAGAAGATAGAGAGCACTA	AT3G57920.1	0	856	24	24.0	9.724303831011047	30	907.6881183625306	5' TTGACAGAAGATAGAGAGCACTA '3 ||||||||||| ||||||||| 3' TACTCAAACTGTCTTCTCTCTCTCGTGTCGAA '5	4.0	-33.2	-39.2	0.8469387755102041	0.0058801743787147975
426	>TTGACAGAAGATAGAGAGCACTA	AT5G43270.2	0	1160	981	53.5	397.4809190925766	30	907.6881183625306	5' TTGACAGAAGATAGAGAGCACTA '3 ||||||||||| |||||||||o| 3' AACTTAAACTGTCTTCTCTCTCTCGTGGTAGT '5	2.5	-34.6	-39.2	0.8826530612244897	6.246096189881367E-4
427	>TTGACAGAAGATAGAGAGCACTA	AT5G50570.1	0	1113	209	104.5	84.68247919505454	30	907.6881183625306	5' TTGACAGAAGATAGAGAGCACTA '3 |||||||||| ||||||||| | 3' TCCTCCTACTGTCTTCTCTCTCTCGTGTTAGT '5	4.0	-33.0	-39.2	0.8418367346938775	0.004546738506691406
428	>TTGACAGAAGATAGAGAGCACTA	AT5G50670.1	0	1113	209	104.5	84.68247919505454	30	907.6881183625306	5' TTGACAGAAGATAGAGAGCACTA '3 |||||||||| ||||||||| | 3' TCCTCCTACTGTCTTCTCTCTCTCGTGTTAGT '5	4.0	-33.0	-39.2	0.8418367346938775	0.005403566893963929
429	>ATCATGCTATCTCTTTGGATT	AT5G60160.1	2	1283	15	15.0	6.077689894381906	67	2027.1701310096519	5' ATCATGCTATCTCTTTGGATT '3 || ||||||||||o||o|| 3' ATACGAAGAG-ACGATAGAGAGACTTATGTTTC '5	4.0	-24.3	-32.2	0.7546583850931676	0.007714781948702232
430	>TGAAAGTGACTACATCGTTT	AT1G62910.1	2	988	26	1.75	10.534662483595302	13	393.3315179570966	5' TGAAAGTGACTACAT-CGTTT '3 ||||||||||||||| | | 3' TACGCGACTTTCACTGATGTAAACCTAACTAA '5	4.0	-21.7	-29.8	0.7281879194630873	0.031468753575150665
431	>TGAAAGTGACTACATCGTTT	AT1G62930.1	2	976	26	1.75	10.534662483595302	13	393.3315179570966	5' TGAAAGTGACTACAT-CGTTT '3 ||||||||||||||| | | 3' TACGCGACTTTCACTGATGTAAACCTAACTAA '5	4.0	-21.7	-29.8	0.7281879194630873	0.030145123527547613
432	>TGAAAGTGACTACATCGTTT	AT1G63130.1	2	1103	26	1.75	10.534662483595302	13	393.3315179570966	5' TGAAAGTGACTACAT-CGTTT '3 ||||||||||||||| | | 3' TACGCGACTTTCACTGATGTAAACCTAACTAA '5	4.0	-21.7	-29.8	0.7281879194630873	0.028829216742391806
433	>TCCAAAGGGATCGCATTGATT	AT1G12820.1	0	1895	86	86.0	34.845422061122925	8	242.05016489667486	5' TCCAAAGGGATCGCATTG-ATT '3 |||||||||||||||||| |o 3' TGCTGTAGGTTTCCCTAGCGTAACAAAGCATG '5	2.5	-32.7	-35.5	0.9211267605633804	0.0018095448883993503
434	>TCCAAAGGGATCGCATTGATT	AT3G23690.1	0	417	63	63.0	25.526297556404003	8	242.05016489667486	5' T-CCAAAGGGATCGCATTGATT '3 | ||||||||||||| o|||oo 3' CGGTAAACGGTTTCCCTAGCGAGACTGGGTTTC '5	3.5	-30.1	-35.5	0.8478873239436621	0.002847378560562941
435	>TCCAAAGGGATCGCATTGATT	AT3G26810.1	0	2010	134	134.0	54.294029723145016	8	242.05016489667486	5' TCCAAAGGGATCGCATTG-ATT '3 |||||||||||||||||| |o 3' TTCTGTAGGTTTCCCTAGCGTAACAAAGTATG '5	2.5	-32.7	-35.5	0.9211267605633804	0.001678908339309948
436	>TCCAAAGGGATCGCATTGATT	AT3G62980.1	2	1722	72	72.0	29.172911493033144	8	242.05016489667486	5' TCCAAAGGGATCGCATTG-ATT '3 |||||||||||||||||| |o 3' TTCTGTAGGTTTCCCTAGCGTAACAGAGGTCG '5	2.5	-32.7	-35.5	0.9211267605633804	0.025598483436433783
437	>TCCAAAGGGATCGCATTGATT	AT4G03190.1	0	1598	77	77.0	31.198808124493777	8	242.05016489667486	5' TCCAAAGGGATCGCATTGATT '3 |||||||||||||||| | |o 3' TACTGTAGGTTTCCCTAGCGTA-CCAGAGATCG '5	2.5	-28.9	-35.5	0.8140845070422534	0.0019583837455587894
438	>TCCCAAATGTAGACAAAGCATT	AT1G62860.1	2	425	9	9.0	3.646613936629143	144	4356.902968140147	5' TCCCAAATGTAGACAAAGCATT '3 |||||||||||||||||| 3' ACTAGAACC-GGTTTACATCTGTTTCGTTTCCTG '5	4.0	-29.0	-34.7	0.8357348703170028	0.0012927312278219194
439	>TGAGCTGTGAAGAAATTGGC	AT1G21690.3	1	76	7	7.0	2.8362552840448894	12	363.07524734501226	5' TGAGCTGTGAAGAAATTGGC '3 |||||| ||||||| o|||| 3' ACCGACACTCGAGACTTCTT-GACCGCGGTAAG '5	3.5	-26.5	-34.3	0.772594752186589	0.0016488046175767712
440	>ATATACACATGAGAAATACGGACT	AT1G43250.1	0	5158	2	0.3333333333333333	0.810358652584254	10	302.56270612084353	5' ATATACACATGAGAAATACGGACT '3 |||||||||||| ||o |||||| 3' CGAAGGGATATGTGTACTCATTGGGCCTGATT '5	3.5	-28.0	-37.2	0.7526881720430108	3.776078643420444E-4
441	>ATATACACATGAGAAATACGGACT	AT2G22350.1	0	806	2	0.3333333333333333	0.810358652584254	10	302.56270612084353	5' A-TATACACATGAGAAATACGGACT '3 ||||||||||||| || |||||| 3' CGAAGGGGATATGTGTACTCTCTAAGCCTGATA '5	4.0	-28.5	-37.2	0.7661290322580645	0.005268698036264952
442	>ATATACACATGAGAAATACGGACT	AT3G45253.1	0	5172	2	0.3333333333333333	0.810358652584254	10	302.56270612084353	5' A-TATACACATGAGAAATACGGACT '3 |||||||||||||||||||||| 3' CGAAGGGGATATGTGTACTCTTTATGCCTGTTA '5	3.0	-36.5	-37.2	0.9811827956989246	1.8821758619091966E-4
443	>ATATACACATGAGAAATACGGACT	AT5G35416.1	0	4578	2	0.3333333333333333	0.810358652584254	10	302.56270612084353	5' ATATACACATGAGAAATACGGACT '3 |||||||||||| ||| ||||| 3' CGAAGGGATATGTGTACTCATTAAGCCTGTTA '5	4.0	-27.3	-37.2	0.7338709677419355	0.0010620220421253546
444	>ATATACACATGAGAAATACGGACT	AT5G49743.1	0	84	2	0.3333333333333333	0.810358652584254	10	302.56270612084353	5' A-TATACACATGAGAAATACGGACT '3 ||||||||||||| || |||||| 3' CGAAGGGGATATGTGTACTCTCTAAGCCTGATA '5	4.0	-28.5	-37.2	0.7661290322580645	0.022320979684355313
445	>TTTTCTTGACCTTGTAAGACC	AT2G33860.1	3	1687	2	2.0	0.810358652584254	123	3721.5212852863756	5' TTTTCTTGACCTTGTAAGACC '3 |||||||||||||o|||||| 3' CCTTTTTAAAGAACTGGAACGTTCTGGGAGAC '5	1.5	-32.9	-33.1	0.9939577039274924	0.022037169342916885
446	>TTTTCTTGACCTTGTAAGACC	AT5G60450.1	3	1887	8	8.0	3.241434610337016	123	3721.5212852863756	5' TTTTCTTGACCTTGTAAGACC '3 ||||||||||||||o|||||| 3' GGATATAAAAGAACTGGAACGTTCTGGAATCT '5	0.5	-33.1	-33.1	1.0	0.0042022028484414164
447	>GGAAACTCTGGTGGAAGCCCG	AT1G13470.1	3	532	3	3.0	1.215537978876381	8	242.05016489667486	5' GGAAACTCTGGTGGAAGCCCG '3 o||||||||||||| |||| 3' GAGAATTCTTTGAGACCACCAAAGGGCAATCC '5	3.5	-31.3	-43.0	0.727906976744186	0.04553225053672105
448	>TCGGACCAGGCTTCATCCCCCA	AT1G30490.1	0	806	589	41.5	238.6506231860628	16	484.1003297933497	5' TCGGACCAGGCTTCATCCCCCA '3 o|||||||||||||||||| 3' ATCTTAGGCCTGGTCCGAAGTAGGGTTAGTAG '5	3.5	-40.3	-48.1	0.8378378378378377	0.0013710366451337164
449	>TCGGACCAGGCTTCATCCCCCA	AT2G34710.1	0	881	615	67.5	249.1852856696581	16	484.1003297933497	5' TCGGACCAGGCTTCATCCCCCA '3 o|||||||||||||||||| 3' ATCTTAGGCCTGGTCCGAAGTAGGGTTAGTAG '5	3.5	-40.3	-48.1	0.8378378378378377	0.0013134130555136903
450	>TCGGACCAGGCTTCATCCCCCA	AT4G32880.1	0	945	41	8.0	16.612352377977206	16	484.1003297933497	5' TCGGACCAGGCTTCATCCCCCA '3 o|||||||||||||||||| 3' ACCTTAGGCCTGGTCCGAAGTAGGGTCCGTAA '5	3.5	-40.3	-48.1	0.8378378378378377	0.0013313361443628713
451	>TCGGACCAGGCTTCATCCCCCA	AT5G60690.1	0	1273	35	35.0	14.181276420224444	16	484.1003297933497	5' TCGGACCAGGCTTCATCCCCCA '3 o|||||||||||||||||| 3' GGCTTAGGCCTGGTCCGAAGTAGGGTCCGTAG '5	3.5	-40.3	-48.1	0.8378378378378377	0.001148270299332177
452	>ACGGACCAGGCTTCATTCCCC	AT1G30490.1	0	806	589	41.5	238.6506231860628	61	1845.6325073371456	5' ACGGACCAGGCTTCATTCCCC '3 |||||||||||||||o|| 3' ATCTTAGGCCTGGTCCGAAGTAGGGTTAGTAG '5	3.5	-37.5	-43.9	0.8542141230068337	0.0017135019960784481
453	>ACGGACCAGGCTTCATTCCCC	AT1G52150.2	0	1279	287	32.0	116.28646664584045	61	1845.6325073371456	5' ACGGACCAGGCTTCATTCCCC '3 |||||||||||||||||| 3' ACCTTAGGCCTGGTCCGAAGTAAGGTCCGTAG '5	3.0	-38.0	-43.9	0.8656036446469249	2.9299736302368373E-4
454	>ACGGACCAGGCTTCATTCCCC	AT2G34710.1	0	881	615	67.5	249.1852856696581	61	1845.6325073371456	5' ACGGACCAGGCTTCATTCCCC '3 |||||||||||||||o|| 3' ATCTTAGGCCTGGTCCGAAGTAGGGTTAGTAG '5	3.5	-37.5	-43.9	0.8542141230068337	0.001641496691172195
455	>ACGGACCAGGCTTCATTCCCC	AT4G32880.1	0	945	41	8.0	16.612352377977206	61	1845.6325073371456	5' ACGGACCAGGCTTCATTCCCC '3 |||||||||||||||o|| 3' ACCTTAGGCCTGGTCCGAAGTAGGGTCCGTAA '5	3.5	-37.5	-43.9	0.8542141230068337	0.0016638931419837855
456	>ACGGACCAGGCTTCATTCCCC	AT5G60690.1	0	1273	35	35.0	14.181276420224444	61	1845.6325073371456	5' ACGGACCAGGCTTCATTCCCC '3 |||||||||||||||o|| 3' GGCTTAGGCCTGGTCCGAAGTAGGGTCCGTAG '5	3.5	-37.5	-43.9	0.8542141230068337	0.0014351317955126897
457	>CTTCACGGCCGGCTTCTTAGA	AT1G66940.1	3	1118	2	2.0	0.810358652584254	30	907.6881183625306	5' CTTCACGGCCGGCTTCTTAGA '3 |o||||| |||||||||||| 3' AGTTTTCAAGGTGCC-GCCGAAGAATCTAGTTC '5	3.0	-31.5	-40.8	0.7720588235294118	0.03733626830022774
458	>ATGGAGAGTCTTCTGTCAGATA	AT3G20300.1	2	1395	9	9.0	3.646613936629143	8	242.05016489667486	5' ATGGAGAGT-CTTCTGTCAGATA '3 ||||||||| |||||o|||o | 3' TAACATACCTCTCACGAAGATAGTTCACATTT '5	4.0	-27.4	-38.2	0.7172774869109947	0.009003242232144326
459	>AGATCTTGGTGGTAGTAGCA	AT1G80940.1	2	340	9	9.0	3.646613936629143	14	423.58778856918093	5' AGATCTTGGTGGTAGTAGCA '3 |||||||||||||| o|| 3' AGGTGCGCTAGAACCACCATCTCTGTCCCTTT '5	3.5	-27.8	-35.6	0.7808988764044944	0.017948525796910975
460	>ATGATCCGGTGAAGTGTTC	AT3G44480.1	2	3661	5	2.5	2.025896631460635	25	756.4067653021089	5' ATGATCCGGTGAAGTGTTC '3 | |||||||o|||| |o|| 3' GCCGCTCTT-CTAGGCCGCTTCTCGAGGCCGCTT '5	3.5	-26.5	-33.0	0.803030303030303	0.031032052197884852
461	>ATGATCCGGTGAAGTGTTC	AT3G44630.3	2	3714	9	9.0	3.646613936629143	25	756.4067653021089	5' ATGATCCGGTGAAGTGTTC '3 | |||||||o|||| |o|| 3' ACCGCCTTT-CTAGGCCGCTTCTCGAGGCCGTTT '5	3.5	-26.5	-33.0	0.803030303030303	0.0340117699464445
462	>ATGATCCGGTGAAGTGTTC	AT3G44670.1	2	3572	5	2.5	2.025896631460635	25	756.4067653021089	5' ATGATCCGGTGAAGTGTTC '3 | |||||||o|||| |o|| 3' GCCGCTCTT-CTAGGCCGCTTCTCGAGGCCGCTT '5	3.5	-26.5	-33.0	0.803030303030303	0.045675186409679935
463	>AAGTAACGTCCTTCCAAACCCGTC	AT2G12440.1	3	4643	2	2.0	0.810358652584254	5	151.28135306042176	5' AAGTAACGTCCTTCCAAACCCGTC '3 |||||||||||| |||||||||| 3' CAATAATTCATTGCAGGACAGTTTGGGCAGGA '5	3.0	-35.3	-43.7	0.8077803203661326	3.104144032283207E-4
464	>TACTTTTTCTCCCTTCTCTCATA	AT2G46130.1	3	465	2	2.0	0.810358652584254	6	181.53762367250613	5' TACTTTTTCTCCCTTCTCTCATA '3 ||||||||||||||||||||||| 3' GAGAGGATGAAAAAGAGGGAAGAGAGTATAAA '5	0.0	-36.5	-36.5	1.0	0.006893584197748659
465	>AAGAGGAGTTGCTAAGATGTAGGA	AT1G34470.1	3	553	2	2.0	0.810358652584254	5	151.28135306042176	5' AAGAGGAGTTGCTAAGATG-TAGGA '3 ||||||||||o||||o||| o||| 3' TCGTGGTTCTCCTCAATGATTTTACCGTCCGC '5	4.0	-33.2	-42.1	0.7885985748218528	0.01528267013538287
466	>AAGTAACATCCTGCCAAACCCGTC	AT2G12440.1	3	4643	2	2.0	0.810358652584254	34	1028.713200810868	5' AAGTAACATCCTGCCAAACCCGTC '3 ||||||| ||||| |||||||||| 3' CAATAATTCATTGCAGGACAGTTTGGGCAGGA '5	3.0	-32.9	-44.5	0.7393258426966292	3.104144032283207E-4
467	>TTGGATTGAAGGGAGCTCTT	AT1G30210.1	0	1142	45	45.0	18.233069683145715	2354	71223.26102084658	5' TTGGATTGAAGGGAGCTCTT '3 |||||o||||||| |o|o| 3' ACACTTAACCTGACTTCCCAGGGGGATGATGA '5	4.0	-26.4	-35.2	0.7499999999999999	0.0018148815894617476
468	>TTGGATTGAAGGGAGCTCTT	AT4G18390.1	0	1387	15	15.0	6.077689894381906	2354	71223.26102084658	5' TTGGATTGAAGGGAGCTCTT '3 |||||o||||||| |o|o| 3' CAACTTAACCTGACTTCCCAGGGGGACAACTT '5	4.0	-26.4	-35.2	0.7499999999999999	0.0016429350491108385
469	>TCCCAAATGTAGACAAAGCACT	AT1G62860.1	2	425	9	9.0	3.646613936629143	83	2511.2704608030017	5' TCCCAAATGTAGACAAAGCACT '3 |||||||||||||||||| 3' ACTAGAACC-GGTTTACATCTGTTTCGTTTCCTG '5	4.0	-28.9	-37.0	0.7810810810810811	0.0012927312278219194
470	>ATATCCCATTTCTACCATCTG	AT2G39681.1	3	532	10	5.0	4.05179326292127	728	22026.56500559741	5' ATATCCCATTTCTACCATCTG '3 ||||||||||||||||||||| 3' TATACATATAGGGTAAAGATGGTAGACCTTAT '5	0.0	-34.0	-34.0	1.0	0.03748894782058487
471	>TTGACAGAAGAGAGTGAGCACT	AT1G27360.1	2	1264	52	52.0	21.069324967190603	81	2450.757919578833	5' TTGACAGAAGAGAGTGAGCACT '3 |||||||||||||| |||||| 3' TTCTCCAACTGTCTTCTCTCTCTCGTGCCACC '5	2.0	-35.4	-39.8	0.8894472361809046	0.0033647344978398053
472	>TTGACAGAAGAGAGTGAGCACT	AT1G27370.1	2	2379	147	34.0	59.56136096494267	81	2450.757919578833	5' TTGACAGAAGAGAGTGAGCACT '3 |||||||||||||| ||||||| 3' TTCATCAACTGTCTTCTCTCTCTCGTGACATC '5	1.0	-35.6	-39.8	0.8944723618090453	0.0011085107323001164
473	>TTGACAGAAGAGAGTGAGCACT	AT1G69170.1	3	1308	24	24.0	9.724303831011047	81	2450.757919578833	5' TTGACAGAAGAGAGTGAGCACT '3 o||||||||||||| |||||| 3' TGACTCGACTGTCTTCTCTCTCTCGTGCTCAT '5	2.5	-35.4	-39.8	0.8894472361809046	0.003312169284175881
474	>TTGACAGAAGAGAGTGAGCACT	AT2G33810.1	2	798	27	27.0	10.93984180988743	81	2450.757919578833	5' TTGACAGAAGAGAGTGAGCACT '3 o||||||||||||||o|||| 3' TTCTCTGACTGTCTTCTCTCATTCGTTTCGGA '5	3.0	-34.0	-39.8	0.8542713567839196	0.009316713350254857
475	>TTGACAGAAGAGAGTGAGCACT	AT2G42200.1	1	948	16	16.0	6.482869220674032	81	2450.757919578833	5' TTGACAGAAGAGAGTGAGCACT '3 |||||||||||||| |||||| 3' CACCTAAACTGTCTTCTCTCTCTCGTGTCAAA '5	2.0	-35.2	-39.8	0.884422110552764	0.0067294506408071
476	>TTGACAGAAGAGAGTGAGCACT	AT3G57920.1	0	856	24	24.0	9.724303831011047	81	2450.757919578833	5' TTGACAGAAGAGAGTGAGCACT '3 |||||||||||||| |||||| 3' TACTCAAACTGTCTTCTCTCTCTCGTGTCGAA '5	2.0	-35.2	-39.8	0.884422110552764	0.003679171873063769
477	>TTGACAGAAGAGAGTGAGCACT	AT5G43270.2	0	1160	981	53.5	397.4809190925766	81	2450.757919578833	5' TTGACAGAAGAGAGTGAGCACT '3 |||||||||||||| ||||||o 3' AACTTAAACTGTCTTCTCTCTCTCGTGGTAGT '5	1.5	-35.6	-39.8	0.8944723618090453	0.0012488291008001529
478	>TTGACAGAAGAGAGTGAGCACT	AT5G50570.1	0	1113	209	104.5	84.68247919505454	81	2450.757919578833	5' TTGACAGAAGAGAGTGAGCACT '3 ||||||||||||| |||||| 3' TCCTCCTACTGTCTTCTCTCTCTCGTGTTAGT '5	3.0	-35.0	-39.8	0.8793969849246231	0.005113625329865146
479	>TTGACAGAAGAGAGTGAGCACT	AT5G50670.1	0	1113	209	104.5	84.68247919505454	81	2450.757919578833	5' TTGACAGAAGAGAGTGAGCACT '3 ||||||||||||| |||||| 3' TCCTCCTACTGTCTTCTCTCTCTCGTGTTAGT '5	3.0	-35.0	-39.8	0.8793969849246231	0.00607695648983797
480	>TTCCACAGCCTTCTTGAACTT	AT5G01370.1	0	636	2	2.0	0.810358652584254	16	484.1003297933497	5' TTCCACAGCCTTCTTGAACTT '3 |||||||o||||||o||||o| 3' CCTTAGAAGGTGTTGGAAGAGCTTGGAAAATC '5	2.0	-32.9	-35.8	0.9189944134078213	6.752194463200967E-4
481	>TGATGCATTTCATTATTCTCTT	AT1G64400.1	3	2060	2	2.0	0.810358652584254	9	272.3064355087592	5' TGATGCATTTCATTATTCTCTT '3 | ||o||||||||o| |||||| 3' AAAAAGAAA-TATGTAAAGTAGTTAGAGAAAGAC '5	3.5	-21.8	-30.7	0.7100977198697069	0.015765846009042517
482	>ATATCTTCCATTTCTCTACGC	AT2G27400.1	3	511	3	3.0	1.215537978876381	84	2541.5267314150856	5' ATATCTTCCATTTCTCTACGC '3 ||||||||||||||||||||| 3' AAGTGCTATAGAAGGTAAAGAGATGCGATACA '5	0.0	-33.3	-33.3	1.0	0.01978142603683475
483	>TACTTTTTCTCACCTCTCTCATA	AT2G46130.1	3	465	2	2.0	0.810358652584254	11	332.8189767329279	5' TACTTTTTCTCACCTCTCTCATA '3 ||||||||||| | ||||||||| 3' GAGAGGATGAAAAAGAGGGAAGAGAGTATAAA '5	3.0	-28.0	-36.6	0.7650273224043715	0.006893584197748659
484	>TGACAGAAGAGAGTGAGCACC	AT1G27360.1	0	1263	201	18.0	81.44104458471753	51	1543.069801216302	5' TGACAGAAGAGAGTGAGCAC-C '3 ||||||||||||| |||||| 3' TCTCCAACTGTCTTCTCTCTCTCGTGCCCACCT '5	3.0	-34.1	-40.5	0.8419753086419753	0.0053781384653197595
485	>TGACAGAAGAGAGTGAGCACC	AT1G27370.1	0	2378	180	180.0	72.93227873258286	51	1543.069801216302	5' TGACAGAAGAGAGTGAGCAC-C '3 ||||||||||||| |||||| 3' TCATCAACTGTCTTCTCTCTCTCGTGACCATCT '5	3.0	-34.0	-40.5	0.8395061728395061	0.002951482853639442
486	>TGACAGAAGAGAGTGAGCACC	AT1G69170.1	0	1307	79	79.0	32.009166777078036	51	1543.069801216302	5' TGACAGAAGAGAGTGAGCAC-C '3 ||||||||||||| |||||| 3' GACTCGACTGTCTTCTCTCTCTCGTGCTTCATC '5	3.0	-34.1	-40.5	0.8419753086419753	0.004413786034188849
487	>TGACAGAAGAGAGTGAGCACC	AT2G33810.1	0	797	296	296.0	119.93308058246959	51	1543.069801216302	5' TGACAGAAGAGAGTGAGCA-CC '3 ||||||||||||||o|||| 3' TCTCTGACTGTCTTCTCTCATTCGTTTCGGAC '5	3.5	-33.0	-40.5	0.8148148148148148	0.009326357790084838
488	>TGACAGAAGAGAGTGAGCACC	AT2G42200.1	1	947	16	16.0	6.482869220674032	51	1543.069801216302	5' TGACAGAAGAGAGTGAGCAC-C '3 ||||||||||||| |||||| 3' ACCTAAACTGTCTTCTCTCTCTCGTGTCCAAAC '5	3.0	-33.8	-40.5	0.8345679012345678	0.010745364432579119
489	>TGACAGAAGAGAGTGAGCACC	AT3G15270.1	0	655	36	36.0	14.586455746516572	51	1543.069801216302	5' TGACAGAAGAGAGTGAGCACC '3 ||||||||||||| |||| 3' ACATCTACTGTCTTCTCTCTCTCGCCCTCCCA '5	4.0	-30.2	-40.5	0.745679012345679	0.011344178359468216
490	>TGACAGAAGAGAGTGAGCACC	AT3G57920.1	3	855	8	8.0	3.241434610337016	51	1543.069801216302	5' TGACAGAAGAGAGTGAGCAC-C '3 ||||||||||||| |||||| 3' ACTCAAACTGTCTTCTCTCTCTCGTGTCCGAAC '5	3.0	-33.8	-40.5	0.8345679012345678	0.011730072096764355
491	>TGACAGAAGAGAGTGAGCACC	AT5G43270.2	2	1159	325	93.0	131.68328104494128	51	1543.069801216302	5' TGACAGAAGAGAGTGAGCACC '3 ||||||||||||| ||||||| 3' ACTTAAACTGTCTTCTCTCTCTCGTGGTAGTT '5	1.0	-36.3	-40.5	0.8962962962962963	0.0031214890074234836
492	>TGACAGAAGAGAGTGAGCACC	AT5G50570.1	2	1112	102	51.0	41.32829128179696	51	1543.069801216302	5' TGACAGAAGAGAGTGAGCAC-C '3 ||||||||||||| |||||| 3' CCTCCTACTGTCTTCTCTCTCTCGTGTTTAGTC '5	3.0	-33.8	-40.5	0.8345679012345678	0.009075380921835352
493	>TGACAGAAGAGAGTGAGCACC	AT5G50670.1	2	1112	102	51.0	41.32829128179696	51	1543.069801216302	5' TGACAGAAGAGAGTGAGCAC-C '3 ||||||||||||| |||||| 3' CCTCCTACTGTCTTCTCTCTCTCGTGTTTAGTC '5	3.0	-33.8	-40.5	0.8345679012345678	0.010781572701270337
494	>ATGACTCTATAACTTCTATACCGT	AT4G06477.1	3	3988	4	4.0	1.620717305168508	210	6353.816828537714	5' ATGACTCTATAACTTCTATACCGT '3 ||||||||||||||||||||||o| 3' TTGAAATACTGAGATATTGAAGATATGGTACT '5	0.5	-35.6	-37.4	0.9518716577540107	0.0023258517866088235
495	>AAATAACGTCCTGTCAAACCCGTC	AT2G12440.1	3	4643	2	2.0	0.810358652584254	14	423.58778856918093	5' AAA-TAACGTCCTGTCAAACCCGTC '3 || ||||||||||||||||||||| 3' CAATAATTCATTGCAGGACAGTTTGGGCAGGA '5	2.0	-39.2	-41.5	0.9445783132530121	3.104144032283207E-4
496	>TCAGACCAGGCTTCATTCCCC	AT4G03250.1	3	1052	3	3.0	1.215537978876381	7	211.79389428459046	5' TCAGACCAGGCTTCATTCCCC '3 | ||||||||||o|||||| 3' ATAGAGAAA-TCTGGTCCGAGGTAAGGTTGGTAA '5	4.0	-32.4	-42.6	0.7605633802816901	0.003027000581390049
497	>TTGAAGAGGACTTGGAATTTTTTT	AT1G66700.1	0	358	74	16.0	29.983270145617396	24	726.1504946900245	5' TTGAAGAGGACTTGGAATTTTTTT '3 |||||||||||||||||o|o | 3' TTTAGTAACTTCTCCTGAACCTTGAGCTACAA '5	4.0	-31.4	-34.0	0.9235294117647058	7.818608287725182E-4
498	>TGAAAGTGACTACATCGTTTT	AT1G62910.1	2	988	26	1.75	10.534662483595302	33	998.4569301987837	5' TGAAAGTGACTACAT-CGTTTT '3 ||||||||||||||| | || 3' TACGCGACTTTCACTGATGTAAACCTAACTAA '5	4.0	-21.7	-30.7	0.7068403908794788	0.025255240285841807
499	>TGAAAGTGACTACATCGTTTT	AT1G62930.1	2	976	26	1.75	10.534662483595302	33	998.4569301987837	5' TGAAAGTGACTACAT-CGTTTT '3 ||||||||||||||| | || 3' TACGCGACTTTCACTGATGTAAACCTAACTAA '5	4.0	-21.7	-30.7	0.7068403908794788	0.024189688519574593
500	>TGAAAGTGACTACATCGTTTT	AT1G63130.1	2	1103	26	1.75	10.534662483595302	33	998.4569301987837	5' TGAAAGTGACTACAT-CGTTTT '3 ||||||||||||||| | || 3' TACGCGACTTTCACTGATGTAAACCTAACTAA '5	4.0	-21.7	-30.7	0.7068403908794788	0.02313064242006957
501	>TTTTGCATATCCTGGAATATG	AT2G29570.1	3	544	5	5.0	2.025896631460635	265	8017.911712202354	5' TTTTGCATATCCTGGAATATG '3 o|||||||||||||||| || 3' ACTCTAGAAACGTATAGGACCTTTTAAGTGGT '5	2.5	-26.1	-31.4	0.8312101910828026	0.008961333020091278
502	>AATACGCTATGTTGGACTTAGAAT	AT2G27400.1	3	497	4	4.0	1.620717305168508	6	181.53762367250613	5' AA-TACGCTATGTTGGACTTAGAAT '3 |||||||||||||||||||||| 3' GTAAAGAGATGCGATACAACCTGAATCTTATT '5	4.0	-35.5	-36.7	0.9673024523160763	0.01978142603683475
503	>TTATCAAGATCCATCTTACT	AT1G12300.1	0	1562	9	4.5	3.646613936629143	7	211.79389428459046	5' TTATCAAGATCCATCTTACT '3 ||||||| ||||||||||| 3' TATGGTTATAGTTCGAGGTAGAATGAGAAGAG '5	3.0	-24.3	-29.2	0.8321917808219178	0.001315572918530017
504	>TTATCAAGATCCATCTTACT	AT1G12620.1	0	1718	9	4.5	3.646613936629143	7	211.79389428459046	5' TTATCAAGATCCATCTTACT '3 ||||||| ||||||||||| 3' TATGGTTATAGTTCGAGGTAGAATGAGAAGAG '5	3.0	-24.3	-29.2	0.8321917808219178	0.0016746908615578038
505	>TTATCAAGATCCATCTTACT	AT1G12775.1	0	1514	7	7.0	2.8362552840448894	7	211.79389428459046	5' TTATCAAGATCCATCTTACT '3 ||||||| ||||||||||| 3' TATGGTTATAGTTCGAGGTAGAATGAGAAGAG '5	3.0	-24.3	-29.2	0.8321917808219178	0.001994514463029562
506	>TTATCAAGATCCATCTTACT	AT1G62860.1	3	1504	3	3.0	1.215537978876381	7	211.79389428459046	5' TTATCAAGATCCATCTTACT '3 ||||||||||||||||||| 3' CATCGTCATAGTTCTAGGTAGAATGAAAAGAC '5	1.0	-28.9	-29.2	0.9897260273972602	0.005598436247439831
507	>TTATCAAGATCCATCTTACT	AT3G15540.1	3	414	2	2.0	0.810358652584254	7	211.79389428459046	5' TTATCAAGATCCATCTTACT '3 |o||||||||||||| || 3' ACCGAGCTT-TGGTTCTAGGTAGAAGGAGTTTAT '5	4.0	-22.7	-29.2	0.7773972602739726	0.04136337886967367
508	>CCCAAATGTAGACAAAGCTT	AT2G03220.1	2	1500	3	1.5	1.215537978876381	9	272.3064355087592	5' CCCAAATGTAGACAAAGCTT '3 |||||||||||| |||| o 3' ATGTATAGGTTTACATCTGGTTCGTGAACAGT '5	3.5	-24.4	-31.7	0.7697160883280757	5.399564890280484E-4
509	>CGAAGCTGCCAGCATGATCTA	AT1G30330.2	0	3247	178	58.0	72.1219200799986	16	484.1003297933497	5' CGAAGCTGCCAGCATGATCTA '3 | ||||||||||| |||||| 3' TGTTTATGG-TTCGACGGTCGGACTAGAGTGTCC '5	3.0	-30.5	-39.7	0.7682619647355163	2.6267402153923314E-4
510	>CGAAGCTGCCAGCATGATCTA	AT5G37020.1	2	2381	9	9.0	3.646613936629143	16	484.1003297933497	5' CGAAGCTGCCAGCATGATCTA '3 ||||||||||| ||||||| 3' TGCTTATGTTCGACGGTCGGACTAGATTCCCC '5	4.0	-31.2	-39.7	0.7858942065491183	0.0035437082921213614
511	>TTCCACAGCTTTCTTGAACTTA	AT1G10120.1	0	1317	655	33.0	265.3924587213432	73	2208.707754682158	5' TTCCACAGCTTTCTTGAACTTA '3 o||||||||||||||| | o| 3' TTTAAGGAGGTGTCGAAAGAACAAG-GTAACAC '5	4.0	-26.5	-34.7	0.7636887608069164	0.004729241666829975
512	>TTCCACAGCTTTCTTGAACTTA	AT1G60140.1	2	2297	17	8.5	6.888048546966159	73	2208.707754682158	5' TTCCACAGCTTTCTTGAACTTA '3 |||||||o||||||| |||o| 3' TTATCCAAGGTGTTGAAAGAAGGTGAGTTCCA '5	3.5	-25.5	-34.7	0.7348703170028817	0.01147094541034599
513	>TTCCACAGCTTTCTTGAACTTA	AT2G22840.1	0	792	4407	3094.0	1785.6252909694035	73	2208.707754682158	5' TTCCACA-GCTTTCTTGAACTTA '3 ||||||| |||||||||||| 3' ACCGGAAGGTGTCCGAAAGAACTTGCTACCGC '5	4.0	-29.0	-34.7	0.8357348703170028	0.0054869547838762855
514	>TTCCACAGCTTTCTTGAACTTA	AT2G36400.1	0	757	1030	1030.0	417.3347060808908	73	2208.707754682158	5' TTCCACA-GCTTTCTTGAACTTA '3 ||||||| |||||||||||| 3' CCTCAAAGGTGTCCGAAAGAACTTGCCAACGC '5	4.0	-29.0	-34.7	0.8357348703170028	0.006251933511905339
515	>TTCCACAGCTTTCTTGAACTTA	AT2G45480.1	0	525	6	6.0	2.431075957752762	73	2208.707754682158	5' TTCCAC-AGCTTTCTTGAACTTA '3 |||||| ||||||||||||| | 3' CTTCTAAGGTGTTCGAAAGAACTTGCAAATGC '5	3.0	-29.0	-34.7	0.8357348703170028	0.0012940794503618624
516	>TTCCACAGCTTTCTTGAACTTA	AT3G52910.1	0	753	14	14.0	5.672510568089779	73	2208.707754682158	5' TTCCACA-GCTTTCTTGAACTTA '3 ||||||| |||||||||||| 3' CGCCAAAGGTGTCCGAAAGAACTTGCCAAAGA '5	4.0	-29.0	-34.7	0.8357348703170028	0.0068282426784315176
517	>TTCCACAGCTTTCTTGAACTTA	AT4G37740.1	0	921	3102	2063.0	1256.866270158178	73	2208.707754682158	5' TTCCACA-GCTTTCTTGAACTTA '3 ||||||| |||||||||||| 3' ACCTGAAGGTGTCCGAAAGAACTTGCTACTGC '5	4.0	-29.0	-34.7	0.8357348703170028	0.005236961149150621
518	>TTCCACAGCTTTCTTGAACTTA	AT5G01370.1	0	636	2	2.0	0.810358652584254	73	2208.707754682158	5' TTCCACAGCTTTCTTGAACTTA '3 |||||||o|o||||o||||o| 3' CCTTAGAAGGTGTTGGAAGAGCTTGGAAAATC '5	4.0	-31.1	-34.7	0.8962536023054755	0.006731714902685204
519	>TTCCACAGCTTTCTTGAACTTA	AT5G35407.1	3	116	24	24.0	9.724303831011047	73	2208.707754682158	5' TTCCACAGCTTTCTTGAACTTA '3 |o||||||||||||||| ||| 3' TACAAAAGGGTGTCGAAAGAACTCGAAGGTTT '5	3.0	-29.6	-34.7	0.8530259365994236	0.03462745240197951
520	>AGCCCGTAATTCCTTTAGGCCCGA	AT2G05130.1	3	158	2	1.0	0.810358652584254	5	151.28135306042176	5' AGCCCGTAATTCCTTTAGGCCCGA '3 ||||||||||o|| o|||o|| || 3' CCGGCTTCGGGCATTAGGGTGATCTGG-CTTTG '5	4.0	-33.1	-46.9	0.7057569296375267	0.004105368140592147
521	>AGCCCGTAATTCCTTTAGGCCCGA	AT4G00120.1	3	1500	2	1.0	0.810358652584254	5	151.28135306042176	5' AGCCCGTAATTCCTTTAGGCCCGA '3 |||||||||||||||||||||||| 3' CCGGCTTCGGGCATTAAGGAAATCCGGGCTTT '5	0.0	-46.9	-46.9	1.0	0.0039651957978885655
522	>CAACTCAACTCAACCCATGAACC	AT3G51850.1	3	1990	2	2.0	0.810358652584254	29	877.4318477504463	5' CAACTCAACTCAACCCATGAACC '3 ||| |||||||||||||o|||| 3' GATTTGTTTGTGTTGAGTTGGGTATTTGGTTA '5	3.5	-32.6	-41.2	0.7912621359223301	0.014557295177087481
523	>GGAAAGTGACTACATCGGGGT	AT1G62670.1	2	979	10	10.0	4.05179326292127	44	1331.2759069317117	5' GGAAAGTGACTACATCGGGGT '3 |||||||| ||||||o|||| 3' TACGCGACTTTCACTTATGTAGTCCCAACTAA '5	3.5	-29.3	-39.6	0.73989898989899	0.0063948681508266825
524	>GGAAAGTGACTACATCGGGGT	AT1G64583.1	0	739	2	2.0	0.810358652584254	44	1331.2759069317117	5' G-GAAAGTGACTACATCGGGGT '3 | ||||||||| |||||o|||| 3' TGCGTCCACTTTCACTGTTGTAGTCCCAAATAT '5	3.5	-30.9	-39.6	0.7803030303030303	0.0011972462261107264
525	>TGAAGCTGCCAGCATGATC	AT1G30330.2	0	3247	178	58.0	72.1219200799986	364	11013.282502798706	5' TGAAGCTGCCAGCATGATC '3 ||||||||||| ||||| 3' TGTTTATGTTCGACGGTCGGACTAGAGTGTCC '5	4.0	-28.3	-36.0	0.7861111111111111	7.878150898168457E-4
526	>TGAAGCTGCCAGCATGATC	AT2G48110.1	3	3383	7	7.0	2.8362552840448894	364	11013.282502798706	5' TGAAGCTGCCAGCATGATC '3 |||||||||||| |||o 3' AGGGTCCCTTCGACGGTCGAACTGTGCAGAGT '5	3.5	-28.7	-36.0	0.7972222222222222	0.0031692451934365318
527	>TGAAGCTGCCAGCATGATC	AT5G37020.1	2	2381	9	9.0	3.646613936629143	364	11013.282502798706	5' TGAAGCTGCCAGCATGATC '3 ||||||||||| ||||| 3' TGCTTATGTTCGACGGTCGGACTAGATTCCCC '5	4.0	-28.3	-36.0	0.7861111111111111	0.005310850452468152
528	>TTTGGATTGAAGGGAGCTCTTTC	AT4G15530.5	1	915	9	9.0	3.646613936629143	38	1149.7382832592057	5' TTTGGAT-TGAAGGGAGCTCTTTC '3 ||||||| ||||||o|o||||| 3' CGAAGAAACCTAGACTTCCTTTGAGAACTGGG '5	4.0	-28.6	-39.9	0.7167919799498748	6.835270791812897E-4
529	>TTTCTACCATCCGATCAACAA	AT1G12775.1	3	550	2	2.0	0.810358652584254	134	4054.3402620193037	5' TTTCTACCATCCGATCAACAA '3 |||||||||| |||||||| | 3' CAGGGTAAAGATGGTAAGCTAGTTGATTAAGG '5	3.0	-25.6	-33.6	0.7619047619047619	0.013897049585794075
530	>TTTCTACCATCCGATCAACAA	AT1G62860.1	3	646	5	2.5	2.025896631460635	134	4054.3402620193037	5' TTTCTACCATCCGATCAACAA '3 o|||||||||||||||||||| 3' CTGGAAGAAGATGGTAGGCTAGTTGTTCTCGA '5	0.5	-33.6	-33.6	1.0	0.011165530006463031
531	>TTTCTACCATCCGATCAACAA	AT1G63230.1	3	596	5	2.5	2.025896631460635	134	4054.3402620193037	5' TTTCTACCATCCGATCAACAA '3 o||||||||| |||||||||| 3' CTGGAAGAAGATGGTATGCTAGTTGTTCTCGA '5	2.5	-26.7	-33.6	0.7946428571428571	0.011554392814783654
532	>TTTCTACCATCCGATCAACAA	AT2G39681.1	3	597	81	81.0	32.81952542966229	134	4054.3402620193037	5' TTTCTACCATCCGATCAACAA '3 ||||||||||||||||||||| 3' GGATACAAAGATGGTAGGCTAGTTGTTCTCAA '5	0.0	-33.6	-33.6	1.0	0.03748894782058487
533	>ATCATGCGATCTCTTTGGA	AT4G14030.1	2	507	6	6.0	2.431075957752762	10	302.56270612084353	5' ATCATGCGATCTCTTTGGA '3 |||| ||o||||||||o| 3' GTCAGAATAGT-CGTTAGAGAAATCCTAGTTGT '5	3.5	-22.4	-31.6	0.7088607594936708	0.02307936495161289
534	>ATCATGCGATCTCTTTGGA	AT5G40920.1	2	1547	6	3.0	2.431075957752762	10	302.56270612084353	5' ATCATGCGATCTCTTTGGA '3 ||||o| o|||||||||| 3' GGTTGTGTAGTGC-TTAGAGAAACCGGAGATGA '5	4.0	-22.5	-31.6	0.7120253164556962	0.004755882573136194
535	>TTGAAGAGGACTTGGAATTTTTC	AT1G66700.1	0	358	74	16.0	29.983270145617396	7	211.79389428459046	5' TTGAAGAGGACTTGGAATTTTTC '3 |||||||||||||||||o|o 3' TTTAGTAACTTCTCCTGAACCTTGAGCTACAA '5	4.0	-31.4	-35.1	0.8945868945868946	7.818608287725182E-4
536	>TTCGGACCAGGCTTCATTCCCC	AT1G52150.2	3	1280	3	3.0	1.215537978876381	1158	35036.76136879368	5' TTCGGACCAGGCTTCATTCCCC '3 |o|||||||||||||||||| 3' TACCTTAGGCCTGGTCCGAAGTAAGGTCCGTA '5	3.0	-38.7	-45.1	0.8580931263858094	0.01904525780857491
537	>TTGAGTACGGTAGGGGCAGA	AT1G64150.1	2	667	8	8.0	3.241434610337016	10	302.56270612084353	5' TTGAGTACGGTAGGGGCAGA '3 o ||o|||||||| o||||| 3' CAGGGGTGG-CTTATGCCATCGTCGTCTCAAGGA '5	4.0	-28.9	-39.4	0.733502538071066	0.02182148628191327
538	>TCGGACCAGGCTTCATTCCCCA	AT1G30490.1	0	806	589	41.5	238.6506231860628	44	1331.2759069317117	5' TCGGACCAGGCTTCATTCCCCA '3 o|||||||||||||||o|| 3' ATCTTAGGCCTGGTCCGAAGTAGGGTTAGTAG '5	4.0	-37.4	-45.7	0.8183807439824945	0.0017135019960784481
539	>TCGGACCAGGCTTCATTCCCCA	AT1G52150.2	0	1279	287	32.0	116.28646664584045	44	1331.2759069317117	5' TCGGACCAGGCTTCATTCCCCA '3 o|||||||||||||||||| 3' ACCTTAGGCCTGGTCCGAAGTAAGGTCCGTAG '5	3.5	-37.9	-45.7	0.8293216630196936	2.9299736302368373E-4
540	>TCGGACCAGGCTTCATTCCCCA	AT2G34710.1	0	881	615	67.5	249.1852856696581	44	1331.2759069317117	5' TCGGACCAGGCTTCATTCCCCA '3 o|||||||||||||||o|| 3' ATCTTAGGCCTGGTCCGAAGTAGGGTTAGTAG '5	4.0	-37.4	-45.7	0.8183807439824945	0.001641496691172195
541	>TCGGACCAGGCTTCATTCCCCA	AT4G32880.1	0	945	41	8.0	16.612352377977206	44	1331.2759069317117	5' TCGGACCAGGCTTCATTCCCCA '3 o|||||||||||||||o|| 3' ACCTTAGGCCTGGTCCGAAGTAGGGTCCGTAA '5	4.0	-37.4	-45.7	0.8183807439824945	0.0016638931419837855
542	>TCGGACCAGGCTTCATTCCCCA	AT5G60690.1	0	1273	35	35.0	14.181276420224444	44	1331.2759069317117	5' TCGGACCAGGCTTCATTCCCCA '3 o|||||||||||||||o|| 3' GGCTTAGGCCTGGTCCGAAGTAGGGTCCGTAG '5	4.0	-37.4	-45.7	0.8183807439824945	0.0014351317955126897
543	>CATTTAGAGGAAGGAGAAGT	AT1G08710.2	3	287	2	2.0	0.810358652584254	23	695.8942240779402	5' CATTTAGAGGAAGGAGAAGT '3 |||o|||o||||o|||||o 3' CACCCTCTAAGTCTTCTTCTTCTTCGTCTCTG '5	4.0	-25.2	-32.4	0.7777777777777778	0.027004509048140113
544	>CATTTAGAGGAAGGAGAAGT	AT1G09760.1	2	33	4	4.0	1.620717305168508	23	695.8942240779402	5' CATTTAGAGGAAGGAGA-AGT '3 ||||o|||||||o|||| |oo 3' CGATTCGTAAGTCTCCTTTCTCTGTTGTTGTC '5	4.0	-25.2	-32.4	0.7777777777777778	0.027938637800582367
545	>TTCCACAGCTTTCTTGAACTTTT	AT1G10120.1	0	1317	655	33.0	265.3924587213432	64	1936.4013191733989	5' TTCCACAGCTTTCTTGAACTTTT '3 o||||||||||||||| |o || 3' TTTAAGGAGGTGTCGAAAGAACAAGGTAACAC '5	4.0	-26.5	-35.2	0.7528409090909091	0.004257325707449633
546	>TTCCACAGCTTTCTTGAACTTTT	AT2G22840.1	0	792	4407	3094.0	1785.6252909694035	64	1936.4013191733989	5' TTCCACA-GCTTTCTTGAACTTTT '3 ||||||| |||||||||||| | 3' ACCGGAAGGTGTCCGAAAGAACTTGCTACCGC '5	4.0	-29.0	-35.2	0.8238636363636362	0.004939616839343519
547	>TTCCACAGCTTTCTTGAACTTTT	AT2G36400.1	0	757	1030	1030.0	417.3347060808908	64	1936.4013191733989	5' TTCCACA-GCTTTCTTGAACTTTT '3 ||||||| |||||||||||| || 3' CCTCAAAGGTGTCCGAAAGAACTTGCCAACGC '5	3.0	-29.0	-35.2	0.8238636363636362	0.003130867922928049
548	>TTCCACAGCTTTCTTGAACTTTT	AT2G45480.1	0	525	6	6.0	2.431075957752762	64	1936.4013191733989	5' TTCCAC-AGCTTTCTTGAACTTTT '3 |||||| ||||||||||||| ||| 3' CTTCTAAGGTGTTCGAAAGAACTTGCAAATGC '5	2.0	-29.0	-35.2	0.8238636363636362	6.472491909385036E-4
549	>TTCCACAGCTTTCTTGAACTTTT	AT3G52910.1	0	753	14	14.0	5.672510568089779	64	1936.4013191733989	5' TTCCACA-GCTTTCTTGAACTTTT '3 ||||||| |||||||||||| || 3' CGCCAAAGGTGTCCGAAAGAACTTGCCAAAGA '5	3.0	-29.0	-35.2	0.8238636363636362	0.0034199694346828124
550	>TTCCACAGCTTTCTTGAACTTTT	AT4G37740.1	0	921	3102	2063.0	1256.866270158178	64	1936.4013191733989	5' TTCCACA-GCTTTCTTGAACTTTT '3 ||||||| |||||||||||| | 3' ACCTGAAGGTGTCCGAAAGAACTTGCTACTGC '5	4.0	-29.0	-35.2	0.8238636363636362	0.004714501569922147
551	>TTCCACAGCTTTCTTGAACTTTT	AT5G01370.1	0	636	2	2.0	0.810358652584254	64	1936.4013191733989	5' TTCCACAGCTTTCTTGAACTTTT '3 |||||||o|o||||o||||o||| 3' CCTTAGAAGGTGTTGGAAGAGCTTGGAAAATC '5	3.0	-31.9	-35.2	0.9062499999999999	0.003371541096023667
552	>TCCAAAGGGATCGCATTGAT	AT1G12820.1	0	1895	86	86.0	34.845422061122925	15	453.8440591812653	5' TCCAAAGGGATCGCATTG-AT '3 |||||||||||||||||| | 3' TGCTGTAGGTTTCCCTAGCGTAACAAAGCATG '5	2.0	-32.7	-34.6	0.9450867052023122	0.0018095448883993503
553	>TCCAAAGGGATCGCATTGAT	AT3G23690.1	0	417	63	63.0	25.526297556404003	15	453.8440591812653	5' T-CCAAAGGGATCGCATTGAT '3 | ||||||||||||| o|||o 3' CGGTAAACGGTTTCCCTAGCGAGACTGGGTTTC '5	3.0	-29.4	-34.6	0.8497109826589595	0.002847378560562941
554	>TCCAAAGGGATCGCATTGAT	AT3G26810.1	0	2010	134	134.0	54.294029723145016	15	453.8440591812653	5' TCCAAAGGGATCGCATTG-AT '3 |||||||||||||||||| | 3' TTCTGTAGGTTTCCCTAGCGTAACAAAGTATG '5	2.0	-32.7	-34.6	0.9450867052023122	0.001678908339309948
555	>TCCAAAGGGATCGCATTGAT	AT3G62980.1	2	1722	72	72.0	29.172911493033144	15	453.8440591812653	5' TCCAAAGGGATCGCATTG-AT '3 |||||||||||||||||| | 3' TTCTGTAGGTTTCCCTAGCGTAACAGAGGTCG '5	2.0	-32.7	-34.6	0.9450867052023122	0.025598483436433783
556	>TCCAAAGGGATCGCATTGAT	AT4G03190.1	0	1598	77	77.0	31.198808124493777	15	453.8440591812653	5' TCCAAAGGGATCGCATTGAT '3 |||||||||||||||| | | 3' TACTGTAGGTTTCCCTAGCGTA-CCAGAGATCG '5	2.0	-28.9	-34.6	0.8352601156069364	0.0019583837455587894
557	>TGAAAGTGACTACATCGGGGA	AT1G06580.1	3	875	13	13.0	5.267331241797651	33	998.4569301987837	5' TGAAAGTGACTACATCGGGGA '3 ||||||||| |||||| ||| 3' TTCGTGACTTTCACTAATGTAGGCCCGACTAA '5	4.0	-27.0	-38.1	0.7086614173228346	0.011763864407356217
558	>TGAAAGTGACTACATCGGGGA	AT1G62670.1	2	979	10	10.0	4.05179326292127	33	998.4569301987837	5' TGAAAGTGACTACATCGGGGA '3 ||||||||| ||||||o||| 3' TACGCGACTTTCACTTATGTAGTCCCAACTAA '5	3.5	-28.9	-38.1	0.7585301837270341	0.0063948681508266825
559	>TGAAAGTGACTACATCGGGGA	AT1G64583.1	0	739	2	2.0	0.810358652584254	33	998.4569301987837	5' TGAAAGTGACTACATCGGGGA '3 |||||||||| |||||o||| 3' TGCGTCACTTTCACTGTTGTAGTCCCAAATAT '5	3.5	-30.5	-38.1	0.800524934383202	0.0011972462261107264
560	>TTTTGAAGAAGAAAGAAGAAGGAG	AT3G08680.1	3	2355	2	2.0	0.810358652584254	5	151.28135306042176	5' TTTTGAAGAAGAAAGAAGAAGGAG '3 || |||||||||| |||||||||o 3' TTGCCAAATACTTCTTCTT-CTTCTTCCTTTTC '5	3.5	-28.2	-36.0	0.7833333333333333	0.003975984227308715
561	>TTAGAGGAAGGAGAAGTCGT	AT5G49650.1	3	79	3	3.0	1.215537978876381	28	847.1755771383619	5' TTAGAGGAAGGAGAAGTCGT '3 ||||||||||o||||| || 3' TGTCCAAATCTCCTTCTTCTTCTGCTCTCTCT '5	3.0	-27.0	-34.9	0.7736389684813754	0.0223584998681422
562	>CAGAACTGGCGATGCGGGA	AT4G28490.1	3	2612	2	2.0	0.810358652584254	38	1149.7382832592057	5' CAGAACTGGCGATGCGGGA '3 |||||o|||||| | ||| 3' TTGGTGTTCTTGGCCGCTAGGGCCTGTATCGA '5	4.0	-27.7	-38.8	0.7139175257731959	0.010860314066476029
563	>TGACAGAAGATAGAGAGCACA	AT1G27360.1	0	1263	201	18.0	81.44104458471753	21	635.3816828537714	5' TGACAGAAGATAGAGAGCACA '3 |||||||||| ||||||||| 3' TCTCCAACTGTCTTCTCTCTCTCGTGCCACCT '5	3.0	-32.5	-36.9	0.8807588075880759	0.0053781384653197595
564	>TGACAGAAGATAGAGAGCACA	AT1G27370.1	0	2378	180	180.0	72.93227873258286	21	635.3816828537714	5' TGACAGAAGATAGAGAGCACA '3 |||||||||| ||||||||| 3' TCATCAACTGTCTTCTCTCTCTCGTGACATCT '5	3.0	-32.5	-36.9	0.8807588075880759	0.002951482853639442
565	>TGACAGAAGATAGAGAGCACA	AT1G69170.1	0	1307	79	79.0	32.009166777078036	21	635.3816828537714	5' TGACAGAAGATAGAGAGCACA '3 |||||||||| ||||||||| 3' GACTCGACTGTCTTCTCTCTCTCGTGCTCATC '5	3.0	-32.5	-36.9	0.8807588075880759	0.004413786034188849
566	>TGACAGAAGATAGAGAGCACA	AT2G42200.1	1	947	16	16.0	6.482869220674032	21	635.3816828537714	5' TGACAGAAGATAGAGAGCACA '3 |||||||||| |||||||||| 3' ACCTAAACTGTCTTCTCTCTCTCGTGTCAAAC '5	2.0	-32.6	-36.9	0.8834688346883469	0.005387193141260238
567	>TGACAGAAGATAGAGAGCACA	AT3G57920.1	3	855	8	8.0	3.241434610337016	21	635.3816828537714	5' TGACAGAAGATAGAGAGCACA '3 |||||||||| |||||||||| 3' ACTCAAACTGTCTTCTCTCTCTCGTGTCGAAC '5	2.0	-32.6	-36.9	0.8834688346883469	0.005882336992629633
568	>TGACAGAAGATAGAGAGCACA	AT5G43270.2	2	1159	325	93.0	131.68328104494128	21	635.3816828537714	5' TGACAGAAGATAGAGAGCACA '3 |||||||||| ||||||||| 3' ACTTAAACTGTCTTCTCTCTCTCGTGGTAGTT '5	3.0	-32.4	-36.9	0.8780487804878049	0.024700785239353262
569	>TGACAGAAGATAGAGAGCACA	AT5G50570.1	2	1112	102	51.0	41.32829128179696	21	635.3816828537714	5' TGACAGAAGATAGAGAGCACA '3 |||||||||| |||||||||| 3' CCTCCTACTGTCTTCTCTCTCTCGTGTTAGTC '5	2.0	-32.6	-36.9	0.8834688346883469	0.004548032761919396
570	>TGACAGAAGATAGAGAGCACA	AT5G50670.1	2	1112	102	51.0	41.32829128179696	21	635.3816828537714	5' TGACAGAAGATAGAGAGCACA '3 |||||||||| |||||||||| 3' CCTCCTACTGTCTTCTCTCTCTCGTGTTAGTC '5	2.0	-32.6	-36.9	0.8834688346883469	0.005405395500895693
571	>GCGTCGAACAGTCAGCTCAGAAC	AT1G26620.1	3	2767	2	2.0	0.810358652584254	48	1452.300989380049	5' GCGTCGAACAGTCAGCTCAGAAC '3 ||||||||||o||o o|||||| 3' ACTCAAGGCAGCTTGTCGGTTAGGTCTTGAGG '5	4.0	-32.4	-44.8	0.7232142857142857	0.0030437397006164435
572	>TCCCAAATGTAGACAAAGCAT	AT1G62860.1	2	425	9	9.0	3.646613936629143	423	12798.402468911683	5' TCCCAAATGTAGACAAAGCAT '3 | |||||||||||||||||| 3' ACTAGAACGGTTTACATCTGTTTCGTTTCCTG '5	3.0	-29.0	-33.8	0.8579881656804734	0.0012927312278219194
573	>TTTGGATTGAAGGGAGCTCCA	AT3G11440.1	0	1166	296	196.5	119.93308058246959	11	332.8189767329279	5' TTTGGATTGAAGGGAGCTCCA '3 ||||| |||||||||||||| 3' GACTTATAACCTTACTTCCCTCGAGGTCGAAG '5	3.0	-35.1	-38.5	0.9116883116883118	0.0010022550109610728
574	>TTTGGATTGAAGGGAGCTCCA	AT5G06100.2	2	1172	202	102.5	81.84622391100964	11	332.8189767329279	5' TTTGGATTGAAGGGAGCTCCA '3 ||||| |||||||||||||| 3' GACTTATAACCTTACTTCCCTCGAGGTCGAAG '5	3.0	-35.1	-38.5	0.9116883116883118	0.005687192261922602
575	>GGGTAGAATCCTTTGCAGACG	AT4G16340.1	2	5468	3	3.0	1.215537978876381	78	2359.9891077425796	5' GGGTAGAATCCTTTGCAGACG '3 || ||||||||o||||||| 3' TGAAGGAACC-TCTTAGGAGACGTCTGAAACTT '5	4.0	-31.3	-38.8	0.8067010309278352	0.002215690741077414
576	>TTTTTACGGGGATAAGACTGA	AT2G39681.1	3	564	5	5.0	2.025896631460635	58	1754.8636955008926	5' TTTTTACGGGGATAAGACTGA '3 ||||||||||||||||||||| 3' GTTGAAAAAAATGCCCCTATTCTGACTTTGTA '5	0.0	-33.4	-33.4	1.0	0.03748894782058487
577	>GGCTCTGGGCCGAAACCCGTAATC	AT4G00120.1	3	1513	13	13.0	5.267331241797651	5	151.28135306042176	5' GGCTCTGGGCCGAAACCCGTAAT-C '3 || ||||||||||| |||||||| | 3' AGTCCTCCAAGACCCGGCTTCGGGCATTAAGGG '5	4.0	-37.1	-50.3	0.7375745526838967	0.0039651957978885655
578	>GAGGTTCTGGCCGAAGCCCGTAAT	AT4G00120.1	3	1514	3	3.0	1.215537978876381	8	242.05016489667486	5' GAGGTTCT-GGCCGAAGCCCGTAAT '3 |||||||| |||||||||||||||| 3' TAGTCCTCCAAGACCCGGCTTCGGGCATTAAG '5	1.0	-45.3	-48.6	0.9320987654320987	0.0039651957978885655
579	>TTCGCAGGAGAGATAGCGCCA	AT1G10700.1	3	67	2	2.0	0.810358652584254	944	28561.91945780763	5' TTCGCAGGAGAGATAGC-GCCA '3 ||||| |||||o||||| |||| 3' CAACGTAAGCGGCCTCTTTATCGGCGGTAAAG '5	4.0	-31.9	-42.1	0.7577197149643705	0.023889427273257602
580	>TTCGCAGGAGAGATAGCGCCA	AT4G29900.1	0	197	34	34.0	13.776097093932318	944	28561.91945780763	5' TTCGCAGGAGAGATAGCGCCA '3 ||||||||||||||||o || 3' TACTGACAGCGTCCTCTCTATCGTTGTGCGAG '5	2.5	-32.9	-42.1	0.7814726840855106	2.6723677177975524E-4
581	>TCCACAGCTTTCTTGAACTG	AT1G20570.1	2	2629	4	2.0	1.620717305168508	121	3661.008744062207	5' TCCACAGCTTT-CTTGAACTG '3 o|||||||||| |||||||oo 3' ACTAACGGGTGTCGAAAAGAACTTGGTGTTTT '5	2.5	-28.3	-34.1	0.8299120234604106	0.0013733904364411353
582	>TCCACAGCTTTCTTGAACTG	AT1G80260.1	3	2783	4	2.0	1.620717305168508	121	3661.008744062207	5' TCCACAGCTTT-CTTGAACTG '3 o|||||||||| |||||||oo 3' ACTAACGGGTGTCGAAAAGAACTTGGTGTTTC '5	2.5	-28.3	-34.1	0.8299120234604106	0.029682735141747463
583	>TCCACAGCTTTCTTGAACTG	AT3G01040.1	0	1290	6	6.0	2.431075957752762	121	3661.008744062207	5' TCCACAGCTTTCTTGAACTG '3 |||||||| ||| |||||| 3' TACCGAAAGGTGTCG-AAGTTCTTGACCTTGTA '5	4.0	-25.2	-34.1	0.7390029325513195	0.0012082157371756663
584	>TGATTGAGCCGCGCCAATATC	AT2G45160.1	2	1014	2987	669.0	1210.2706476345834	685	20725.545369277785	5' TGATTGAGCCGCGCCAATATC '3 ||||||||||||||||||||| 3' TCTACCACTAACTCGGCGCGGTTATAGGGAAC '5	0.0	-39.0	-39.0	1.0	0.0013215857319878177
585	>TGATTGAGCCGCGCCAATATC	AT3G60630.1	2	1056	267	23.0	108.1828801199979	685	20725.545369277785	5' TGATTGAGCCGCGCCAATATC '3 ||||||||||||||||||||| 3' TCCAACACTAACTCGGCGCGGTTATAGGGAAC '5	0.0	-39.0	-39.0	1.0	0.0013483144250510115
586	>TGATTGAGCCGCGCCAATATC	AT4G00150.1	2	867	129	49.0	52.26813309168438	685	20725.545369277785	5' TGATTGAGCCGCGCCAATATC '3 ||||||||||||||||||||| 3' TCGACAACTAACTCGGCGCGGTTATAGGGGAC '5	0.0	-39.0	-39.0	1.0	0.0014499756077595016
587	>TTTAGAGGAAGGAGAAGTCGT	AT4G35470.1	2	590	11	11.0	4.456972589213397	23	695.8942240779402	5' TTTAGAGGAAGGAGAAGTCGT '3 ||||||||||||||||o o| 3' TCTCGGCAATCTCCTTCCTCTTCGTTACGTTA '5	3.0	-29.3	-35.8	0.8184357541899442	0.02156324056382042
588	>AGTTACAACTTTTTTTACGGGT	AT2G39681.1	3	575	7	7.0	2.8362552840448894	10	302.56270612084353	5' AGTTACAACTTTTTTTACGGGT '3 ||||||||||||||||||||| 3' TTGTTCTCAATGTTGAAAAAAATGCCCCTATT '5	1.0	-30.3	-31.0	0.9774193548387097	0.03748894782058487
589	>CAGCCAAGGATGACTTGCCGA	AT1G17590.1	0	1243	85	85.0	34.4402427348308	189	5718.435145683943	5' CAGCCAAGGATGACTTGCCGA '3 |||||||||||||||| || 3' TTCATCGTCGGTTCCTACTGAAGGGAAAAAAA '5	3.0	-34.5	-41.5	0.8313253012048193	6.983240223463749E-4
590	>CAGCCAAGGATGACTTGCCGA	AT1G54160.1	0	1295	67	67.0	27.147014861572508	189	5718.435145683943	5' C-AGCCAAGGATGACTTGCCGA '3 ||||||||||||||| ||| 3' GTATTCCATCGGTTCCTACTGAAGGGCAGTACA '5	4.0	-34.8	-41.5	0.8385542168674698	0.002771040940135583
591	>CAGCCAAGGATGACTTGCCGA	AT1G72830.2	0	1503	171	171.0	69.28566479595372	189	5718.435145683943	5' CAGCCAAGGATGACTTGCCGA '3 ||||||||||||||| || 3' ATCATCATCGGTTCCTACTGAAGGGGAAGAAC '5	4.0	-32.9	-41.5	0.7927710843373493	0.002394491592998871
592	>CAGCCAAGGATGACTTGCCGA	AT3G20910.1	0	1046	15	15.0	6.077689894381906	189	5718.435145683943	5' CAGCCAAGGATGACTTGCCGA '3 |||||||o|||| |||||| 3' TTCTCTTTCGGTTCTTACTTAACGGCGGAACA '5	4.0	-29.8	-41.5	0.7180722891566266	0.003296247712403888
593	>TCGCTTGGTGCAGGTCGGG	AT1G48410.2	2	522	138	138.0	55.91474702831352	82	2481.014190190917	5' TCGCTTGGTGCAGGTCGGG '3 | |||||o||||| ||||| 3' CACTCCATCGAACTACGTCGAGCCCTTGACTA '5	4.0	-31.2	-40.8	0.7647058823529412	0.04143829295224799
594	>TCGCTTGGTGCAGGTCGGG	AT3G14075.1	0	1367	11	11.0	4.456972589213397	82	2481.014190190917	5' TCGCTTGGTGCAGGTCGGG '3 | ||||o||||||| |||| 3' CTTCTATAA-CGAATCACGTCCTGCCCAGTCGTA '5	3.0	-31.3	-40.8	0.7671568627450981	4.376367614880028E-4
595	>TTATCCCCCGTGTTTTGTTTT	AT5G01820.1	3	1357	2	2.0	0.810358652584254	9	272.3064355087592	5' TTATCCCCCGTGTTTTGTTTT '3 |o|||||||o|||||o ||o| 3' GCTAGAAGTAGGGGGTACAAAGGAAGAAGCGG '5	4.0	-27.7	-32.5	0.8523076923076923	0.028525991447073018
596	>AACTCAACTCAACCCATGAACCC	AT3G51850.1	3	1989	3	3.0	1.215537978876381	22	665.6379534658558	5' AACTCAACTCAACCCATGAACCC '3 ||| |||||||||||||o|||| 3' ATTTGTTTGTGTTGAGTTGGGTATTTGGTTAT '5	3.5	-32.8	-41.9	0.782816229116945	0.014557295177087481
597	>AAGTAACGTCCTATCAAACCCGTC	AT2G12440.1	3	4643	2	2.0	0.810358652584254	7	211.79389428459046	5' AAGTAACGTCCTATCAAACCCGTC '3 |||||||||||| ||||||||||| 3' CAATAATTCATTGCAGGACAGTTTGGGCAGGA '5	2.0	-37.6	-41.9	0.8973747016706445	3.104144032283207E-4
598	>TATTCATAACACTCCCCCTGATGA	AT3G44045.1	3	587	2	0.2857142857142857	0.810358652584254	10	302.56270612084353	5' TATTCATAACACTCCCCCTGATGA '3 |||||||||||||||||||||||| 3' GTAGAAATAAGTATTGTGAGGGGGACTACTGG '5	0.0	-42.4	-42.4	1.0	0.016792217205844562
599	>TATTCATAACACTCCCCCTGATGA	AT3G50490.1	3	603	2	0.2857142857142857	0.810358652584254	10	302.56270612084353	5' TATTCATAACACTCCCCCTGATGA '3 |||||||||||||| ||||||||| 3' GTAGAAATAAGTATTGTGAGAGGGACTACTGG '5	1.0	-35.5	-42.4	0.8372641509433962	0.01946410384591668
600	>TATTCATAACACTCCCCCTGATGA	AT4G08405.1	0	2036	2	0.2857142857142857	0.810358652584254	10	302.56270612084353	5' TATTCATAACACTCCCCCTGATGA '3 |||||||||||||||||||||||| 3' GTAGAAATAAGTATTGTGAGGGGGACTACTGG '5	0.0	-42.4	-42.4	1.0	0.0024414056673541795
601	>TATTCATAACACTCCCCCTGATGA	AT4G12426.1	3	2845	2	0.2857142857142857	0.810358652584254	10	302.56270612084353	5' TATTCATAACACTCCCCCTGATGA '3 |||||||||||||||||||||||| 3' GTAGAAATAAGTATTGTGAGGGGGACTACTGG '5	0.0	-42.4	-42.4	1.0	0.0035032369440682887
602	>TATTCATAACACTCCCCCTGATGA	AT4G13455.1	3	603	2	0.2857142857142857	0.810358652584254	10	302.56270612084353	5' TATTCATAACACTCCCCCTGATGA '3 |||||||||||||||||||||||| 3' GTAGAAATAAGTATTGTGAGGGGGACTACTGG '5	0.0	-42.4	-42.4	1.0	0.01637965074948622
603	>TATTCATAACACTCCCCCTGATGA	AT5G56605.1	3	711	2	0.2857142857142857	0.810358652584254	10	302.56270612084353	5' TATTCATAACACTCCCCCTGATGA '3 |||||||||||||||||||||||| 3' GTAGAAATAAGTATTGTGAGGGGGACTACTGG '5	0.0	-42.4	-42.4	1.0	0.013879028373382063
604	>TGTTTTCTTTTGCATATCCTGG	AT2G39681.1	3	743	2	2.0	0.810358652584254	7	211.79389428459046	5' TGTTTTCTTTT-GCATATCCTGG '3 |||||||||| |||||||| | 3' TATGGATCAAAAGAAAAACGTATAGGTACTTA '5	4.0	-24.4	-33.9	0.71976401179941	0.03748894782058487
605	>TTAGATGACCATCAACAAACT	AT1G02860.1	0	269	42	42.0	17.017531704269334	36	1089.2257420350368	5' TTAGATGACCATCAACAAACT '3 |||||||||||||||||||| 3' TGTTTAAATCTACTGGTAGTTGTTTGTTTAAG '5	1.0	-31.4	-31.8	0.9874213836477986	6.680026720107257E-4
606	>TGAAGCTGCCAGCATGATCTT	AT1G30330.2	0	3247	178	58.0	72.1219200799986	581	17578.89322562101	5' TG-AAGCTGCCAGCATGATCTT '3 |o ||||||||||| ||||||o 3' TGTTTATGTTCGACGGTCGGACTAGAGTGTCC '5	3.5	-30.8	-38.5	0.8	2.6267402153923314E-4
607	>TGAAGCTGCCAGCATGATCTT	AT5G37020.1	2	2381	9	9.0	3.646613936629143	581	17578.89322562101	5' TG-AAGCTGCCAGCATGATCTT '3 |o ||||||||||| |||||| 3' TGCTTATGTTCGACGGTCGGACTAGATTCCCC '5	4.0	-30.0	-38.5	0.7792207792207793	0.0035437082921213614
608	>AGAATCTTGATGATGCTGCATT	AT2G28550.3	0	1613	836	244.0	338.72991678021816	492	14886.085141145502	5' AGAATCTTGATGATGCTGCATT '3 ||||||o|||||||||||| o 3' TTACACTCTTAGGACTACTACGACGACGTTGA '5	3.5	-32.8	-35.2	0.9318181818181817	0.002506264403159042
609	>AGAATCTTGATGATGCTGCATT	AT2G39250.1	0	1055	31	31.0	12.560559115055938	492	14886.085141145502	5' AGAATCTTGATGATGCTGCATT '3 |||||o||||||||||o|| o 3' ACTTTCCCTTAGGACTACTACGATGTTGACAG '5	4.0	-31.1	-35.2	0.8835227272727273	0.004891959509336963
610	>AGAATCTTGATGATGCTGCATT	AT3G54990.1	0	976	12	12.0	4.862151915505524	492	14886.085141145502	5' AGAATCTTGATGATGCTGCATT '3 |||||o||||||||||||| o 3' ATTTTCCCTTAGGACTACTACGACGTTGACAG '5	3.5	-33.1	-35.2	0.9403409090909091	0.004887576169321672
611	>AGAATCTTGATGATGCTGCATT	AT4G36920.1	0	1340	56	56.0	22.690042272359115	492	14886.085141145502	5' AGAATCTTGATGATGCTGCATT '3 ||||||o||||||||||||| o 3' CTCCTCTCTTAGGACTACTACGACGTCGTAAA '5	2.5	-33.7	-35.2	0.9573863636363636	0.0012326655223111604
612	>AGAATCTTGATGATGCTGCATT	AT5G60120.2	0	1821	822	352.0	333.0574062121284	492	14886.085141145502	5' AGAATCTTGATGATGCTGCATT '3 ||||||o||||||||||||||| 3' TCTCACTCTTAGGACTACTACGACGTAAACTT '5	1.0	-34.9	-35.2	0.9914772727272726	4.391743522178526E-4
613	>AGAATCTTGATGATGCTGCATT	AT5G67180.1	0	1309	56	56.0	22.690042272359115	492	14886.085141145502	5' AGAATCTTGATGATGCTGCATT '3 ||||||o|||||||||||| | 3' CTCCTCTCTTAGGACTACTACGACGGTAAGGG '5	3.0	-32.7	-35.2	0.9289772727272727	0.0019672125502750992
614	>AATACGCTATGTTGGACTTAG	AT2G27400.1	3	497	4	4.0	1.620717305168508	29	877.4318477504463	5' AA-TACGCTATGTTGGACTTAG '3 ||||||||||||||||||| 3' GTAAAGAGATGCGATACAACCTGAATCTTATT '5	4.0	-31.6	-32.8	0.9634146341463415	0.01978142603683475
615	>TCGGACCAGGCTTCATTTTTTT	AT1G30490.1	0	806	589	41.5	238.6506231860628	30	907.6881183625306	5' TCGGACCAGGCTTCATTTTTTT '3 o|||||||||||||||ooo | 3' ATCTTAGGCCTGGTCCGAAGTAGGGTTAGTAG '5	4.0	-32.8	-35.8	0.9162011173184358	6.857534514649322E-4
616	>TCGGACCAGGCTTCATTTTTTT	AT2G34710.1	0	881	615	67.5	249.1852856696581	30	907.6881183625306	5' TCGGACCAGGCTTCATTTTTTT '3 o|||||||||||||||ooo | 3' ATCTTAGGCCTGGTCCGAAGTAGGGTTAGTAG '5	4.0	-32.8	-35.8	0.9162011173184358	6.569223012117265E-4
617	>TCGGACCAGGCTTCATTCACC	AT1G30490.1	0	806	589	41.5	238.6506231860628	6	181.53762367250613	5' TCGGACCAGGCTTCATTCACC '3 o|||||||||||||||o| 3' ATCTTAGGCCTGGTCCGAAGTAGGGTTAGTAG '5	4.0	-34.7	-41.8	0.8301435406698566	0.0017135019960784481
618	>TCGGACCAGGCTTCATTCACC	AT1G52150.2	0	1279	287	32.0	116.28646664584045	6	181.53762367250613	5' TCGGACCAGGCTTCATTCACC '3 o||||||||||||||||| 3' ACCTTAGGCCTGGTCCGAAGTAAGGTCCGTAG '5	3.5	-35.2	-41.8	0.8421052631578949	2.9299736302368373E-4
619	>TCGGACCAGGCTTCATTCACC	AT2G34710.1	0	881	615	67.5	249.1852856696581	6	181.53762367250613	5' TCGGACCAGGCTTCATTCACC '3 o|||||||||||||||o| 3' ATCTTAGGCCTGGTCCGAAGTAGGGTTAGTAG '5	4.0	-34.7	-41.8	0.8301435406698566	0.001641496691172195
620	>TCGGACCAGGCTTCATTCACC	AT4G32880.1	0	945	41	8.0	16.612352377977206	6	181.53762367250613	5' TCGGACCAGGCTTCATTCACC '3 o|||||||||||||||o| 3' ACCTTAGGCCTGGTCCGAAGTAGGGTCCGTAA '5	4.0	-34.7	-41.8	0.8301435406698566	0.0016638931419837855
621	>TCGGACCAGGCTTCATTCACC	AT5G60690.1	0	1273	35	35.0	14.181276420224444	6	181.53762367250613	5' TCGGACCAGGCTTCATTCACC '3 o|||||||||||||||o| 3' GGCTTAGGCCTGGTCCGAAGTAGGGTCCGTAG '5	4.0	-34.7	-41.8	0.8301435406698566	0.0014351317955126897
622	>TCAATGCATTGAAAGTGACTT	AT1G62590.1	0	1050	86	21.5	34.845422061122925	24	726.1504946900245	5' TCAATGCATTGAAAGTGACT-T '3 ||||||||||||| |||||| 3' GTAGCTAGTTACGTAACTTGCACTGATTTTAAT '5	3.0	-26.7	-31.3	0.853035143769968	0.0013679888663247208
623	>TCAATGCATTGAAAGTGACTT	AT1G62914.1	2	979	141	35.25	57.13028500718991	24	726.1504946900245	5' TCAATGCATTGAAAGTGACTT '3 ||||||| o||||||||||| 3' GTAGTTAGTTACGCGACTTTCACTGATTTAAA '5	4.0	-26.9	-31.3	0.8594249201277955	0.022740648416730735
624	>TCAATGCATTGAAAGTGACTT	AT1G63150.1	0	997	86	21.5	34.845422061122925	24	726.1504946900245	5' TCAATGCATTGAAAGTGACTT '3 ||||||||||||||||o|| 3' GTAGCTAGTTACGTAACTTTCATTGTTGTAAC '5	2.5	-27.8	-31.3	0.8881789137380192	4.928536224740876E-4
625	>TCAATGCATTGAAAGTGACTT	AT1G63330.1	0	775	86	21.5	34.845422061122925	24	726.1504946900245	5' TCAATGCATTGAAAGTGACT-T '3 ||||||||||||| |||||| 3' GTAGCTAGTTACGTAACTTGCACTGATTTTAAT '5	3.0	-26.7	-31.3	0.853035143769968	0.0018061404421575444
626	>TCAATGCATTGAAAGTGACTT	AT1G63400.1	2	1000	26	26.0	10.534662483595302	24	726.1504946900245	5' TCAATGCATTGAAAGTGACT-T '3 ||||||| |||||||||||| o 3' GTAGTTAGTTACGCAACTTTCACTGATGGTAAA '5	3.5	-26.5	-31.3	0.8466453674121406	0.03734712466996659
627	>TCAATGCATTGAAAGTGACTT	AT5G41170.1	0	892	86	21.5	34.845422061122925	24	726.1504946900245	5' TCAATGCATTGAAAGTGA-CTT '3 |||||||||||||||||| o 3' GTAGCTAGTTACGTAACTTTCACTAATGTAGT '5	3.5	-26.7	-31.3	0.853035143769968	0.0024026899029575555
628	>CCGGACCAGGCTTCATTCCCC	AT1G30490.1	0	806	589	41.5	238.6506231860628	36	1089.2257420350368	5' CCGGACCAGGCTTCATTCCCC '3 ||||||||||||||||o|| 3' ATCTTAGGCCTGGTCCGAAGTAGGGTTAGTAG '5	2.5	-39.2	-45.5	0.8615384615384616	0.0013710366451337164
629	>CCGGACCAGGCTTCATTCCCC	AT1G52150.2	0	1279	287	32.0	116.28646664584045	36	1089.2257420350368	5' CCGGACCAGGCTTCATTCC-CC '3 ||||||||||||||||||| 3' ACCTTAGGCCTGGTCCGAAGTAAGGTCCGTAG '5	3.0	-39.7	-45.5	0.8725274725274725	0.0014641285920650171
630	>CCGGACCAGGCTTCATTCCCC	AT2G34710.1	0	881	615	67.5	249.1852856696581	36	1089.2257420350368	5' CCGGACCAGGCTTCATTCCCC '3 ||||||||||||||||o|| 3' ATCTTAGGCCTGGTCCGAAGTAGGGTTAGTAG '5	2.5	-39.2	-45.5	0.8615384615384616	0.0013134130555136903
631	>CCGGACCAGGCTTCATTCCCC	AT4G32880.1	0	945	41	8.0	16.612352377977206	36	1089.2257420350368	5' CCGGACCAGGCTTCATTCCCC '3 ||||||||||||||||o|| 3' ACCTTAGGCCTGGTCCGAAGTAGGGTCCGTAA '5	2.5	-39.2	-45.5	0.8615384615384616	0.0013313361443628713
632	>CCGGACCAGGCTTCATTCCCC	AT5G60690.1	0	1273	35	35.0	14.181276420224444	36	1089.2257420350368	5' CCGGACCAGGCTTCATTCCCC '3 ||||||||||||||||o|| 3' GGCTTAGGCCTGGTCCGAAGTAGGGTCCGTAG '5	2.5	-39.2	-45.5	0.8615384615384616	0.001148270299332177
633	>TTGACAGAAGATAGAGAGCACT	AT1G27360.1	2	1264	52	52.0	21.069324967190603	4203	127167.10538259054	5' TTGACAGAAGATAGAGAGCACT '3 ||||||||||| ||||||||| 3' TTCTCCAACTGTCTTCTCTCTCTCGTGCCACC '5	3.0	-33.4	-37.9	0.8812664907651715	0.0033647344978398053
634	>TTGACAGAAGATAGAGAGCACT	AT1G27370.1	2	2379	147	34.0	59.56136096494267	4203	127167.10538259054	5' TTGACAGAAGATAGAGAGCACT '3 ||||||||||| |||||||||| 3' TTCATCAACTGTCTTCTCTCTCTCGTGACATC '5	2.0	-33.6	-37.9	0.8865435356200528	0.0011085107323001164
635	>TTGACAGAAGATAGAGAGCACT	AT1G69170.1	3	1308	24	24.0	9.724303831011047	4203	127167.10538259054	5' TTGACAGAAGATAGAGAGCACT '3 o|||||||||| ||||||||| 3' TGACTCGACTGTCTTCTCTCTCTCGTGCTCAT '5	3.5	-33.4	-37.9	0.8812664907651715	0.003312169284175881
636	>TTGACAGAAGATAGAGAGCACT	AT2G42200.1	1	948	16	16.0	6.482869220674032	4203	127167.10538259054	5' TTGACAGAAGATAGAGAGCACT '3 ||||||||||| ||||||||| 3' CACCTAAACTGTCTTCTCTCTCTCGTGTCAAA '5	3.0	-33.2	-37.9	0.8759894459102904	0.0067294506408071
637	>TTGACAGAAGATAGAGAGCACT	AT3G57920.1	0	856	24	24.0	9.724303831011047	4203	127167.10538259054	5' TTGACAGAAGATAGAGAGCACT '3 ||||||||||| ||||||||| 3' TACTCAAACTGTCTTCTCTCTCTCGTGTCGAA '5	3.0	-33.2	-37.9	0.8759894459102904	0.003679171873063769
638	>TTGACAGAAGATAGAGAGCACT	AT5G43270.2	0	1160	981	53.5	397.4809190925766	4203	127167.10538259054	5' TTGACAGAAGATAGAGAGCACT '3 ||||||||||| |||||||||o 3' AACTTAAACTGTCTTCTCTCTCTCGTGGTAGT '5	2.5	-33.6	-37.9	0.8865435356200528	0.0012488291008001529
639	>TTGACAGAAGATAGAGAGCACT	AT5G50570.1	0	1113	209	104.5	84.68247919505454	4203	127167.10538259054	5' TTGACAGAAGATAGAGAGCACT '3 |||||||||| ||||||||| 3' TCCTCCTACTGTCTTCTCTCTCTCGTGTTAGT '5	4.0	-33.0	-37.9	0.870712401055409	0.004546738506691406
640	>TTGACAGAAGATAGAGAGCACT	AT5G50670.1	0	1113	209	104.5	84.68247919505454	4203	127167.10538259054	5' TTGACAGAAGATAGAGAGCACT '3 |||||||||| ||||||||| 3' TCCTCCTACTGTCTTCTCTCTCTCGTGTTAGT '5	4.0	-33.0	-37.9	0.870712401055409	0.005403566893963929
641	>TCCCAAATGTAGACAAAGCATA	AT1G62860.1	2	425	9	9.0	3.646613936629143	27	816.9193065262776	5' TCCCAAATGTAGACAAAGCATA '3 | |||||||||||||||||| | 3' ACTAGAACGGTTTACATCTGTTTCGTTTCCTG '5	3.0	-29.0	-35.1	0.8262108262108262	0.0012927312278219194
642	>ATCCACAGCTTTCTTGAACTT	AT2G22840.1	0	792	4407	3094.0	1785.6252909694035	46	1391.7884481558804	5' ATCCACA-GCTTTCTTGAACTT '3 |||||| |||||||||||| 3' ACCGGAAGGTGTCCGAAAGAACTTGCTACCGC '5	4.0	-28.8	-33.5	0.8597014925373134	0.0043919776631407
643	>ATCCACAGCTTTCTTGAACTT	AT2G36400.1	0	757	1030	1030.0	417.3347060808908	46	1391.7884481558804	5' ATCCACA-GCTTTCTTGAACTT '3 |||||| |||||||||||| 3' CCTCAAAGGTGTCCGAAAGAACTTGCCAACGC '5	4.0	-28.8	-33.5	0.8597014925373134	0.005004681590084936
644	>ATCCACAGCTTTCTTGAACTT	AT2G45480.1	0	525	6	6.0	2.431075957752762	46	1391.7884481558804	5' ATCCAC-AGCTTTCTTGAACTT '3 ||||| ||||||||||||| | 3' CTTCTAAGGTGTTCGAAAGAACTTGCAAATGC '5	3.0	-28.8	-33.5	0.8597014925373134	0.0012940794503618624
645	>ATCCACAGCTTTCTTGAACTT	AT3G52910.1	0	753	14	14.0	5.672510568089779	46	1391.7884481558804	5' ATCCACA-GCTTTCTTGAACTT '3 |||||| |||||||||||| 3' CGCCAAAGGTGTCCGAAAGAACTTGCCAAAGA '5	4.0	-28.8	-33.5	0.8597014925373134	0.005466334360735403
646	>ATCCACAGCTTTCTTGAACTT	AT4G37740.1	0	921	3102	2063.0	1256.866270158178	46	1391.7884481558804	5' ATCCACA-GCTTTCTTGAACTT '3 |||||| |||||||||||| 3' ACCTGAAGGTGTCCGAAAGAACTTGCTACTGC '5	4.0	-28.8	-33.5	0.8597014925373134	0.004191767589654227
647	>ATCCACAGCTTTCTTGAACTT	AT5G01370.1	0	636	2	2.0	0.810358652584254	46	1391.7884481558804	5' ATCCACAGCTTTCTTGAACTT '3 ||||||o|o||||o||||o| 3' CCTTAGAAGGTGTTGGAAGAGCTTGGAAAATC '5	4.0	-30.0	-33.5	0.8955223880597015	0.00538900699902678
648	>ATCCACAGCTTTCTTGAACTT	AT5G35407.1	3	116	24	24.0	9.724303831011047	46	1391.7884481558804	5' ATCCACAGCTTTCTTGAACTT '3 o||||||||||||||| ||| 3' TACAAAAGGGTGTCGAAAGAACTCGAAGGTTT '5	3.0	-27.7	-33.5	0.826865671641791	0.03462745240197951
649	>AAGAAACACATGAACCAAAACTCA	AT2G22475.1	3	946	2	2.0	0.810358652584254	6	181.53762367250613	5' AAGAAACACATGAACCAAAACTCA '3 ||o|||| |||||||||||||||| 3' ATCAAATTTTTTGGGTACTTGGTTTTGAGTAC '5	3.0	-28.9	-36.3	0.7961432506887053	0.004050552575431743
650	>TCATCCTAGTTGCCACGAGCATA	AT2G20950.4	3	2004	2	2.0	0.810358652584254	11	332.8189767329279	5' TCATCCTAGTTGCCACGAGCATA '3 ||||||||||||||||||o|| | 3' CTTTAGAGTAGGATCAACGGTGCTTGTTTGGG '5	1.5	-38.7	-42.7	0.9063231850117096	0.009819437720408164
651	>AATTGTCGGGAGGGAAGCGGATGG	AT1G61040.1	3	38	2	2.0	0.810358652584254	33	998.4569301987837	5' AATTGTCGGGAGGGAAGCGGATGG '3 ||||||||o|||| ||||o|||| 3' ACAGCTTTAACAGCTCTCC-TTCGTCTACGACT '5	3.5	-34.5	-48.5	0.711340206185567	0.004286693912504025
652	>GTGAAAGTGACTACATCGGGG	AT1G62670.1	0	980	52	52.0	21.069324967190603	12	363.07524734501226	5' G-TGAAAGTGACTACATCGGGG '3 | ||||||||| ||||||o||| 3' TTACGCCGACTTTCACTTATGTAGTCCCAACTA '5	3.5	-28.6	-38.9	0.7352185089974294	5.33618081590248E-4
653	>TTCCACAGCTTTCTTGAACTTTTT	AT2G36400.1	0	757	1030	1030.0	417.3347060808908	27	816.9193065262776	5' TTCCACA-GCTTTCTTGAACTTTTT '3 ||||||| |||||||||||| || 3' CCTCAAAGGTGTCCGAAAGAACTTGCCAACGC '5	4.0	-29.0	-36.1	0.8033240997229917	0.003130867922928049
654	>TTCCACAGCTTTCTTGAACTTTTT	AT2G45480.1	0	525	6	6.0	2.431075957752762	27	816.9193065262776	5' TTCCAC-AGCTTTCTTGAACTTTTT '3 |||||| ||||||||||||| ||| 3' CTTCTAAGGTGTTCGAAAGAACTTGCAAATGC '5	3.0	-29.0	-36.1	0.8033240997229917	0.0019404910494230654
655	>TTCCACAGCTTTCTTGAACTTTTT	AT3G52910.1	0	753	14	14.0	5.672510568089779	27	816.9193065262776	5' TTCCACA-GCTTTCTTGAACTTTTT '3 ||||||| |||||||||||| ||| 3' CGCCAAAGGTGTCCGAAAGAACTTGCCAAAGA '5	3.0	-29.0	-36.1	0.8033240997229917	0.002053387448363475
656	>TTCCACAGCTTTCTTGAACTTTTT	AT5G01370.1	0	636	2	2.0	0.810358652584254	27	816.9193065262776	5' TTCCACAGCTTTCTTGAACTTTTT '3 |||||||o|o||||o||||o|||| 3' CCTTAGAAGGTGTTGGAAGAGCTTGGAAAATC '5	3.0	-32.8	-36.1	0.9085872576177284	0.002024290882905122
657	>ACAGACTGAGAGCTCTTTCTTG	AT1G04160.1	2	3789	7	7.0	2.8362552840448894	58	1754.8636955008926	5' ACAGACTGAGAGCTCTTTCTTG '3 | || |||||||||||||||| 3' TCTATAATTTC-GACTCTCGAGAAAGAAGTTCA '5	4.0	-28.4	-38.9	0.7300771208226221	0.0011153742841187864
658	>TCGGACCAGGCTTCATTTT	AT1G30490.1	0	806	589	41.5	238.6506231860628	28	847.1755771383619	5' TCGGACCAGGCTTCATTTT '3 o|||||||||||||||ooo 3' ATCTTAGGCCTGGTCCGAAGTAGGGTTAGTAG '5	2.0	-32.5	-33.1	0.9818731117824773	0.0017135019960784481
659	>TCGGACCAGGCTTCATTTT	AT1G52150.2	0	1279	287	32.0	116.28646664584045	28	847.1755771383619	5' TCGGACCAGGCTTCATTTT '3 o||||||||||||||||oo 3' ACCTTAGGCCTGGTCCGAAGTAAGGTCCGTAG '5	1.5	-32.9	-33.1	0.9939577039274924	2.9299736302368373E-4
660	>TCGGACCAGGCTTCATTTT	AT2G34710.1	0	881	615	67.5	249.1852856696581	28	847.1755771383619	5' TCGGACCAGGCTTCATTTT '3 o|||||||||||||||ooo 3' ATCTTAGGCCTGGTCCGAAGTAGGGTTAGTAG '5	2.0	-32.5	-33.1	0.9818731117824773	0.001641496691172195
661	>TCGGACCAGGCTTCATTTT	AT3G48610.1	2	1621	3	3.0	1.215537978876381	28	847.1755771383619	5' TCGG-ACCAGGCTTCATTTT '3 |||| ||||o|||||||| o 3' TAAATAGCCGTGGTTCGAAGTAACGGAGAAAT '5	3.5	-25.6	-33.1	0.7734138972809668	0.01010375895434068
662	>TCGGACCAGGCTTCATTTT	AT4G03250.1	3	1052	3	3.0	1.215537978876381	28	847.1755771383619	5' TCGGACCAGGCTTCATTTT '3 | o|||||||||o||||oo 3' ATAGAGAAA-TCTGGTCCGAGGTAAGGTTGGTAA '5	4.0	-27.4	-33.1	0.8277945619335346	0.020997554499582183
663	>TCGGACCAGGCTTCATTTT	AT4G32880.1	0	945	41	8.0	16.612352377977206	28	847.1755771383619	5' TCGGACCAGGCTTCATTTT '3 o|||||||||||||||ooo 3' ACCTTAGGCCTGGTCCGAAGTAGGGTCCGTAA '5	2.0	-32.5	-33.1	0.9818731117824773	0.0016638931419837855
664	>TCGGACCAGGCTTCATTTT	AT5G60690.1	0	1273	35	35.0	14.181276420224444	28	847.1755771383619	5' TCGGACCAGGCTTCATTTT '3 o|||||||||||||||ooo 3' GGCTTAGGCCTGGTCCGAAGTAGGGTCCGTAG '5	2.0	-32.5	-33.1	0.9818731117824773	0.0014351317955126897
665	>TGTGTTCTCAGGTCACCCCTGG	AT5G14550.1	3	1662	2	2.0	0.810358652584254	17	514.356600405434	5' TGTGTTCTCAGGTCACCCCTGG '3 ||||||||||||||||||||| 3' AAAAGTACACAAGAGTCCAGTGGGGACGACTC '5	1.0	-43.7	-45.6	0.9583333333333334	0.032535225416051916
666	>TTCCACAGCTTTCTTGAACTG	AT1G10120.1	0	1317	655	33.0	265.3924587213432	13128	397204.3205954434	5' TTCCACAGCTTTCTTGAACTG '3 o||||||||||||||| |oo 3' TTTAAGGAGGTGTCGAAAGAACAAGGTAACAC '5	3.5	-26.5	-35.1	0.7549857549857549	0.004257325707449633
667	>TTCCACAGCTTTCTTGAACTG	AT1G20570.1	2	2629	4	2.0	1.620717305168508	13128	397204.3205954434	5' TTCCACAGC-TTTCTTGAACTG '3 o||||||| ||||||||||oo 3' ACTAACGGGTGTCGAAAAGAACTTGGTGTTTT '5	4.0	-28.8	-35.1	0.8205128205128205	0.008893391362916558
668	>TTCCACAGCTTTCTTGAACTG	AT2G22840.1	0	792	4407	3094.0	1785.6252909694035	13128	397204.3205954434	5' TTCCACA-GCTTTCTTGAACTG '3 ||||||| |||||||||||| o 3' ACCGGAAGGTGTCCGAAAGAACTTGCTACCGC '5	2.5	-29.0	-35.1	0.8262108262108262	0.002198405324555841
669	>TTCCACAGCTTTCTTGAACTG	AT2G36400.1	0	757	1030	1030.0	417.3347060808908	13128	397204.3205954434	5' TTCCACA-GCTTTCTTGAACTG '3 ||||||| |||||||||||| | 3' CCTCAAAGGTGTCCGAAAGAACTTGCCAACGC '5	2.0	-29.0	-35.1	0.8262108262108262	0.001253525417399537
670	>TTCCACAGCTTTCTTGAACTG	AT2G45480.1	0	525	6	6.0	2.431075957752762	13128	397204.3205954434	5' TTCCAC-AGCTTTCTTGAACTG '3 |||||| ||||||||||||| 3' CTTCTAAGGTGTTCGAAAGAACTTGCAAATGC '5	3.0	-29.0	-35.1	0.8262108262108262	0.0045219562589686735
671	>TTCCACAGCTTTCTTGAACTG	AT3G01040.1	0	1290	6	6.0	2.431075957752762	13128	397204.3205954434	5' TTCCACAGCTTTCTTGAACTG '3 ||||||||||| | |||||| 3' TACCGAAAGGTGTCGAA-GTTCTTGACCTTGTA '5	3.0	-25.9	-35.1	0.7378917378917378	0.0028168995812315467
672	>TTCCACAGCTTTCTTGAACTG	AT3G52910.1	0	753	14	14.0	5.672510568089779	13128	397204.3205954434	5' TTCCACA-GCTTTCTTGAACTG '3 ||||||| |||||||||||| | 3' CGCCAAAGGTGTCCGAAAGAACTTGCCAAAGA '5	2.0	-29.0	-35.1	0.8262108262108262	0.001369393882529657
673	>TTCCACAGCTTTCTTGAACTG	AT4G37740.1	0	921	3102	2063.0	1256.866270158178	13128	397204.3205954434	5' TTCCACA-GCTTTCTTGAACTG '3 ||||||| |||||||||||| o 3' ACCTGAAGGTGTCCGAAAGAACTTGCTACTGC '5	2.5	-29.0	-35.1	0.8262108262108262	0.0020980847746879805
674	>TTCCACAGCTTTCTTGAACTG	AT5G01370.1	0	636	2	2.0	0.810358652584254	13128	397204.3205954434	5' TTCCACAGCTTTCTTGAACTG '3 |||||||o|o||||o||||o 3' CCTTAGAAGGTGTTGGAAGAGCTTGGAAAATC '5	4.0	-30.0	-35.1	0.8547008547008547	0.008742378836486542
675	>TCCAATGTCTTTTCTAGTTCG	AT2G27400.1	3	557	4	4.0	1.620717305168508	1033	31254.727542283137	5' TCCAATGTCTTTTCTAGTT-CG '3 |||||||o |||||||||| || 3' TTATATAGGTTACGAAAAAGATCAAAGCGGTA '5	4.0	-22.8	-32.5	0.7015384615384616	0.03917154725761873
676	>TGAAGCTGCCAGCATGATCTTT	AT1G30330.2	0	3247	178	58.0	72.1219200799986	30	907.6881183625306	5' TGAAGCTGCCAGCATGATCTTT '3 o ||||||||||| ||||||o 3' TGTTTATGG-TTCGACGGTCGGACTAGAGTGTCC '5	4.0	-31.2	-39.4	0.7918781725888325	2.6267402153923314E-4
677	>TCAAGCACCAGCTCGAAGAAGC	AT5G38850.1	2	263	13	2.2666666666666666	5.267331241797651	34	1028.713200810868	5' TCAAGCACCAGCTCGAAGAAGC '3 ||||||||||o||||||||||| 3' TAAGTAAGTTCGTGGTTGAGCTTCTTCGTATC '5	1.0	-40.2	-42.6	0.943661971830986	0.0070258851552048585
678	>TCAAGCACCAGCTCGAAGAAGC	AT5G51630.1	2	277	13	2.2666666666666666	5.267331241797651	34	1028.713200810868	5' TCAAGCACCAGCTCGAAGAAGC '3 ||||||||||| | |||||||| 3' TAAGTAAGTTCGTGGTCCACCTTCTTCGTATG '5	3.0	-30.3	-42.6	0.7112676056338028	0.006556532539922388
679	>ACTCAAACTCATTGTCGAAA	AT1G18460.1	3	2154	2	2.0	0.810358652584254	6	181.53762367250613	5' ACTCAAACTCATTGTC-GAAA '3 ||||||||||||||| |||| 3' CTCGTATGAGTTTGAGTAACATTCTTTGTAGA '5	2.0	-23.1	-29.7	0.7777777777777778	0.022541656156159773
680	>TTTCTACCATCCGATCAACAAGA	AT1G62860.1	3	646	5	2.5	2.025896631460635	72	2178.4514840700735	5' TTTCTACCATCCGATCAACAAGA '3 o|||||||||||||||||||||| 3' CTGGAAGAAGATGGTAGGCTAGTTGTTCTCGA '5	0.5	-38.0	-38.0	1.0	0.011165530006463031
681	>TTTCTACCATCCGATCAACAAGA	AT1G63230.1	3	596	5	2.5	2.025896631460635	72	2178.4514840700735	5' TTTCTACCATCCGATCAACAAGA '3 o||||||||| |||||||||||| 3' CTGGAAGAAGATGGTATGCTAGTTGTTCTCGA '5	2.5	-31.1	-38.0	0.8184210526315789	0.011554392814783654
682	>TTTCTACCATCCGATCAACAAGA	AT2G39681.1	3	597	81	81.0	32.81952542966229	72	2178.4514840700735	5' TTTCTACCATCCGATCAACAAGA '3 ||||||||||||||||||||||| 3' GGATACAAAGATGGTAGGCTAGTTGTTCTCAA '5	0.0	-38.0	-38.0	1.0	0.03748894782058487
683	>AGACATTGTTTGAGATCTGCGAC	AT2G34090.2	2	1312	8	8.0	3.241434610337016	8	242.05016489667486	5' AGAC-ATTGTTTGAGATCTGCGAC '3 |||| ||||||||||||||o| | 3' ACAAGTCTGTTAACAAACTCTAGATGACGATA '5	3.5	-28.5	-39.4	0.7233502538071066	0.005014101177331476
684	>TTGACAGAAGATAGAGAGCACTTG	AT1G27360.1	2	1264	52	52.0	21.069324967190603	8	242.05016489667486	5' TTGACAGAAGATAGAGAGCACTTG '3 ||||||||||| ||||||||| | 3' TTCTCCAACTGTCTTCTCTCTCTCGTGC-CCACC '5	4.0	-33.4	-41.4	0.8067632850241546	0.0033647344978398053
685	>TTGACAGAAGATAGAGAGCACTTG	AT1G27370.1	2	2379	147	34.0	59.56136096494267	8	242.05016489667486	5' TTGACAGAAGATAGAGAGCACT-TG '3 ||||||||||| |||||||||| |o 3' TTCATCAACTGTCTTCTCTCTCTCGTGACATC '5	3.5	-34.2	-41.4	0.8260869565217392	0.0011085107323001164
686	>TTGACAGAAGATAGAGAGCACTTG	AT2G42200.1	1	948	16	16.0	6.482869220674032	8	242.05016489667486	5' TTGACAGAAGATAGAGAGCACTTG '3 ||||||||||| ||||||||| | 3' CACCTAAACTGTCTTCTCTCTCTCGTGT-CCAAA '5	4.0	-33.2	-41.4	0.8019323671497586	0.0067294506408071
687	>TTGACAGAAGATAGAGAGCACTTG	AT3G57920.1	0	856	24	24.0	9.724303831011047	8	242.05016489667486	5' TTGACAGAAGATAGAGAGCACTTG '3 ||||||||||| ||||||||| | 3' TACTCAAACTGTCTTCTCTCTCTCGTGT-CCGAA '5	4.0	-33.2	-41.4	0.8019323671497586	0.003679171873063769
688	>TTGACAGAAGATAGAGAGCACTTG	AT5G43270.2	0	1160	981	53.5	397.4809190925766	8	242.05016489667486	5' TTGACAGAAGATAGAGAGCACTTG '3 ||||||||||| |||||||||o o 3' AACTTAAACTGTCTTCTCTCTCTCGTGG-TTAGT '5	4.0	-34.1	-41.4	0.8236714975845412	0.00311914915925271
689	>TCCAAAGGGATCGCATTGA	AT1G12820.1	0	1895	86	86.0	34.845422061122925	17	514.356600405434	5' TCCAAAGGGATCGCATTG-A '3 |||||||||||||||||| 3' TGCTGTAGGTTTCCCTAGCGTAACAAAAGCATG '5	2.0	-32.7	-33.5	0.9761194029850747	0.0018095448883993503
690	>TCCAAAGGGATCGCATTGA	AT3G23690.1	0	417	63	63.0	25.526297556404003	17	514.356600405434	5' T-CCAAAGGGATCGCATTGA '3 | ||||||||||||| o||| 3' CGGTAAACGGTTTCCCTAGCGAGACTGGGTTTC '5	2.5	-28.0	-33.5	0.835820895522388	0.002847378560562941
691	>TCCAAAGGGATCGCATTGA	AT3G26810.1	0	2010	134	134.0	54.294029723145016	17	514.356600405434	5' TCCAAAGGGATCGCATTG-A '3 |||||||||||||||||| 3' TTCTGTAGGTTTCCCTAGCGTAACAAAAGTATG '5	2.0	-32.7	-33.5	0.9761194029850747	0.001678908339309948
692	>TCCAAAGGGATCGCATTGA	AT3G62980.1	2	1722	72	72.0	29.172911493033144	17	514.356600405434	5' TCCAAAGGGATCGCATTG-A '3 |||||||||||||||||| 3' TTCTGTAGGTTTCCCTAGCGTAACAGGAGGTCG '5	2.0	-32.7	-33.5	0.9761194029850747	0.025598483436433783
693	>TCCAAAGGGATCGCATTGA	AT4G03190.1	0	1598	77	77.0	31.198808124493777	17	514.356600405434	5' TCCAAAGGGATCGCATTGA '3 |||||||||||||||| | 3' TACTGTAGGTTTCCCTAGCGTA-CCAGAGATCG '5	2.0	-28.9	-33.5	0.862686567164179	0.0019583837455587894
694	>TTCTAAGTCCAACATAGCGTATTT	AT5G18040.1	2	686	7	7.0	2.8362552840448894	18	544.6128710175184	5' TTCTAAGTCCAACATAGCGTATTT '3 oo|||||||||||||||||| || 3' ACTGTAGGGATTCAGGTTGTATCGCACTAAGG '5	3.5	-32.3	-36.6	0.8825136612021857	0.004734851025214537
695	>CTTCCACAGCTTTCTTGAACT	AT4G37740.1	3	922	6	6.0	2.431075957752762	9	272.3064355087592	5' CTTCCACA-GCTTTCTTGAACT '3 |||||||| |||||||||||| 3' AACCTGAAGGTGTCCGAAAGAACTTGCTACTG '5	2.0	-31.5	-35.0	0.9	0.018810541805339587
696	>TATTTCCTCTCGCTCTTCTTTC	AT3G49790.1	2	1352	3	3.0	1.215537978876381	32	968.2006595866994	5' TATTTCCTCTCGCTCTT-CTTTC '3 o|||||||||| ||||o ||||| 3' AACAGAGTAAAGGAGAGAGAGAGTGAAAGAGG '5	4.0	-27.1	-36.3	0.7465564738292012	0.010627484601868575
697	>AAGTAACGTCCTACCAAACCCGTC	AT2G12440.1	3	4643	2	2.0	0.810358652584254	16	484.1003297933497	5' AAGTAACGTCCTACCAAACCCGTC '3 |||||||||||| |||||||||| 3' CAATAATTCATTGCAGGACAGTTTGGGCAGGA '5	3.0	-35.3	-43.9	0.8041002277904328	3.104144032283207E-4
698	>TCATAGTCAAAAGAAGAGT	AT5G62740.1	2	956	10	10.0	4.05179326292127	23	695.8942240779402	5' TCATAGTCAAAAGAAGAGT '3 o||||||||||||||o|| 3' TAGTGTGGTATCAGTTTTCTTTTCTCCTGTAT '5	2.0	-23.5	-27.5	0.8545454545454545	0.02221907224280273
699	>AAGCTCAGGAGGGATAGCGCC	AT3G17185.1	2	472	91	40.0	36.87131869258356	9182	277813.0767601585	5' AAGCTCAGGAGGGATAGCGCC '3 |||||||||||||||| o| 3' CCTCTAATCGAGTCCTCCCTATC-TGTTCCATC '5	3.5	-34.0	-44.3	0.7674943566591422	0.026164743568367843
700	>AAAGCTCGTTAAGACTAGATGGGG	AT4G06477.1	0	4251	25	25.0	10.129483157303175	47	1422.0447187679647	5' AAAGCTCGTTAAGACTAGATGGGG '3 |||||||||||||||||||||||| 3' ACGTAGTTTCGAGCAATTCTGATCTACCCCAT '5	0.0	-42.6	-42.6	1.0	2.3255813953493298E-4
701	>TTTTTCCTACTCCGCCCATACCC	AT4G14610.1	3	559	2	2.0	0.810358652584254	7	211.79389428459046	5' TTTTTCCTACTCCGCCCATACCC '3 |||||||o|||||o||||| || 3' CGCACCAAAAAGGGTGAGGTGGGTAAGGTATA '5	3.5	-34.5	-43.9	0.785876993166287	0.003799245214965552
702	>TTTTTCCTACTCCGCCCATACCC	AT5G43740.1	0	617	71	71.0	28.767732166741016	7	211.79389428459046	5' TTTTTCCTACTCCGCCCATACC-C '3 ||||||||||||| |||||||| 3' CCCACCAAAAAGGATGAGGGGGGTATGGTAATT '5	3.0	-37.8	-43.9	0.8610478359908883	3.5137034434296055E-4
703	>TTTGGATTGGAGGGAGCTCTT	AT4G15530.5	1	915	9	9.0	3.646613936629143	9	272.3064355087592	5' TTTGGAT-TGGAGGGAGCTCTT '3 ||||||| ||o|||o|o||||| 3' CGAAGAAACCTAGACTTCCTTTGAGAACTGGG '5	3.0	-27.5	-38.5	0.7142857142857143	6.835270791812897E-4
704	>TCGGACCAGGCTTCATCCCC	AT1G30490.1	0	806	589	41.5	238.6506231860628	308	9318.93134852198	5' TCGGACCAGGCTTCATCCCC '3 o|||||||||||||||||| 3' ATCTTAGGCCTGGTCCGAAGTAGGGTTAGTAG '5	1.5	-40.3	-43.2	0.9328703703703702	0.0013710366451337164
705	>TCGGACCAGGCTTCATCCCC	AT1G52150.2	0	1279	287	32.0	116.28646664584045	308	9318.93134852198	5' TCGGACCAGGCTTCATCCCC '3 o||||||||||||||| || 3' ACCTTAGGCCTGGTCCGAAGTAAGGTCCGTAG '5	2.5	-33.4	-43.2	0.773148148148148	0.0014641285920650171
706	>TCGGACCAGGCTTCATCCCC	AT2G34710.1	0	881	615	67.5	249.1852856696581	308	9318.93134852198	5' TCGGACCAGGCTTCATCCCC '3 o|||||||||||||||||| 3' ATCTTAGGCCTGGTCCGAAGTAGGGTTAGTAG '5	1.5	-40.3	-43.2	0.9328703703703702	0.0013134130555136903
707	>TCGGACCAGGCTTCATCCCC	AT4G32880.1	0	945	41	8.0	16.612352377977206	308	9318.93134852198	5' TCGGACCAGGCTTCATCCCC '3 o|||||||||||||||||| 3' ACCTTAGGCCTGGTCCGAAGTAGGGTCCGTAA '5	1.5	-40.3	-43.2	0.9328703703703702	0.0013313361443628713
708	>TCGGACCAGGCTTCATCCCC	AT5G60690.1	0	1273	35	35.0	14.181276420224444	308	9318.93134852198	5' TCGGACCAGGCTTCATCCCC '3 o|||||||||||||||||| 3' GGCTTAGGCCTGGTCCGAAGTAGGGTCCGTAG '5	1.5	-40.3	-43.2	0.9328703703703702	0.001148270299332177
709	>GTGCCGAAGGCAGGGCTAG	AT1G28660.1	2	1165	7	3.5	2.8362552840448894	39	1179.9945538712898	5' GTGCCGAAGGCAGGGCTAG '3 | ||| ||||||||o|o|| 3' ACATGGTCTCGG-TTCCGTCCTGGTCAGCTTTC '5	4.0	-29.0	-41.1	0.7055961070559611	0.010615743592853777
710	>GTGCCGAAGGCAGGGCTAG	AT1G28670.1	2	1222	7	3.5	2.8362552840448894	39	1179.9945538712898	5' GTGCCGAAGGCAGGGCTAG '3 | ||| ||||||||o|o|| 3' ACATGGTCTCGG-TTCCGTCCTGGTCAGCTTTC '5	4.0	-29.0	-41.1	0.7055961070559611	0.02145093454170377
711	>GTCGAAGCCCGTAATTCCCCTGGT	AT2G05130.1	0	163	254	127.0	102.91554887820025	6	181.53762367250613	5' GTCGAAGCCCGTAATTCCCCTGGT '3 |o|||||||||||||o|| ||o| 3' AAGACCCGGCTTCGGGCATTAGGGTGATCTGG '5	4.0	-37.0	-48.6	0.7613168724279835	6.8493150684934E-4
712	>TCCACAGCTTTCTTGAACT	AT1G20570.1	2	2629	4	2.0	1.620717305168508	40	1210.2508244833741	5' TCCACAGCTTT-CTTGAACT '3 o|||||||||| |||||||o 3' ACTAACGGGTGTCGAAAAGAACTTGGTGTTTT '5	2.0	-27.5	-31.5	0.873015873015873	0.0013733904364411353
713	>TCCACAGCTTTCTTGAACT	AT1G80260.1	3	2783	4	2.0	1.620717305168508	40	1210.2508244833741	5' TCCACAGCTTT-CTTGAACT '3 o|||||||||| |||||||o 3' ACTAACGGGTGTCGAAAAGAACTTGGTGTTTC '5	2.0	-27.5	-31.5	0.873015873015873	0.029682735141747463
714	>TCCACAGCTTTCTTGAACT	AT3G01040.1	0	1290	6	6.0	2.431075957752762	40	1210.2508244833741	5' TCCACAGCTTTCTTGAACT '3 |||||||| ||| ||||| 3' TACCGAAAGGTGTCG-AAGTTCTTGACCTTGTA '5	4.0	-22.6	-31.5	0.7174603174603175	0.0016106298323661505
715	>TCCACAGCTTTCTTGAACT	AT5G66420.2	2	1636	4	4.0	1.620717305168508	40	1210.2508244833741	5' TCCA-CAGCTTTCTTGAACT '3 o||| ||||||o||oo|||| 3' AGTTAGGGTGGTCGAAGGAGTTTGAAACGTCT '5	3.5	-24.1	-31.5	0.7650793650793651	0.014000768488728998
716	>TTCCACAGCTTTCTTGAATTTT	AT2G22840.1	0	792	4407	3094.0	1785.6252909694035	7	211.79389428459046	5' TTCCACA-GCTTTCTTGAATTTT '3 ||||||| |||||||||||o | 3' ACCGGAAGGTGTCCGAAAGAACTTGCTACCGC '5	3.5	-26.9	-32.0	0.840625	0.003844037089482555
717	>TTCCACAGCTTTCTTGAATTTT	AT2G36400.1	0	757	1030	1030.0	417.3347060808908	7	211.79389428459046	5' TTCCACA-GCTTTCTTGAATTTT '3 ||||||| |||||||||||o | 3' CCTCAAAGGTGTCCGAAAGAACTTGCCAACGC '5	3.5	-26.9	-32.0	0.840625	0.004380468717807728
718	>TTCCACAGCTTTCTTGAATTTT	AT2G45480.1	0	525	6	6.0	2.431075957752762	7	211.79389428459046	5' TTCCAC-AGCTTTCTTGAATTTT '3 |||||| ||||||||||||o || 3' CTTCTAAGGTGTTCGAAAGAACTTGCAAATGC '5	2.5	-26.9	-32.0	0.840625	6.472491909385036E-4
719	>TTCCACAGCTTTCTTGAATTTT	AT3G52910.1	0	753	14	14.0	5.672510568089779	7	211.79389428459046	5' TTCCACA-GCTTTCTTGAATTTT '3 ||||||| |||||||||||o | 3' CGCCAAAGGTGTCCGAAAGAACTTGCCAAAGA '5	3.5	-26.9	-32.0	0.840625	0.004784680031990174
720	>TTCCACAGCTTTCTTGAATTTT	AT4G37740.1	0	921	3102	2063.0	1256.866270158178	7	211.79389428459046	5' TTCCACA-GCTTTCTTGAATTTT '3 ||||||| |||||||||||o | 3' ACCTGAAGGTGTCCGAAAGAACTTGCTACTGC '5	3.5	-26.9	-32.0	0.840625	0.0036687590642285883
721	>TTCCACAGCTTTCTTGAATTTT	AT5G01370.1	0	636	2	2.0	0.810358652584254	7	211.79389428459046	5' TTCCACAGCTTTCTTGAAT-TTT '3 |||||||o|o||||o|||o ||| 3' CCTTAGAAGGTGTTGGAAGAGCTTGGAAAATC '5	4.0	-27.3	-32.0	0.853125	0.006060587683024865
722	>TTCCACAGCTTTCTTGAATTTT	AT5G35407.1	3	116	24	24.0	9.724303831011047	7	211.79389428459046	5' TTCCACAGCTTTCTTGAATTTT '3 |o||||||||||||||| o||o 3' TACAAAAGGGTGTCGAAAGAACTCGAAGGTTT '5	3.0	-27.7	-32.0	0.865625	0.03462745240197951
723	>ATAGAGCTAAAAACGAAACATAAG	AT4G39400.1	3	4017	2	2.0	0.810358652584254	6	181.53762367250613	5' ATAGAGCTAAAAACGAAA-CATAAG '3 |||||o|||||||||||| ||| | 3' TAAAGGTATCTTGATTTTTGCTTTTGTAATGT '5	4.0	-23.7	-33.3	0.7117117117117118	0.031358431323791125
724	>GCTCTCTAGCCTTCTGTCAT	AT5G23610.2	3	1941	2	2.0	0.810358652584254	5	151.28135306042176	5' GCTCTCTAGCCTTCTGTCAT '3 |||||||||||o|| || | 3' CGCTGAGGAGAGATCGGAGGAGAGAAACAAGA '5	4.0	-30.1	-37.4	0.804812834224599	0.03305033374621713
725	>TGGGTGGTGATCATATAAGAT	AT1G69770.1	2	2037	8	8.0	3.241434610337016	1110	33584.460379413635	5' TGGGTGGTGATCATATAAGAT '3 |||||o|||||||||||||o 3' TAATTCTCCCACTACTAGTATATTCTGTACGA '5	2.5	-32.1	-34.8	0.9224137931034484	0.0018218919105855713
726	>TTTTTCCTACTCCGCCCATAC	AT4G14610.1	3	559	2	2.0	0.810358652584254	58	1754.8636955008926	5' TTTTTCCTACTCCGCCCATAC '3 |||||||o|||||o||||| | 3' CGCACCAAAAAGGGTGAGGTGGGTAAGGTATA '5	2.5	-32.1	-37.3	0.8605898123324398	0.003799245214965552
727	>TTTTTCCTACTCCGCCCATAC	AT5G43740.1	0	617	71	71.0	28.767732166741016	58	1754.8636955008926	5' TTTTTCCTACTCCGCCCATAC '3 ||||||||||||| ||||||| 3' CCCACCAAAAAGGATGAGGGGGGTATGGTATT '5	1.0	-33.7	-37.3	0.9034852546916892	3.5137034434296055E-4
728	>ACTGAGAGACGAAAGCTAGGGGAG	AT5G51960.1	2	28	3	3.0	1.215537978876381	44	1331.2759069317117	5' ACTGAGAGACGAAAGCTAGGGGAG '3 ||||||||||o||| |o|| |||| 3' TTCATCTGACTCTCTGTTTTAGGTCGCCTCTC '5	3.5	-33.9	-47.4	0.7151898734177216	0.0016420405594581577
729	>AATATGCTATGTTGGACTTAG	AT2G27400.1	3	497	4	4.0	1.620717305168508	14	423.58778856918093	5' AATATGCTATGTTGGACTTAG '3 ||o|||||||||||||||| 3' GTAAAGAGATGCGATACAACCTGAATCTTATT '5	4.0	-29.8	-31.4	0.9490445859872612	0.01978142603683475
730	>TTGGACTGAAGGGAGCTCCCT	AT1G30210.1	0	1142	45	45.0	18.233069683145715	323	9772.775407703248	5' TTGGACTGAAGGGAGCTCCCT '3 ||||||||||||| |o|||| 3' ACACTTAACCTGACTTCCC-AGGGGGATGATGA '5	2.5	-34.3	-43.2	0.7939814814814814	0.0012102873323991403
731	>TTGGACTGAAGGGAGCTCCCT	AT1G53230.1	2	1195	40	40.0	16.20717305168508	323	9772.775407703248	5' TTGGACTGAAGGGAGCTCC-CT '3 |||||||||||| o|o|| || 3' CACAATTACCTGACTTCCCCTGGGGAGACACT '5	4.0	-31.6	-43.2	0.7314814814814815	0.04101664028862895
732	>TTGGACTGAAGGGAGCTCCCT	AT3G15030.1	2	1487	16	16.0	6.482869220674032	323	9772.775407703248	5' TTGGACTGAAGGGAGCTCCCT '3 o|||||||||||| o|o|| o 3' GACATTGACCTGACTTCCCCTGGGGAGACTCT '5	4.0	-32.0	-43.2	0.7407407407407407	0.04315176381747765
733	>TTGGACTGAAGGGAGCTCCCT	AT4G18390.1	0	1387	15	15.0	6.077689894381906	323	9772.775407703248	5' TTGGACTGAAGGGAGCTCCCT '3 ||||||||||||| |o|||| 3' CAACTTAACCTGACTTCCC-AGGGGGACAACTT '5	2.5	-34.3	-43.2	0.7939814814814814	0.0010955901670105517
734	>TTTGGATTGAAGGGAGCTTTTC	AT4G15530.5	1	915	9	9.0	3.646613936629143	12	363.07524734501226	5' TTTGGAT-TGAAGGGAGCTTTTC '3 ||||||| ||||||o|o||o|| 3' CGAAGAAACCTAGACTTCCTTTGAGAACTGGG '5	3.5	-26.0	-36.3	0.7162534435261708	6.835270791812897E-4
735	>TTCTAAGTCCAACATAGCATA	AT5G18040.1	2	686	7	7.0	2.8362552840448894	53	1603.582342440471	5' TTCTAAGTCCAACATAGCATA '3 oo|||||||||||||||| | 3' ACTGTAGGGATTCAGGTTGTATCGCACTAAGG '5	3.5	-28.9	-32.3	0.8947368421052632	0.004734851025214537
736	>GCCCAAATGTAGACAAAGCA	AT1G62860.1	2	425	9	9.0	3.646613936629143	20	605.1254122416871	5' GCCCAAATGTAGACAAAGCA '3 |||||||||||||||||| 3' ACTAGAACGGTTTACATCTGTTTCGTTTCCTG '5	3.0	-28.8	-34.2	0.8421052631578947	0.0012927312278219194
737	>TTCTACCATCCGATCAACAAG	AT2G39681.1	3	596	6	6.0	2.431075957752762	880	26625.518138634234	5' TTCTACCATCCGATCAACAAG '3 ||||||||||||||||||||| 3' GATACAAAGATGGTAGGCTAGTTGTTCTCAAT '5	0.0	-35.2	-35.2	1.0	0.03748894782058487
738	>TCCACAGCTTTCTTGAACTT	AT1G20570.1	2	2629	4	2.0	1.620717305168508	627	18970.681673776893	5' TCCACAGCTTT-CTTGAACTT '3 o|||||||||| |||||||o 3' ACTAACGGGTGTCGAAAAGAACTTGGTGTTTT '5	3.0	-28.0	-32.4	0.8641975308641976	0.0013733904364411353
739	>TCCACAGCTTTCTTGAACTT	AT1G80260.1	3	2783	4	2.0	1.620717305168508	627	18970.681673776893	5' TCCACAGCTTT-CTTGAACTT '3 o|||||||||| |||||||o 3' ACTAACGGGTGTCGAAAAGAACTTGGTGTTTC '5	3.0	-28.0	-32.4	0.8641975308641976	0.029682735141747463
740	>TCCACAGCTTTCTTGAACTT	AT5G66420.2	2	1636	4	4.0	1.620717305168508	627	18970.681673776893	5' TCCA-CAGCTTTCTTGAACTT '3 o||| ||||||o||oo||||| 3' AGTTAGGGTGGTCGAAGGAGTTTGAAACGTCT '5	3.5	-25.0	-32.4	0.7716049382716049	0.014000768488728998
741	>AAGTAACGTTCTGCCAAACCCGTC	AT2G12440.1	3	4643	2	2.0	0.810358652584254	38	1149.7382832592057	5' AAGTAACGTTCTGCCAAACCCGTC '3 |||||||||o||| |||||||||| 3' CAATAATTCATTGCAGGACAGTTTGGGCAGGA '5	2.0	-35.8	-43.5	0.8229885057471263	3.104144032283207E-4
742	>GTGGACGTGCCGGAGTGGTT	AT1G01710.1	3	1390	2	2.0	0.810358652584254	31	937.944388974615	5' GTGGACGTGCCGGAGTGGTT '3 | |||||||||||| |||| 3' GTCTCGAAGCTGCACGGCCTC-CCAAAACCTCC '5	4.0	-31.1	-41.9	0.7422434367541767	0.018609722936990702
743	>AATTTGAAGCTAGAGGTGTCA	AT5G66880.1	2	1299	5	5.0	2.025896631460635	8	242.05016489667486	5' AATTTGAAGCTAGAGGTGTCA '3 ||||||||o|o||||| o||| 3' ACCATCTTAAACTTTGGTCTCC-TAGTCTTGTG '5	3.5	-24.9	-33.9	0.7345132743362832	0.040773067254583295
744	>TTGAAGAGGACTTGGAATTTC	AT1G15125.1	0	263	60	60.0	24.310759577527623	8	242.05016489667486	5' TTGAAGAGGACTTGGAATTTC '3 |||||||o||||||o||o| 3' TGCAGCAACTTCTTCTGAACTTTGACTCCTCA '5	4.0	-24.5	-33.3	0.7357357357357358	0.0028929586668087204
745	>TTGAAGAGGACTTGGAATTTC	AT1G66700.1	0	358	74	16.0	29.983270145617396	8	242.05016489667486	5' TTGAAGAGGACTTGGAATTTC '3 |||||||||||||||||o|o 3' TTTAGTAACTTCTCCTGAACCTTGAGCTACAA '5	2.0	-31.4	-33.3	0.942942942942943	7.818608287725182E-4
746	>TTGAAGAGGACTTGGAATTTC	AT3G44860.1	0	331	31	31.0	12.560559115055938	8	242.05016489667486	5' TTGAAGAGGACTTGGAATTTC '3 |||||||oo||||||||o|o 3' CTTAGTAACTTCTTTTGAACCTTGAGCTAAGG '5	4.0	-26.0	-33.3	0.7807807807807808	0.002469134686023833
747	>TTCTAAGTCCAACATAGCGTAC	AT5G18040.1	2	686	7	7.0	2.8362552840448894	7	211.79389428459046	5' TTCTAAGTCCAACATAGCGTAC '3 oo|||||||||||||||||| 3' ACTGTAGGGATTCAGGTTGTATCGCACTAAGG '5	3.5	-32.3	-36.4	0.8873626373626373	0.004734851025214537
748	>GTGTATGATTGAGTATAAGAACA	AT5G04930.1	3	3504	2	2.0	0.810358652584254	6	181.53762367250613	5' GTGTATGATTGAGTATAAGAACA '3 ||o|||||o||||||o|| |||| 3' ACGACACATATACTGACTCATGTT-TTGTGACG '5	3.5	-25.6	-33.9	0.7551622418879057	0.049482905006362876
749	>CGGAATTTGAAGCTAGAGG	AT5G66880.1	2	1302	18	18.0	7.293227873258286	8	242.05016489667486	5' CGGAATTTGAAGCTAGAGG '3 o|||||||||o|o||||| 3' TTAACCATCTTAAACTTTGGTCTCCTAGTCTT '5	3.5	-26.0	-32.0	0.8125	0.040773067254583295
750	>TCAATGCATTGAAAGTGACTTT	AT1G62590.1	0	1050	86	21.5	34.845422061122925	48	1452.300989380049	5' TCAATGCATTGAAAGTGACT-TT '3 ||||||||||||| |||||| 3' GTAGCTAGTTACGTAACTTGCACTGATTTAAT '5	4.0	-26.7	-32.2	0.8291925465838509	0.0022789416226981496
751	>TCAATGCATTGAAAGTGACTTT	AT1G63150.1	0	997	86	21.5	34.845422061122925	48	1452.300989380049	5' TCAATGCATTGAAAGTGACTTT '3 ||||||||||||||||o|| o 3' GTAGCTAGTTACGTAACTTTCATTGTTGTAAC '5	3.0	-27.8	-32.2	0.8633540372670807	9.854643402550378E-4
752	>TCAATGCATTGAAAGTGACTTT	AT1G63330.1	0	775	86	21.5	34.845422061122925	48	1452.300989380049	5' TCAATGCATTGAAAGTGACT-TT '3 ||||||||||||| |||||| 3' GTAGCTAGTTACGTAACTTGCACTGATTTAAT '5	4.0	-26.7	-32.2	0.8291925465838509	0.0030084214045150715
753	>TCAATGCATTGAAAGTGACTTT	AT1G63400.1	2	1000	26	26.0	10.534662483595302	48	1452.300989380049	5' TCAATGCATTGAAAGTGACTTT '3 ||||||| |||||||||||| 3' GTAGTTAGTTACGCAACTTTCACTGA-TTGTAAA '5	4.0	-26.5	-32.2	0.8229813664596273	0.03734712466996659
754	>TCAATGCATTGAAAGTGACTTT	AT5G41170.1	0	892	86	21.5	34.845422061122925	48	1452.300989380049	5' TCAATGCATTGAAAGTGACTTT '3 |||||||||||||||||| || 3' GTAGCTAGTTACGTAACTTTCACT-AATGTAGT '5	2.0	-26.7	-32.2	0.8291925465838509	4.810004810005264E-4
755	>TTTGAAAGTTGGAGTATTAAATA	AT1G49430.1	3	2053	2	2.0	0.810358652584254	6	181.53762367250613	5' TTTGAAAGTTGGAGTATTAAATA '3 o||||||||||||||| ||| | 3' AAAGTCGAACTTTCAACCTCATTATTC-TTAGAG '5	3.5	-23.7	-29.2	0.8116438356164384	0.003902861120596346
756	>ATGGAGAACAAACTGGTAAACA	AT4G23290.2	3	1330	2	1.0	0.810358652584254	9	272.3064355087592	5' ATGGAGAACAAACTGGTAAACA '3 ||| ||||||||| |||||| 3' TGAAAACAACC-CTTGTTTGAGCATTTGATCAT '5	4.0	-24.8	-34.6	0.7167630057803468	0.022759290154485745
757	>TGACAGAAGAGAGTGAGCACG	AT1G27360.1	0	1263	201	18.0	81.44104458471753	8	242.05016489667486	5' TGACAGAAGAGAGTGAGCACG '3 ||||||||||||| ||||||| 3' TCTCCAACTGTCTTCTCTCTCTCGTGCCACCT '5	1.0	-35.4	-39.6	0.8939393939393939	0.001347254815062482
758	>TGACAGAAGAGAGTGAGCACG	AT1G27370.1	0	2378	180	180.0	72.93227873258286	8	242.05016489667486	5' TGACAGAAGAGAGTGAGCACG '3 ||||||||||||| |||||| 3' TCATCAACTGTCTTCTCTCTCTCGTGACATCT '5	2.0	-34.4	-39.6	0.8686868686868686	0.002951482853639442
759	>TGACAGAAGAGAGTGAGCACG	AT1G69170.1	0	1307	79	79.0	32.009166777078036	8	242.05016489667486	5' TGACAGAAGAGAGTGAGCACG '3 ||||||||||||| ||||||| 3' GACTCGACTGTCTTCTCTCTCTCGTGCTCATC '5	1.0	-35.4	-39.6	0.8939393939393939	0.0011052776165850764
760	>TGACAGAAGAGAGTGAGCACG	AT2G33810.1	0	797	296	296.0	119.93308058246959	8	242.05016489667486	5' TGACAGAAGAGAGTGAGCA-CG '3 ||||||||||||||o|||| | 3' TCTCTGACTGTCTTCTCTCATTCGTTTCGGAC '5	2.5	-33.0	-39.6	0.8333333333333333	0.009326357790084838
761	>TGACAGAAGAGAGTGAGCACG	AT2G42200.1	1	947	16	16.0	6.482869220674032	8	242.05016489667486	5' TGACAGAAGAGAGTGAGCACG '3 ||||||||||||| ||||||o 3' ACCTAAACTGTCTTCTCTCTCTCGTGTCAAAC '5	1.5	-34.5	-39.6	0.8712121212121212	0.008069896726723869
762	>TGACAGAAGAGAGTGAGCACG	AT3G15270.1	0	655	36	36.0	14.586455746516572	8	242.05016489667486	5' TGACAGAAGAGAGTGAGCACG '3 ||||||||||||| |||| | 3' ACATCTACTGTCTTCTCTCTCTCGCCCTCCCA '5	3.0	-30.2	-39.6	0.7626262626262625	0.011344178359468216
763	>TGACAGAAGAGAGTGAGCACG	AT3G57920.1	3	855	8	8.0	3.241434610337016	8	242.05016489667486	5' TGACAGAAGAGAGTGAGCACG '3 ||||||||||||| ||||||o 3' ACTCAAACTGTCTTCTCTCTCTCGTGTCGAAC '5	1.5	-34.5	-39.6	0.8712121212121212	0.008810517031366483
764	>TGACAGAAGAGAGTGAGCACG	AT5G43270.2	2	1159	325	93.0	131.68328104494128	8	242.05016489667486	5' TGACAGAAGAGAGTGAGCACG '3 ||||||||||||| |||||| 3' ACTTAAACTGTCTTCTCTCTCTCGTGGTAGTT '5	2.0	-34.6	-39.6	0.8737373737373737	0.024700785239353262
765	>TGACAGAAGAGAGTGAGCACG	AT5G50570.1	2	1112	102	51.0	41.32829128179696	8	242.05016489667486	5' TGACAGAAGAGAGTGAGCACG '3 ||||||||||||| ||||||o 3' CCTCCTACTGTCTTCTCTCTCTCGTGTTAGTC '5	1.5	-34.5	-39.6	0.8712121212121212	0.006814286527436653
766	>TGACAGAAGAGAGTGAGCACG	AT5G50670.1	2	1112	102	51.0	41.32829128179696	8	242.05016489667486	5' TGACAGAAGAGAGTGAGCACG '3 ||||||||||||| ||||||o 3' CCTCCTACTGTCTTCTCTCTCTCGTGTTAGTC '5	1.5	-34.5	-39.6	0.8712121212121212	0.008097126497555784
767	>TTCCACAGCTTTCTTGAAC	AT1G10120.1	0	1317	655	33.0	265.3924587213432	555	16792.230189706817	5' TTCCACAGCTTTCTTGAAC '3 o||||||||||||||| | 3' TTTAAGGAGGTGTCGAAAGAACAAGGTAACAC '5	2.5	-26.5	-30.9	0.8576051779935275	0.0037851859851678604
768	>TTCCACAGCTTTCTTGAAC	AT1G20570.1	2	2629	4	2.0	1.620717305168508	555	16792.230189706817	5' TTCCACAGC-TTTCTTGAAC '3 o||||||| |||||||||| 3' ACTAACGGGTGTCGAAAAGAACTTGGTGTTTT '5	3.0	-26.4	-30.9	0.8543689320388349	0.008893391362916558
769	>TTCCACAGCTTTCTTGAAC	AT1G48380.2	2	1174	22	22.0	8.913945178426793	555	16792.230189706817	5' TTCCACAGCTTTCTTGAAC '3 o||| ||||||||||||| 3' ACAAAAGAGGAGTCGAAAGAACTTTTCCAATC '5	3.5	-23.7	-30.9	0.7669902912621359	0.035031856973455344
770	>TTCCACAGCTTTCTTGAAC	AT1G53910.1	0	598	431	431.0	174.63228963190673	555	16792.230189706817	5' TTCCACAGCTTTCTTGAAC '3 |||| ||||| |||||||| 3' TCGTCGAAGGAGTCGACAGAACTTGCAAGGTT '5	4.0	-22.0	-30.9	0.7119741100323624	0.01386677954008897
771	>TTCCACAGCTTTCTTGAAC	AT2G22840.1	0	792	4407	3094.0	1785.6252909694035	555	16792.230189706817	5' TTCCACA-GCTTTCTTGAAC '3 ||||||| |||||||||||| 3' ACCGGAAGGTGTCCGAAAGAACTTGCTACCGC '5	1.0	-27.6	-30.9	0.8932038834951457	0.0027472510862034394
772	>TTCCACAGCTTTCTTGAAC	AT2G35930.1	3	1260	4	4.0	1.620717305168508	555	16792.230189706817	5' TTCCACAGCTTTCTTGAA-C '3 o|||||||||| |||||| | 3' AGAATGGAGGTGTCGAATGAACTTCGGTGTTCT '5	3.5	-24.4	-30.9	0.7896440129449838	0.010572044764704525
773	>TTCCACAGCTTTCTTGAAC	AT2G36400.1	0	757	1030	1030.0	417.3347060808908	555	16792.230189706817	5' TTCCACA-GCTTTCTTGAAC '3 ||||||| |||||||||||| 3' CCTCAAAGGTGTCCGAAAGAACTTGCCAACGC '5	1.0	-27.6	-30.9	0.8932038834951457	0.003130867922928049
774	>TTCCACAGCTTTCTTGAAC	AT2G45480.1	0	525	6	6.0	2.431075957752762	555	16792.230189706817	5' TTCCAC-AGCTTTCTTGAAC '3 |||||| ||||||||||||| 3' CTTCTAAGGTGTTCGAAAGAACTTGCAAATGC '5	1.0	-27.6	-30.9	0.8932038834951457	0.0032320593501942163
775	>TTCCACAGCTTTCTTGAAC	AT3G01040.1	0	1290	6	6.0	2.431075957752762	555	16792.230189706817	5' TTCCACAGCTTTCTTGAAC '3 ||||||||||| | |||| 3' TACCGAAAGGTGTCGAA-GTTCTTGACCTTGTA '5	3.0	-21.7	-30.9	0.7022653721682848	0.00522506853757565
776	>TTCCACAGCTTTCTTGAAC	AT3G52910.1	0	753	14	14.0	5.672510568089779	555	16792.230189706817	5' TTCCACA-GCTTTCTTGAAC '3 ||||||| |||||||||||| 3' CGCCAAAGGTGTCCGAAAGAACTTGCCAAAGA '5	1.0	-27.6	-30.9	0.8932038834951457	0.0034199694346828124
777	>TTCCACAGCTTTCTTGAAC	AT4G37740.1	0	921	3102	2063.0	1256.866270158178	555	16792.230189706817	5' TTCCACA-GCTTTCTTGAAC '3 ||||||| |||||||||||| 3' ACCTGAAGGTGTCCGAAAGAACTTGCTACTGC '5	1.0	-27.6	-30.9	0.8932038834951457	0.002621917801053031
778	>TTCCACAGCTTTCTTGAAC	AT5G01370.1	0	636	2	2.0	0.810358652584254	555	16792.230189706817	5' TTCCACAGCTTTCTTGAAC '3 |||||||o|o||||o|||| 3' CCTTAGAAGGTGTTGGAAGAGCTTGGAAAATC '5	2.5	-27.9	-30.9	0.9029126213592233	0.00538900699902678
779	>ATTCTGGTGTCCTAGGCGTAGA	AT2G20960.1	2	1248	5	5.0	2.025896631460635	32	968.2006595866994	5' ATTCTGGTGTCCTAGGCGTAGA '3 ||||||o||||||||| ||| 3' CGACCACAAGACCGCAGGATCCGGATCAAAGT '5	4.0	-36.7	-41.6	0.8822115384615385	0.017434510053964014
780	>TTCGCTTGCAGAGAGAAATCACT	AT2G27400.1	0	379	1048	245.0	424.6279339541491	13	393.3315179570966	5' TTCGCTTGCAGAGAGAAATCACT '3 |||||||| |||||o||||||| 3' CTGAGTAAGCGAACATCTCTTTTTAGTGTTGT '5	3.5	-30.2	-39.9	0.7568922305764411	0.003293081872842718
781	>TTCGCTTGCAGAGAGAAATCACT	AT2G39675.1	0	379	6869	1369.0	2783.1767923006205	13	393.3315179570966	5' TTCGCTTGCAGAGAGAAATCACT '3 |||||||| |||||o||||||| 3' CCAGATAAGCGAACATCTCTTTTTAGTGTTGT '5	3.5	-30.2	-39.9	0.7568922305764411	0.0030895961642340986
782	>TTCGCTTGCAGAGAGAAATCACT	AT2G39681.1	0	418	2801	2801.0	1134.9072929442477	13	393.3315179570966	5' TTCGCTTGCAGAGAGAAATCACT '3 |||||||| |||||o||||||| 3' AGTAGTAAGCGAACCTCTCTTTTTAGTGTTTT '5	3.5	-30.2	-39.9	0.7568922305764411	0.0029556631091672836
783	>TTTTTTACGGGGATAAGACTG	AT2G39681.1	3	565	21	21.0	8.508765852134667	23	695.8942240779402	5' TTTTTTACGGGGATAAGACTG '3 ||||||||||||||||||||| 3' TGTTGAAAAAAATGCCCCTATTCTGACTTTGT '5	0.0	-32.4	-32.4	1.0	0.03748894782058487
784	>TGACGCGCATGAATGGATTA	AT1G22610.1	2	3185	10	10.0	4.05179326292127	10	302.56270612084353	5' TGACGC-GCATGAATGGATTA '3 |||||| |||||||oo||oo 3' CACCTACTGCGTCGTACTTGTCTGGCTAATAC '5	4.0	-27.2	-34.0	0.7999999999999999	0.018304402276634213
785	>TGCCTGGCTCCCTGTATGCCAG	AT1G77850.1	0	1420	1266	632.0	512.9570270858328	55	1664.0948836646396	5' TGCCTGGCTCCCTGTATGCCAG '3 ||||||||||||||o||||||| 3' AGTATAACGGACCGAGGGACGTACGGTCGTCC '5	0.5	-48.0	-48.0	1.0	4.863813229571967E-4
786	>TGCCTGGCTCCCTGTATGCCAG	AT2G28350.1	0	1340	307	307.0	124.39005317168298	55	1664.0948836646396	5' TGCCTGGCTCCCTGTATGCCAG '3 ||||||||||||||||| || | 3' ACTCGAACGGACCGAGGGACATAAGGACGTCC '5	2.0	-38.6	-48.0	0.8041666666666667	8.906701851677523E-4
787	>TGCCTGGCTCCCTGTATGCCAG	AT4G30080.1	0	1519	363	239.0	147.08009544404212	55	1664.0948836646396	5' TGCCTGGCTCCCTGTATGCCAG '3 |||||||||||||||| o|| o 3' CGTAATACGGACCGAGGGACATTTGGGTGCCC '5	3.0	-39.5	-48.0	0.8229166666666666	0.0012815034749342757
788	>GTTATTCTATTCCACCTCTTAG	AT4G31530.2	2	533	6	6.0	2.431075957752762	14130	427521.1037487519	5' GTTATTCTATTCCACCTCTTAG '3 || ||| |||||||||||||| 3' CCTCACAAAAGAAG-TAAGGTGGAGAATCTTCC '5	4.0	-24.5	-34.3	0.7142857142857143	0.040833332756073926
789	>TGACAGAAGATAGAGAGCACT	AT1G27360.1	0	1263	201	18.0	81.44104458471753	488	14765.060058697165	5' TGACAGAAGATAGAGAGCACT '3 |||||||||| ||||||||| 3' TCTCCAACTGTCTTCTCTCTCTCGTGCCACCT '5	3.0	-32.4	-36.9	0.8780487804878049	0.0053781384653197595
790	>TGACAGAAGATAGAGAGCACT	AT1G27370.1	0	2378	180	180.0	72.93227873258286	488	14765.060058697165	5' TGACAGAAGATAGAGAGCACT '3 |||||||||| |||||||||| 3' TCATCAACTGTCTTCTCTCTCTCGTGACATCT '5	2.0	-32.6	-36.9	0.8834688346883469	3.694126339121029E-4
791	>TGACAGAAGATAGAGAGCACT	AT1G69170.1	0	1307	79	79.0	32.009166777078036	488	14765.060058697165	5' TGACAGAAGATAGAGAGCACT '3 |||||||||| ||||||||| 3' GACTCGACTGTCTTCTCTCTCTCGTGCTCATC '5	3.0	-32.4	-36.9	0.8780487804878049	0.004413786034188849
792	>TGACAGAAGATAGAGAGCACT	AT2G42200.1	1	947	16	16.0	6.482869220674032	488	14765.060058697165	5' TGACAGAAGATAGAGAGCACT '3 |||||||||| ||||||||| 3' ACCTAAACTGTCTTCTCTCTCTCGTGTCAAAC '5	3.0	-32.2	-36.9	0.872628726287263	0.010745364432579119
793	>TGACAGAAGATAGAGAGCACT	AT3G57920.1	3	855	8	8.0	3.241434610337016	488	14765.060058697165	5' TGACAGAAGATAGAGAGCACT '3 |||||||||| ||||||||| 3' ACTCAAACTGTCTTCTCTCTCTCGTGTCGAAC '5	3.0	-32.2	-36.9	0.872628726287263	0.011730072096764355
794	>TGACAGAAGATAGAGAGCACT	AT5G43270.2	2	1159	325	93.0	131.68328104494128	488	14765.060058697165	5' TGACAGAAGATAGAGAGCACT '3 |||||||||| |||||||||o 3' ACTTAAACTGTCTTCTCTCTCTCGTGGTAGTT '5	2.5	-32.6	-36.9	0.8834688346883469	0.006233234321223469
795	>TGACAGAAGATAGAGAGCACT	AT5G50570.1	2	1112	102	51.0	41.32829128179696	488	14765.060058697165	5' TGACAGAAGATAGAGAGCACT '3 |||||||||| ||||||||| 3' CCTCCTACTGTCTTCTCTCTCTCGTGTTAGTC '5	3.0	-32.2	-36.9	0.872628726287263	0.009075380921835352
796	>TGACAGAAGATAGAGAGCACT	AT5G50670.1	2	1112	102	51.0	41.32829128179696	488	14765.060058697165	5' TGACAGAAGATAGAGAGCACT '3 |||||||||| ||||||||| 3' CCTCCTACTGTCTTCTCTCTCTCGTGTTAGTC '5	3.0	-32.2	-36.9	0.872628726287263	0.010781572701270337
797	>TCCAAAGGGATCGCATTGATCC	AT1G12820.1	0	1895	86	86.0	34.845422061122925	967	29257.81368188557	5' TCCAAAGGGATCGCATTG-ATCC '3 |||||||||||||||||| || 3' TGCTGTAGGTTTCCCTAGCGTAACAAAGCATG '5	3.0	-33.0	-40.8	0.8088235294117647	0.0018095448883993503
798	>TCCAAAGGGATCGCATTGATCC	AT3G23690.1	0	417	63	63.0	25.526297556404003	967	29257.81368188557	5' T-CCAAAGGGATCGCATTGATCC '3 | ||||||||||||| o|||o|| 3' CGGTAAACGGTTTCCCTAGCGAGACTGGGTTTC '5	3.0	-34.7	-40.8	0.8504901960784315	0.002278552193512584
799	>TCCAAAGGGATCGCATTGATCC	AT3G26810.1	0	2010	134	134.0	54.294029723145016	967	29257.81368188557	5' TCCAAAGGGATCGCATTG-ATCC '3 |||||||||||||||||| || 3' TTCTGTAGGTTTCCCTAGCGTAACAAAGTATG '5	3.0	-32.7	-40.8	0.8014705882352943	0.001678908339309948
800	>TCCAAAGGGATCGCATTGATCC	AT3G62980.1	2	1722	72	72.0	29.172911493033144	967	29257.81368188557	5' TCCAAAGGGATCGCATTG-ATCC '3 |||||||||||||||||| ||| 3' TTCTGTAGGTTTCCCTAGCGTAACAGAGGTCG '5	2.0	-36.4	-40.8	0.8921568627450981	0.006461987381379375
801	>TCCAAAGGGATCGCATTGATCC	AT4G03190.1	0	1598	77	77.0	31.198808124493777	967	29257.81368188557	5' TCCAAAGGGATCGCATTG-ATCC '3 |||||||||||||||| | || 3' TACTGTAGGTTTCCCTAGCGTACCAGAGATCG '5	4.0	-29.9	-40.8	0.732843137254902	0.0024473801278489526
802	>TCCCAAATGTAGACAAAGCAAATT	AT1G62860.1	2	425	9	9.0	3.646613936629143	5	151.28135306042176	5' TCCCAAATGTAGACAAAGCAAATT '3 |||||||||||||||||||| 3' ACTAGAACC-GGTTTACATCTGTTTCGTTTCCTG '5	4.0	-30.8	-36.5	0.8438356164383561	0.0012927312278219194
803	>TTGAGCCGTGCCAATATCACGT	AT2G45160.1	0	1011	6148	6148.0	2491.042498043997	102	3086.139602432604	5' TTGAGCCGTGCCAATATCACGT '3 ||||||||o||||||||| | | 3' ACCACTAACTCGGCGCGGTTATAG-GGAACGCG '5	3.0	-33.0	-40.4	0.8168316831683169	8.812513341625028E-4
804	>TTGAGCCGTGCCAATATCACGT	AT3G60630.1	0	1053	3624	93.0	1468.3698784826684	102	3086.139602432604	5' TTGAGCCGTGCCAATATCACGT '3 ||||||||o||||||||| | | 3' AACACTAACTCGGCGCGGTTATAG-GGAACGCG '5	3.0	-33.0	-40.4	0.8168316831683169	8.990783991512652E-4
805	>TTGAGCCGTGCCAATATCACGT	AT4G00150.1	0	864	231	231.0	93.59642437348133	102	3086.139602432604	5' TTGAGCCGTGCCAATATCACGT '3 ||||||||o||||||||| | o 3' ACAACTAACTCGGCGCGGTTATAG-GGGACTCG '5	3.5	-33.0	-40.4	0.8168316831683169	0.0014499756077595016
806	>CCTTCACGGCGGCTTCTTAGA	AT1G66940.1	3	1118	2	2.0	0.810358652584254	30	907.6881183625306	5' CCTTCACGGCGGCTTCTTAGA '3 |o||||||||||||||||| 3' AGTTTTCAAGGTGCCGCCGAAGAATCTAGTTC '5	4.0	-35.4	-40.8	0.8676470588235294	0.03733626830022774
807	>GTTCTGGGCCGAAACTCGTAATCC	AT4G00120.1	3	1512	3	3.0	1.215537978876381	10	302.56270612084353	5' GTTCTGGGCCGAAACTCGTAAT-CC '3 ||||||||||||| |o|||||| || 3' GTCCTCCAAGACCCGGCTTCGGGCATTAAGGA '5	2.5	-37.0	-45.8	0.8078602620087336	0.0039651957978885655
808	>GACCTTTAAGTACTTTTTCGG	AT4G06477.1	3	3854	2	2.0	0.810358652584254	13	393.3315179570966	5' GACCTTTAAGTACTTTTTCGG '3 ||||||||||||||||||||| 3' TTAAAACTGGAAATTCATGAAAAAGCCCGTAA '5	0.0	-31.5	-31.5	1.0	0.0023258517866088235
809	>TTTCTCTACGCTATGTTGGACT	AT2G27400.1	3	501	2	2.0	0.810358652584254	7	211.79389428459046	5' TTTCTCTACGCTATGTTGGACT '3 |||||||||||||||||||||| 3' GAAGGTAAAGAGATGCGATACAACCTGAATCT '5	0.0	-36.9	-36.9	1.0	0.01978142603683475
810	>GTTATTCTATTCCACCTCTTAGAA	AT4G31530.2	2	533	6	6.0	2.431075957752762	1415	42812.62291609937	5' GTTATTCTATTCCACCTCTTAGAA '3 || ||| |||||||||||||||| 3' CCTCACAAAAGAAG-TAAGGTGGAGAATCTTCC '5	4.0	-27.4	-37.2	0.7365591397849461	0.040833332756073926
811	>TCCAATGCTTTTTCTAGTTTCG	AT1G12775.1	2	1472	5	5.0	2.025896631460635	308	9318.93134852198	5' TCCAATGCTTTTTCTAGTT-TCG '3 |||||||||||o||||||| || 3' TTATAAAGGTTACGAAAGAGATCAAGAGGTAA '5	3.0	-29.6	-33.1	0.8942598187311178	9.98252746068795E-4
812	>TCCAATGCTTTTTCTAGTTTCG	AT2G27400.1	3	557	4	4.0	1.620717305168508	308	9318.93134852198	5' TCCAATGCTTTTTCTAGTTTCG '3 |||||||||||||||||||||| 3' TTATATAGGTTACGAAAAAGATCAAAGCGGTA '5	0.0	-33.1	-33.1	1.0	0.01978142603683475
813	>AGATTCCTTATTTTCGTTGAACGG	AT5G66560.1	3	1856	2	2.0	0.810358652584254	8	242.05016489667486	5' AGATTCCTTATTTTCGTTGAACGG '3 |||||||||||| o||o||| ||| 3' TAGCAATCTAAGGAATAACGGCGACT-GCCAGA '5	4.0	-28.0	-36.9	0.7588075880758808	0.0038178725403552605
814	>TCCCAAATGTAGACAAAGTTA	AT1G62860.1	2	425	9	9.0	3.646613936629143	19	574.8691416296028	5' TCCCAAATGTAGACAAAGTTA '3 ||||||||||||||||o | 3' ACTAGAACC-GGTTTACATCTGTTTCGTTTCCTG '5	3.5	-25.7	-31.6	0.8132911392405062	0.0012927312278219194
815	>GTTGACAGAAGATAGAGAGCAC	AT5G43270.2	3	1161	9	9.0	3.646613936629143	10	302.56270612084353	5' G-TTGACAGAAGATAGAGAGCAC '3 o ||||||||||| ||||||||| 3' CAACTTTAAACTGTCTTCTCTCTCTCGTGGTAG '5	3.5	-32.7	-38.9	0.840616966580977	0.04810195923141469
816	>TATATCCCATTTCTACCATCTG	AT1G62590.1	2	600	10	3.333333333333333	4.05179326292127	1340	40543.40262019303	5' TATATCCCATTTCTACCATCTG '3 ||||o||||||||o||||| || 3' GTCCAGATATGGGGTAAAGGTGGTAAACTAGT '5	2.5	-28.0	-35.3	0.7932011331444759	0.0190053936107204
817	>TATATCCCATTTCTACCATCTG	AT1G63080.1	3	578	11	11.0	4.456972589213397	1340	40543.40262019303	5' T-ATATCCCATTTCTACCATCTG '3 | ||||||||||||o|||||||| 3' GTCCAAACTATAGGGTAAAGGTGGTAGACTAGT '5	1.5	-34.2	-35.3	0.9688385269121814	0.042959917085124144
818	>TATATCCCATTTCTACCATCTG	AT1G63130.1	0	662	392	392.0	158.83029590651378	1340	40543.40262019303	5' T-ATATCCCATTTCTACCATCTG '3 | ||||||||||||o|||||||| 3' GCCCGAACTATAGGGTAAAGGTGGTAGACTGGT '5	1.5	-34.2	-35.3	0.9688385269121814	0.0012494792390045362
819	>TATATCCCATTTCTACCATCTG	AT1G63330.1	2	325	10	3.333333333333333	4.05179326292127	1340	40543.40262019303	5' TATATCCCATTTCTACCATCTG '3 ||||o||||||||o||||| || 3' GTCCAGATATGGGGTAAAGGTGGTAAACTAGT '5	2.5	-28.0	-35.3	0.7932011331444759	0.020897262996139032
820	>TATATCCCATTTCTACCATCTG	AT2G39681.1	3	533	63	63.0	25.526297556404003	1340	40543.40262019303	5' TATATCCCATTTCTACCATCTG '3 |||||||||||||||||||||| 3' ATATACATATAGGGTAAAGATGGTAGACCTTA '5	0.0	-35.3	-35.3	1.0	0.03748894782058487
821	>TATATCCCATTTCTACCATCTG	AT5G16640.1	3	593	7	7.0	2.8362552840448894	1340	40543.40262019303	5' TATATCCCATTTCTACCATCTG '3 |||||||||||o|o||||| || 3' ATCCGAATATAGGGTAAGGGTGGTAAACTAGT '5	2.5	-28.1	-35.3	0.7960339943342777	0.00690162579893816
822	>TGTGTTCTCAGGTCACCCCTGT	AT5G14550.1	3	1662	2	2.0	0.810358652584254	12	363.07524734501226	5' TGTGTTCTCAGGTCACCCCTGT '3 |||||||||||||||||||||o 3' AAAAGTACACAAGAGTCCAGTGGGGACGACTC '5	0.5	-44.3	-44.0	1.0068181818181818	0.032535225416051916
823	>TGAAGCTGCCAGTATGATCTA	AT5G37020.1	2	2381	9	9.0	3.646613936629143	6	181.53762367250613	5' TG-AAGCTGCCAGTATGATCTA '3 |o ||||||||||o ||||||| 3' TGCTTATGTTCGACGGTCGGACTAGATTCCCC '5	4.0	-29.2	-36.9	0.7913279132791328	0.0017734266671325383
824	>ATTCTCAACCTTAATCTCTCGTGT	AT3G24490.1	3	720	2	2.0	0.810358652584254	7	211.79389428459046	5' ATTCTCAACCTTAATCT-CTCGTGT '3 |||||||||||||||| ||| | | 3' TGGACTAAAGAGTTGGAATTAGAAGAGAAAAG '5	4.0	-28.0	-38.9	0.7197943444730077	0.002844949131472263
825	>CGAAGCCCGTAATTTACTAGATC	AT2G05130.1	3	161	6	3.0	2.431075957752762	6	181.53762367250613	5' CGAAGCCCGTAATTT-ACTAGATC '3 |||||||||||||oo ||||||o| 3' GACCCGGCTTCGGGCATTAGGGTGATCTGGCT '5	2.5	-34.5	-38.3	0.9007832898172324	0.0020547951618746785
826	>CCCGGGCTTTTGATACGCTT	AT5G08590.1	2	1132	7	7.0	2.8362552840448894	21	635.3816828537714	5' CCCGGGCTTTTGATA-CGCTT '3 ||||o||||||||o| |o|| 3' GGACTCGGGCTCGAAAACTGTCGTGATCAACT '5	4.0	-28.4	-37.1	0.765498652291105	0.042774463175420996
827	>AAGTAGCTTCCTGCCAAACCCGTC	AT2G12440.1	3	4643	2	2.0	0.810358652584254	12	363.07524734501226	5' AAGTAGCTTCCTGCCAAACCCGTC '3 |||||o| ||||| |||||||||| 3' CAATAATTCATTGCAGGACAGTTTGGGCAGGA '5	4.0	-32.9	-46.7	0.7044967880085652	3.104144032283207E-4
828	>TCCCAAATGTAGACAAAGTA	AT1G62860.1	2	425	9	9.0	3.646613936629143	6	181.53762367250613	5' TCCCAAATGTAGACAAAGTA '3 | ||||||||||||||||o| 3' ACTAGAACGGTTTACATCTGTTTCGTTTCCTG '5	2.5	-26.2	-30.7	0.8534201954397395	0.0012927312278219194
829	>TTTCCACAGCTTTCTTGAACTG	AT4G37740.1	3	922	6	6.0	2.431075957752762	7	211.79389428459046	5' TTTCCACA-GCTTTCTTGAACTG '3 o||||||| |||||||||||| o 3' AACCTGAAGGTGTCCGAAAGAACTTGCTACTG '5	3.0	-29.9	-36.0	0.8305555555555555	0.018810541805339587
830	>TTGAAGAGGACTTGGAACTT	AT1G15125.1	0	263	60	60.0	24.310759577527623	13	393.3315179570966	5' TTGAAGAGGACTTGGAACT-T '3 |||||||o||||||o|||| 3' TGCAGCAACTTCTTCTGAACTTTGACTTCCTCA '5	3.5	-26.8	-32.7	0.819571865443425	0.0028929586668087204
831	>TTGAAGAGGACTTGGAACTT	AT1G66700.1	0	358	74	16.0	29.983270145617396	13	393.3315179570966	5' TTGAAGAGGACTTGGAACTT '3 |||||||||||||||||||o 3' TTTAGTAACTTCTCCTGAACCTTGAGCTACAA '5	0.5	-33.1	-32.7	1.0122324159021405	7.818608287725182E-4
832	>TTGAAGAGGACTTGGAACTT	AT3G44860.1	0	331	31	31.0	12.560559115055938	13	393.3315179570966	5' TTGAAGAGGACTTGGAACTT '3 |||||||oo||||||||||o 3' CTTAGTAACTTCTTTTGAACCTTGAGCTAAGG '5	2.5	-27.7	-32.7	0.8470948012232415	0.0016467679380320899
833	>TGAAAGTGACTACATCGTTA	AT1G62910.1	2	988	26	1.75	10.534662483595302	10	302.56270612084353	5' TGAAAGTGACTACATCGTTA '3 ||||||||||||||| | 3' TACGCGACTTTCACTGATGTAA-ACCTAACTAA '5	4.0	-21.7	-30.2	0.7185430463576159	0.025255240285841807
834	>TGAAAGTGACTACATCGTTA	AT1G62930.1	2	976	26	1.75	10.534662483595302	10	302.56270612084353	5' TGAAAGTGACTACATCGTTA '3 ||||||||||||||| | 3' TACGCGACTTTCACTGATGTAA-ACCTAACTAA '5	4.0	-21.7	-30.2	0.7185430463576159	0.024189688519574593
835	>TGAAAGTGACTACATCGTTA	AT1G63130.1	2	1103	26	1.75	10.534662483595302	10	302.56270612084353	5' TGAAAGTGACTACATCGTTA '3 ||||||||||||||| | 3' TACGCGACTTTCACTGATGTAA-ACCTAACTAA '5	4.0	-21.7	-30.2	0.7185430463576159	0.02313064242006957
836	>TATATCCCATTTCTACCATCTGT	AT1G62590.1	2	600	10	3.333333333333333	4.05179326292127	32	968.2006595866994	5' TATATCCCATTTCTACCATCTGT '3 ||||o||||||||o||||| || 3' GTCCAGATATGGGGTAAAGGTGGTAAACTAGT '5	3.5	-28.7	-37.0	0.7756756756756756	0.0190053936107204
837	>TATATCCCATTTCTACCATCTGT	AT1G63080.1	3	578	11	11.0	4.456972589213397	32	968.2006595866994	5' T-ATATCCCATTTCTACCATCTGT '3 | ||||||||||||o|||||||| 3' GTCCAAACTATAGGGTAAAGGTGGTAGACTAGT '5	2.5	-34.9	-37.0	0.9432432432432432	0.042959917085124144
838	>TATATCCCATTTCTACCATCTGT	AT1G63130.1	0	662	392	392.0	158.83029590651378	32	968.2006595866994	5' T-ATATCCCATTTCTACCATCTGT '3 | ||||||||||||o|||||||| 3' GCCCGAACTATAGGGTAAAGGTGGTAGACTGGT '5	2.5	-34.9	-37.0	0.9432432432432432	0.0012494792390045362
839	>TATATCCCATTTCTACCATCTGT	AT1G63330.1	2	325	10	3.333333333333333	4.05179326292127	32	968.2006595866994	5' TATATCCCATTTCTACCATCTGT '3 ||||o||||||||o||||| || 3' GTCCAGATATGGGGTAAAGGTGGTAAACTAGT '5	3.5	-28.7	-37.0	0.7756756756756756	0.020897262996139032
840	>TATATCCCATTTCTACCATCTGT	AT2G39681.1	3	533	63	63.0	25.526297556404003	32	968.2006595866994	5' TATATCCCATTTCTACCATCTGT '3 |||||||||||||||||||||| 3' ATATACATATAGGGTAAAGATGGTAGACCTTA '5	1.0	-36.3	-37.0	0.981081081081081	0.03748894782058487
841	>TATATCCCATTTCTACCATCTGT	AT5G16640.1	3	593	7	7.0	2.8362552840448894	32	968.2006595866994	5' TATATCCCATTTCTACCATCTGT '3 |||||||||||o|o||||| || 3' ATCCGAATATAGGGTAAGGGTGGTAAACTAGT '5	3.5	-28.8	-37.0	0.7783783783783784	0.00690162579893816
842	>TCATAGTCAAAAGAAGAGTTT	AT5G62740.1	2	956	10	10.0	4.05179326292127	24	726.1504946900245	5' TCATAGTCAAAAGAAGAGTTT '3 o||||||||||||||o|| 3' TAGTGTGGTATCAGTTTTCTTTTC-TCCTGTAT '5	4.0	-23.5	-29.3	0.8020477815699658	0.02221907224280273
843	>TCGGACCAGGCTTCATCCCCCC	AT1G30490.1	0	806	589	41.5	238.6506231860628	43	1301.0196363196274	5' TCGGACCAGGCTTCATCCCCCC '3 o|||||||||||||||||| 3' ATCTTAGGCCTGGTCCGAAGTAGGGTTAGTAG '5	3.5	-40.3	-49.8	0.8092369477911646	0.0013710366451337164
844	>TCGGACCAGGCTTCATCCCCCC	AT2G34710.1	0	881	615	67.5	249.1852856696581	43	1301.0196363196274	5' TCGGACCAGGCTTCATCCCCCC '3 o|||||||||||||||||| 3' ATCTTAGGCCTGGTCCGAAGTAGGGTTAGTAG '5	3.5	-40.3	-49.8	0.8092369477911646	0.0013134130555136903
845	>TCGGACCAGGCTTCATCCCCCC	AT4G32880.1	0	945	41	8.0	16.612352377977206	43	1301.0196363196274	5' TCGGACCAGGCTTCATCCCCCC '3 o|||||||||||||||||| 3' ACCTTAGGCCTGGTCCGAAGTAGGGTCCGTAA '5	3.5	-40.3	-49.8	0.8092369477911646	0.0013313361443628713
846	>TCGGACCAGGCTTCATCCCCCC	AT5G60690.1	0	1273	35	35.0	14.181276420224444	43	1301.0196363196274	5' TCGGACCAGGCTTCATCCCCCC '3 o|||||||||||||||||| 3' GGCTTAGGCCTGGTCCGAAGTAGGGTCCGTAG '5	3.5	-40.3	-49.8	0.8092369477911646	0.001148270299332177
847	>TTTGGATTGAAGGGAGCTCTTTA	AT4G15530.5	1	915	9	9.0	3.646613936629143	24	726.1504946900245	5' TTTGGAT-TGAAGGGAGCTCTTTA '3 ||||||| ||||||o|o||||| | 3' CGAAGAAACCTAGACTTCCTTTGAGAACTGGG '5	3.0	-28.6	-38.3	0.7467362924281985	6.835270791812897E-4
848	>TTGACAGAAGAGAGTGAGCA	AT1G27360.1	2	1264	52	52.0	21.069324967190603	96	2904.601978760098	5' TTGACAGAAGAGAGTGAGCA '3 |||||||||||||| ||||| 3' TTCTCCAACTGTCTTCTCTCTCTCGTGCCACC '5	1.0	-31.3	-35.5	0.8816901408450705	0.004036321603973381
849	>TTGACAGAAGAGAGTGAGCA	AT1G27370.1	2	2379	147	34.0	59.56136096494267	96	2904.601978760098	5' TTGACAGAAGAGAGTGAGCA '3 |||||||||||||| ||||| 3' TTCATCAACTGTCTTCTCTCTCTCGTGACATC '5	1.0	-31.3	-35.5	0.8816901408450705	0.006632659673179275
850	>TTGACAGAAGAGAGTGAGCA	AT1G69170.1	3	1308	24	24.0	9.724303831011047	96	2904.601978760098	5' TTGACAGAAGAGAGTGAGCA '3 o||||||||||||| ||||| 3' TGACTCGACTGTCTTCTCTCTCTCGTGCTCAT '5	1.5	-31.3	-35.5	0.8816901408450705	0.0038631299423935728
851	>TTGACAGAAGAGAGTGAGCA	AT2G33810.1	2	798	27	27.0	10.93984180988743	96	2904.601978760098	5' TTGACAGAAGAGAGTGAGCA '3 o||||||||||||||o|||| 3' TTCTCTGACTGTCTTCTCTCATTCGTTTCGGA '5	1.0	-33.3	-35.5	0.9380281690140845	0.006220826959735248
852	>TTGACAGAAGAGAGTGAGCA	AT2G42200.1	1	948	16	16.0	6.482869220674032	96	2904.601978760098	5' TTGACAGAAGAGAGTGAGCA '3 |||||||||||||| ||||| 3' CACCTAAACTGTCTTCTCTCTCTCGTGTCAAA '5	1.0	-31.3	-35.5	0.8816901408450705	0.008069896726723869
853	>TTGACAGAAGAGAGTGAGCA	AT3G15270.1	2	656	12	12.0	4.862151915505524	96	2904.601978760098	5' TTGACAGAAGAGAGTGAGCA '3 ||||||||||||| |||| 3' TACATCTACTGTCTTCTCTCTCTCGCCCTCCC '5	3.0	-31.0	-35.5	0.8732394366197183	0.011331338681772718
854	>TTGACAGAAGAGAGTGAGCA	AT3G57920.1	0	856	24	24.0	9.724303831011047	96	2904.601978760098	5' TTGACAGAAGAGAGTGAGCA '3 |||||||||||||| ||||| 3' TACTCAAACTGTCTTCTCTCTCTCGTGTCGAA '5	1.0	-31.3	-35.5	0.8816901408450705	0.0044133802946753065
855	>TTGACAGAAGAGAGTGAGCA	AT5G43270.2	0	1160	981	53.5	397.4809190925766	96	2904.601978760098	5' TTGACAGAAGAGAGTGAGCA '3 |||||||||||||| ||||| 3' AACTTAAACTGTCTTCTCTCTCTCGTGGTAGT '5	1.0	-31.3	-35.5	0.8816901408450705	0.003741810527672973
856	>TTGACAGAAGAGAGTGAGCA	AT5G50570.1	0	1113	209	104.5	84.68247919505454	96	2904.601978760098	5' TTGACAGAAGAGAGTGAGCA '3 ||||||||||||| ||||| 3' TCCTCCTACTGTCTTCTCTCTCTCGTGTTAGT '5	2.0	-31.1	-35.5	0.8760563380281691	0.005113625329865146
857	>TTGACAGAAGAGAGTGAGCA	AT5G50670.1	0	1113	209	104.5	84.68247919505454	96	2904.601978760098	5' TTGACAGAAGAGAGTGAGCA '3 ||||||||||||| ||||| 3' TCCTCCTACTGTCTTCTCTCTCTCGTGTTAGT '5	2.0	-31.1	-35.5	0.8760563380281691	0.00607695648983797
858	>TCATCCGCTTGTTCATTTTATGTT	AT2G25480.1	2	325	4	4.0	1.620717305168508	5	151.28135306042176	5' TCATCCGCTTGTTCATTTTATGT-T '3 ||||||o||||||||||o| ||| o 3' AAACTTAGTAGGTGAACAAGTAAGACACACGGG '5	4.0	-29.7	-36.1	0.8227146814404431	0.0035249199970286416
859	>TTTGGATTGAAGGGAGCTCTAC	AT2G34010.1	0	449	343	343.0	138.97650891819956	241	7291.7612175123295	5' TTTGGATTGAAGGGAGCTCTAC '3 ||||| |||||||| |||||| 3' TTCTAGAAACCAAACTTCCCCCGAGATACTTA '5	4.0	-27.6	-39.2	0.7040816326530612	0.001664585645739347
860	>TTTGGATTGAAGGGAGCTCTAC	AT4G15530.5	1	915	9	9.0	3.646613936629143	241	7291.7612175123295	5' TTTGGAT-TGAAGGGAGCTCTAC '3 ||||||| ||||||o|o|||| 3' CGAAGAAACCTAGACTTCCTTTGAGAACTGGG '5	4.0	-28.1	-39.2	0.7168367346938775	0.0013665869490946392
861	>AAGTAACGTCCTGCCAAACCCGT	AT2G12440.1	3	4643	2	2.0	0.810358652584254	49	1482.5572599921334	5' AAGTAACGTCCTGCCAAACCCGT '3 ||||||||||||| ||||||||| 3' CAATAATTCATTGCAGGACAGTTTGGGCAGGA '5	1.0	-35.8	-43.0	0.8325581395348837	3.104144032283207E-4
862	>TTCGTGATTTGGGCTATATTACA	AT4G06477.1	3	3828	3	3.0	1.215537978876381	30	907.6881183625306	5' TTCGTGATTTGGGCTATATTACA '3 ||||||||||| o||||||||| 3' CCGTAAAAGCACTAAACATGATATAATGCCTG '5	4.0	-27.0	-35.8	0.7541899441340782	0.0023258517866088235
863	>TCGCTTGGTGCAGGTCGGGAAC	AT1G48410.2	2	522	138	138.0	55.91474702831352	1540	46594.656742609906	5' TCGCTTGGTGCAGGTCGGGAAC '3 | |||||o||||| |||||||| 3' CACTCCATCGAACTACGTCGAGCCCTTGACTA '5	4.0	-36.7	-46.3	0.7926565874730023	0.020938353806180365
864	>TGAAGCTGCCAGCATGATCTGA	AT1G30330.2	0	3247	178	58.0	72.1219200799986	11	332.8189767329279	5' TG-AAGCTGCCAGCATGATCTGA '3 |o ||||||||||| |||||| | 3' TGTTTATGTTCGACGGTCGGACTAGAGTGTCC '5	4.0	-30.7	-42.1	0.7292161520190024	5.252790454368661E-4
865	>TGAAGCTGCCAGCATGATCTGA	AT5G37020.1	2	2381	9	9.0	3.646613936629143	11	332.8189767329279	5' TG-AAGCTGCCAGCATGATCTGA '3 |o ||||||||||| ||||||o| 3' TGCTTATGTTCGACGGTCGGACTAGATTCCCC '5	3.5	-31.8	-42.1	0.7553444180522565	0.0017734266671325383
866	>TCATCTGAACCACCATTTTT	AT1G78700.1	3	1437	2	2.0	0.810358652584254	9	272.3064355087592	5' TCATCTGAACCACCATTTTT '3 ||||||||||||| |oo|o 3' AGTTCTAGTAGACTTGGTGAGAGGAGCACATA '5	3.5	-23.2	-30.3	0.7656765676567656	0.005603597344779998
867	>AAGTAACGTCCTGCCAAACCCGTT	AT2G12440.1	3	4643	2	2.0	0.810358652584254	42	1270.7633657075428	5' AAGTAACGTCCTGCCAAACCCGTT '3 ||||||||||||| |||||||||o 3' CAATAATTCATTGCAGGACAGTTTGGGCAGGA '5	1.5	-37.1	-43.9	0.8451025056947609	3.104144032283207E-4
868	>AGATCTTGGTGGTAGTAGCAA	AT1G80940.1	2	340	9	9.0	3.646613936629143	7	211.79389428459046	5' AGATCTTGGTGGTAGTAGCAA '3 |||||||||||||| || | 3' AGGTGCGCTAGAACCACCATC-TCTGTCCCTTT '5	4.0	-27.7	-36.6	0.7568306010928961	0.017948525796910975
869	>TTTGGATTGAAGGGAGCTCTATT	AT2G34010.1	0	449	343	343.0	138.97650891819956	18	544.6128710175184	5' TTTGGATTGAAGGGAGCTCTATT '3 ||||| |||||||| ||||||| 3' TTCTAGAAACCAAACTTCCCCCGAGATACTTA '5	4.0	-28.7	-38.5	0.7454545454545455	8.326394671107629E-4
870	>TTTCCACAGCTTTCTTGAACTT	AT4G37740.1	3	922	6	6.0	2.431075957752762	18	544.6128710175184	5' TTTCCACA-GCTTTCTTGAACTT '3 o||||||| |||||||||||| 3' AACCTGAAGGTGTCCGAAAGAACTTGCTACTG '5	3.5	-29.9	-34.3	0.8717201166180758	0.018810541805339587
871	>TTCTTGACCTTGTAAGACCCCA	AT2G33860.1	0	1685	268	18.0	108.58805944629003	9	272.3064355087592	5' TTCTTGACCTTGTAAGACCC-CA '3 ||||||||||||o||||||| | 3' TTTTTAAAGAACTGGAACGTTCTGGGAGACCT '5	3.0	-35.6	-39.5	0.9012658227848102	0.0012776829799813205
872	>TTCTTGACCTTGTAAGACCCCA	AT2G33860.1	3	1805	9	9.0	3.646613936629143	9	272.3064355087592	5' TTCTTGACCTTGTAAGACCCCA '3 ||||||||||||o|||||| | 3' TTGACAAAGAACTGGAACGTTCTGGAATACCT '5	3.0	-32.3	-39.5	0.8177215189873417	0.03287296573403842
873	>TTCTTGACCTTGTAAGACCCCA	AT5G60450.1	0	1885	100	33.0	40.5179326292127	9	272.3064355087592	5' TTCTTGACCTTGTAAGACCCCA '3 ||||||||||||o|||||| | 3' ATATAAAAGAACTGGAACGTTCTGGAATCTCC '5	3.0	-32.3	-39.5	0.8177215189873417	9.693052636863264E-4
874	>TTCTTGACCTTGTAAGACCCCA	AT5G60450.1	2	2095	16	16.0	6.482869220674032	9	272.3064355087592	5' TTCTTGACCTTGTAAGACCC-CA '3 ||||||||||||o||||||| 3' CGTTTAAAGAACTGGAACGTTCTGGGAACCTT '5	4.0	-35.6	-39.5	0.9012658227848102	0.004839220712480663
875	>TTCTTGACCTTGTAAGACCCCA	AT5G62000.1	0	1848	236	236.0	95.62232100494198	9	272.3064355087592	5' TTCTTGACCTTGTAAGACCC-CA '3 ||||||||||||o||||||| 3' GCTCATAAGAACTGGAACGTTCTGGGAACTTT '5	4.0	-35.6	-39.5	0.9012658227848102	0.0014297967348260165
876	>TGCCTGGCTCCCTGTATGCCA	AT1G77850.1	0	1420	1266	632.0	512.9570270858328	6368	192671.93125775317	5' TGCCTGGCTCCCTGTATGCCA '3 ||||||||||||||o|||||| 3' AGTATAACGGACCGAGGGACGTACGGTCGTCC '5	0.5	-45.4	-45.4	1.0	4.863813229571967E-4
877	>TGCCTGGCTCCCTGTATGCCA	AT2G28350.1	0	1340	307	307.0	124.39005317168298	6368	192671.93125775317	5' TGCCTGGCTCCCTGTATGCCA '3 ||||||||||||||||| || 3' ACTCGAACGGACCGAGGGACATAAGGACGTCC '5	2.0	-38.6	-45.4	0.8502202643171807	8.906701851677523E-4
878	>TGCCTGGCTCCCTGTATGCCA	AT4G30080.1	0	1519	363	239.0	147.08009544404212	6368	192671.93125775317	5' TGCCTGGCTCCCTGTATGCCA '3 |||||||||||||||| o|| 3' CGTAATACGGACCGAGGGACATTTGGGTGCCC '5	2.5	-39.5	-45.4	0.8700440528634361	0.0012815034749342757
879	>TTGAAAGTGACTACATCGGG	AT1G06580.1	3	876	17	17.0	6.888048546966159	290	8774.318477504463	5' TTGAAAGTGACTACATC-GGG '3 o||||||||| |||||| ||| 3' TTTCGTGACTTTCACTAATGTAGGCCCGACTA '5	3.5	-24.8	-33.9	0.7315634218289087	0.03106357980653973
880	>TTGAAAGTGACTACATCGGG	AT1G62670.1	0	980	52	52.0	21.069324967190603	290	8774.318477504463	5' TTGAAAGTGACTACATCGGG '3 o||||||||| ||||||o|| 3' TTACGCGACTTTCACTTATGTAGTCCCAACTA '5	3.0	-25.5	-33.9	0.752212389380531	0.003729352173036493
881	>TTGAAAGTGACTACATCGGG	AT1G62860.1	3	992	5	5.0	2.025896631460635	290	8774.318477504463	5' TTGAAAGTGACTACATCGGG '3 o|||||||o|| |||||o|| 3' TTACGCGACTTTCATTGTTGTAGTCCCAGCTA '5	4.0	-24.9	-33.9	0.7345132743362832	0.04927221294758555
882	>TTGAAAGTGACTACATCGGG	AT1G62910.1	0	989	182	45.5	73.74263738516711	290	8774.318477504463	5' TTGAAAGTGACTACATCGGG '3 o||||||||||||||| || 3' TTACGCGACTTTCACTGATGTAAACCTAACTA '5	2.5	-25.2	-33.9	0.7433628318584071	0.003183865781072104
883	>TTGAAAGTGACTACATCGGG	AT1G62930.1	2	977	182	45.5	73.74263738516711	290	8774.318477504463	5' TTGAAAGTGACTACATCGGG '3 o||||||||||||||| || 3' TTACGCGACTTTCACTGATGTAAACCTAACTA '5	2.5	-25.2	-33.9	0.7433628318584071	0.03606421212093891
884	>TTGAAAGTGACTACATCGGG	AT1G63080.1	2	1020	50	50.0	20.25896631460635	290	8774.318477504463	5' TTGAAAGTGACTACATCGGG '3 |||||||||||||||| || 3' TTACTCAACTTTCACTGATGTAAACCTAACTA '5	2.0	-25.2	-33.9	0.7433628318584071	0.0031562647238790875
885	>TTGAAAGTGACTACATCGGG	AT1G63130.1	2	1104	182	45.5	73.74263738516711	290	8774.318477504463	5' TTGAAAGTGACTACATCGGG '3 o||||||||||||||| || 3' TTACGCGACTTTCACTGATGTAAACCTAACTA '5	2.5	-25.2	-33.9	0.7433628318584071	0.034494548391008406
886	>TTGAAAGTGACTACATCGGG	AT1G63400.1	0	992	36	36.0	14.586455746516572	290	8774.318477504463	5' TTGAAAGTGACTACATCGGG '3 |||||||||||||||| || 3' TTACGCAACTTTCACTGATGTAAACCTAACTA '5	2.0	-25.2	-33.9	0.7433628318584071	0.0011665207522917331
887	>TTGAAAGTGACTACATCGGG	AT5G41170.1	3	884	16	16.0	6.482869220674032	290	8774.318477504463	5' TTGAAAGTGACTACATCGGG '3 |||||||||| ||||||o|| 3' TTACGTAACTTTCACTAATGTAGTCCAAACTA '5	2.5	-25.5	-33.9	0.752212389380531	0.005759523379751164
888	>AATGATCCGGTGAAGTGTT	AT3G44630.3	2	3715	6	6.0	2.431075957752762	64	1936.4013191733989	5' AATGATCCGGTGAAGTGTT '3 || |||||||o|||| |o| 3' GACCGCCTT-CTAGGCCGCTTCTCGAGGCCGTT '5	3.5	-23.7	-31.0	0.7645161290322581	0.011468275210832601
889	>ATTCAGCCCTTTGTCGCTA	AT3G17880.1	3	864	2	2.0	0.810358652584254	26	786.6630359141932	5' ATTCAGCCCTTTGTCGCTA '3 |||||||||||| ||| 3' AGAGCGCAAGTCGGGAAACCTCGAGGAAAAGA '5	4.0	-24.4	-33.3	0.7327327327327328	0.014833498444929982
890	>TTGAAGAGGACTTGGAATTTTTT	AT1G66700.1	0	358	74	16.0	29.983270145617396	40	1210.2508244833741	5' TTGAAGAGGACTTGGAATTTTTT '3 |||||||||||||||||o|o | 3' TTTAGTAACTTCTCCTGAACCTTGAGCTACAA '5	3.0	-31.4	-33.1	0.9486404833836857	7.818608287725182E-4
891	>TTGAGCCGTGCCAATATCACGG	AT2G45160.1	0	1011	6148	6148.0	2491.042498043997	24	726.1504946900245	5' TTGAGCCGTGCCAATATCACGG '3 ||||||||o||||||||| | 3' ACCACTAACTCGGCGCGGTTATAG-GGAACGCG '5	4.0	-33.0	-42.0	0.7857142857142857	0.0013215857319878177
892	>TTGAGCCGTGCCAATATCACGG	AT3G60630.1	0	1053	3624	93.0	1468.3698784826684	24	726.1504946900245	5' TTGAGCCGTGCCAATATCACGG '3 ||||||||o||||||||| | 3' AACACTAACTCGGCGCGGTTATAG-GGAACGCG '5	4.0	-33.0	-42.0	0.7857142857142857	0.0013483144250510115
893	>TTGAGCCGTGCCAATATCACGG	AT4G00150.1	0	864	231	231.0	93.59642437348133	24	726.1504946900245	5' TTGAGCCGTGCCAATATC-ACGG '3 ||||||||o||||||||| | | 3' ACAACTAACTCGGCGCGGTTATAGGGGACTCG '5	4.0	-33.7	-42.0	0.8023809523809524	0.0014499756077595016
894	>AGAATCTTGATGATGCTGCAT	AT2G28550.3	0	1613	836	244.0	338.72991678021816	951	28773.71335209222	5' AGAATCTTGATGATGCTGCAT '3 ||||||o|||||||||||| 3' TTACACTCTTAGGACTACTACGACGACGTTGA '5	3.0	-32.8	-34.3	0.956268221574344	0.002506264403159042
895	>AGAATCTTGATGATGCTGCAT	AT2G39250.1	0	1055	31	31.0	12.560559115055938	951	28773.71335209222	5' AGAATCTTGATGATGCTGCAT '3 |||||o||||||||||o|| 3' ACTTTCCCTTAGGACTACTACGATGTTGACAG '5	3.5	-31.1	-34.3	0.9067055393586007	0.004891959509336963
896	>AGAATCTTGATGATGCTGCAT	AT3G54990.1	0	976	12	12.0	4.862151915505524	951	28773.71335209222	5' AGAATCTTGATGATGCTGCAT '3 |||||o||||||||||||| 3' ATTTTCCCTTAGGACTACTACGACGTTGACAG '5	3.0	-33.1	-34.3	0.9650145772594754	0.004887576169321672
897	>AGAATCTTGATGATGCTGCAT	AT4G36920.1	0	1340	56	56.0	22.690042272359115	951	28773.71335209222	5' AGAATCTTGATGATGCTGCAT '3 ||||||o||||||||||||| 3' CTCCTCTCTTAGGACTACTACGACGTCGTAAA '5	2.0	-33.7	-34.3	0.9825072886297378	0.0012326655223111604
898	>AGAATCTTGATGATGCTGCAT	AT5G60120.2	0	1821	822	352.0	333.0574062121284	951	28773.71335209222	5' AGAATCTTGATGATGCTGCAT '3 ||||||o|||||||||||||| 3' TCTCACTCTTAGGACTACTACGACGTAAACTT '5	1.0	-34.0	-34.3	0.9912536443148688	4.391743522178526E-4
899	>AGAATCTTGATGATGCTGCAT	AT5G67180.1	0	1309	56	56.0	22.690042272359115	951	28773.71335209222	5' AGAATCTTGATGATGCTGCAT '3 ||||||o|||||||||||| 3' CTCCTCTCTTAGGACTACTACGACGGTAAGGG '5	3.0	-32.7	-34.3	0.9533527696793005	0.0032765371550927958
900	>TTGAGTACGGTAGGGGCAGAG	AT1G64150.1	2	667	8	8.0	3.241434610337016	16	484.1003297933497	5' TTGAGTACGGTAGGGGCAGAG '3 o ||o|||||||| o|||||| 3' CAGGGGTGG-CTTATGCCATCGTCGTCTCAAGGA '5	4.0	-31.5	-42.0	0.75	0.02182148628191327
901	>CTTGGATTGAAGGGAGCTCTT	AT4G15530.5	1	915	9	9.0	3.646613936629143	21	635.3816828537714	5' CTTGGAT-TGAAGGGAGCTCTT '3 |||||| ||||||o|o||||| 3' CGAAGAAACCTAGACTTCCTTTGAGAACTGGG '5	3.0	-28.0	-37.7	0.7427055702917771	6.835270791812897E-4
902	>TTCGATGTCTAGCAGTGCCA	AT1G53290.1	3	525	3	3.0	1.215537978876381	180	5446.128710175184	5' TTCGATGTCTAGCAGTGC-CA '3 ||||||o|||||||||o| | 3' GAGGAGAAGCTATAGATCGTCATGCTTCAGTA '5	3.5	-29.4	-37.1	0.7924528301886792	0.006864407616948176
903	>TTTCTTGACCTTGTAAGACCCC	AT2G33860.1	2	1686	32	32.0	12.965738441348064	14	423.58778856918093	5' TTTCTTGACCTTGTAAGACCC-C '3 |||||||||||||o||||||| | 3' CTTTTTAAAGAACTGGAACGTTCTGGGAGGACC '5	1.5	-36.5	-38.8	0.9407216494845362	0.0017046663697958264
904	>TTTCTTGACCTTGTAAGACCCC	AT5G60450.1	2	1886	25	25.0	10.129483157303175	14	423.58778856918093	5' TTTCTTGACCTTGTAAGACC-CC '3 |||||||||||||o|||||| 3' GATATAAAAGAACTGGAACGTTCTGGAATCTC '5	3.5	-33.2	-38.8	0.8556701030927837	0.004839220712480663
905	>TTTCTTGACCTTGTAAGACCCC	AT5G60450.1	3	2096	5	5.0	2.025896631460635	14	423.58778856918093	5' TTTCTTGACCTTGTAAGACCC-C '3 |||||||||||||o||||||| 3' TCGTTTAAAGAACTGGAACGTTCTGGGAAACCT '5	2.5	-36.5	-38.8	0.9407216494845362	0.012553707223621813
906	>TGAAGCTGCCAGCATGATTT	AT1G30330.2	0	3247	178	58.0	72.1219200799986	20	605.1254122416871	5' TG-AAGCTGCCAGCATGATTT '3 |o ||||||||||| ||||o| 3' TGTTTATGTTCGACGGTCGGACTAGAGTGTCC '5	3.5	-27.0	-34.9	0.7736389684813754	5.252790454368661E-4
907	>TGAAGCTGCCAGCATGATTT	AT2G48110.1	3	3383	7	7.0	2.8362552840448894	20	605.1254122416871	5' TGAAGCTGCCAGCATGATTT '3 |||||||||||| |||o o 3' AGGGTCCCTTCGACGGTCGAACTGTGCAGAGT '5	4.0	-28.7	-34.9	0.8223495702005731	0.009477635067284718
908	>TGAAGCTGCCAGCATGATTT	AT5G37020.1	2	2381	9	9.0	3.646613936629143	20	605.1254122416871	5' TG-AAGCTGCCAGCATGATTT '3 |o ||||||||||| ||||o| 3' TGCTTATGTTCGACGGTCGGACTAGATTCCCC '5	3.5	-27.0	-34.9	0.7736389684813754	0.0035437082921213614
909	>TTCGCTTGCAGAGAGAAATCAC	AT2G27400.1	0	379	1048	245.0	424.6279339541491	185	5597.410063235606	5' TTCGCTTGCAGAGAGAAATCAC '3 |||||||| |||||o||||||| 3' CTGAGTAAGCGAACATCTCTTTTTAGTGTTGT '5	2.5	-29.0	-38.3	0.7571801566579635	0.003293081872842718
910	>TTCGCTTGCAGAGAGAAATCAC	AT2G39675.1	0	379	6869	1369.0	2783.1767923006205	185	5597.410063235606	5' TTCGCTTGCAGAGAGAAATCAC '3 |||||||| |||||o||||||| 3' CCAGATAAGCGAACATCTCTTTTTAGTGTTGT '5	2.5	-29.0	-38.3	0.7571801566579635	0.0030895961642340986
911	>TTCGCTTGCAGAGAGAAATCAC	AT2G39681.1	0	418	2801	2801.0	1134.9072929442477	185	5597.410063235606	5' TTCGCTTGCAGAGAGAAATCAC '3 |||||||| |||||o||||||| 3' AGTAGTAAGCGAACCTCTCTTTTTAGTGTTTT '5	2.5	-29.0	-38.3	0.7571801566579635	0.0029556631091672836
912	>TCCCAAATGTAGACAAAGCT	AT1G62860.1	2	425	9	9.0	3.646613936629143	1228	37154.700311639586	5' TCCCAAATGTAGACAAAGCT '3 | ||||||||||||||||| 3' ACTAGAACGGTTTACATCTGTTTCGTTTCCTG '5	3.0	-27.8	-32.7	0.8501529051987767	0.0012927312278219194
913	>TTGAAGAGGACTTGGAAATTTTT	AT1G66700.1	0	358	74	16.0	29.983270145617396	7	211.79389428459046	5' TTGAAGAGGACTTGGAAATTTTT '3 ||||||||||||||||| o|o 3' TTTAGTAACTTCTCCTGAACCTT-GAGCTACAA '5	4.0	-28.3	-33.1	0.8549848942598187	7.818608287725182E-4
914	>TCATAGTCAAAAGAAGAGTT	AT5G62740.1	2	956	10	10.0	4.05179326292127	42	1270.7633657075428	5' TCATAGTCAAAAGAAGAGTT '3 o||||||||||||||o|| 3' TAGTGTGGTATCAGTTTTCTTTTCTCCTGTAT '5	3.0	-23.5	-28.4	0.8274647887323944	0.02221907224280273
915	>ATTCTGGTGTCCTAGGCGTA	AT2G20960.1	2	1248	5	5.0	2.025896631460635	81	2450.757919578833	5' A-TTCTGGTGTCCTAGGCGTA '3 ||||||o||||||||| || 3' CGACCAACAAGACCGCAGGATCCGGATCAAAGT '5	4.0	-33.0	-37.1	0.889487870619946	0.017434510053964014
916	>CCAAGCTTGAGTACGGTAGG	AT2G07675.1	3	63	3	1.5	1.215537978876381	20	605.1254122416871	5' CC-AAGCTTGAGTACGGTAGG '3 || |||||o||||||||| | 3' AAATAGGTTTCGAGCTCATGCCAGGCACGCGG '5	4.0	-27.9	-37.6	0.7420212765957446	0.01117288008401296
917	>CCAAGCTTGAGTACGGTAGG	ATMG00980.1	3	63	3	1.5	1.215537978876381	20	605.1254122416871	5' CC-AAGCTTGAGTACGGTAGG '3 || |||||o||||||||| | 3' AAATAGGTTTCGAGCTCATGCCAGGCACGCGG '5	4.0	-27.9	-37.6	0.7420212765957446	0.01117288008401296
918	>ATCAAGATCCATCTTACTCTT	AT1G62860.1	3	1502	4	4.0	1.620717305168508	87	2632.2955432513386	5' ATCAAGATCCATCTTACT-CTT '3 |||||||||||||||||| |o 3' TCGTCATAGTTCTAGGTAGAATGAAAAGACCT '5	2.5	-27.6	-32.3	0.8544891640866874	0.005598436247439831
919	>CCAAAACCCGGTGGATAAAAT	AT2G45060.1	0	31	4	4.0	1.620717305168508	136	4114.852803243472	5' CCAAAACCCGGTGGATAAAAT '3 |||||||||||||o|||| 3' AGACTTCTT-TTTTGGGCCACCTGTTTTCTTACT '5	3.5	-28.6	-34.2	0.8362573099415205	8.271298593879317E-4
920	>TGAAAGTGACTACATCGGGGTTT	AT1G62670.1	2	979	10	10.0	4.05179326292127	31	937.944388974615	5' TGAAAGTGACTACATCGGGGTTT '3 ||||||||| ||||||o||||| 3' TACGCGACTTTCACTTATGTAGTCCCAACTAA '5	3.5	-31.0	-39.7	0.7808564231738034	0.019062182950384643
921	>TGAAAGTGACTACATCGGGGTTT	AT1G62910.1	2	988	26	1.75	10.534662483595302	31	937.944388974615	5' TGAAAGTGACTACATCGGGGTTT '3 ||||||||||||||| ||o|| 3' TACGCGACTTTCACTGATGTAAACCTAACTAA '5	3.5	-28.1	-39.7	0.707808564231738	0.03764265880603024
922	>TGAAAGTGACTACATCGGGGTTT	AT1G62930.1	2	976	26	1.75	10.534662483595302	31	937.944388974615	5' TGAAAGTGACTACATCGGGGTTT '3 ||||||||||||||| ||o|| 3' TACGCGACTTTCACTGATGTAAACCTAACTAA '5	3.5	-28.1	-39.7	0.707808564231738	0.03606421212093891
923	>TGAAAGTGACTACATCGGGGTTT	AT1G63130.1	2	1103	26	1.75	10.534662483595302	31	937.944388974615	5' TGAAAGTGACTACATCGGGGTTT '3 ||||||||||||||| ||o|| 3' TACGCGACTTTCACTGATGTAAACCTAACTAA '5	3.5	-28.1	-39.7	0.707808564231738	0.034494548391008406
924	>TGAAAGTGACTACATCGGGGTTT	AT1G64583.1	0	739	2	2.0	0.810358652584254	31	937.944388974615	5' TGAAAGTGACTACATCGGGGTTT '3 |||||||||| |||||o|||||| 3' TGCGTCACTTTCACTGTTGTAGTCCCAAATAT '5	2.5	-32.9	-39.7	0.8287153652392946	5.988023952095967E-4
925	>TTCTACCATCCGATCAACAAGA	AT2G39681.1	3	596	6	6.0	2.431075957752762	62	1875.88877794923	5' TTCTACCATCCGATCAACAAGA '3 |||||||||||||||||||||| 3' GATACAAAGATGGTAGGCTAGTTGTTCTCAAT '5	0.0	-37.1	-37.1	1.0	0.03748894782058487
926	>CTCCACAGCTTTCTTGAACTG	AT1G10120.1	0	1317	655	33.0	265.3924587213432	9	272.3064355087592	5' CTCCACAGCTTTCTTGAACTG '3 |||||||||||||||| | 3' TTTAAGGAGGTGTCGAAAGAACAAG-GGTAACAC '5	4.0	-28.1	-36.7	0.7656675749318801	0.006143648027797988
927	>CTCCACAGCTTTCTTGAACTG	AT1G20570.1	2	2629	4	2.0	1.620717305168508	9	272.3064355087592	5' CTCCACAGC-TTTCTTGAACTG '3 o||||||| ||||||||||oo 3' ACTAACGGGTGTCGAAAAGAACTTGGTGTTTT '5	4.0	-28.8	-36.7	0.7847411444141689	0.008893391362916558
928	>CTCCACAGCTTTCTTGAACTG	AT2G22840.1	0	792	4407	3094.0	1785.6252909694035	9	272.3064355087592	5' CTCCACA-GCTTTCTTGAACTG '3 |||||| |||||||||||| o 3' ACCGGAAGGTGTCCGAAAGAACTTGCTACCGC '5	3.5	-29.0	-36.7	0.7901907356948228	0.002198405324555841
929	>CTCCACAGCTTTCTTGAACTG	AT2G35930.1	3	1260	4	4.0	1.620717305168508	9	272.3064355087592	5' CTCCACAGCTTTCTTGAACTG '3 ||||||||||| |||||| oo 3' AGAATGGAGGTGTCGAATGAACTTCGTGTTCT '5	4.0	-26.0	-36.7	0.7084468664850135	0.008094604117316218
930	>CTCCACAGCTTTCTTGAACTG	AT2G36400.1	0	757	1030	1030.0	417.3347060808908	9	272.3064355087592	5' CTCCACA-GCTTTCTTGAACTG '3 |||||| |||||||||||| | 3' CCTCAAAGGTGTCCGAAAGAACTTGCCAACGC '5	3.0	-29.0	-36.7	0.7901907356948228	0.001253525417399537
931	>CTCCACAGCTTTCTTGAACTG	AT2G45480.1	0	525	6	6.0	2.431075957752762	9	272.3064355087592	5' CTCCAC-AGCTTTCTTGAACTG '3 ||||| ||||||||||||| 3' CTTCTAAGGTGTTCGAAAGAACTTGCAAATGC '5	4.0	-29.0	-36.7	0.7901907356948228	0.008381640248460331
932	>CTCCACAGCTTTCTTGAACTG	AT3G01040.1	0	1290	6	6.0	2.431075957752762	9	272.3064355087592	5' CTCCACAGCTTTCTTGAACTG '3 |||||||||| | |||||| 3' TACCGAAAGGTGTCGAA-GTTCTTGACCTTGTA '5	4.0	-25.9	-36.7	0.7057220708446865	0.00522506853757565
933	>CTCCACAGCTTTCTTGAACTG	AT3G52910.1	0	753	14	14.0	5.672510568089779	9	272.3064355087592	5' CTCCACA-GCTTTCTTGAACTG '3 |||||| |||||||||||| | 3' CGCCAAAGGTGTCCGAAAGAACTTGCCAAAGA '5	3.0	-29.0	-36.7	0.7901907356948228	0.001369393882529657
934	>CTCCACAGCTTTCTTGAACTG	AT4G37740.1	0	921	3102	2063.0	1256.866270158178	9	272.3064355087592	5' CTCCACA-GCTTTCTTGAACTG '3 |||||| |||||||||||| o 3' ACCTGAAGGTGTCCGAAAGAACTTGCTACTGC '5	3.5	-29.0	-36.7	0.7901907356948228	0.0020980847746879805
935	>CCAGCGGCTGGAAGAGCACC	AT3G48990.1	2	789	6	6.0	2.431075957752762	22	665.6379534658558	5' CCAGCGGCTGGAAGAG-CACC '3 |||||o|||||||||| || 3' TTAGATGGTCGTCGACCTTCTCAATGTCGTCG '5	4.0	-32.2	-44.3	0.72686230248307	0.04435782546256828
936	>TTGAAGAGGACTTGGAACTTT	AT1G15125.1	0	263	60	60.0	24.310759577527623	6	181.53762367250613	5' TTGAAGAGGACTTGGAACTTT '3 |||||||o||||||o|||| 3' TGCAGCAACTTCTTCTGAACTTTGACTCCTCA '5	3.5	-26.8	-33.6	0.7976190476190476	0.0028929586668087204
937	>TTGAAGAGGACTTGGAACTTT	AT1G66700.1	0	358	74	16.0	29.983270145617396	6	181.53762367250613	5' TTGAAGAGGACTTGGAACTTT '3 |||||||||||||||||||o 3' TTTAGTAACTTCTCCTGAACCTTGAGCTACAA '5	1.5	-33.7	-33.6	1.0029761904761905	7.818608287725182E-4
938	>TTGAAGAGGACTTGGAACTTT	AT3G44860.1	0	331	31	31.0	12.560559115055938	6	181.53762367250613	5' TTGAAGAGGACTTGGAACTTT '3 |||||||oo||||||||||o 3' CTTAGTAACTTCTTTTGAACCTTGAGCTAAGG '5	3.5	-28.3	-33.6	0.8422619047619048	0.002469134686023833
939	>TTGAAAGTGACTACATCGGGGA	AT1G62670.1	0	980	52	52.0	21.069324967190603	30	907.6881183625306	5' TTGAAAGTGACTACATCGGGGA '3 o||||||||| ||||||o||| 3' TTACGCGACTTTCACTTATGTAGTCCCAACTA '5	4.0	-29.9	-39.1	0.7647058823529411	5.33618081590248E-4
940	>CAACGTTTACTATGCTGCCAT	AT3G28730.1	2	2072	5	5.0	2.025896631460635	20	605.1254122416871	5' CAACGTTTACTATGCTGCCAT '3 ||||||||||||oo |||||| 3' TTCCAGGTTGCAAATGATGT-ACGGTATTGAAT '5	2.5	-25.1	-34.6	0.7254335260115607	0.035180849484472865
941	>AATTTGAAGCTAGAGGTGTCAGA	AT5G66880.1	2	1299	5	5.0	2.025896631460635	8	242.05016489667486	5' AATTTGAAGCTAGAGGTGTCAGA '3 ||||||||o|o||||| o||||| 3' ACCATCTTAAACTTTGGTCTCC-TAGTCTTGTG '5	3.5	-29.4	-38.4	0.765625	0.040773067254583295
942	>TAGTTTGTTTGATGGTAACTA	AT5G24710.1	3	4592	2	2.0	0.810358652584254	5	151.28135306042176	5' TAGTTTGTTTGATGGTAACTA '3 |||||||||||oo|||| | 3' AGTCTCTCC-CAAACAAACTATTATTGTTACTGT '5	4.0	-21.1	-29.4	0.7176870748299321	0.004284673694555652
943	>TCCCAAATGTAGACAAAGCATC	AT1G62860.1	2	425	9	9.0	3.646613936629143	68	2057.426401621736	5' TCCCAAATGTAGACAAAGCATC '3 |||||||||||||||||| 3' ACTAGAACC-GGTTTACATCTGTTTCGTTTCCTG '5	4.0	-29.0	-36.7	0.7901907356948228	0.0012927312278219194
944	>TATCAAGATCCATCTTACTC	AT1G12300.1	2	1561	6	3.0	2.431075957752762	10	302.56270612084353	5' TATCAAGATCCATCTTACTC '3 ||||||| |||||||||||| 3' ATGGTTATAGTTCGAGGTAGAATGAGAAGAGA '5	2.0	-26.4	-31.1	0.8488745980707395	0.0013155730607663507
945	>TATCAAGATCCATCTTACTC	AT1G12620.1	2	1717	6	3.0	2.431075957752762	10	302.56270612084353	5' TATCAAGATCCATCTTACTC '3 ||||||| |||||||||||| 3' ATGGTTATAGTTCGAGGTAGAATGAGAAGAGA '5	2.0	-26.4	-31.1	0.8488745980707395	0.0016746911549249122
946	>TATCAAGATCCATCTTACTC	AT1G12775.1	3	1513	3	3.0	1.215537978876381	10	302.56270612084353	5' TATCAAGATCCATCTTACTC '3 ||||||| |||||||||||| 3' ATGGTTATAGTTCGAGGTAGAATGAGAAGAGA '5	2.0	-26.4	-31.1	0.8488745980707395	0.013897049585794075
947	>TATCAAGATCCATCTTACTC	AT1G62860.1	3	1503	5	5.0	2.025896631460635	10	302.56270612084353	5' TATCAAGATCCATCTTACT-C '3 ||||||||||||||||||| 3' ATCGTCATAGTTCTAGGTAGAATGAAAAAGACC '5	2.0	-28.9	-31.1	0.9292604501607716	0.022206390952600796
948	>TATCAAGATCCATCTTACTC	AT3G15540.1	1	413	4	4.0	1.620717305168508	10	302.56270612084353	5' T-ATCAAGATCCATCTTACTC '3 |o||||||||||||| ||| 3' CCGAGCCTTGGTTCTAGGTAGAAGGAGTTTATT '5	4.0	-25.6	-31.1	0.8231511254019293	0.012552140026312775
949	>TTTGGATTGAAGGGAGCTCTTTTC	AT4G15530.5	1	915	9	9.0	3.646613936629143	21	635.3816828537714	5' TTTGGAT-TGAAGGGAGCTCTTTTC '3 ||||||| ||||||o|o||||| | 3' CGAAGAAACCTAGACTTCCTTTGAGAACTGGG '5	4.0	-28.6	-40.8	0.7009803921568628	6.835270791812897E-4
950	>TTTGGATTGAAGGGAGCTCTAG	AT2G34010.1	0	449	343	343.0	138.97650891819956	198	5990.741581192702	5' TTTGGATTGAAGGGAGCTCTAG '3 ||||| |||||||| |||||| 3' TTCTAGAAACCAAACTTCCCCCGAGATACTTA '5	4.0	-27.8	-39.1	0.710997442455243	0.0033264004461066587
951	>TTTGGATTGAAGGGAGCTCTAG	AT3G11440.1	0	1166	296	196.5	119.93308058246959	198	5990.741581192702	5' TTTGGATTGAAGGGAGCTCTAG '3 ||||| ||||||||||||o|| 3' GACTTATAACCTTACTTCCCTCGAGGTCGAAG '5	3.5	-35.4	-39.1	0.9053708439897697	0.0015030057603290237
952	>TTTGGATTGAAGGGAGCTCTAG	AT4G15530.5	1	915	9	9.0	3.646613936629143	198	5990.741581192702	5' TTTGGAT-TGAAGGGAGCTCTAG '3 ||||||| ||||||o|o|||| | 3' CGAAGAAACCTAGACTTCCTTTGAGAACTGGG '5	3.0	-28.1	-39.1	0.7186700767263428	6.835270791812897E-4
953	>TTTGGATTGAAGGGAGCTCTAG	AT5G06100.2	2	1172	202	102.5	81.84622391100964	198	5990.741581192702	5' TTTGGATTGAAGGGAGCTCTAG '3 ||||| ||||||||||||o|| 3' GACTTATAACCTTACTTCCCTCGAGGTCGAAG '5	3.5	-35.4	-39.1	0.9053708439897697	0.008518647813146374
954	>AAGCATTGCGATGGTCCCTG	AT4G36032.1	3	1772	2	2.0	0.810358652584254	33	998.4569301987837	5' AAGCATTG-CGATGGTCCCTG '3 |||||||| ||||||||| o 3' ACTTTTTCGTAACTGCTACCAGGTTTCTACGG '5	3.5	-27.5	-38.1	0.7217847769028871	0.01738293100516286
955	>TTTTGCATATACTCGAATACC	AT1G62670.1	2	1472	8	2.6666666666666665	3.241434610337016	163	4931.7721097697495	5' TTTTGCATATACTCGAATACC '3 o|||||| |||||||||||| 3' AATGAGGAAACGTCTATGAGCTTATGTTGGTA '5	3.5	-24.1	-30.9	0.7799352750809062	0.025335150954576724
956	>TTTTGCATATACTCGAATACC	AT1G62930.1	0	1469	313	156.5	126.82112912943573	163	4931.7721097697495	5' TTTTGCATATACTCGAATACC '3 ||||||| ||||||||||||| 3' AATGAGAAAACGTCTATGAGCTTATGGTGGTT '5	2.0	-26.6	-30.9	0.8608414239482202	9.387467213294309E-4
957	>TTTTGCATATACTCGAATACC	AT1G63080.1	0	1512	313	156.5	126.82112912943573	163	4931.7721097697495	5' TTTTGCATATACTCGAATAC-C '3 ||||||| |||||||||||| 3' AATGAGAAAACGTCTATGAGCTTATGTTTGGTA '5	4.0	-24.1	-30.9	0.7799352750809062	0.0028391148330332294
958	>TTTTGCATATACTCGAATACC	AT2G39681.1	3	640	7	7.0	2.8362552840448894	163	4931.7721097697495	5' TTTTGCATATACTCGAATACC '3 ||||||||||||||||||||| 3' AATGAGAAAACGTATATGAGCTTATGGATATA '5	0.0	-30.9	-30.9	1.0	0.03748894782058487
959	>TTTTGATCTTCGAAACCAA	AT4G33380.1	3	394	3	3.0	1.215537978876381	10	302.56270612084353	5' TTTTGATCTTCGAAACCAA '3 o||o|||||||||| || | 3' TCCAAGGAAGCTAGAAGCTTAGGCTTATCTAA '5	3.5	-20.6	-26.3	0.7832699619771863	0.04264745634992084
960	>TTTGGTTTGAAGGGAGCTCTA	AT2G34010.1	0	449	343	343.0	138.97650891819956	10	302.56270612084353	5' TTTGGTTTGAAGGGAGCTCTA '3 |||||||||||||| |||||| 3' TTCTAGAAACCAAACTTCCCCCGAGATACTTA '5	1.0	-31.3	-36.1	0.8670360110803323	8.326394671107629E-4
961	>TTTGGTTTGAAGGGAGCTCTA	AT4G15530.5	1	915	9	9.0	3.646613936629143	10	302.56270612084353	5' TTTGG-TTTGAAGGGAGCTCTA '3 ||||| |o||||||o|o|||| 3' CGAAGAAACCTAGACTTCCTTTGAGAACTGGG '5	4.0	-27.2	-36.1	0.7534626038781163	0.0020491799290901502
962	>GCCAACCTTGCTCTGATACCATA	AT5G16730.1	2	1427	6	6.0	2.431075957752762	11	332.8189767329279	5' GCCAACC-TTGCTCTGATACCATA '3 |||||| ||||||||||||| o| 3' GTGACGGGTTGGCAACGAGACTATGGAGTTCT '5	3.5	-34.8	-42.6	0.8169014084507041	0.03951880740827851
963	>TTTATTCTATTCCACCTCTTAG	AT4G31530.2	2	533	6	6.0	2.431075957752762	11	332.8189767329279	5' TTTATTCTATTCCACCTCTTAG '3 ||| ||| |||||||||||||| 3' CCTCACAAAAGAAG-TAAGGTGGAGAATCTTCC '5	3.0	-24.5	-32.6	0.7515337423312883	0.040833332756073926
964	>TTTGGATTGAAGGGAGCTCTAT	AT2G34010.1	0	449	343	343.0	138.97650891819956	70	2117.938942845905	5' TTTGGATTGAAGGGAGCTCTAT '3 ||||| |||||||| ||||||| 3' TTCTAGAAACCAAACTTCCCCCGAGATACTTA '5	3.0	-28.1	-37.6	0.7473404255319149	8.326394671107629E-4
965	>TTTGGATTGAAGGGAGCTCTAT	AT4G15530.5	1	915	9	9.0	3.646613936629143	70	2117.938942845905	5' TTTGGAT-TGAAGGGAGCTCTAT '3 ||||||| ||||||o|o|||| 3' CGAAGAAACCTAGACTTCCTTTGAGAACTGGG '5	4.0	-28.1	-37.6	0.7473404255319149	0.0013665869490946392
966	>AAGCATTTGCCAAGGATGTT	AT5G19010.1	2	1011	5	5.0	2.025896631460635	9	272.3064355087592	5' AAGCATTTGCCAAGGATGTT '3 |||||||||||| ||||| 3' ACGTTAGTCGTAAACGGTTA-TACAAAAACCCA '5	3.0	-23.3	-32.2	0.7236024844720497	0.039965369433306974
967	>ATGCCCTTAGATGTTCTGG	AT5G47690.3	3	4481	4	4.0	1.620717305168508	35	1058.9694714229524	5' ATGCCCTTAGATGTTCTGG '3 | ||||| |||||||||| 3' AAGCTTAAA-GGGAAACTACAAGACCTGAAGAA '5	4.0	-24.0	-33.6	0.7142857142857143	0.048051591576729
968	>CTGAAAGTGACTACATCGGGGT	AT1G06580.1	3	876	17	17.0	6.888048546966159	20	605.1254122416871	5' CTGAAAGTGACTACATCGGGGT '3 |||||||||| |||||| |||o 3' TTTCGTGACTTTCACTAATGTAGGCCCGACTA '5	3.5	-30.3	-40.5	0.7481481481481481	0.023389340308917705
969	>CTGAAAGTGACTACATCGGGGT	AT1G62670.1	0	980	52	52.0	21.069324967190603	20	605.1254122416871	5' CTGAAAGTGACTACATCGGGGT '3 |||||||||| ||||||o|||| 3' TTACGCGACTTTCACTTATGTAGTCCCAACTA '5	2.5	-32.1	-40.5	0.7925925925925926	0.002132764444525148
970	>CTGAAAGTGACTACATCGGGGT	AT1G62860.1	3	992	5	5.0	2.025896631460635	20	605.1254122416871	5' CTGAAAGTGACTACATCGGGGT '3 ||||||||o|| |||||o|||| 3' TTACGCGACTTTCATTGTTGTAGTCCCAGCTA '5	3.5	-31.5	-40.5	0.7777777777777778	0.03312397483454732
971	>CTGAAAGTGACTACATCGGGGT	AT1G62910.1	0	989	182	45.5	73.74263738516711	20	605.1254122416871	5' CTGAAAGTGACTACATCGGGGT '3 |||||||||||||||| ||o| 3' TTACGCGACTTTCACTGATGTAAACCTAACTA '5	2.5	-29.2	-40.5	0.7209876543209877	0.0021237051176467014
972	>CTGAAAGTGACTACATCGGGGT	AT1G62930.1	2	977	182	45.5	73.74263738516711	20	605.1254122416871	5' CTGAAAGTGACTACATCGGGGT '3 |||||||||||||||| ||o| 3' TTACGCGACTTTCACTGATGTAAACCTAACTA '5	2.5	-29.2	-40.5	0.7209876543209877	0.024189688519574593
973	>CTGAAAGTGACTACATCGGGGT	AT1G63130.1	2	1104	182	45.5	73.74263738516711	20	605.1254122416871	5' CTGAAAGTGACTACATCGGGGT '3 |||||||||||||||| ||o| 3' TTACGCGACTTTCACTGATGTAAACCTAACTA '5	2.5	-29.2	-40.5	0.7209876543209877	0.02313064242006957
974	>ATTTCTAGTTCGTCGATATGT	AT1G69760.1	2	437	16	16.0	6.482869220674032	15	453.8440591812653	5' ATTTCTAGTTCGTCGATATGT '3 |||o||||||||||| | || 3' AATCCCTAAGGATCAAGCAGC-AGTCAACGAAG '5	4.0	-21.7	-30.8	0.7045454545454545	0.027802481325662654
975	>AGAGAAAACTCTAGAACTTGG	AT2G38880.8	3	74	3	3.0	1.215537978876381	6	181.53762367250613	5' AGA-GAAAACTCTAGAACTTGG '3 ||| | ||||o||||||||||| 3' CCCCTTCTACCTTTGGGATCTTGAACCTTAAC '5	4.0	-24.5	-33.2	0.7379518072289156	0.03597496909328102
976	>TTAGATTCACGCACAAACTCT	AT1G31280.1	0	3233	456	456.0	184.7617727892099	360	10892.257420350368	5' TTAGATTCACGCACAAACTCT '3 ||||||||||||||||||||o 3' TGGGTTAATCTAAGTGCGTGTTTGAGGAAAGA '5	0.5	-33.2	-33.2	1.0	3.009328919650889E-4
977	>TTTTGATCTTCGAAACTAAT	AT4G33380.1	3	394	3	3.0	1.215537978876381	28	847.1755771383619	5' TTTTGATCTTCGAAACT-AAT '3 o||o|||||||||| |o ||| 3' TCCAAGGAAGCTAGAAGCTTAGGCTTATCTAA '5	4.0	-18.0	-25.3	0.7114624505928854	0.04264745634992084
978	>TTGAAGAGGACTTGGAACTTCGAT	AT1G66700.1	0	358	74	16.0	29.983270145617396	786	23781.428701098303	5' TTGAAGAGGACTTGGAACTTCGAT '3 |||||||||||||||||||o o 3' TTTAGTAACTTCTCCTGAACCTTGAGCTACAA '5	4.0	-36.6	-41.0	0.8926829268292683	0.0015631103511895006
979	>TTGAAGAGGACTTGGAACTTCGAT	AT3G44860.1	0	331	31	31.0	12.560559115055938	786	23781.428701098303	5' TTGAAGAGGACTTGGAACTTCGAT '3 |||||||oo|||||||||| |||| 3' CTTAGTAACTTCTTTTGAACCTTGA-GCTAAGG '5	3.0	-31.1	-41.0	0.7585365853658537	8.237232289950436E-4
980	>AAGCTCAGGAGGGATAGCGCCG	AT3G17185.1	2	472	91	40.0	36.87131869258356	10	302.56270612084353	5' AAGCTCAGGAGGGATAGCGCCG '3 |||||||||||||||| o| o 3' CCTCTAATCGAGTCCTCCCTATC-TGTTCCATC '5	4.0	-34.0	-46.7	0.728051391862955	0.026164743568367843
981	>AGCGGCTGGAAGAGCACCGCA	AT2G26780.1	3	4747	2	2.0	0.810358652584254	8	242.05016489667486	5' AGCGGCTGGAAGAGCACCGCA '3 ||||o|||o||||||||| | 3' CACCGTTCGCTGACTTTCTCGTGG-ATCCCGTA '5	4.0	-34.2	-45.8	0.7467248908296944	0.008614781883340972
982	>TGAAGCTGCCAGCATGATCTAC	AT5G37020.1	2	2381	9	9.0	3.646613936629143	102	3086.139602432604	5' TG-AAGCTGCCAGCATGATCTAC '3 |o ||||||||||| ||||||| 3' TGCTTATGTTCGACGGTCGGACTAGATTCCCC '5	4.0	-31.5	-41.6	0.7572115384615384	0.0017734266671325383
983	>GAGCTCAGGAGGGATAGCGCC	AT3G17185.1	2	472	91	40.0	36.87131869258356	9	272.3064355087592	5' GAGCTCAGGAGGGATAGCGCC '3 |||||||||||||||| o| 3' CCTCTAATCGAGTCCTCCCTATC-TGTTCCATC '5	3.5	-34.1	-46.3	0.736501079913607	0.026164743568367843
984	>TCCTAAGTCCAACATAGCGTTCGA	AT5G18040.1	2	686	7	7.0	2.8362552840448894	216	6535.354452210221	5' TCCTAAGTCCAACATAGCGTTCGA '3 o||||||||||||||||||| o 3' ACTGTAGGGATTCAGGTTGTATCGCAC-TAAGG '5	4.0	-34.9	-42.8	0.8154205607476636	0.004734851025214537
985	>TTCTAAGTCCAACATAGCGTAGA	AT5G18040.1	2	686	7	7.0	2.8362552840448894	6	181.53762367250613	5' TTCTAAGTCCAACATAGCGTAGA '3 oo|||||||||||||||||| o 3' ACTGTAGGGATTCAGGTTGTATCGCACTAAGG '5	4.0	-32.5	-38.2	0.8507853403141361	0.004734851025214537
986	>TTCTAAGTCCAACATAGCGTATT	AT5G18040.1	2	686	7	7.0	2.8362552840448894	36	1089.2257420350368	5' TTCTAAGTCCAACATAGCGTATT '3 oo|||||||||||||||||| | 3' ACTGTAGGGATTCAGGTTGTATCGCACTAAGG '5	3.5	-32.3	-35.7	0.9047619047619047	0.004734851025214537
987	>CATGAATGGATTAACGAGATT	AT2G44160.1	2	499	5	2.5	2.025896631460635	22	665.6379534658558	5' CATGAATG-GATTAACGAGATT '3 |o||||| |||||||o||||o 3' GAACGATGCTTACACTAATTGTTCTAGGTTTC '5	4.0	-22.5	-30.6	0.7352941176470588	0.015868830630732966
988	>TGAAAGTGACTACATCGGGGTG	AT1G62670.1	2	979	10	10.0	4.05179326292127	66	1996.9138603975673	5' TGAAAGTGACTACATCGGGGTG '3 ||||||||| ||||||o|||| 3' TACGCGACTTTCACTTATGTAGTCCCAACTAA '5	3.5	-30.6	-40.5	0.7555555555555555	0.0063948681508266825
989	>TGAAAGTGACTACATCGGGGTG	AT1G64583.1	0	739	2	2.0	0.810358652584254	66	1996.9138603975673	5' TGAAAGTGACTACATCGGGGTG '3 |||||||||| |||||o|||| 3' TGCGTCACTTTCACTGTTGTAGTCCCAAATAT '5	3.5	-32.2	-40.5	0.7950617283950618	0.0011972462261107264
990	>TTCCGCAGCTTTCTTGAACTT	AT2G22840.1	0	792	4407	3094.0	1785.6252909694035	8	242.05016489667486	5' TTCCGCA-GCTTTCTTGAACTT '3 ||||o|| |||||||||||| 3' ACCGGAAGGTGTCCGAAAGAACTTGCTACCGC '5	4.0	-28.6	-34.9	0.8194842406876791	0.003844037089482555
991	>TTCCGCAGCTTTCTTGAACTT	AT2G36400.1	0	757	1030	1030.0	417.3347060808908	8	242.05016489667486	5' TTCCGCA-GCTTTCTTGAACTT '3 ||||o|| |||||||||||| 3' CCTCAAAGGTGTCCGAAAGAACTTGCCAACGC '5	4.0	-28.6	-34.9	0.8194842406876791	0.004380468717807728
992	>TTCCGCAGCTTTCTTGAACTT	AT2G45480.1	0	525	6	6.0	2.431075957752762	8	242.05016489667486	5' TTCCGC-AGCTTTCTTGAACTT '3 ||||o| ||||||||||||| | 3' CTTCTAAGGTGTTCGAAAGAACTTGCAAATGC '5	3.0	-28.6	-34.9	0.8194842406876791	0.0012940794503618624
993	>TTCCGCAGCTTTCTTGAACTT	AT3G52910.1	0	753	14	14.0	5.672510568089779	8	242.05016489667486	5' TTCCGCA-GCTTTCTTGAACTT '3 ||||o|| |||||||||||| 3' CGCCAAAGGTGTCCGAAAGAACTTGCCAAAGA '5	4.0	-28.6	-34.9	0.8194842406876791	0.004784680031990174
994	>TTCCGCAGCTTTCTTGAACTT	AT4G37740.1	0	921	3102	2063.0	1256.866270158178	8	242.05016489667486	5' TTCCGCA-GCTTTCTTGAACTT '3 ||||o|| |||||||||||| 3' ACCTGAAGGTGTCCGAAAGAACTTGCTACTGC '5	4.0	-28.6	-34.9	0.8194842406876791	0.0036687590642285883
995	>TTCCGCAGCTTTCTTGAACTT	AT5G35407.1	3	116	24	24.0	9.724303831011047	8	242.05016489667486	5' TTCCGCAGCTTTCTTGAACTT '3 |o||o|||||||||||| ||| 3' TACAAAAGGGTGTCGAAAGAACTCGAAGGTTT '5	3.0	-28.1	-34.9	0.8051575931232092	0.03462745240197951
996	>CTATACACATGAGAGATTCGGACT	AT1G43250.1	0	5158	2	0.3333333333333333	0.810358652584254	17	514.356600405434	5' CTATACACATGAGAGATTCGGACT '3 ||||||||||||| o|oo|||||| 3' CGAAGGGATATGTGTACTCATTGGGCCTGATT '5	2.5	-33.0	-41.2	0.8009708737864077	9.437523257456171E-4
997	>CTATACACATGAGAGATTCGGACT	AT2G22350.1	0	806	2	0.3333333333333333	0.810358652584254	17	514.356600405434	5' CTATACACATGAGAGATTCGGACT '3 |||||||||||||||||||||||| 3' CGAAGGGATATGTGTACTCTCTAAGCCTGATA '5	0.0	-41.2	-41.2	1.0	0.0021108197084663827
998	>CTATACACATGAGAGATTCGGACT	AT3G45253.1	0	5172	2	0.3333333333333333	0.810358652584254	17	514.356600405434	5' CTATACACATGAGAGATTCGGACT '3 ||||||||||||||o|| ||||| 3' CGAAGGGATATGTGTACTCTTTATGCCTGTTA '5	2.5	-33.7	-41.2	0.8179611650485437	9.407337390284765E-4
999	>CTATACACATGAGAGATTCGGACT	AT5G35416.1	0	4578	2	0.3333333333333333	0.810358652584254	17	514.356600405434	5' CTATACACATGAGAGATTCGGACT '3 ||||||||||||| o|||||||| 3' CGAAGGGATATGTGTACTCATTAAGCCTGTTA '5	2.5	-33.6	-41.2	0.8155339805825242	0.0010620220421253546
1000	>CTATACACATGAGAGATTCGGACT	AT5G49743.1	0	84	2	0.3333333333333333	0.810358652584254	17	514.356600405434	5' CTATACACATGAGAGATTCGGACT '3 |||||||||||||||||||||||| 3' CGAAGGGATATGTGTACTCTCTAAGCCTGATA '5	0.0	-41.2	-41.2	1.0	0.008988901242322433
1001	>GGTGAGGGACGACGATTTT	AT5G01450.1	3	30	2	2.0	0.810358652584254	9	272.3064355087592	5' GGTGAGGGACGACGATTTT '3 || |||o||||||||o||| 3' TTTGAACCTCTCTCTGCTGCTGAAACCTTTTT '5	3.5	-27.1	-34.3	0.7900874635568514	0.0472382303493355
1002	>CTGACCCGAGTAGCATGGGG	AT2G13560.1	2	872	9	9.0	3.646613936629143	61	1845.6325073371456	5' CTGACCCGAGTAGCATGGGG '3 | |||||o|||| ||||||| 3' AACAACGTCTGGGTTCAT-GTACCCCAGCAACG '5	4.0	-30.6	-42.4	0.7216981132075472	0.0300903456970274
1003	>TCCTCAGTAGCTCAGTGGC	AT5G59290.2	3	522	2	2.0	0.810358652584254	9	272.3064355087592	5' TCCTCAGTAGCTCAGTGGC '3 |||o||||||||| ||| 3' CTGTAAAGGGGTCATCGAGAGACCAACTCCCA '5	4.0	-28.7	-38.5	0.7454545454545455	0.017198763725842947
1004	>GGGGATATGGCGGAATTGGT	AT1G60525.1	2	112	12	12.0	4.862151915505524	15	453.8440591812653	5' GGGGAT-ATGGCGGAATTGGT '3 ||o||| ||||||||||||| 3' GTACTCCTCTAGCACCGCCTTAACCACTTAAG '5	4.0	-31.1	-38.6	0.805699481865285	0.003639671648415721
1005	>GCTGCCGTGATCGGCGTCGGC	AT1G22710.1	2	1320	7	7.0	2.8362552840448894	32	968.2006595866994	5' GCTGCCGTGATCGGCGTCGGC '3 ||o||||||||| |||||| 3' AAATCGCGGCGGCACTAG-AGCAGCCACTAAGA '5	4.0	-35.6	-48.0	0.7416666666666667	0.04236470240007595
1006	>GTTCCACAGCTTTCTTGAACTG	AT4G37740.1	3	922	6	6.0	2.431075957752762	19	574.8691416296028	5' GTTCCACA-GCTTTCTTGAACTG '3 ||||||| |||||||||||| o 3' AACCTGAAGGTGTCCGAAAGAACTTGCTACTG '5	3.5	-29.7	-37.7	0.7877984084880636	0.018810541805339587
1007	>AGTCTAAGGGAAAATGTATGAGCC	AT1G60780.1	3	1812	2	2.0	0.810358652584254	7	211.79389428459046	5' AGTCTAAGGGAAAATGTATGAGCC '3 |||||||o|||||||o ||||o|| 3' ACATCGTCAGATTTCCTTTTAT-TACTTGGTAC '5	3.0	-29.7	-41.3	0.7191283292978209	0.02983569570818423
1008	>GTTCCATTGTCTTGCTTCTTTCGT	AT4G11160.1	3	2330	2	2.0	0.810358652584254	9	272.3064355087592	5' GTTCCATTGTCTTGCTTCTTTCGT '3 ||||||o |||||| ||||oo||| 3' GGCTGGACAAGGTG-CAGAACAAAGAGGGCAAA '5	4.0	-28.3	-39.8	0.7110552763819096	0.0057417000378220395
1009	>TTTCGGGCATTTTCGTGATTTGGG	AT3G53800.1	2	259	9	9.0	3.646613936629143	39	1179.9945538712898	5' TTTCGGGCATTTTCGTGATTTGGG '3 |||o|||||o|||o|||||||o| 3' TCTGAACAAGTCCGTAGAAGTACTAAACTCTA '5	4.0	-33.9	-41.1	0.8248175182481752	0.04150312893475783
1010	>ACTCTATAACTTCTATACCGTGA	AT4G06477.1	3	3985	3	3.0	1.215537978876381	8	242.05016489667486	5' ACTCTATAACTTCTATACCGTGA '3 |||||||||||||||||||o||| 3' AAATACTGAGATATTGAAGATATGGTACTCCG '5	0.5	-34.5	-36.3	0.9504132231404959	0.0023258517866088235
1011	>TTGACAGAAGATAGAGAGCATT	AT1G27360.1	2	1264	52	52.0	21.069324967190603	32	968.2006595866994	5' TTGACAGAAGATAGAGAGCATT '3 ||||||||||| ||||||||o 3' TTCTCCAACTGTCTTCTCTCTCTCGTGCCACC '5	3.5	-31.3	-35.6	0.8792134831460674	0.0033647344978398053
1012	>TTGACAGAAGATAGAGAGCATT	AT1G27370.1	2	2379	147	34.0	59.56136096494267	32	968.2006595866994	5' TTGACAGAAGATAGAGAGCATT '3 ||||||||||| ||||||||o| 3' TTCATCAACTGTCTTCTCTCTCTCGTGACATC '5	2.5	-31.4	-35.6	0.8820224719101123	0.0011085107323001164
1013	>TTGACAGAAGATAGAGAGCATT	AT1G69170.1	3	1308	24	24.0	9.724303831011047	32	968.2006595866994	5' TTGACAGAAGATAGAGAGCATT '3 o|||||||||| ||||||||o 3' TGACTCGACTGTCTTCTCTCTCTCGTGCTCAT '5	4.0	-31.3	-35.6	0.8792134831460674	0.003312169284175881
1014	>TTGACAGAAGATAGAGAGCATT	AT2G42200.1	1	948	16	16.0	6.482869220674032	32	968.2006595866994	5' TTGACAGAAGATAGAGAGCATT '3 ||||||||||| ||||||||o 3' CACCTAAACTGTCTTCTCTCTCTCGTGTCAAA '5	3.5	-31.2	-35.6	0.8764044943820224	0.0067294506408071
1015	>TTGACAGAAGATAGAGAGCATT	AT3G57920.1	0	856	24	24.0	9.724303831011047	32	968.2006595866994	5' TTGACAGAAGATAGAGAGCATT '3 ||||||||||| ||||||||o 3' TACTCAAACTGTCTTCTCTCTCTCGTGTCGAA '5	3.5	-31.2	-35.6	0.8764044943820224	0.003679171873063769
1016	>TTGACAGAAGATAGAGAGCATT	AT5G43270.2	0	1160	981	53.5	397.4809190925766	32	968.2006595866994	5' TTGACAGAAGATAGAGAGCATT '3 ||||||||||| ||||||||oo 3' AACTTAAACTGTCTTCTCTCTCTCGTGGTAGT '5	3.0	-31.4	-35.6	0.8820224719101123	0.0012488291008001529
1017	>TCAATGCATTGAAAGTGACTTTT	AT1G62590.1	0	1050	86	21.5	34.845422061122925	74	2238.964025294242	5' TCAATGCATTGAAAGTGACT-TTT '3 ||||||||||||| |||||| | 3' GTAGCTAGTTACGTAACTTGCACTGATTTAAT '5	4.0	-26.7	-33.1	0.8066465256797583	0.001823569163374783
1018	>TCAATGCATTGAAAGTGACTTTT	AT1G63150.1	0	997	86	21.5	34.845422061122925	74	2238.964025294242	5' TCAATGCATTGAAAGTGACTTTT '3 ||||||||||||||||o|| o 3' GTAGCTAGTTACGTAACTTTCATTGTTGTAAC '5	4.0	-27.8	-33.1	0.8398791540785498	0.001969957540544076
1019	>TCAATGCATTGAAAGTGACTTTT	AT1G63330.1	0	775	86	21.5	34.845422061122925	74	2238.964025294242	5' TCAATGCATTGAAAGTGACT-TTT '3 ||||||||||||| |||||| | 3' GTAGCTAGTTACGTAACTTGCACTGATTTAAT '5	4.0	-26.7	-33.1	0.8066465256797583	0.0024074620443007566
1020	>TCAATGCATTGAAAGTGACTTTT	AT5G41170.1	0	892	86	21.5	34.845422061122925	74	2238.964025294242	5' TCAATGCATTGAAAGTGACTTTT '3 |||||||||||||||||| || o 3' GTAGCTAGTTACGTAACTTTCACT-AATGTAGT '5	2.5	-26.7	-33.1	0.8066465256797583	4.810004810005264E-4
1021	>TTCTAAGTCCAACATAGCGTT	AT5G18040.1	2	686	7	7.0	2.8362552840448894	57	1724.607424888808	5' TTCTAAGTCCAACATAGCGTT '3 oo|||||||||||||||||| 3' ACTGTAGGGATTCAGGTTGTATCGCACTAAGG '5	2.5	-32.1	-33.3	0.9639639639639641	0.004734851025214537
1022	>ATGAAAGTGACTACATCGGGG	AT1G06580.1	3	876	17	17.0	6.888048546966159	10	302.56270612084353	5' A-TGAAAGTGACTACATCGGGG '3 | ||||||||| |||||| ||| 3' TTTCGTTGACTTTCACTAATGTAGGCCCGACTA '5	4.0	-26.5	-37.3	0.710455764075067	0.027234027875228883
1023	>ATGAAAGTGACTACATCGGGG	AT1G62670.1	0	980	52	52.0	21.069324967190603	10	302.56270612084353	5' ATGAAAGTGACTACATCGGGG '3 ||||||||| ||||||o||| 3' TTACGCGACTTTCACTTATGTAGTCCCAACTA '5	3.5	-28.6	-37.3	0.7667560321715818	0.003197440303406851
1024	>ATGAAAGTGACTACATCGGGG	AT1G62910.1	0	989	182	45.5	73.74263738516711	10	302.56270612084353	5' ATGAAAGTGACTACATCGGGG '3 ||||||||||||||| ||o 3' TTACGCGACTTTCACTGATGTAAACCTAACTA '5	3.5	-26.5	-37.3	0.710455764075067	0.003183865781072104
1025	>ATGAAAGTGACTACATCGGGG	AT1G62930.1	2	977	182	45.5	73.74263738516711	10	302.56270612084353	5' ATGAAAGTGACTACATCGGGG '3 ||||||||||||||| ||o 3' TTACGCGACTTTCACTGATGTAAACCTAACTA '5	3.5	-26.5	-37.3	0.710455764075067	0.03606421212093891
1026	>ATGAAAGTGACTACATCGGGG	AT1G63080.1	2	1020	50	50.0	20.25896631460635	10	302.56270612084353	5' ATGAAAGTGACTACATCGGGG '3 ||||||||||||||| ||o 3' TTACTCAACTTTCACTGATGTAAACCTAACTA '5	3.5	-26.5	-37.3	0.710455764075067	0.009438939593347073
1027	>ATGAAAGTGACTACATCGGGG	AT1G63130.1	2	1104	182	45.5	73.74263738516711	10	302.56270612084353	5' ATGAAAGTGACTACATCGGGG '3 ||||||||||||||| ||o 3' TTACGCGACTTTCACTGATGTAAACCTAACTA '5	3.5	-26.5	-37.3	0.710455764075067	0.034494548391008406
1028	>ATGAAAGTGACTACATCGGGG	AT1G63400.1	0	992	36	36.0	14.586455746516572	10	302.56270612084353	5' ATGAAAGTGACTACATCGGGG '3 ||||||||||||||| ||o 3' TTACGCAACTTTCACTGATGTAAACCTAACTA '5	3.5	-26.5	-37.3	0.710455764075067	0.003495481532245881
1029	>TTTGGATTGGAGGGAGCTCTA	AT4G15530.5	1	915	9	9.0	3.646613936629143	12	363.07524734501226	5' TTTGGAT-TGGAGGGAGCTCTA '3 ||||||| ||o|||o|o|||| 3' CGAAGAAACCTAGACTTCCTTTGAGAACTGGG '5	4.0	-27.6	-38.9	0.7095115681233933	6.835270791812897E-4
1030	>TGGGATTGTGACACGTTTAGACA	AT2G28470.1	2	2539	8	8.0	3.241434610337016	7	211.79389428459046	5' TGGGATTGTGACACGTTTAGACA '3 ||o||o|||||||| ||||||| 3' CCACCTACTCTGACACTGTGGCAATCTGTTTC '5	4.0	-31.0	-39.8	0.7788944723618091	0.023294931088939985
1031	>TTTGACAGAAGATAGAGAGCAC	AT5G43270.2	3	1161	9	9.0	3.646613936629143	7	211.79389428459046	5' TTTGACAGAAGATAGAGAGCAC '3 |||||||||||| ||||||||| 3' CAACTTAAACTGTCTTCTCTCTCTCGTGGTAG '5	2.0	-32.9	-37.2	0.8844086021505375	0.04810195923141469
1032	>TTGGACTGAAGGGAGCTCCCTT	AT1G30210.1	0	1142	45	45.0	18.233069683145715	122	3691.2650146742913	5' TTGGACTGAAGGGAGCTCCCTT '3 ||||||||||||| |o|||| 3' ACACTTAACCTGACTTCCC-AGGGGGATGATGA '5	3.5	-34.8	-44.1	0.7891156462585033	0.0012102873323991403
1033	>TTGGACTGAAGGGAGCTCCCTT	AT1G53230.1	2	1195	40	40.0	16.20717305168508	122	3691.2650146742913	5' TTGGACTGAAGGGAGCTCCCTT '3 |||||||||||| o| ||||o 3' CACAATTACCTGACTTCCCCTG-GGGAGACACT '5	4.0	-32.7	-44.1	0.7414965986394558	0.04101664028862895
1034	>TTGGACTGAAGGGAGCTCCCTT	AT3G15030.1	2	1487	16	16.0	6.482869220674032	122	3691.2650146742913	5' TTGGACTGAAGGGAGCTCCCTT '3 o|||||||||||| o|o|| o| 3' GACATTGACCTGACTTCCCCTGGGGAGACTCT '5	4.0	-33.2	-44.1	0.7528344671201814	0.04315176381747765
1035	>TTGGACTGAAGGGAGCTCCCTT	AT4G18390.1	0	1387	15	15.0	6.077689894381906	122	3691.2650146742913	5' TTGGACTGAAGGGAGCTCCCTT '3 ||||||||||||| |o|||| 3' CAACTTAACCTGACTTCCC-AGGGGGACAACTT '5	3.5	-34.9	-44.1	0.7913832199546484	0.0010955901670105517
1036	>TTCCACAGCTTTCCTGAACTT	AT5G01370.1	0	636	2	2.0	0.810358652584254	10	302.56270612084353	5' TTCCACAGCTTTCCTGAACTT '3 |||||||o|o||| o||||o| 3' CCTTAGAAGGTGTTGGAAGAGCTTGGAAAATC '5	4.0	-25.6	-35.8	0.7150837988826817	6.752194463200967E-4
1037	>GTCCACAGCTTTCTTGAACTT	AT1G20570.1	2	2629	4	2.0	1.620717305168508	39	1179.9945538712898	5' GTCCACAGC-TTTCTTGAACTT '3 |o||||||| ||||||||||o 3' ACTAACGGGTGTCGAAAAGAACTTGGTGTTTT '5	3.5	-30.8	-35.1	0.8774928774928775	0.002744894671591447
1038	>GTCCACAGCTTTCTTGAACTT	AT2G22840.1	0	792	4407	3094.0	1785.6252909694035	39	1179.9945538712898	5' GTCCACA-GCTTTCTTGAACTT '3 |||||| |||||||||||| 3' ACCGGAAGGTGTCCGAAAGAACTTGCTACCGC '5	4.0	-28.8	-35.1	0.8205128205128205	0.0054869547838762855
1039	>GTCCACAGCTTTCTTGAACTT	AT2G36400.1	0	757	1030	1030.0	417.3347060808908	39	1179.9945538712898	5' GTCCACA-GCTTTCTTGAACTT '3 |||||| |||||||||||| 3' CCTCAAAGGTGTCCGAAAGAACTTGCCAACGC '5	4.0	-28.8	-35.1	0.8205128205128205	0.006251933511905339
1040	>GTCCACAGCTTTCTTGAACTT	AT2G45480.1	0	525	6	6.0	2.431075957752762	39	1179.9945538712898	5' GTCCAC-AGCTTTCTTGAACTT '3 ||||| ||||||||||||| | 3' CTTCTAAGGTGTTCGAAAGAACTTGCAAATGC '5	3.0	-28.8	-35.1	0.8205128205128205	0.0012940794503618624
1041	>GTCCACAGCTTTCTTGAACTT	AT3G52910.1	0	753	14	14.0	5.672510568089779	39	1179.9945538712898	5' GTCCACA-GCTTTCTTGAACTT '3 |||||| |||||||||||| 3' CGCCAAAGGTGTCCGAAAGAACTTGCCAAAGA '5	4.0	-28.8	-35.1	0.8205128205128205	0.0068282426784315176
1042	>GTCCACAGCTTTCTTGAACTT	AT4G37740.1	0	921	3102	2063.0	1256.866270158178	39	1179.9945538712898	5' GTCCACA-GCTTTCTTGAACTT '3 |||||| |||||||||||| 3' ACCTGAAGGTGTCCGAAAGAACTTGCTACTGC '5	4.0	-28.8	-35.1	0.8205128205128205	0.005236961149150621
1043	>GTCCACAGCTTTCTTGAACTT	AT5G01370.1	0	636	2	2.0	0.810358652584254	39	1179.9945538712898	5' GTCCACAGCTTTCTTGAACTT '3 ||||||o|o||||o||||o| 3' CCTTAGAAGGTGTTGGAAGAGCTTGGAAAATC '5	4.0	-30.0	-35.1	0.8547008547008547	0.006731714902685204
1044	>GTCCACAGCTTTCTTGAACTT	AT5G35407.1	3	116	24	24.0	9.724303831011047	39	1179.9945538712898	5' GTCCACAGCTTTCTTGAACTT '3 o||||||||||||||| ||| 3' TACAAAAGGGTGTCGAAAGAACTCGAAGGTTT '5	3.0	-28.0	-35.1	0.7977207977207977	0.03462745240197951
1045	>GGGGATATGGCGGAATTGG	AT1G60525.1	2	112	12	12.0	4.862151915505524	56	1694.3511542767237	5' GGGGAT-ATGGCGGAATTGG '3 ||o||| |||||||||||| 3' GTACTCCTCTAGCACCGCCTTAACCACTTAAG '5	4.0	-29.4	-36.9	0.7967479674796748	0.003639671648415721
1046	>AATTGTCGGGAGGGAAGCGGAT	AT1G61040.1	3	38	2	2.0	0.810358652584254	17	514.356600405434	5' AATTGTCGGGAGGGAAGCGGAT '3 ||||||||o|||| ||||o||| 3' ACAGCTTTAACAGCTCTCC-TTCGTCTACGACT '5	2.5	-30.5	-42.6	0.715962441314554	0.004286693912504025
1047	>AAGTAACATCCTGTCAAACCCGTC	AT2G12440.1	3	4643	2	2.0	0.810358652584254	8	242.05016489667486	5' AAGTAACATCCTGTCAAACCCGTC '3 ||||||| |||||||||||||||| 3' CAATAATTCATTGCAGGACAGTTTGGGCAGGA '5	2.0	-38.0	-42.4	0.8962264150943396	3.104144032283207E-4
1048	>TTAGAGGTAGAGATAGATAT	AT1G69850.1	2	32	10	10.0	4.05179326292127	24	726.1504946900245	5' TTAGAGGTAGAGATAGATAT '3 || ||||||||| |||||| 3' AGTTTGAAACTCCATCTC-CTCTATATTTTTTT '5	4.0	-21.0	-30.0	0.7	0.025844261948924196
1049	>AAGCATTGCGATGGTCCCT	AT4G36032.1	3	1772	2	2.0	0.810358652584254	17	514.356600405434	5' AAGCATTG-CGATGGTCCCT '3 |||||||| ||||||||| 3' ACTTTTTCGTAACTGCTACCAGGTTTCTACGG '5	3.0	-27.5	-35.5	0.7746478873239436	0.01738293100516286
1050	>TGACAGAAGATAGAGAGCACC	AT1G27360.1	0	1263	201	18.0	81.44104458471753	173	5234.334815890593	5' TGACAGAAGATAGAGAGCAC-C '3 |||||||||| ||||||||| 3' TCTCCAACTGTCTTCTCTCTCTCGTGCCCACCT '5	4.0	-32.1	-38.6	0.8316062176165803	0.0053781384653197595
1051	>TGACAGAAGATAGAGAGCACC	AT1G27370.1	0	2378	180	180.0	72.93227873258286	173	5234.334815890593	5' TGACAGAAGATAGAGAGCAC-C '3 |||||||||| ||||||||| 3' TCATCAACTGTCTTCTCTCTCTCGTGACCATCT '5	4.0	-32.0	-38.6	0.8290155440414507	0.002951482853639442
1052	>TGACAGAAGATAGAGAGCACC	AT1G69170.1	0	1307	79	79.0	32.009166777078036	173	5234.334815890593	5' TGACAGAAGATAGAGAGCAC-C '3 |||||||||| ||||||||| 3' GACTCGACTGTCTTCTCTCTCTCGTGCTTCATC '5	4.0	-32.1	-38.6	0.8316062176165803	0.004413786034188849
1053	>TGACAGAAGATAGAGAGCACC	AT2G42200.1	1	947	16	16.0	6.482869220674032	173	5234.334815890593	5' TGACAGAAGATAGAGAGCAC-C '3 |||||||||| ||||||||| 3' ACCTAAACTGTCTTCTCTCTCTCGTGTCCAAAC '5	4.0	-31.8	-38.6	0.8238341968911918	0.010745364432579119
1054	>TGACAGAAGATAGAGAGCACC	AT3G57920.1	3	855	8	8.0	3.241434610337016	173	5234.334815890593	5' TGACAGAAGATAGAGAGCAC-C '3 |||||||||| ||||||||| 3' ACTCAAACTGTCTTCTCTCTCTCGTGTCCGAAC '5	4.0	-31.8	-38.6	0.8238341968911918	0.011730072096764355
1055	>TGACAGAAGATAGAGAGCACC	AT5G43270.2	2	1159	325	93.0	131.68328104494128	173	5234.334815890593	5' TGACAGAAGATAGAGAGCACC '3 |||||||||| |||||||||| 3' ACTTAAACTGTCTTCTCTCTCTCGTGGTAGTT '5	2.0	-34.3	-38.6	0.88860103626943	0.0031214890074234836
1056	>TGACAGAAGATAGAGAGCACC	AT5G50570.1	2	1112	102	51.0	41.32829128179696	173	5234.334815890593	5' TGACAGAAGATAGAGAGCAC-C '3 |||||||||| ||||||||| 3' CCTCCTACTGTCTTCTCTCTCTCGTGTTTAGTC '5	4.0	-31.8	-38.6	0.8238341968911918	0.009075380921835352
1057	>TGACAGAAGATAGAGAGCACC	AT5G50670.1	2	1112	102	51.0	41.32829128179696	173	5234.334815890593	5' TGACAGAAGATAGAGAGCAC-C '3 |||||||||| ||||||||| 3' CCTCCTACTGTCTTCTCTCTCTCGTGTTTAGTC '5	4.0	-31.8	-38.6	0.8238341968911918	0.010781572701270337
1058	>CAACCATAAACGATGCCGAC	AT2G30360.1	3	1235	2	2.0	0.810358652584254	10	302.56270612084353	5' CAACCA-TAAACGATGCCGAC '3 |||||| o||||o|| ||||| 3' ATGATGTTGGTCGTTTGTTAGGGCTGTTTAGG '5	4.0	-25.1	-34.6	0.7254335260115607	0.011944911479880083
1059	>TGCCTGGCTCCCTGTATGCC	AT1G77850.1	0	1420	1266	632.0	512.9570270858328	169	5113.3097334422555	5' TGCCTGGCTCCCTGTATGCC '3 ||||||||||||||o||||| 3' AGTATAACGGACCGAGGGACGTACGGTCGTCC '5	0.5	-43.8	-43.8	1.0	4.863813229571967E-4
1060	>TGCCTGGCTCCCTGTATGCC	AT2G28350.1	0	1340	307	307.0	124.39005317168298	169	5113.3097334422555	5' TGCCTGGCTCCCTGTATGCC '3 ||||||||||||||||| || 3' ACTCGAACGGACCGAGGGACATAAGGACGTCC '5	1.0	-37.1	-43.8	0.8470319634703197	8.906701851677523E-4
1061	>TGCCTGGCTCCCTGTATGCC	AT4G30080.1	0	1519	363	239.0	147.08009544404212	169	5113.3097334422555	5' TGCCTGGCTCCCTGTATGCC '3 |||||||||||||||| o|| 3' CGTAATACGGACCGAGGGACATTTGGGTGCCC '5	1.5	-38.1	-43.8	0.8698630136986302	0.0012815034749342757
1062	>TTCGATGTCTAGCAGTGCCT	AT1G53290.1	3	525	3	3.0	1.215537978876381	10	302.56270612084353	5' TTCGATGTCTAGCAGTGCCT '3 ||||||o|||||||||o| 3' GAGGAGAAGCTATAGATCGTCATGCTTCAGTA '5	3.5	-29.4	-37.1	0.7924528301886792	0.006864407616948176
1063	>TTTTGGAATTTTCGTGTTGGT	AT2G03510.1	2	705	4	4.0	1.620717305168508	14	423.58778856918093	5' TTTTGGAATTTTCGTGTTGGT '3 o|o||||||||||| ||||| 3' ATGTGAGAGACCTTAAAAGCCGAACCACTGTG '5	3.5	-23.5	-30.0	0.7833333333333333	0.03485681327455403
1064	>TGCCAAAGGAGAGTTGCCCTG	AT2G33770.1	3	751	22	22.0	8.913945178426793	113	3418.9585791655322	5' TGCCAAAGGAGAGTTGCCCTG '3 |||||||||||| ||||||o 3' AGGTTAACGGTTTCCTCTATACGGGATCTTAC '5	3.5	-34.7	-41.9	0.8281622911694512	0.03928455905302153
1065	>TGCCAAAGGAGAGTTGCCCTG	AT2G33770.1	3	840	7	7.0	2.8362552840448894	113	3418.9585791655322	5' TGCCAAAGGAGAGTTGCCCTG '3 |||||||||||| |||||| o 3' GGCTTTACGGTTTCCTCTAAACGGGTTGCTTA '5	3.5	-32.7	-41.9	0.7804295942720765	0.03928455905302153
1066	>TCCACAGCTTTCTTGAACTTT	AT1G20570.1	2	2629	4	2.0	1.620717305168508	9	272.3064355087592	5' TCCACAGCTTT-CTTGAACTTT '3 o|||||||||| |||||||o o 3' ACTAACGGGTGTCGAAAAGAACTTGGTGTTTT '5	3.5	-28.0	-33.3	0.8408408408408409	0.002059378167188486
1067	>TCCACAGCTTTCTTGAACTTT	AT1G80260.1	3	2783	4	2.0	1.620717305168508	9	272.3064355087592	5' TCCACAGCTTT-CTTGAACTTT '3 o|||||||||| |||||||o o 3' ACTAACGGGTGTCGAAAAGAACTTGGTGTTTC '5	3.5	-28.0	-33.3	0.8408408408408409	0.044192050431067886
1068	>TCCACAGCTTTCTTGAACTTT	AT5G66420.2	2	1636	4	4.0	1.620717305168508	9	272.3064355087592	5' TCCA-CAGCTTTCTTGAACTTT '3 o||| ||||||o||oo|||||| 3' AGTTAGGGTGGTCGAAGGAGTTTGAAACGTCT '5	3.5	-25.9	-33.3	0.7777777777777778	0.014000768488728998
1069	>TTAGATTCACGCACAAACTCTT	AT1G31280.1	0	3233	456	456.0	184.7617727892099	55	1664.0948836646396	5' TTAGATTCACGCACAAACTCTT '3 ||||||||||||||||||||o| 3' TGGGTTAATCTAAGTGCGTGTTTGAGGAAAGA '5	0.5	-33.9	-34.1	0.9941348973607037	3.009328919650889E-4
1070	>TGAAAGTGACTACATCGGGGTTC	AT1G62670.1	2	979	10	10.0	4.05179326292127	8	242.05016489667486	5' TGAAAGTGACTACATCGGGGTTC '3 ||||||||| ||||||o||||| 3' TACGCGACTTTCACTTATGTAGTCCCAACTAA '5	3.5	-31.0	-41.7	0.7434052757793764	0.0063948681508266825
1071	>TGAAAGTGACTACATCGGGGTTC	AT1G64583.1	0	739	2	2.0	0.810358652584254	8	242.05016489667486	5' TGAAAGTGACTACATCGGGGTTC '3 |||||||||| |||||o||||| 3' TGCGTCACTTTCACTGTTGTAGTCCCAAATAT '5	3.5	-32.7	-41.7	0.7841726618705036	0.0011972462261107264
1072	>CGGACGCGAGTTCTATCGGG	AT1G41830.1	2	1745	4	4.0	1.620717305168508	34	1028.713200810868	5' CGGACGCGAGTTCTATCGGG '3 |oo||||||o|||| ||||| 3' CGGCGTGTTTGCGCTTAAGA-AGCCCTATCCCA '5	4.0	-28.8	-40.3	0.7146401985111663	0.010743379940779008
1073	>TTTGGATTGAAGGGAACTCTA	AT4G15530.5	1	915	9	9.0	3.646613936629143	5	151.28135306042176	5' TTTGGAT-TGAAGGGAACTCTA '3 ||||||| ||||||o|||||| 3' CGAAGAAACCTAGACTTCCTTTGAGAACTGGG '5	2.5	-28.1	-34.1	0.8240469208211144	6.835270791812897E-4
1074	>TGGAAGTGACTACATCGGGGT	AT1G62670.1	2	979	10	10.0	4.05179326292127	8	242.05016489667486	5' TGGAAGTGACTACATCGGGGT '3 ||o|||||| ||||||o|||| 3' TACGCGACTTTCACTTATGTAGTCCCAACTAA '5	3.5	-29.0	-40.3	0.7196029776674938	0.0063948681508266825
1075	>TGGAAGTGACTACATCGGGGT	AT1G64583.1	0	739	2	2.0	0.810358652584254	8	242.05016489667486	5' TGGAAGTGACTACATCGGGGT '3 ||o||||||| |||||o|||| 3' TGCGTCACTTTCACTGTTGTAGTCCCAAATAT '5	3.5	-30.6	-40.3	0.7593052109181142	0.0011972462261107264
1076	>AAGTAACGTCCTGTCAAACCCGT	AT2G12440.1	3	4643	2	2.0	0.810358652584254	19	574.8691416296028	5' AAGTAACGTCCTGTCAAACCCGT '3 ||||||||||||||||||||||| 3' CAATAATTCATTGCAGGACAGTTTGGGCAGGA '5	0.0	-40.9	-40.9	1.0	3.104144032283207E-4
1077	>TTAGATTCACGCACAAACTCGA	AT1G31280.1	0	3233	456	456.0	184.7617727892099	26	786.6630359141932	5' TTAGATTCACGCACAAACTCGA '3 |||||||||||||||||||| 3' TGGGTTAATCTAAGTGCGTGTTTGAGGAAAGA '5	2.0	-33.2	-35.9	0.9247910863509751	3.009328919650889E-4
1078	>TTAGATTCACGCACAAACTCGA	AT4G21510.1	3	380	3	3.0	1.215537978876381	26	786.6630359141932	5' TTAGATTCACGCACA-AACTCGA '3 ||||||||||||| ||||||| 3' GATCTATCTCTAAGTGCGTGTGTTGAGCTTTA '5	4.0	-31.3	-35.9	0.871866295264624	0.0035072316347861676
1079	>GCTGCCGTGATCGGCGTCGG	AT1G22710.1	2	1320	7	7.0	2.8362552840448894	235	7110.2235938398235	5' GCTGCCGTGATCGGCGTCGG '3 ||o||||||||| |||||| 3' AAATCGCGGCGGCACTAGA-GCAGCCACTAAGA '5	4.0	-34.7	-44.6	0.7780269058295964	0.04236470240007595
1080	>TTTCTACCATCCGATCAACA	AT1G12775.1	3	550	2	2.0	0.810358652584254	55	1664.0948836646396	5' TTTCTACCATCCGATCAACA '3 |||||||||| |||||||| 3' CAGGGTAAAGATGGTAAGCTAGTTGATTAAGG '5	3.0	-25.6	-32.6	0.7852760736196319	0.013897049585794075
1081	>TTTCTACCATCCGATCAACA	AT1G62860.1	3	646	5	2.5	2.025896631460635	55	1664.0948836646396	5' TTTCTACCATCCGATCAACA '3 o||||||||||||||||||| 3' CTGGAAGAAGATGGTAGGCTAGTTGTTCTCGA '5	0.5	-32.6	-32.6	1.0	0.011165530006463031
1082	>TTTCTACCATCCGATCAACA	AT1G63230.1	3	596	5	2.5	2.025896631460635	55	1664.0948836646396	5' TTTCTACCATCCGATCAACA '3 o||||||||| ||||||||| 3' CTGGAAGAAGATGGTATGCTAGTTGTTCTCGA '5	2.5	-25.7	-32.6	0.7883435582822085	0.011554392814783654
1083	>TTTCTACCATCCGATCAACA	AT2G39681.1	3	597	81	81.0	32.81952542966229	55	1664.0948836646396	5' TTTCTACCATCCGATCAACA '3 |||||||||||||||||||| 3' GGATACAAAGATGGTAGGCTAGTTGTTCTCAA '5	0.0	-32.6	-32.6	1.0	0.03748894782058487
1084	>AAACGGGAATGGAGCGAAGAACA	AT5G08300.1	2	92	23	23.0	9.319124504718921	26	786.6630359141932	5' AA-ACGGGAATGGAGCGAAGAACA '3 || ||||o||||||||o||||| | 3' CACACTTCTGCCTTTACCTCGTTTCTTTTAAG '5	3.5	-31.1	-41.0	0.7585365853658537	0.046461805075303286
1085	>TTGACAGAAGATAGAGAGCACG	AT1G27360.1	2	1264	52	52.0	21.069324967190603	12	363.07524734501226	5' TTGACAGAAGATAGAGAGCACG '3 ||||||||||| |||||||||| 3' TTCTCCAACTGTCTTCTCTCTCTCGTGCCACC '5	2.0	-34.4	-38.7	0.8888888888888888	6.738544474393926E-4
1086	>TTGACAGAAGATAGAGAGCACG	AT1G27370.1	2	2379	147	34.0	59.56136096494267	12	363.07524734501226	5' TTGACAGAAGATAGAGAGCACG '3 ||||||||||| ||||||||| 3' TTCATCAACTGTCTTCTCTCTCTCGTGACATC '5	3.0	-33.4	-38.7	0.8630490956072351	0.006632659673179275
1087	>TTGACAGAAGATAGAGAGCACG	AT1G69170.1	3	1308	24	24.0	9.724303831011047	12	363.07524734501226	5' TTGACAGAAGATAGAGAGCACG '3 o|||||||||| |||||||||| 3' TGACTCGACTGTCTTCTCTCTCTCGTGCTCAT '5	2.5	-34.4	-38.7	0.8888888888888888	0.0022093335945604364
1088	>TTGACAGAAGATAGAGAGCACG	AT2G42200.1	1	948	16	16.0	6.482869220674032	12	363.07524734501226	5' TTGACAGAAGATAGAGAGCACG '3 ||||||||||| |||||||||o 3' CACCTAAACTGTCTTCTCTCTCTCGTGTCAAA '5	2.5	-33.5	-38.7	0.8656330749354004	0.005387193141260238
1089	>TTGACAGAAGATAGAGAGCACG	AT3G57920.1	0	856	24	24.0	9.724303831011047	12	363.07524734501226	5' TTGACAGAAGATAGAGAGCACG '3 ||||||||||| |||||||||o 3' TACTCAAACTGTCTTCTCTCTCTCGTGTCGAA '5	2.5	-33.5	-38.7	0.8656330749354004	0.0029444219998138177
1090	>TTGACAGAAGATAGAGAGCACG	AT5G43270.2	0	1160	981	53.5	397.4809190925766	12	363.07524734501226	5' TTGACAGAAGATAGAGAGCACG '3 ||||||||||| ||||||||| 3' AACTTAAACTGTCTTCTCTCTCTCGTGGTAGT '5	3.0	-33.6	-38.7	0.8682170542635659	0.003741810527672973
1091	>TTGACAGAAGATAGAGAGCACG	AT5G50570.1	0	1113	209	104.5	84.68247919505454	12	363.07524734501226	5' TTGACAGAAGATAGAGAGCACG '3 |||||||||| |||||||||o 3' TCCTCCTACTGTCTTCTCTCTCTCGTGTTAGT '5	3.5	-33.3	-38.7	0.8604651162790696	0.004546738506691406
1092	>TTGACAGAAGATAGAGAGCACG	AT5G50670.1	0	1113	209	104.5	84.68247919505454	12	363.07524734501226	5' TTGACAGAAGATAGAGAGCACG '3 |||||||||| |||||||||o 3' TCCTCCTACTGTCTTCTCTCTCTCGTGTTAGT '5	3.5	-33.3	-38.7	0.8604651162790696	0.005403566893963929
1093	>TTTGGATTGAAGGGAGCTCTTCT	AT4G15530.5	1	915	9	9.0	3.646613936629143	5	151.28135306042176	5' TTTGGAT-TGAAGGGAGCTCTTCT '3 ||||||| ||||||o|o||||| 3' CGAAGAAACCTAGACTTCCTTTGAGAACTGGG '5	4.0	-28.6	-40.6	0.7044334975369458	6.835270791812897E-4
1094	>ATTTTCAGCTTTTACCCCAACACT	AT2G31140.1	3	564	2	2.0	0.810358652584254	12	363.07524734501226	5' ATTTTCAGCTTTTACCCCAACACT '3 ||||||||| |||||| |||||| 3' GAGGACCAAAAGTCGACAATGGG-TTGTGACTA '5	4.0	-27.7	-38.5	0.7194805194805195	0.021007296516344254
1095	>AAGTAACGTCCTGCCAAACCCATT	AT2G12440.1	3	4643	2	2.0	0.810358652584254	11	332.8189767329279	5' AAGTAACGTCCTGCCAAACCCATT '3 ||||||||||||| ||||||| |o 3' CAATAATTCATTGCAGGACAGTTTGGGCAGGA '5	2.5	-33.2	-42.5	0.7811764705882354	3.104144032283207E-4
1096	>TGAAGCTGCCAGCATGATTTT	AT1G30330.2	0	3247	178	58.0	72.1219200799986	21	635.3816828537714	5' TG-AAGCTGCCAGCATGATTTT '3 |o ||||||||||| ||||o|o 3' TGTTTATGTTCGACGGTCGGACTAGAGTGTCC '5	4.0	-28.2	-35.8	0.7877094972067039	5.252790454368661E-4
1097	>TGAAGCTGCCAGCATGATTTT	AT5G37020.1	2	2381	9	9.0	3.646613936629143	21	635.3816828537714	5' TGAAGCTGCCAGCATGATTTT '3 o ||||||||||| ||||o| 3' TGCTTATGG-TTCGACGGTCGGACTAGATTCCCC '5	4.0	-27.3	-35.8	0.7625698324022347	0.0035437082921213614
1098	>TTGAAAGTGACTACATCGGGT	AT1G06580.1	3	876	17	17.0	6.888048546966159	9	272.3064355087592	5' TTGAAAGTGACTACATC-GGGT '3 o||||||||| |||||| |||o 3' TTTCGTGACTTTCACTAATGTAGGCCCGACTA '5	4.0	-26.8	-35.6	0.7528089887640449	0.03106357980653973
1099	>TTGAAAGTGACTACATCGGGT	AT1G62670.1	0	980	52	52.0	21.069324967190603	9	272.3064355087592	5' TTGAAAGTGACTACATC-GGGT '3 o||||||||| |||||| |||| 3' TTACGCGACTTTCACTTATGTAGTCCCAACTA '5	3.5	-26.5	-35.6	0.7443820224719101	0.003729352173036493
1100	>TTGAAAGTGACTACATCGGGT	AT1G62910.1	0	989	182	45.5	73.74263738516711	9	272.3064355087592	5' TTGAAAGTGACTACATCGGGT '3 o||||||||||||||| || 3' TTACGCGACTTTCACTGATGTAAACCTAACTA '5	3.5	-25.9	-35.6	0.7275280898876404	0.003713523663228746
1101	>TTGAAAGTGACTACATCGGGT	AT1G62930.1	2	977	182	45.5	73.74263738516711	9	272.3064355087592	5' TTGAAAGTGACTACATCGGGT '3 o||||||||||||||| || 3' TTACGCGACTTTCACTGATGTAAACCTAACTA '5	3.5	-25.9	-35.6	0.7275280898876404	0.04194717612432575
1102	>TTGAAAGTGACTACATCGGGT	AT1G63080.1	2	1020	50	50.0	20.25896631460635	9	272.3064355087592	5' TTGAAAGTGACTACATCGGGT '3 |||||||||||||||| || 3' TTACTCAACTTTCACTGATGTAAACCTAACTA '5	3.0	-25.9	-35.6	0.7275280898876404	0.004730659365690615
1103	>TTGAAAGTGACTACATCGGGT	AT1G63130.1	2	1104	182	45.5	73.74263738516711	9	272.3064355087592	5' TTGAAAGTGACTACATCGGGT '3 o||||||||||||||| || 3' TTACGCGACTTTCACTGATGTAAACCTAACTA '5	3.5	-25.9	-35.6	0.7275280898876404	0.04012683128729211
1104	>TTGAAAGTGACTACATCGGGT	AT1G63400.1	0	992	36	36.0	14.586455746516572	9	272.3064355087592	5' TTGAAAGTGACTACATCGGGT '3 |||||||||||||||| || 3' TTACGCAACTTTCACTGATGTAAACCTAACTA '5	3.0	-25.9	-35.6	0.7275280898876404	0.0017492707401841612
1105	>TTGAAAGTGACTACATCGGGT	AT5G41170.1	3	884	16	16.0	6.482869220674032	9	272.3064355087592	5' TTGAAAGTGACTACATCGGGT '3 |||||||||| ||||||o||| 3' TTACGTAACTTTCACTAATGTAGTCCAAACTA '5	2.5	-27.2	-35.6	0.7640449438202247	9.622323233032803E-4
1106	>TTTCTACCATCCGATCAACAAGG	AT1G62860.1	3	646	5	2.5	2.025896631460635	13	393.3315179570966	5' TTTCTACCATCCGATCAACAAGG '3 o|||||||||||||||||||||o 3' CTGGAAGAAGATGGTAGGCTAGTTGTTCTCGA '5	1.0	-37.6	-39.4	0.9543147208121828	0.011165530006463031
1107	>TTTCTACCATCCGATCAACAAGG	AT1G63230.1	3	596	5	2.5	2.025896631460635	13	393.3315179570966	5' TTTCTACCATCCGATCAACAAGG '3 o||||||||| |||||||||||o 3' CTGGAAGAAGATGGTATGCTAGTTGTTCTCGA '5	3.0	-30.7	-39.4	0.7791878172588833	0.011554392814783654
1108	>TTTCTACCATCCGATCAACAAGG	AT2G39681.1	3	597	81	81.0	32.81952542966229	13	393.3315179570966	5' TTTCTACCATCCGATCAACAAGG '3 ||||||||||||||||||||||o 3' GGATACAAAGATGGTAGGCTAGTTGTTCTCAA '5	0.5	-37.6	-39.4	0.9543147208121828	0.03748894782058487
1109	>TTGAGCCGTGCCAATATCA	AT2G45160.1	0	1011	6148	6148.0	2491.042498043997	37	1119.482012647121	5' TTGAGCCGTGCCAATATCA '3 ||||||||o||||||||| 3' ACCACTAACTCGGCGCGGTTATAGGGAACGCG '5	2.0	-33.0	-33.6	0.9821428571428571	0.0013215857319878177
1110	>TTGAGCCGTGCCAATATCA	AT3G60630.1	0	1053	3624	93.0	1468.3698784826684	37	1119.482012647121	5' TTGAGCCGTGCCAATATCA '3 ||||||||o||||||||| 3' AACACTAACTCGGCGCGGTTATAGGGAACGCG '5	2.0	-33.0	-33.6	0.9821428571428571	0.0013483144250510115
1111	>TTGAGCCGTGCCAATATCA	AT4G00150.1	0	864	231	231.0	93.59642437348133	37	1119.482012647121	5' TTGAGCCGTGCCAATATCA '3 ||||||||o||||||||| 3' ACAACTAACTCGGCGCGGTTATAGGGGACTCG '5	2.0	-33.0	-33.6	0.9821428571428571	0.0014499756077595016
1112	>AAACCCTAAATCCCCAAATCGATT	AT1G07660.1	2	520	6	3.0	2.431075957752762	7	211.79389428459046	5' AAACCCTAAATCCCCAAATCG-ATT '3 ||||||||| o|||||||||| ||| 3' AACGTATTTGGGATTAGGGGGTTTAGCCTAAT '5	4.0	-30.3	-38.3	0.7911227154046998	0.03698308071984202
1113	>TGCCTGGCTCCCTGTATGCCT	AT1G77850.1	0	1420	1266	632.0	512.9570270858328	16	484.1003297933497	5' TGCCTGGCTCCCTGTATGCCT '3 ||||||||||||||o||||| 3' AGTATAACGGACCGAGGGACGTACGGTCGTCC '5	1.5	-45.0	-45.4	0.9911894273127754	9.72526079123126E-4
1114	>TGCCTGGCTCCCTGTATGCCT	AT2G28350.1	0	1340	307	307.0	124.39005317168298	16	484.1003297933497	5' TGCCTGGCTCCCTGTATGCCT '3 ||||||||||||||||| ||| 3' ACTCGAACGGACCGAGGGACATAAGGACGTCC '5	1.0	-38.7	-45.4	0.8524229074889869	4.4543429844101645E-4
1115	>TGCCTGGCTCCCTGTATGCCT	AT4G30080.1	0	1519	363	239.0	147.08009544404212	16	484.1003297933497	5' TGCCTGGCTCCCTGTATGCCT '3 |||||||||||||||| o||o 3' CGTAATACGGACCGAGGGACATTTGGGTGCCC '5	2.0	-39.7	-45.4	0.8744493392070486	0.0012815034749342757
1116	>AAAAGAGAGCGGTAAATCAAGAGA	AT4G11800.1	2	3457	5	5.0	2.025896631460635	6	181.53762367250613	5' AAAAGAGAGCGGTA-AATCAAGAGA '3 |||||||||||o|| ||||||o|| 3' AATATGTTTTCTCTCGCTATGTTAGTTTTCCT '5	3.5	-30.2	-38.6	0.7823834196891192	0.007103402359118882
1117	>TTGGATTGAAGGGAGCTCTAG	AT5G45950.1	2	876	6	6.0	2.431075957752762	10	302.56270612084353	5' TTGGATTGAAGGGAGCTCTAG '3 ||o||o||||| o|||||||| 3' GGCTAAAATCTGACTTC-TTCGAGATCTAAAAA '5	4.0	-27.0	-38.2	0.706806282722513	0.02733543196807242
1118	>TCAATGCATTGAAAGTGACTTTTT	AT1G62590.1	0	1050	86	21.5	34.845422061122925	42	1270.7633657075428	5' TCAATGCATTGAAAGTGACT-TTTT '3 ||||||||||||| |||||| || 3' GTAGCTAGTTACGTAACTTGCACTGATTTAAT '5	4.0	-26.7	-34.0	0.7852941176470588	0.001823569163374783
1119	>TCAATGCATTGAAAGTGACTTTTT	AT1G63150.1	0	997	86	21.5	34.845422061122925	42	1270.7633657075428	5' TCAATGCATTGAAAGTGACTTTTT '3 ||||||||||||||||o|| o | 3' GTAGCTAGTTACGTAACTTTCATTGTTGTAAC '5	4.0	-27.8	-34.0	0.8176470588235294	0.001969957540544076
1120	>TCAATGCATTGAAAGTGACTTTTT	AT1G63330.1	0	775	86	21.5	34.845422061122925	42	1270.7633657075428	5' TCAATGCATTGAAAGTGACT-TTTT '3 ||||||||||||| |||||| || 3' GTAGCTAGTTACGTAACTTGCACTGATTTAAT '5	4.0	-26.7	-34.0	0.7852941176470588	0.0024074620443007566
1121	>TCAATGCATTGAAAGTGACTTTTT	AT5G41170.1	0	892	86	21.5	34.845422061122925	42	1270.7633657075428	5' TCAATGCATTGAAAGTGACTTTTT '3 |||||||||||||||||| || o 3' GTAGCTAGTTACGTAACTTTCACT-AATGTAGT '5	3.5	-26.7	-34.0	0.7852941176470588	4.810004810005264E-4
1122	>TGAAAGTGACCACATCGGGGT	AT1G64583.1	0	739	2	2.0	0.810358652584254	10	302.56270612084353	5' TGAAAGTGACCACATCGGGGT '3 |||||||||| |||||o|||| 3' TGCGTCACTTTCACTGTTGTAGTCCCAAATAT '5	2.5	-31.1	-39.9	0.7794486215538847	5.988023952095967E-4
1123	>ACTCAAACTCATTGTCGAAT	AT1G18460.1	3	2154	2	2.0	0.810358652584254	668	20211.18876887235	5' ACTCAAACTCATTGTC-GAAT '3 ||||||||||||||| ||| 3' CTCGTATGAGTTTGAGTAACATTCTTTGTAGA '5	3.0	-22.9	-29.8	0.7684563758389261	0.022541656156159773
1124	>TCCTTATTTTGTTCCTTCTTC	AT5G21160.3	3	1951	3	3.0	1.215537978876381	19	574.8691416296028	5' TCCTTATTTTG-TTCCTTCTTC '3 o|||||||||| |||||o| | 3' ACGCAAGGGAATAAAACGAAGGAGGCACTTCA '5	4.0	-22.6	-30.9	0.7313915857605179	0.03102362987378826
1125	>GACAGAAGATAGAGAGCACT	AT5G43270.2	3	1158	3	1.5	1.215537978876381	8	242.05016489667486	5' GACAGAAGATAGAGAGCACT '3 ||||||||| |||||||||o 3' CTTAAACTGTCTTCTCTCTCTCGTGGTAGTTC '5	2.5	-31.0	-35.3	0.878186968838527	0.04810195923141469
1126	>AAGTAACGTTCTGCTAAACCCGTT	AT2G12440.1	3	4643	2	2.0	0.810358652584254	20	605.1254122416871	5' AAGTAACGTTCTGCTAAACCCGTT '3 |||||||||o||| o||||||||o 3' CAATAATTCATTGCAGGACAGTTTGGGCAGGA '5	3.0	-32.4	-39.5	0.820253164556962	3.104144032283207E-4
1127	>TCAATGCATTGAAAGTGACTA	AT1G62590.1	0	1050	86	21.5	34.845422061122925	467	14129.678375843394	5' TCAATGCATTGAAAGTGACTA '3 ||||||||||||| ||||||| 3' GTAGCTAGTTACGTAACTTGCACTGATTTAAT '5	1.0	-27.5	-31.7	0.8675078864353313	9.122006366881763E-4
1128	>TCAATGCATTGAAAGTGACTA	AT1G62914.1	2	979	141	35.25	57.13028500718991	467	14129.678375843394	5' TCAATGCATTGAAAGTGACTA '3 ||||||| o|||||||||||| 3' GTAGTTAGTTACGCGACTTTCACTGATTTAAA '5	3.0	-27.7	-31.7	0.8738170347003155	0.022740648416730735
1129	>TCAATGCATTGAAAGTGACTA	AT1G63150.1	0	997	86	21.5	34.845422061122925	467	14129.678375843394	5' TCAATGCATTGAAAGTGACTA '3 ||||||||||||||||o|| | 3' GTAGCTAGTTACGTAACTTTCATTGTTGTAAC '5	1.5	-27.8	-31.7	0.8769716088328076	0.0014778322730591986
1130	>TCAATGCATTGAAAGTGACTA	AT1G63330.1	0	775	86	21.5	34.845422061122925	467	14129.678375843394	5' TCAATGCATTGAAAGTGACTA '3 ||||||||||||| ||||||| 3' GTAGCTAGTTACGTAACTTGCACTGATTTAAT '5	1.0	-27.5	-31.7	0.8675078864353313	0.0012044563797357632
1131	>TCAATGCATTGAAAGTGACTA	AT1G63400.1	2	1000	26	26.0	10.534662483595302	467	14129.678375843394	5' TCAATGCATTGAAAGTGACTA '3 ||||||| ||||||||||||| 3' GTAGTTAGTTACGCAACTTTCACTGATGTAAA '5	2.0	-27.3	-31.7	0.8611987381703471	0.03734712466996659
1132	>TCAATGCATTGAAAGTGACTA	AT5G41170.1	0	892	86	21.5	34.845422061122925	467	14129.678375843394	5' TCAATGCATTGAAAGTGACTA '3 |||||||||||||||||| | 3' GTAGCTAGTTACGTAACTTTCACT-AATGTAGT '5	2.0	-26.7	-31.7	0.8422712933753943	0.0024026899029575555
1133	>AAGCTCAGGAGGGATAGCGCT	AT3G17185.1	2	472	91	40.0	36.87131869258356	6	181.53762367250613	5' AAGCTCAGGAGGGATAGCGCT '3 |||||||||||||||| o| 3' CCTCTAATCGAGTCCTCCCTATC-TGTTCCATC '5	3.5	-34.4	-42.6	0.8075117370892018	0.026164743568367843
1134	>TGGAGAAGCAGGGCACGTGCG	AT1G56010.2	0	813	2586	2185.0	1047.7937377914404	427	12919.427551360019	5' TGGAGAAGCAGGGCACGTGCG '3 ||||||||||||| |||||| 3' TGTTTAACCTCTTCGTCCCATGCACGAGTAAC '5	2.0	-37.4	-45.1	0.8292682926829268	0.002183405341667388
1135	>TGGAGAAGCAGGGCACGTGCG	AT3G12977.1	0	728	3	3.0	1.215537978876381	427	12919.427551360019	5' TGGAGAAGCAGGGCACGTGCG '3 ||||||||||||| ||o||| 3' TTAATAACCTCTTCGTCCCATGTACGACTAAC '5	2.5	-35.6	-45.1	0.7893569844789357	0.0038665976982986683
1136	>TGGAGAAGCAGGGCACGTGCG	AT5G07680.1	0	854	4	4.0	1.620717305168508	427	12919.427551360019	5' TGGAGAAGCAGGGCACGTGCG '3 ||||||||||||||||||o o 3' GAACCAACCTCTTCGTCCCGTGCATTTGACCA '5	2.0	-38.4	-45.1	0.851441241685144	0.002228825330492734
1137	>TGGAGAAGCAGGGCACGTGCG	AT5G39610.1	0	781	155	155.0	62.80279557527969	427	12919.427551360019	5' TGGAGAAGCAGGGCACGTGCG '3 o||||||||||| |||||| | 3' GAACCAGCCTCTTCGTCCAGTGCACTCTGCTG '5	3.5	-32.5	-45.1	0.720620842572062	0.0042771536926355935
1138	>TGGAGAAGCAGGGCACGTGCG	AT5G61430.1	0	851	6	6.0	2.431075957752762	427	12919.427551360019	5' TGGAGAAGCAGGGCACGTGCG '3 ||||||||||||||||||o o 3' AAACCAACCTCTTCGTCCCGTGCATCTGGCCA '5	2.0	-38.4	-45.1	0.851441241685144	0.0021337119396886983
1139	>TGGAATACTTGAACTACCATC	AT2G39681.1	3	513	5	5.0	2.025896631460635	25	756.4067653021089	5' TGGAATACTTGAACTACCATC '3 ||||||||||||||||||||| 3' TGGTAGACCTTATGAACTTGATGGTAGATTTA '5	0.0	-33.8	-33.8	1.0	0.03748894782058487
1140	>TCCCAAATGTAGACAAAGTT	AT1G62860.1	2	425	9	9.0	3.646613936629143	200	6051.254122416871	5' TCCCAAATGTAGACAAAGTT '3 ||||||||||||||||o 3' ACTAGAACC-GGTTTACATCTGTTTCGTTTCCTG '5	3.5	-25.7	-30.3	0.8481848184818481	0.0012927312278219194
1141	>AAGAGTGCTTGAAATTGTC	AT2G18250.1	3	577	2	2.0	0.810358652584254	19	574.8691416296028	5' AAGAGTGCTTGAAATTGTC '3 |||||o|||||| ||o|| 3' AAAAGAGTCTCATGAACTTGAATAGAATAAAG '5	3.5	-21.0	-28.6	0.7342657342657343	0.043797818871910255
1142	>GAGAATCTTGATGATGCTGCAT	AT2G28550.3	3	1614	5	5.0	2.025896631460635	7	211.79389428459046	5' GAGAATCTTGATGATGCTGCAT '3 |||||||o|||||||||||| 3' TTTACACTCTTAGGACTACTACGACGACGTTG '5	3.0	-35.7	-37.2	0.9596774193548387	0.027906422362984018
1143	>GAGAATCTTGATGATGCTGCAT	AT5G60120.2	3	1822	6	6.0	2.431075957752762	7	211.79389428459046	5' GAGAATCTTGATGATGCTGCAT '3 |||||||o|||||||||||||| 3' CTCTCACTCTTAGGACTACTACGACGTAAACT '5	1.0	-36.9	-37.2	0.9919354838709676	0.03294000397202512
1144	>AGAATTAATTGTGAGAAAGGGACT	AT5G47390.1	2	113	5	5.0	2.025896631460635	14	423.58778856918093	5' AGAAT-TAATTGTGAGAAAGGGACT '3 ||||| ||||||||||||||o|| 3' TCGTGTCTTAGATTAACACTCTTTCTCTATCT '5	3.5	-27.5	-37.0	0.7432432432432432	0.046849624250677846
1145	>TCCAAAGGGATCGCATTGATCCC	AT1G12820.1	0	1895	86	86.0	34.845422061122925	19	574.8691416296028	5' TCCAAAGGGATCGCATTG-ATCCC '3 |||||||||||||||||| || 3' TGCTGTAGGTTTCCCTAGCGTAACAAAGCATG '5	4.0	-33.0	-44.1	0.7482993197278911	0.0018095448883993503
1146	>TCCAAAGGGATCGCATTGATCCC	AT3G23690.1	0	417	63	63.0	25.526297556404003	19	574.8691416296028	5' T-CCAAAGGGATCGCATTGATCCC '3 | ||||||||||||| o|||o|| 3' CGGTAAACGGTTTCCCTAGCGAGACTGGGTTTC '5	4.0	-35.5	-44.1	0.8049886621315192	0.002278552193512584
1147	>TCCAAAGGGATCGCATTGATCCC	AT3G26810.1	0	2010	134	134.0	54.294029723145016	19	574.8691416296028	5' TCCAAAGGGATCGCATTG-ATCCC '3 |||||||||||||||||| || 3' TTCTGTAGGTTTCCCTAGCGTAACAAAGTATG '5	4.0	-32.7	-44.1	0.7414965986394558	0.001678908339309948
1148	>TCCAAAGGGATCGCATTGATCCC	AT3G62980.1	2	1722	72	72.0	29.172911493033144	19	574.8691416296028	5' TCCAAAGGGATCGCATTG-ATCCC '3 |||||||||||||||||| ||| 3' TTCTGTAGGTTTCCCTAGCGTAACAGAGGTCG '5	3.0	-37.2	-44.1	0.8435374149659864	0.006461987381379375
1149	>TTGAGGTCCCTACTGAATTGTC	AT3G06435.1	3	1444	2	2.0	0.810358652584254	10	302.56270612084353	5' TTGAGGTCCCTACTGAATTGTC '3 |||||||||||||||||||||| 3' CATAAGAACTCCAGGGATGACTTAACAGTTGC '5	0.0	-39.3	-39.3	1.0	0.0036496366090313925
1150	>TGAAGCTGCCAGCATGATCTAA	AT1G30330.2	0	3247	178	58.0	72.1219200799986	21	635.3816828537714	5' TG-AAGCTGCCAGCATGATCTAA '3 |o ||||||||||| |||||| | 3' TGTTTATGTTCGACGGTCGGACTAGAGTGTCC '5	4.0	-30.6	-39.9	0.7669172932330828	5.252790454368661E-4
1151	>TGAAGCTGCCAGCATGATCTAA	AT5G37020.1	2	2381	9	9.0	3.646613936629143	21	635.3816828537714	5' TGAAGCTGCCAGCATGATCTAA '3 ||||||||||| |||||||| 3' TGCTTATGTTCGACGGTCGGACTAGATTCCCC '5	4.0	-32.2	-39.9	0.8070175438596492	0.0035437082921213614
1152	>TTTGGATCGAAGGGAGCTCTT	AT4G15530.5	1	915	9	9.0	3.646613936629143	5	151.28135306042176	5' TTTGGATC-GAAGGGAGCTCTT '3 |||||||| |||||o|o||||| 3' CGAAGAAACCTAGACTTCCTTTGAGAACTGGG '5	2.0	-29.3	-37.9	0.7730870712401056	6.835270791812897E-4
1153	>AGTCCGAGTAGCGGCACCA	AT3G07400.1	3	2420	3	3.0	1.215537978876381	42	1270.7633657075428	5' AGTCCGAGTAGCG-GCACCA '3 |||||||||||o o||||| 3' GGTGTCACAGGCTCATCGTTTGTGGTGGTTAT '5	3.5	-32.4	-39.6	0.8181818181818181	0.007754872424031278
1154	>TTTGGATTGAAGGGAGCTTTT	AT4G15530.5	1	915	9	9.0	3.646613936629143	65	1966.6575897854832	5' TTTGGAT-TGAAGGGAGCTTTT '3 ||||||| ||||||o|o||o|| 3' CGAAGAAACCTAGACTTCCTTTGAGAACTGGG '5	2.5	-25.4	-33.4	0.7604790419161677	6.835270791812897E-4
1155	>TTCTTGACCTTGTAAGACCC	AT2G33860.1	0	1685	268	18.0	108.58805944629003	30	907.6881183625306	5' TTCTTGACCTTGTAAGACCC '3 ||||||||||||o||||||| 3' TTTTTAAAGAACTGGAACGTTCTGGGAGACCT '5	1.0	-34.6	-34.6	1.0	0.0012776829799813205
1156	>TTCTTGACCTTGTAAGACCC	AT5G60450.1	0	1885	100	33.0	40.5179326292127	30	907.6881183625306	5' TTCTTGACCTTGTAAGACC-C '3 ||||||||||||o|||||| 3' ATATAAAAGAACTGGAACGTTCTGGAAATCTCC '5	3.0	-32.3	-34.6	0.9335260115606935	0.001614986742856539
1157	>TTCTTGACCTTGTAAGACCC	AT5G60450.1	2	2095	16	16.0	6.482869220674032	30	907.6881183625306	5' TTCTTGACCTTGTAAGACCC '3 ||||||||||||o||||||| 3' CGTTTAAAGAACTGGAACGTTCTGGGAACCTT '5	1.0	-34.6	-34.6	1.0	0.002906348959036409
1158	>TTCTTGACCTTGTAAGACCC	AT5G62000.1	0	1848	236	236.0	95.62232100494198	30	907.6881183625306	5' TTCTTGACCTTGTAAGACCC '3 ||||||||||||o||||||| 3' GCTCATAAGAACTGGAACGTTCTGGGAACTTT '5	1.0	-34.6	-34.6	1.0	8.581235229663253E-4
1159	>ATCTCCACCAGTAGTCTCTCAATG	AT2G19520.1	3	1471	2	2.0	0.810358652584254	7	211.79389428459046	5' ATCTCCACCAGTAGTCTCTCAATG '3 |o|||||||||||||||| || | 3' ACAAGGTGGAGGTGGTCATCAGAGTGTCAGTA '5	4.0	-35.3	-43.9	0.8041002277904328	0.016096146543590373
1160	>TTCGCAGGAGAGATAGCGCCATC	AT4G29900.1	0	197	34	34.0	13.776097093932318	19	574.8691416296028	5' TTCGCAGGAGAGATAGCGCCATC '3 ||||||||||||||||o ||o 3' TACTGACAGCGTCCTCTCTATCGTTGTGCGAG '5	4.0	-34.9	-46.1	0.7570498915401301	2.6723677177975524E-4
1161	>TGAAAGTGACTACATCGGGGTT	AT1G06580.1	3	875	13	13.0	5.267331241797651	382	11557.895373816224	5' TGAAAGTGACTACATCGGGGTT '3 ||||||||| |||||| |||o| 3' TTCGTGACTTTCACTAATGTAGGCCCGACTAA '5	3.5	-28.4	-38.8	0.731958762886598	0.027234027875228883
1162	>TGAAAGTGACTACATCGGGGTT	AT1G62670.1	2	979	10	10.0	4.05179326292127	382	11557.895373816224	5' TGAAAGTGACTACATCGGGGTT '3 ||||||||| ||||||o||||| 3' TACGCGACTTTCACTTATGTAGTCCCAACTAA '5	2.5	-30.4	-38.8	0.7835051546391752	0.019062182950384643
1163	>TGAAAGTGACTACATCGGGGTT	AT1G62910.1	2	988	26	1.75	10.534662483595302	382	11557.895373816224	5' TGAAAGTGACTACATCGGGGTT '3 ||||||||||||||| ||o|| 3' TACGCGACTTTCACTGATGTAAACCTAACTAA '5	2.5	-27.5	-38.8	0.7087628865979382	0.03764265880603024
1164	>TGAAAGTGACTACATCGGGGTT	AT1G62930.1	2	976	26	1.75	10.534662483595302	382	11557.895373816224	5' TGAAAGTGACTACATCGGGGTT '3 ||||||||||||||| ||o|| 3' TACGCGACTTTCACTGATGTAAACCTAACTAA '5	2.5	-27.5	-38.8	0.7087628865979382	0.03606421212093891
1165	>TGAAAGTGACTACATCGGGGTT	AT1G63130.1	2	1103	26	1.75	10.534662483595302	382	11557.895373816224	5' TGAAAGTGACTACATCGGGGTT '3 ||||||||||||||| ||o|| 3' TACGCGACTTTCACTGATGTAAACCTAACTAA '5	2.5	-27.5	-38.8	0.7087628865979382	0.034494548391008406
1166	>TGAAAGTGACTACATCGGGGTT	AT1G64583.1	0	739	2	2.0	0.810358652584254	382	11557.895373816224	5' TGAAAGTGACTACATCGGGGTT '3 |||||||||| |||||o||||| 3' TGCGTCACTTTCACTGTTGTAGTCCCAAATAT '5	2.5	-32.0	-38.8	0.8247422680412372	0.003587440198885239
1167	>ACAGAACCATGTCGGAGAGATAGA	AT1G15130.1	2	2695	4	4.0	1.620717305168508	50	1512.8135306042177	5' ACAGAACCATGTCGGAGAGATAGA '3 |||||| ||||||oo||||||||| 3' AAGTACTGTCTTTGTACAGTTTCTCTATCTGT '5	3.0	-32.4	-44.0	0.7363636363636363	0.0032113544082055245
1168	>AAAGAAGCTGCTGTTTGGTGAAGT	AT2G47700.1	2	646	7	7.0	2.8362552840448894	7	211.79389428459046	5' AAAGAAGCTGCTGTTTGGTGAAGT '3 |||||||||||||o|||o o ||| 3' AGGAGCTTTCTTCGACGACGAACTCTCTCAAG '5	3.5	-29.1	-40.7	0.714987714987715	0.03644133919518977
1169	>AAAGACTAATCGAACCATC	AT4G30920.1	2	550	5	2.5	2.025896631460635	12	363.07524734501226	5' AAAGACTAATCGAACCATC '3 |||||o||||o||||| | 3' TAAAAGGTTCTGGTTAGTTTGGTTGAGCGAAT '5	4.0	-23.1	-28.5	0.8105263157894738	0.031558234583614175
1170	>TGAAGCTGCCAGCATGATCTA	AT1G30330.2	0	3247	178	58.0	72.1219200799986	28614	865752.9272941818	5' TG-AAGCTGCCAGCATGATCTA '3 |o ||||||||||| |||||| 3' TGTTTATGTTCGACGGTCGGACTAGAGTGTCC '5	4.0	-30.6	-38.9	0.7866323907455014	5.252790454368661E-4
1171	>TGAAGCTGCCAGCATGATCTA	AT5G37020.1	2	2381	9	9.0	3.646613936629143	28614	865752.9272941818	5' TGAAGCTGCCAGCATGATCTA '3 ||||||||||| ||||||| 3' TGCTTATGTTCGACGGTCGGACTAGATTCCCC '5	4.0	-31.2	-38.9	0.8020565552699229	0.0035437082921213614
1172	>AACGGCGTGCCTCGGCATC	AT4G15490.1	2	1581	5	5.0	2.025896631460635	71	2148.195213457989	5' AACGGCGTGCCTCGGCATC '3 |||||| |||||||| || 3' GCAGGCGGTGCCGC-CGGAGCCGGAGGCGGAAG '5	3.0	-31.3	-40.2	0.7786069651741293	0.017434196352144937
1173	>TTTCCGTCAATGTCGTTGTGATA	AT2G20360.1	3	1356	2	2.0	0.810358652584254	7	211.79389428459046	5' TTTCCGTCAATGTCGTTGTGATA '3 |||||| |||| ||o||||||o| 3' TTAGACCAAAGGC-GTTAGAGTAACACTGTGAA '5	4.0	-26.5	-37.0	0.7162162162162162	0.04435731848952462
1174	>ATTGGATTGAAGGGAGCTCTA	AT2G34010.1	0	449	343	343.0	138.97650891819956	44	1331.2759069317117	5' ATTGGATTGAAGGGAGCTCTA '3 |||| |||||||| |||||| 3' TTCTAGAAACCAAACTTCCCCCGAGATACTTA '5	4.0	-26.8	-36.6	0.73224043715847	0.0033264004461066587
1175	>ATTGGATTGAAGGGAGCTCTA	AT3G11440.1	0	1166	296	196.5	119.93308058246959	44	1331.2759069317117	5' ATTGGATTGAAGGGAGCTCTA '3 |||||| ||||||||||||o| 3' GACTTATAACCTTACTTCCCTCGAGGTCGAAG '5	2.5	-33.1	-36.6	0.9043715846994536	0.0010022550109610728
1176	>ATTGGATTGAAGGGAGCTCTA	AT4G15530.5	1	915	9	9.0	3.646613936629143	44	1331.2759069317117	5' ATTGGAT-TGAAGGGAGCTCTA '3 |||||| ||||||o|o|||| 3' CGAAGAAACCTAGACTTCCTTTGAGAACTGGG '5	4.0	-27.9	-36.6	0.7622950819672131	0.002731306338299766
1177	>ATTGGATTGAAGGGAGCTCTA	AT5G06100.2	2	1172	202	102.5	81.84622391100964	44	1331.2759069317117	5' ATTGGATTGAAGGGAGCTCTA '3 |||||| ||||||||||||o| 3' GACTTATAACCTTACTTCCCTCGAGGTCGAAG '5	2.5	-33.1	-36.6	0.9043715846994536	0.005687192261922602
1178	>TTCCACAGCTTTCTTGATTTT	AT1G05030.1	2	899	10	10.0	4.05179326292127	47	1422.0447187679647	5' TTCCACAGCTTTCTTGATTTT '3 ||| ||||||||||o||o||o 3' TTTTAGAAGATGTCGAAAGAGCTGAAGTCTAG '5	3.5	-24.6	-31.1	0.7909967845659164	0.046814228165926286
1179	>TTCCACAGCTTTCTTGATTTT	AT1G10120.1	0	1317	655	33.0	265.3924587213432	47	1422.0447187679647	5' TTCCACAGCTTTCTTGATTTT '3 o||||||||||||||| ||oo 3' TTTAAGGAGGTGTCGAAAGAAC-AAGGTAACAC '5	2.5	-26.6	-31.1	0.8553054662379421	0.0014211272150070897
1180	>TTCCACAGCTTTCTTGATTTT	AT2G45480.1	0	525	6	6.0	2.431075957752762	47	1422.0447187679647	5' TTCCAC-AGCTTTCTTGATTTT '3 |||||| ||||||||||| o | 3' CTTCTAAGGTGTTCGAAAGAACTTGCAAATGC '5	3.5	-24.8	-31.1	0.797427652733119	0.003877216593333288
1181	>TTCCACAGCTTTCTTGATTTT	AT3G19400.1	2	490	7	7.0	2.8362552840448894	47	1422.0447187679647	5' TTCCACAGCTTTCTTGATTTT '3 |||||||| ||o||||||o|| 3' TTGTTGAAGGTGTCAAAGGAACTAGAAACTGA '5	3.5	-24.0	-31.1	0.7717041800643086	0.0382958112482803
1182	>TTCCACAGCTTTCTTGATTTT	AT5G43060.1	3	519	5	5.0	2.025896631460635	47	1422.0447187679647	5' TTCCACAGCTTTCTTGATTTT '3 |o|||||||||o||||||o|| 3' TTGTTGAGGGTGTCGAAGGAACTAGAAATTGT '5	2.5	-30.1	-31.1	0.9678456591639871	0.022819472962089304
1183	>AAGAAGCAGGACAATGGAATTTCT	AT4G06477.1	3	3907	5	5.0	2.025896631460635	5	151.28135306042176	5' AAGAAGCAGGACAATGGAATTT-CT '3 ||||||||o||||||||||||| o 3' GCTGCTTTCTTCGTTCTGTTACCTTAAAAAGG '5	3.5	-32.5	-39.0	0.8333333333333334	0.0023258517866088235
1184	>AGAATCTTGATGATGCTGCATC	AT2G28550.3	0	1613	836	244.0	338.72991678021816	19	574.8691416296028	5' AGAATCTTGATGATGCTGCATC '3 ||||||o|||||||||||| | 3' TTACACTCTTAGGACTACTACGACGACGTTGA '5	3.0	-32.8	-37.2	0.8817204301075268	0.002005514535891484
1185	>AGAATCTTGATGATGCTGCATC	AT2G39250.1	0	1055	31	31.0	12.560559115055938	19	574.8691416296028	5' AGAATCTTGATGATGCTGCATC '3 |||||o||||||||||o|| | 3' ACTTTCCCTTAGGACTACTACGATGTTGACAG '5	3.5	-31.1	-37.2	0.836021505376344	0.004078297988085344
1186	>AGAATCTTGATGATGCTGCATC	AT3G54990.1	0	976	12	12.0	4.862151915505524	19	574.8691416296028	5' AGAATCTTGATGATGCTGCATC '3 |||||o||||||||||||| | 3' ATTTTCCCTTAGGACTACTACGACGTTGACAG '5	3.0	-33.1	-37.2	0.8897849462365591	0.003911975753801422
1187	>AGAATCTTGATGATGCTGCATC	AT4G36920.1	0	1340	56	56.0	22.690042272359115	19	574.8691416296028	5' AGAATCTTGATGATGCTGCATC '3 ||||||o||||||||||||| | 3' CTCCTCTCTTAGGACTACTACGACGTCGTAAA '5	2.0	-33.7	-37.2	0.9059139784946236	6.165228113440557E-4
1188	>AGAATCTTGATGATGCTGCATC	AT5G60120.2	0	1821	822	352.0	333.0574062121284	19	574.8691416296028	5' AGAATCTTGATGATGCTGCAT-C '3 ||||||o|||||||||||||| 3' TCTCACTCTTAGGACTACTACGACGTAAAACTT '5	3.0	-34.7	-37.2	0.9327956989247312	0.001755540502985764
1189	>AGAATCTTGATGATGCTGCATC	AT5G67180.1	0	1309	56	56.0	22.690042272359115	19	574.8691416296028	5' AGAATCTTGATGATGCTGCATC '3 ||||||o|||||||||||| 3' CTCCTCTCTTAGGACTACTACGACGGTAAGGG '5	4.0	-32.7	-37.2	0.8790322580645161	0.003930555175332251
1190	>CATGAATGGATTAACGAGATTC	AT2G44160.1	2	499	5	2.5	2.025896631460635	27	816.9193065262776	5' CATGAATG-GATTAACGAGATTC '3 |o||||| |||||||o||||o| 3' GAACGATGCTTACACTAATTGTTCTAGGTTTC '5	4.0	-24.5	-33.5	0.7313432835820896	0.015868830630732966
1191	>GAATTGCAGAATCCCGTGAA	AT1G72880.2	3	1344	3	3.0	1.215537978876381	40	1210.2508244833741	5' GAATTGCAGAATCCCGTGAA '3 o||||||||||||| ||o|| 3' TGTTTGTTTAACGTCTTAGGTCATTTAGTCTA '5	2.0	-23.9	-33.9	0.7050147492625368	0.02848650218220894
1192	>TTCTAAGTCCAACATAGCGTAG	AT5G18040.1	2	686	7	7.0	2.8362552840448894	23	695.8942240779402	5' TTCTAAGTCCAACATAGCGTAG '3 oo|||||||||||||||||| o 3' ACTGTAGGGATTCAGGTTGTATCGCACTAAGG '5	3.0	-32.3	-36.3	0.8898071625344353	0.004734851025214537
1193	>AGAATCTTGATGATGCTGC	AT2G28550.3	0	1613	836	244.0	338.72991678021816	15	453.8440591812653	5' AGAATCTTGATGATGCTGC '3 ||||||o|||||||||||| 3' TTACACTCTTAGGACTACTACGACGACGTTGA '5	1.0	-31.3	-31.6	0.990506329113924	0.002005514535891484
1194	>AGAATCTTGATGATGCTGC	AT2G39250.1	0	1055	31	31.0	12.560559115055938	15	453.8440591812653	5' AGAATCTTGATGATGCTGC '3 |||||o||||||||||o| 3' ACTTTCCCTTAGGACTACTACGATGTTGACAG '5	2.5	-28.7	-31.6	0.9082278481012658	0.004891959509336963
1195	>AGAATCTTGATGATGCTGC	AT3G54990.1	0	976	12	12.0	4.862151915505524	15	453.8440591812653	5' AGAATCTTGATGATGCTGC '3 |||||o|||||||||||| 3' ATTTTCCCTTAGGACTACTACGACGTTGACAG '5	2.0	-30.7	-31.6	0.9715189873417721	0.004887576169321672
1196	>AGAATCTTGATGATGCTGC	AT4G36920.1	0	1340	56	56.0	22.690042272359115	15	453.8440591812653	5' AGAATCTTGATGATGCTGC '3 ||||||o|||||||||||| 3' CTCCTCTCTTAGGACTACTACGACGTCGTAAA '5	1.0	-31.3	-31.6	0.990506329113924	0.0024638115803324867
1197	>AGAATCTTGATGATGCTGC	AT5G60120.2	0	1821	822	352.0	333.0574062121284	15	453.8440591812653	5' AGAATCTTGATGATGCTGC '3 ||||||o|||||||||||| 3' TCTCACTCTTAGGACTACTACGACGTAAACTT '5	1.0	-31.3	-31.6	0.990506329113924	0.001755540502985764
1198	>AGAATCTTGATGATGCTGC	AT5G67180.1	0	1309	56	56.0	22.690042272359115	15	453.8440591812653	5' AGAATCTTGATGATGCTGC '3 ||||||o|||||||||||| 3' CTCCTCTCTTAGGACTACTACGACGGTAAGGG '5	1.0	-31.3	-31.6	0.990506329113924	0.002622089707394304
1199	>TTTCTTGACCTTGTAAGACCC	AT2G33860.1	2	1686	32	32.0	12.965738441348064	167	5052.797192218088	5' TTTCTTGACCTTGTAAGACCC '3 |||||||||||||o||||||| 3' CTTTTTAAAGAACTGGAACGTTCTGGGAGACC '5	0.5	-35.5	-35.5	1.0	0.0034064268521593055
1200	>TTTCTTGACCTTGTAAGACCC	AT5G60450.1	2	1886	25	25.0	10.129483157303175	167	5052.797192218088	5' TTTCTTGACCTTGTAAGACC-C '3 |||||||||||||o|||||| 3' GATATAAAAGAACTGGAACGTTCTGGAAATCTC '5	2.5	-33.2	-35.5	0.9352112676056339	0.004839220712480663
1201	>TTTCTTGACCTTGTAAGACCC	AT5G60450.1	3	2096	5	5.0	2.025896631460635	167	5052.797192218088	5' TTTCTTGACCTTGTAAGACCC '3 |||||||||||||o||||||| 3' TCGTTTAAAGAACTGGAACGTTCTGGGAACCT '5	0.5	-35.5	-35.5	1.0	0.008386747188103394
1202	>TTCCACAGCTTTCTTGAACCT	AT1G10120.1	0	1317	655	33.0	265.3924587213432	13	393.3315179570966	5' TTCCACAGCTTTCTTGAACCT '3 o||||||||||||||| || 3' TTTAAGGAGGTGTCGAAAGAACAAGGTAACAC '5	3.5	-28.4	-35.8	0.7932960893854749	0.0037851859851678604
1203	>TTCCACAGCTTTCTTGAACCT	AT1G20570.1	2	2629	4	2.0	1.620717305168508	13	393.3315179570966	5' TTCCACAGC-TTTCTTGAACCT '3 o||||||| ||||||||||| 3' ACTAACGGGTGTCGAAAAGAACTTGGTGTTTT '5	4.0	-30.9	-35.8	0.8631284916201117	0.008212101355762558
1204	>TTCCACAGCTTTCTTGAACCT	AT2G22840.1	0	792	4407	3094.0	1785.6252909694035	13	393.3315179570966	5' TTCCACA-GCTTTCTTGAACCT '3 ||||||| |||||||||||| 3' ACCGGAAGGTGTCCGAAAGAACTTGCTACCGC '5	3.0	-28.7	-35.8	0.8016759776536313	0.003844037089482555
1205	>TTCCACAGCTTTCTTGAACCT	AT2G36400.1	0	757	1030	1030.0	417.3347060808908	13	393.3315179570966	5' TTCCACA-GCTTTCTTGAACCT '3 ||||||| |||||||||||| 3' CCTCAAAGGTGTCCGAAAGAACTTGCCAACGC '5	3.0	-28.7	-35.8	0.8016759776536313	0.004380468717807728
1206	>TTCCACAGCTTTCTTGAACCT	AT2G45480.1	0	525	6	6.0	2.431075957752762	13	393.3315179570966	5' TTCCAC-AGCTTTCTTGAACCT '3 |||||| ||||||||||||| | 3' CTTCTAAGGTGTTCGAAAGAACTTGCAAATGC '5	2.0	-28.7	-35.8	0.8016759776536313	6.472491909385036E-4
1207	>TTCCACAGCTTTCTTGAACCT	AT3G52910.1	0	753	14	14.0	5.672510568089779	13	393.3315179570966	5' TTCCACA-GCTTTCTTGAACCT '3 ||||||| |||||||||||| 3' CGCCAAAGGTGTCCGAAAGAACTTGCCAAAGA '5	3.0	-28.7	-35.8	0.8016759776536313	0.004784680031990174
1208	>TTCCACAGCTTTCTTGAACCT	AT4G37740.1	0	921	3102	2063.0	1256.866270158178	13	393.3315179570966	5' TTCCACA-GCTTTCTTGAACCT '3 ||||||| |||||||||||| 3' ACCTGAAGGTGTCCGAAAGAACTTGCTACTGC '5	3.0	-28.7	-35.8	0.8016759776536313	0.0036687590642285883
1209	>TTCCACAGCTTTCTTGAACCT	AT5G01370.1	0	636	2	2.0	0.810358652584254	13	393.3315179570966	5' TTCCACAGCTTTCTTGAACCT '3 |||||||o|o||||o|||||| 3' CCTTAGAAGGTGTTGGAAGAGCTTGGAAAATC '5	2.5	-32.8	-35.8	0.9162011173184358	0.0013499829713394806
1210	>CTCAATGGAAGCTGTTCTAA	AT1G60160.1	3	2030	2	2.0	0.810358652584254	11	332.8189767329279	5' CTCAAT-GGAAGCTGTTCTAA '3 ||||| o|||||||||| || 3' TCTGAAAGTTATTCTTCGACAAGTTTCTGAGA '5	4.0	-22.8	-32.3	0.7058823529411765	0.00746240883532967
1211	>TTTTGCATATACTCGAATACCT	AT1G62930.1	0	1469	313	156.5	126.82112912943573	16	484.1003297933497	5' TTTTGCATATACTCGAATACCT '3 ||||||| ||||||||||||| 3' AATGAGAAAACGTCTATGAGCTTATGGTGGTT '5	3.0	-27.8	-32.5	0.8553846153846154	9.387467213294309E-4
1212	>TTTTGCATATACTCGAATACCT	AT1G63080.1	0	1512	313	156.5	126.82112912943573	16	484.1003297933497	5' TTTTGCATATACTCGAATACCT '3 ||||||| |||||||||||| 3' AATGAGAAAACGTCTATGAGCTTATG-TTTGGTA '5	4.0	-24.1	-32.5	0.7415384615384616	0.0012628254147855067
1213	>TTTTGCATATACTCGAATACCT	AT2G39681.1	3	640	7	7.0	2.8362552840448894	16	484.1003297933497	5' TTTTGCATATACTCGAATACCT '3 |||||||||||||||||||||| 3' AATGAGAAAACGTATATGAGCTTATGGATATA '5	0.0	-32.5	-32.5	1.0	0.03748894782058487
1214	>TACCGATGATGATTATTTT	AT5G01620.3	3	1385	2	2.0	0.810358652584254	10	302.56270612084353	5' TACCGAT-GATGATTATTTT '3 o|||||| |||||oo||o|| 3' GCCATGTGGCTACCTACTGGTAGAAAAGCTAT '5	3.5	-20.9	-24.8	0.8427419354838709	0.003917725621006896
1215	>GACTCTATAACTTCTATACCGTG	AT4G06477.1	3	3986	4	4.0	1.620717305168508	13	393.3315179570966	5' GACTCTATAACTTCTATACCGTG '3 ||||||||||||||||||||o|| 3' GAAATACTGAGATATTGAAGATATGGTACTCC '5	0.5	-35.5	-37.3	0.9517426273458446	0.0023258517866088235
1216	>TTGAAGAGGACTTGGAACT	AT1G15125.1	0	263	60	60.0	24.310759577527623	16	484.1003297933497	5' TTGAAGAGGACTTGGAACT '3 |||||||o||||||o|||| 3' TGCAGCAACTTCTTCTGAACTTTGACTCCTCA '5	1.5	-26.2	-31.8	0.8238993710691823	0.0019295702210760934
1217	>TTGAAGAGGACTTGGAACT	AT1G66700.1	0	358	74	16.0	29.983270145617396	16	484.1003297933497	5' TTGAAGAGGACTTGGAACT '3 ||||||||||||||||||| 3' TTTAGTAACTTCTCCTGAACCTTGAGCTACAA '5	0.0	-31.8	-31.8	1.0	7.818608287725182E-4
1218	>TTGAAGAGGACTTGGAACT	AT3G44860.1	0	331	31	31.0	12.560559115055938	16	484.1003297933497	5' TTGAAGAGGACTTGGAACT '3 |||||||oo|||||||||| 3' CTTAGTAACTTCTTTTGAACCTTGAGCTAAGG '5	2.0	-26.4	-31.8	0.830188679245283	0.0032908240314224457
1219	>TTTTGCATATCCTGGAATAT	AT2G29570.1	3	544	5	5.0	2.025896631460635	9	272.3064355087592	5' TTTTGCATATCCTGGAATAT '3 o|||||||||||||||| || 3' ACTCTAGAAACGTATAGGACCTTTTAAGTGGT '5	1.5	-26.1	-28.8	0.90625	0.008961333020091278
1220	>TGAAGCTGCCAGCATGATCTGGC	AT1G30330.2	0	3247	178	58.0	72.1219200799986	226	6837.9171583310645	5' TGAAGCTGCCAGCATGATCTGGC '3 o ||||||||||| |||||| o| 3' TGTTTATGG-TTCGACGGTCGGACTAGAGTGTCC '5	4.0	-33.1	-46.9	0.7057569296375267	2.6267402153923314E-4
1221	>TTTGGATTGAAGGGAGCTC	AT2G34010.1	0	449	343	343.0	138.97650891819956	981	29681.40147045475	5' TTTGGATTGAAGGGAGCTC '3 ||||| |||||||| |||| 3' TTCTAGAAACCAAACTTCCCCCGAGATACTTA '5	3.0	-24.1	-33.6	0.7172619047619048	0.0033264004461066587
1222	>TTTGGATTGAAGGGAGCTC	AT3G11440.1	0	1166	296	196.5	119.93308058246959	981	29681.40147045475	5' TTTGGATTGAAGGGAGCTC '3 ||||| |||||||||||| 3' GACTTATAACCTTACTTCCCTCGAGGTCGAAG '5	3.0	-30.2	-33.6	0.8988095238095237	0.002003505506815162
1223	>TTTGGATTGAAGGGAGCTC	AT4G15530.5	1	915	9	9.0	3.646613936629143	981	29681.40147045475	5' TTTGGAT-TGAAGGGAGCTC '3 ||||||| ||||||o|o||| 3' CGAAGAAACCTAGACTTCCTTTGAGAACTGGG '5	2.0	-25.5	-33.6	0.7589285714285714	6.835270791812897E-4
1224	>TTTGGATTGAAGGGAGCTC	AT5G06100.2	2	1172	202	102.5	81.84622391100964	981	29681.40147045475	5' TTTGGATTGAAGGGAGCTC '3 ||||| |||||||||||| 3' GACTTATAACCTTACTTCCCTCGAGGTCGAAG '5	3.0	-30.2	-33.6	0.8988095238095237	0.011342040368021222
1225	>TCGGACCAGGCTTCATCCCCC	AT1G30490.1	0	806	589	41.5	238.6506231860628	9344	282714.5925993162	5' TCGGACCAGGCTTCATCCCCC '3 o|||||||||||||||||| 3' ATCTTAGGCCTGGTCCGAAGTAGGGTTAGTAG '5	2.5	-40.3	-46.5	0.8666666666666666	0.0013710366451337164
1226	>TCGGACCAGGCTTCATCCCCC	AT1G52150.2	0	1279	287	32.0	116.28646664584045	9344	282714.5925993162	5' TCGGACCAGGCTTCATCCCCC '3 o||||||||||||||| || 3' ACCTTAGGCCTGGTCCGAAGTAAGGTCCGTAG '5	3.5	-33.4	-46.5	0.7182795698924731	0.0014641285920650171
1227	>TCGGACCAGGCTTCATCCCCC	AT2G34710.1	0	881	615	67.5	249.1852856696581	9344	282714.5925993162	5' TCGGACCAGGCTTCATCCCCC '3 o|||||||||||||||||| 3' ATCTTAGGCCTGGTCCGAAGTAGGGTTAGTAG '5	2.5	-40.3	-46.5	0.8666666666666666	0.0013134130555136903
1228	>TCGGACCAGGCTTCATCCCCC	AT4G32880.1	0	945	41	8.0	16.612352377977206	9344	282714.5925993162	5' TCGGACCAGGCTTCATCCCCC '3 o|||||||||||||||||| 3' ACCTTAGGCCTGGTCCGAAGTAGGGTCCGTAA '5	2.5	-40.3	-46.5	0.8666666666666666	0.0013313361443628713
1229	>TCGGACCAGGCTTCATCCCCC	AT5G60690.1	0	1273	35	35.0	14.181276420224444	9344	282714.5925993162	5' TCGGACCAGGCTTCATCCCCC '3 o|||||||||||||||||| 3' GGCTTAGGCCTGGTCCGAAGTAGGGTCCGTAG '5	2.5	-40.3	-46.5	0.8666666666666666	0.001148270299332177
1230	>CACAGGTGGTGCATGGCTGT	AT1G28380.1	2	1762	8	8.0	3.241434610337016	11	332.8189767329279	5' CACAGGTGGTGCATGGCTGT '3 ||||||o|||| |||||o | 3' ACCAAAGTGTCCGCCAC-TACCGGGAGATCCTA '5	3.5	-30.3	-40.9	0.7408312958435208	0.035293555959517664
1231	>GACTCTATAACTTCTATACCGTGA	AT4G06477.1	3	3986	4	4.0	1.620717305168508	112	3388.7023085534474	5' GACTCTATAACTTCTATACCGTGA '3 ||||||||||||||||||||o||| 3' GAAATACTGAGATATTGAAGATATGGTACTCC '5	0.5	-37.4	-39.2	0.9540816326530611	0.0023258517866088235
1232	>TTCCACAGCTTTCTTGAACTTTC	AT2G22840.1	0	792	4407	3094.0	1785.6252909694035	6	181.53762367250613	5' TTCCACA-GCTTTCTTGAACTTTC '3 ||||||| |||||||||||| | 3' ACCGGAAGGTGTCCGAAAGAACTTGCTACCGC '5	4.0	-29.0	-37.2	0.7795698924731183	0.0043919776631407
1233	>TTCCACAGCTTTCTTGAACTTTC	AT2G36400.1	0	757	1030	1030.0	417.3347060808908	6	181.53762367250613	5' TTCCACA-GCTTTCTTGAACTTTC '3 ||||||| |||||||||||| | 3' CCTCAAAGGTGTCCGAAAGAACTTGCCAACGC '5	4.0	-29.0	-37.2	0.7795698924731183	0.005004681590084936
1234	>TTCCACAGCTTTCTTGAACTTTC	AT2G45480.1	0	525	6	6.0	2.431075957752762	6	181.53762367250613	5' TTCCAC-AGCTTTCTTGAACTTTC '3 |||||| ||||||||||||| || 3' CTTCTAAGGTGTTCGAAAGAACTTGCAAATGC '5	3.0	-29.0	-37.2	0.7795698924731183	0.0012940794503618624
1235	>TTCCACAGCTTTCTTGAACTTTC	AT3G52910.1	0	753	14	14.0	5.672510568089779	6	181.53762367250613	5' TTCCACA-GCTTTCTTGAACTTTC '3 ||||||| |||||||||||| | 3' CGCCAAAGGTGTCCGAAAGAACTTGCCAAAGA '5	4.0	-29.0	-37.2	0.7795698924731183	0.005466334360735403
1236	>TTCCACAGCTTTCTTGAACTTTC	AT4G37740.1	0	921	3102	2063.0	1256.866270158178	6	181.53762367250613	5' TTCCACA-GCTTTCTTGAACTTTC '3 ||||||| |||||||||||| | 3' ACCTGAAGGTGTCCGAAAGAACTTGCTACTGC '5	4.0	-29.0	-37.2	0.7795698924731183	0.004191767589654227
1237	>TTCCACAGCTTTCTTGAACTTTC	AT5G01370.1	0	636	2	2.0	0.810358652584254	6	181.53762367250613	5' TTCCACAGCTTTCTTGAACTTTC '3 |||||||o|o||||o||||o|| 3' CCTTAGAAGGTGTTGGAAGAGCTTGGAAAATC '5	4.0	-31.7	-37.2	0.8521505376344085	0.00538900699902678
1238	>TTCCACAGCTTTCTTGAACTTTC	AT5G35407.1	3	116	24	24.0	9.724303831011047	6	181.53762367250613	5' TTCCACAGCTTTCTTGAACTTTC '3 |o||||||||||||||| |||o| 3' TACAAAAGGGTGTCGAAAGAACTCGAAGGTTT '5	2.5	-31.8	-37.2	0.8548387096774193	0.017466261343652145
1239	>TCGGACCAGGTTTCATTCCCC	AT1G30490.1	0	806	589	41.5	238.6506231860628	6	181.53762367250613	5' TCGGACCAGGTTTCATTCCCC '3 o|||||||||o|||||o|| 3' ATCTTAGGCCTGGTCCGAAGTAGGGTTAGTAG '5	4.0	-35.0	-41.7	0.8393285371702637	0.0017135019960784481
1240	>TCGGACCAGGTTTCATTCCCC	AT1G52150.2	0	1279	287	32.0	116.28646664584045	6	181.53762367250613	5' TCGGACCAGGTTTCATTCCCC '3 o|||||||||o|||||||| 3' ACCTTAGGCCTGGTCCGAAGTAAGGTCCGTAG '5	3.5	-35.5	-41.7	0.8513189448441246	2.9299736302368373E-4
1241	>TCGGACCAGGTTTCATTCCCC	AT2G34710.1	0	881	615	67.5	249.1852856696581	6	181.53762367250613	5' TCGGACCAGGTTTCATTCCCC '3 o|||||||||o|||||o|| 3' ATCTTAGGCCTGGTCCGAAGTAGGGTTAGTAG '5	4.0	-35.0	-41.7	0.8393285371702637	0.001641496691172195
1242	>TCGGACCAGGTTTCATTCCCC	AT4G32880.1	0	945	41	8.0	16.612352377977206	6	181.53762367250613	5' TCGGACCAGGTTTCATTCCCC '3 o|||||||||o|||||o|| 3' ACCTTAGGCCTGGTCCGAAGTAGGGTCCGTAA '5	4.0	-35.0	-41.7	0.8393285371702637	0.0016638931419837855
1243	>TCGGACCAGGTTTCATTCCCC	AT5G60690.1	0	1273	35	35.0	14.181276420224444	6	181.53762367250613	5' TCGGACCAGGTTTCATTCCCC '3 o|||||||||o|||||o|| 3' GGCTTAGGCCTGGTCCGAAGTAGGGTCCGTAG '5	4.0	-35.0	-41.7	0.8393285371702637	0.0014351317955126897
1244	>GTCCACTCTGAAGTATTTCGGTA	AT1G18335.1	3	28	2	2.0	0.810358652584254	8	242.05016489667486	5' GTCCAC-TCTGAAGTATTTCGGTA '3 ||||| |||||||| ||||||| 3' AGCAAGAGGTGCAGACTTCACTAAGCCATCCT '5	4.0	-29.5	-39.7	0.743073047858942	0.010070748875408375
1245	>TGGGTGGTGATCATATAAGATT	AT1G69770.1	2	2037	8	8.0	3.241434610337016	10	302.56270612084353	5' TGGGTGGTGATCATATAAGATT '3 |||||o|||||||||||||o 3' TAATTCTCCCACTACTAGTATATTCTGTACGA '5	3.5	-32.6	-35.7	0.9131652661064426	0.0018218919105855713
1246	>GGGTAGAATCCTTTGCAGAC	AT4G16340.1	2	5468	3	3.0	1.215537978876381	17	514.356600405434	5' GGGTAGAATCCTTTGCAGAC '3 || ||||||||o||||||| 3' TGAAGGAACC-TCTTAGGAGACGTCTGAAACTT '5	3.0	-29.9	-36.4	0.8214285714285714	0.002215690741077414
1247	>ATAGTTAGGTCCTTGTTCCAAATG	AT2G24870.1	0	195	2	1.0	0.810358652584254	29	877.4318477504463	5' ATAGTTAGGTCCTTGTTCCAAATG '3 |||||||||||||||||||||||| 3' TACAAATATCAATCCAGGAACAAGGTTTACTG '5	0.0	-38.6	-38.6	1.0	0.0029673590504450953
1248	>ATAGTTAGGTCCTTGTTCCAAATG	AT2G24880.1	0	237	2	1.0	0.810358652584254	29	877.4318477504463	5' ATAGTTAGGTCCTTGTTCCAAATG '3 ||||||||||||||||||||||| 3' TACAAATATCAATCCAGGAACAAGGTTTAATG '5	1.0	-37.1	-38.6	0.961139896373057	0.00690844218819231
1249	>TATGCCTGGCTCCCTGTATGCC	AT2G28350.1	3	1342	6	6.0	2.431075957752762	8	242.05016489667486	5' TATGCCTGGCTCCCTGTATGCC '3 o ||||||||||||||||| || 3' CAACTCGAACGGACCGAGGGACATAAGGACGT '5	3.5	-37.9	-46.2	0.8203463203463203	0.006681911211545932
1250	>AGTCCGTAATCCCTCTAGACCCGA	AT2G05130.1	3	158	2	1.0	0.810358652584254	12	363.07524734501226	5' AGTCCGTAATCCCTCTAGACCCGA '3 ||o|||||||||| ||||||| || 3' CCGGCTTCGGGCATTAGGGTGATCTGG-CTTTG '5	3.0	-36.6	-47.8	0.7656903765690377	0.0020547951618746785
1251	>AAGTAACGTCCTGCTAAACTCGTC	AT2G12440.1	3	4643	2	2.0	0.810358652584254	8	242.05016489667486	5' AAGTAACGTCCTGCTAAACTCGTC '3 ||||||||||||| o||||o|||| 3' CAATAATTCATTGCAGGACAGTTTGGGCAGGA '5	2.0	-33.9	-41.8	0.8110047846889953	3.104144032283207E-4
1252	>TAGGCTGAGGAGCAAAAGG	AT1G68840.1	2	323	6	3.0	2.431075957752762	16	484.1003297933497	5' TAGGCTGAGGAGCAAAAGG '3 |||||||||||o||| | 3' AAGGCAATCCGACTCCTTGTTGT-GGGAAACATA '5	4.0	-26.3	-35.6	0.7387640449438202	0.024322097803548326
1253	>ATCTAAGTCCAACATAGCGTA	AT5G18040.1	2	686	7	7.0	2.8362552840448894	5	151.28135306042176	5' ATCTAAGTCCAACATAGCGTA '3 o|||||||||||||||||| 3' ACTGTAGGGATTCAGGTTGTATCGCACTAAGG '5	3.0	-31.9	-33.8	0.9437869822485208	0.004734851025214537
1254	>AAGTAACGTCCTGTCAAACCC	AT2G12440.1	3	4643	2	2.0	0.810358652584254	8	242.05016489667486	5' AAGTAACGTCCTGTCAAACCC '3 ||||||||||||||||||||| 3' CAATAATTCATTGCAGGACAGTTTGGGCAGGA '5	0.0	-36.8	-36.8	1.0	3.104144032283207E-4
1255	>TTTGGATTGAAGGGGGCTCTA	AT2G34010.1	0	449	343	343.0	138.97650891819956	8	242.05016489667486	5' TTTGGATTGAAGGGGGCTCTA '3 ||||| ||||||||||||||| 3' TTCTAGAAACCAAACTTCCCCCGAGATACTTA '5	2.0	-33.9	-38.6	0.8782383419689118	8.326394671107629E-4
1256	>TTTGGATTGAAGGGGGCTCTA	AT3G11440.1	0	1166	296	196.5	119.93308058246959	8	242.05016489667486	5' TTTGGATTGAAGGGGGCTCTA '3 ||||| |||||||o||||o| 3' GACTTATAACCTTACTTCCCTCGAGGTCGAAG '5	4.0	-31.9	-38.6	0.8264248704663212	0.002003505506815162
1257	>TTTGGATTGAAGGGGGCTCTA	AT4G15530.5	1	915	9	9.0	3.646613936629143	8	242.05016489667486	5' TTTGGAT-TGAAGGGGGCTCTA '3 ||||||| ||||||ooo|||| 3' CGAAGAAACCTAGACTTCCTTTGAGAACTGGG '5	3.5	-27.2	-38.6	0.7046632124352331	0.0013665869490946392
1258	>TTTGGATTGAAGGGGGCTCTA	AT5G06100.2	2	1172	202	102.5	81.84622391100964	8	242.05016489667486	5' TTTGGATTGAAGGGGGCTCTA '3 ||||| |||||||o||||o| 3' GACTTATAACCTTACTTCCCTCGAGGTCGAAG '5	4.0	-31.9	-38.6	0.8264248704663212	0.011342040368021222
1259	>TTCCACAGCTTTCTTGAACTGT	AT1G10120.1	0	1317	655	33.0	265.3924587213432	230	6958.942240779402	5' TTCCACAGCTTTCTTGAACTGT '3 o||||||||||||||| |oo| 3' TTTAAGGAGGTGTCGAAAGAACAAGGTAACAC '5	3.5	-26.6	-36.8	0.7228260869565218	0.0033128223938853063
1260	>TTCCACAGCTTTCTTGAACTGT	AT2G22840.1	0	792	4407	3094.0	1785.6252909694035	230	6958.942240779402	5' TTCCACA-GCTTTCTTGAACTGT '3 ||||||| |||||||||||| o| 3' ACCGGAAGGTGTCCGAAAGAACTTGCTACCGC '5	2.5	-29.0	-36.8	0.7880434782608696	0.002198405324555841
1261	>TTCCACAGCTTTCTTGAACTGT	AT2G36400.1	0	757	1030	1030.0	417.3347060808908	230	6958.942240779402	5' TTCCACA-GCTTTCTTGAACTGT '3 ||||||| |||||||||||| || 3' CCTCAAAGGTGTCCGAAAGAACTTGCCAACGC '5	2.0	-29.0	-36.8	0.7880434782608696	0.001253525417399537
1262	>TTCCACAGCTTTCTTGAACTGT	AT2G45480.1	0	525	6	6.0	2.431075957752762	230	6958.942240779402	5' TTCCAC-AGCTTTCTTGAACTGT '3 |||||| ||||||||||||| | 3' CTTCTAAGGTGTTCGAAAGAACTTGCAAATGC '5	3.0	-29.0	-36.8	0.7880434782608696	0.0032320593501942163
1263	>TTCCACAGCTTTCTTGAACTGT	AT3G01040.1	0	1290	6	6.0	2.431075957752762	230	6958.942240779402	5' TTCCACAGCTTTCTTGAACTGT '3 ||||||||||| | |||||| 3' TACCGAAAGGTGTCGAA-GTTCTTGACCTTGTA '5	4.0	-26.9	-36.8	0.7309782608695652	0.00442299243109745
1264	>TTCCACAGCTTTCTTGAACTGT	AT3G52910.1	0	753	14	14.0	5.672510568089779	230	6958.942240779402	5' TTCCACA-GCTTTCTTGAACTGT '3 ||||||| |||||||||||| || 3' CGCCAAAGGTGTCCGAAAGAACTTGCCAAAGA '5	2.0	-29.0	-36.8	0.7880434782608696	0.001369393882529657
1265	>TTCCACAGCTTTCTTGAACTGT	AT4G37740.1	0	921	3102	2063.0	1256.866270158178	230	6958.942240779402	5' TTCCACA-GCTTTCTTGAACTGT '3 ||||||| |||||||||||| o| 3' ACCTGAAGGTGTCCGAAAGAACTTGCTACTGC '5	2.5	-29.0	-36.8	0.7880434782608696	0.0020980847746879805
1266	>TTCCACAGCTTTCTTGAACTGT	AT5G01370.1	0	636	2	2.0	0.810358652584254	230	6958.942240779402	5' TTCCACAGCTTTCTTGAACTGT '3 |||||||o|o||||o||||o | 3' CCTTAGAAGGTGTTGGAAGAGCTTGG-AAAAATC '5	4.0	-30.0	-36.8	0.8152173913043479	0.007402388964195983
1267	>TAGACCATTTGTGAGAAGGGA	AT2G33580.1	2	848	3	3.0	1.215537978876381	438	13252.246528092946	5' TAGA-CCATTTGTGAGAAGGGA '3 |||| ||||||||||||||oo 3' GCTACATCTAGGTAAACACTCTTCTTCTTCTA '5	3.0	-27.1	-36.5	0.7424657534246576	0.005398911144211982
1268	>TAGACCATTTGTGAGAAGGGA	AT3G57230.1	0	796	791	161.0	320.4968470970725	438	13252.246528092946	5' TAGACCATTTGTGAGAAGGGA '3 ||||||||||||||||||o|| 3' GTACAGATCTGGTAAACACTCTTCTCTTAAGA '5	0.5	-33.5	-36.5	0.9178082191780822	8.620689655172153E-4
1269	>TCGGACCAGGCTTCATTTCCC	AT1G30490.1	0	806	589	41.5	238.6506231860628	17	514.356600405434	5' TCGGACCAGGCTTCATTTCCC '3 o|||||||||||||||oo| 3' ATCTTAGGCCTGGTCCGAAGTAGGGTTAGTAG '5	3.5	-34.6	-41.7	0.829736211031175	0.0017135019960784481
1270	>TCGGACCAGGCTTCATTTCCC	AT1G52150.2	0	1279	287	32.0	116.28646664584045	17	514.356600405434	5' TCGGACCAGGCTTCATTTCCC '3 o||||||||||||||||o| 3' ACCTTAGGCCTGGTCCGAAGTAAGGTCCGTAG '5	3.0	-35.0	-41.7	0.8393285371702637	2.9299736302368373E-4
1271	>TCGGACCAGGCTTCATTTCCC	AT2G34710.1	0	881	615	67.5	249.1852856696581	17	514.356600405434	5' TCGGACCAGGCTTCATTTCCC '3 o|||||||||||||||oo| 3' ATCTTAGGCCTGGTCCGAAGTAGGGTTAGTAG '5	3.5	-34.6	-41.7	0.829736211031175	0.001641496691172195
1272	>TCGGACCAGGCTTCATTTCCC	AT4G32880.1	0	945	41	8.0	16.612352377977206	17	514.356600405434	5' TCGGACCAGGCTTCATTTCCC '3 o|||||||||||||||oo| 3' ACCTTAGGCCTGGTCCGAAGTAGGGTCCGTAA '5	3.5	-34.6	-41.7	0.829736211031175	0.0016638931419837855
1273	>TCGGACCAGGCTTCATTTCCC	AT5G60690.1	0	1273	35	35.0	14.181276420224444	17	514.356600405434	5' TCGGACCAGGCTTCATTTCCC '3 o|||||||||||||||oo| 3' GGCTTAGGCCTGGTCCGAAGTAGGGTCCGTAG '5	3.5	-34.6	-41.7	0.829736211031175	0.0014351317955126897
1274	>TCATTGAGTGCATCGTTGATG	AT2G29130.1	0	740	3	3.0	1.215537978876381	11	332.8189767329279	5' TCATTGAGTGCATCGTTGATG '3 |||||||||||| |o||||| 3' TCAAGCAGTAACTCACGTCGTAACTAATTAGC '5	3.5	-27.0	-35.0	0.7714285714285715	0.001462700889424129
1275	>ACCCAAATGTAGACAAAGCA	AT1G62860.1	2	425	9	9.0	3.646613936629143	29	877.4318477504463	5' ACCCAAATGTAGACAAAGCA '3 |||||||||||||||||| 3' ACTAGAACGGTTTACATCTGTTTCGTTTCCTG '5	3.0	-28.2	-32.5	0.8676923076923077	0.0012927312278219194
1276	>AATTGTCGGGAGGGAAGCGGATG	AT1G61040.1	3	38	2	2.0	0.810358652584254	12	363.07524734501226	5' AATTGTCGGGAGGGAAGCGGATG '3 ||||||||o|||| ||||o|||| 3' ACAGCTTTAACAGCTCTCC-TTCGTCTACGACT '5	2.5	-33.1	-45.2	0.7323008849557522	0.004286693912504025
1277	>TTCGGACCAGGCTTCATTCCC	AT1G52150.2	3	1280	3	3.0	1.215537978876381	909	27502.949986384676	5' TTCGGACCAGGCTTCATTCCC '3 |o|||||||||||||||||| 3' TACCTTAGGCCTGGTCCGAAGTAAGGTCCGTA '5	2.0	-38.7	-41.8	0.9258373205741628	0.01904525780857491
1278	>GTTCTGGACTGAAGCCCGTAATCC	AT4G00120.1	3	1512	3	3.0	1.215537978876381	13	393.3315179570966	5' GTTCTGGACTGAAGCCCGTAAT-CC '3 ||||||| |o|||||||||||| || 3' GTCCTCCAAGACCCGGCTTCGGGCATTAAGGA '5	4.0	-37.3	-46.7	0.7987152034261241	0.0039651957978885655
1279	>GCCCCCTCCTTCTAGCGCCA	AT1G56200.1	2	406	5	5.0	2.025896631460635	18	544.6128710175184	5' GCCCCCTCCTTCTAGCGCCA '3 o|||||||||o|| |o||| 3' CGGAGGTGGGGGAGGAGGA-GGTGGTGGTAGAG '5	4.0	-33.9	-45.3	0.7483443708609272	0.04030017956062659
1280	>CTGTGGCTGGATTGAATCC	AT1G09710.2	3	1818	2	2.0	0.810358652584254	32	968.2006595866994	5' CTGTGGCTGGATTGAATCC '3 ||||||||||||| | || 3' ATAAACTACACCGACCTAACGTCGGCTACTCG '5	3.0	-25.4	-35.2	0.721590909090909	9.374267119274249E-4
1281	>TTGACAGAAGATAGAGAGCACC	AT1G27360.1	2	1264	52	52.0	21.069324967190603	1144	34613.1735802245	5' TTGACAGAAGATAGAGAGCAC-C '3 ||||||||||| ||||||||| 3' TTCTCCAACTGTCTTCTCTCTCTCGTGCCCACC '5	4.0	-33.1	-39.6	0.8358585858585859	0.0053781384653197595
1282	>TTGACAGAAGATAGAGAGCACC	AT1G27370.1	2	2379	147	34.0	59.56136096494267	1144	34613.1735802245	5' TTGACAGAAGATAGAGAGCAC-C '3 ||||||||||| ||||||||| 3' TTCATCAACTGTCTTCTCTCTCTCGTGACCATC '5	4.0	-33.0	-39.6	0.8333333333333333	0.008833755743059113
1283	>TTGACAGAAGATAGAGAGCACC	AT1G69170.1	3	1308	24	24.0	9.724303831011047	1144	34613.1735802245	5' TTGACAGAAGATAGAGAGCACC '3 o|||||||||| ||||||||| 3' TGACTCGACTGTCTTCTCTCTCTCGTGCTCAT '5	3.5	-33.1	-39.6	0.8358585858585859	0.0011052776165850764
1284	>TTGACAGAAGATAGAGAGCACC	AT2G42200.1	1	948	16	16.0	6.482869220674032	1144	34613.1735802245	5' TTGACAGAAGATAGAGAGCAC-C '3 ||||||||||| ||||||||| 3' CACCTAAACTGTCTTCTCTCTCTCGTGTCCAAA '5	4.0	-32.8	-39.6	0.8282828282828282	0.010745364432579119
1285	>TTGACAGAAGATAGAGAGCACC	AT3G57920.1	0	856	24	24.0	9.724303831011047	1144	34613.1735802245	5' TTGACAGAAGATAGAGAGCAC-C '3 ||||||||||| ||||||||| 3' TACTCAAACTGTCTTCTCTCTCTCGTGTCCGAA '5	4.0	-32.8	-39.6	0.8282828282828282	0.0058801743787147975
1286	>TTGACAGAAGATAGAGAGCACC	AT5G43270.2	0	1160	981	53.5	397.4809190925766	1144	34613.1735802245	5' TTGACAGAAGATAGAGAGCACC '3 ||||||||||| |||||||||| 3' AACTTAAACTGTCTTCTCTCTCTCGTGGTAGT '5	2.0	-35.3	-39.6	0.8914141414141413	6.246096189881367E-4
1287	>TTGACAGAAGATAGAGAGCACC	AT5G50570.1	0	1113	209	104.5	84.68247919505454	1144	34613.1735802245	5' TTGACAGAAGATAGAGAGCACC '3 |||||||||| ||||||||| 3' TCCTCCTACTGTCTTCTCTCTCTCGTGTTAGT '5	4.0	-32.6	-39.6	0.8232323232323232	0.004546738506691406
1288	>TTGACAGAAGATAGAGAGCACC	AT5G50670.1	0	1113	209	104.5	84.68247919505454	1144	34613.1735802245	5' TTGACAGAAGATAGAGAGCACC '3 |||||||||| ||||||||| 3' TCCTCCTACTGTCTTCTCTCTCTCGTGTTAGT '5	4.0	-32.6	-39.6	0.8232323232323232	0.005403566893963929
1289	>ATTTAGAGGTAGAGATAGATA	AT4G24760.1	3	41	2	2.0	0.810358652584254	11	332.8189767329279	5' ATTTAGAGGTAGAGATAGATA '3 |||||||o|||||| ||| | 3' AGAAAGAAAATCTCTATCTCTCTCTCTCTGAG '5	4.0	-22.0	-30.8	0.7142857142857143	0.004686304940117791
1290	>ACTTTTTTGTTATATTCTAG	AT5G62540.1	3	683	3	3.0	1.215537978876381	11	332.8189767329279	5' ACTTTTTTGTTATATTCTAG '3 |||||oo||||||||||| 3' AGCTAATGAAAGGACAATATAAGAGAAAATAA '5	4.0	-19.9	-23.0	0.8652173913043477	0.041997511414581634
1291	>TCGGACCAGGCTTCATCCCCCG	AT1G30490.1	0	806	589	41.5	238.6506231860628	28	847.1755771383619	5' TCGGACCAGGCTTCATCCCCCG '3 o|||||||||||||||||| 3' ATCTTAGGCCTGGTCCGAAGTAGGGTTAGTAG '5	3.5	-40.3	-48.9	0.8241308793456033	0.0013710366451337164
1292	>TCGGACCAGGCTTCATCCCCCG	AT2G34710.1	0	881	615	67.5	249.1852856696581	28	847.1755771383619	5' TCGGACCAGGCTTCATCCCCCG '3 o|||||||||||||||||| 3' ATCTTAGGCCTGGTCCGAAGTAGGGTTAGTAG '5	3.5	-40.3	-48.9	0.8241308793456033	0.0013134130555136903
1293	>TCGGACCAGGCTTCATCCCCCG	AT4G32880.1	0	945	41	8.0	16.612352377977206	28	847.1755771383619	5' TCGGACCAGGCTTCATCCCCCG '3 o|||||||||||||||||| | 3' ACCTTAGGCCTGGTCCGAAGTAGGGTCCGTAA '5	2.5	-40.3	-48.9	0.8241308793456033	6.658897767788385E-4
1294	>TCGGACCAGGCTTCATCCCCCG	AT5G60690.1	0	1273	35	35.0	14.181276420224444	28	847.1755771383619	5' TCGGACCAGGCTTCATCCCCCG '3 o|||||||||||||||||| | 3' GGCTTAGGCCTGGTCCGAAGTAGGGTCCGTAG '5	2.5	-40.3	-48.9	0.8241308793456033	5.743000599455206E-4
1295	>ATAGGTAAGTTCTTTTTTCTT	AT3G51980.1	3	905	3	3.0	1.215537978876381	34	1028.713200810868	5' ATAGGTAAGTTCTTTTTTCTT '3 ||||| |||||| |o|||||o 3' AAACTTTTATCC-TTCAAGTAGAAAGAGACACA '5	4.0	-18.7	-26.7	0.700374531835206	0.01622102637373879
1296	>CATGAATGGATTAACGAGAT	AT2G44160.1	2	499	5	2.5	2.025896631460635	21	635.3816828537714	5' CATGAATG-GATTAACGAGAT '3 |o||||| |||||||o|||| 3' GAACGATGCTTACACTAATTGTTCTAGGTTTC '5	3.5	-21.2	-29.7	0.7138047138047138	0.015868830630732966
1297	>TTGAAAGTGACTACATCGGGGC	AT1G06580.1	3	876	17	17.0	6.888048546966159	75	2269.2202959063266	5' TTGAAAGTGACTACATCGGGGC '3 o||||||||| |||||| |||| 3' TTTCGTGACTTTCACTAATGTAGGCCCGACTA '5	3.5	-30.1	-40.6	0.7413793103448276	0.003936765924229535
1298	>TTGAAAGTGACTACATCGGGGC	AT1G62670.1	0	980	52	52.0	21.069324967190603	75	2269.2202959063266	5' TTGAAAGTGACTACATCGGGGC '3 o||||||||| ||||||o||| 3' TTACGCGACTTTCACTTATGTAGTCCCAACTA '5	4.0	-29.9	-40.6	0.7364532019704433	0.0010669514149235226
1299	>CCCTTAGATGTTCTGGGCC	AT5G47690.3	2	4478	9	9.0	3.646613936629143	26	786.6630359141932	5' CCCTTAGATGTTCTGGGCC '3 ||||| ||||||||||o| 3' CTTAAAGGGAAACTACAAGACCTGAAGAAACG '5	3.5	-27.9	-37.5	0.744	0.019973868162474373
1300	>TTGACAGAAGATAGAGAGCA	AT1G27360.1	2	1264	52	52.0	21.069324967190603	592	17911.712202353938	5' TTGACAGAAGATAGAGAGCA '3 ||||||||||| |||||||| 3' TTCTCCAACTGTCTTCTCTCTCTCGTGCCACC '5	2.0	-29.3	-33.6	0.8720238095238095	0.0033647344978398053
1301	>TTGACAGAAGATAGAGAGCA	AT1G27370.1	2	2379	147	34.0	59.56136096494267	592	17911.712202353938	5' TTGACAGAAGATAGAGAGCA '3 ||||||||||| |||||||| 3' TTCATCAACTGTCTTCTCTCTCTCGTGACATC '5	2.0	-29.3	-33.6	0.8720238095238095	0.005530279314852282
1302	>TTGACAGAAGATAGAGAGCA	AT1G69170.1	3	1308	24	24.0	9.724303831011047	592	17911.712202353938	5' TTGACAGAAGATAGAGAGCA '3 o|||||||||| |||||||| 3' TGACTCGACTGTCTTCTCTCTCTCGTGCTCAT '5	2.5	-29.3	-33.6	0.8720238095238095	0.003312169284175881
1303	>TTGACAGAAGATAGAGAGCA	AT2G42200.1	1	948	16	16.0	6.482869220674032	592	17911.712202353938	5' TTGACAGAAGATAGAGAGCA '3 ||||||||||| |||||||| 3' CACCTAAACTGTCTTCTCTCTCTCGTGTCAAA '5	2.0	-29.3	-33.6	0.8720238095238095	0.0067294506408071
1304	>TTGACAGAAGATAGAGAGCA	AT3G15270.1	2	656	12	12.0	4.862151915505524	592	17911.712202353938	5' TTGACAGAAGATAGAGAGCA '3 |||||||||| ||||||| 3' TACATCTACTGTCTTCTCTCTCTCGCCCTCCC '5	4.0	-29.0	-33.6	0.863095238095238	0.010204006929485532
1305	>TTGACAGAAGATAGAGAGCA	AT3G57920.1	0	856	24	24.0	9.724303831011047	592	17911.712202353938	5' TTGACAGAAGATAGAGAGCA '3 ||||||||||| |||||||| 3' TACTCAAACTGTCTTCTCTCTCTCGTGTCGAA '5	2.0	-29.3	-33.6	0.8720238095238095	0.003679171873063769
1306	>TTGACAGAAGATAGAGAGCA	AT5G43270.2	0	1160	981	53.5	397.4809190925766	592	17911.712202353938	5' TTGACAGAAGATAGAGAGCA '3 ||||||||||| |||||||| 3' AACTTAAACTGTCTTCTCTCTCTCGTGGTAGT '5	2.0	-29.3	-33.6	0.8720238095238095	0.00311914915925271
1307	>TTGACAGAAGATAGAGAGCA	AT5G50570.1	0	1113	209	104.5	84.68247919505454	592	17911.712202353938	5' TTGACAGAAGATAGAGAGCA '3 |||||||||| |||||||| 3' TCCTCCTACTGTCTTCTCTCTCTCGTGTTAGT '5	3.0	-29.1	-33.6	0.8660714285714286	0.004546738506691406
1308	>TTGACAGAAGATAGAGAGCA	AT5G50670.1	0	1113	209	104.5	84.68247919505454	592	17911.712202353938	5' TTGACAGAAGATAGAGAGCA '3 |||||||||| |||||||| 3' TCCTCCTACTGTCTTCTCTCTCTCGTGTTAGT '5	3.0	-29.1	-33.6	0.8660714285714286	0.005403566893963929
1309	>ATGAGGGAGCTGTAGGTAAAA	AT1G79940.1	3	1333	3	3.0	1.215537978876381	6	181.53762367250613	5' ATGAGGGAGCTGTAGGTAAAA '3 ||||||||||||||o| || 3' TGACTTTACTCCCTCGACATTCTTTCCCCTTT '5	3.5	-28.9	-36.5	0.7917808219178082	0.02660289341042532
1310	>TTGCAGCCAAAACCAGAAGGAT	AT5G56100.1	2	82	6	6.0	2.431075957752762	7	211.79389428459046	5' TTGCAGCCAAAACCAGAAGGAT '3 ||||||||| |||| ||||o|o 3' GATGCCAACGTCGGTGTTGG-CTTCTTGGCCAG '5	4.0	-27.6	-39.0	0.7076923076923077	0.017822947381417653
1311	>TTCTTTTCTTGTTTCCGCTCTTA	AT5G47690.3	2	4675	10	10.0	4.05179326292127	10	302.56270612084353	5' TTCTTTTCTTGTTTCCGCTCTTA '3 |||||||||||||| |||||o 3' TTCTAGCAGAAAAGAACAAAGACGAGAGATGA '5	3.5	-28.5	-34.9	0.8166189111747851	0.019973868162474373
1312	>GGAAGCTGCCAGCATGATCTGG	AT2G48110.1	3	3383	7	7.0	2.8362552840448894	21	635.3816828537714	5' GGAAGCTGCCAGCATGATCTGG '3 ||||||||||||| |||o o| 3' AGGGTCCCTTCGACGGTCGAACTGTGCAGAGT '5	4.0	-32.3	-45.2	0.7146017699115044	0.0031692451934365318
1313	>TTCGGACCAGGCTTCATTTTTT	AT1G52150.2	3	1280	3	3.0	1.215537978876381	12	363.07524734501226	5' TTCGGACCAGGCTTCATTTTTT '3 |o||||||||||||||||oo 3' TACCTTAGGCCTGGTCCGAAGTAAGGTCCGTA '5	4.0	-34.0	-35.9	0.947075208913649	0.01904525780857491
1314	>AAGTAACGTCCTATCAAATCCGTC	AT2G12440.1	3	4643	2	2.0	0.810358652584254	5	151.28135306042176	5' AAGTAACGTCCTATCAAATCCGTC '3 |||||||||||| |||||o||||| 3' CAATAATTCATTGCAGGACAGTTTGGGCAGGA '5	2.5	-35.0	-39.9	0.8771929824561404	3.104144032283207E-4
1315	>TTGAAGAGGACTTGGATATTTTT	AT1G66700.1	0	358	74	16.0	29.983270145617396	10	302.56270612084353	5' TTGAAGAGGACTTGGATATTTTT '3 |||||||||||||||| |o|o 3' TTTAGTAACTTCTCCTGAACCT-TGAGCTACAA '5	4.0	-28.6	-33.7	0.8486646884272997	7.818608287725182E-4
1316	>AGAATCTTGATGATGCTGCA	AT2G28550.3	0	1613	836	244.0	338.72991678021816	30	907.6881183625306	5' AGAATCTTGATGATGCTGCA '3 ||||||o|||||||||||| 3' TTACACTCTTAGGACTACTACGACGACGTTGA '5	2.0	-32.8	-33.2	0.9879518072289155	0.002506264403159042
1317	>AGAATCTTGATGATGCTGCA	AT2G39250.1	0	1055	31	31.0	12.560559115055938	30	907.6881183625306	5' AGAATCTTGATGATGCTGCA '3 |||||o||||||||||o|| 3' ACTTTCCCTTAGGACTACTACGATGTTGACAG '5	2.5	-30.3	-33.2	0.9126506024096385	0.004891959509336963
1318	>AGAATCTTGATGATGCTGCA	AT3G54990.1	0	976	12	12.0	4.862151915505524	30	907.6881183625306	5' AGAATCTTGATGATGCTGCA '3 |||||o||||||||||||| 3' ATTTTCCCTTAGGACTACTACGACGTTGACAG '5	2.0	-32.3	-33.2	0.9728915662650601	0.004887576169321672
1319	>AGAATCTTGATGATGCTGCA	AT4G36920.1	0	1340	56	56.0	22.690042272359115	30	907.6881183625306	5' AGAATCTTGATGATGCTGCA '3 ||||||o||||||||||||| 3' CTCCTCTCTTAGGACTACTACGACGTCGTAAA '5	1.0	-32.9	-33.2	0.9909638554216866	0.0012326655223111604
1320	>AGAATCTTGATGATGCTGCA	AT5G60120.2	0	1821	822	352.0	333.0574062121284	30	907.6881183625306	5' AGAATCTTGATGATGCTGCA '3 ||||||o||||||||||||| 3' TCTCACTCTTAGGACTACTACGACGTAAACTT '5	1.0	-32.9	-33.2	0.9909638554216866	8.781558303240233E-4
1321	>AGAATCTTGATGATGCTGCA	AT5G67180.1	0	1309	56	56.0	22.690042272359115	30	907.6881183625306	5' AGAATCTTGATGATGCTGCA '3 ||||||o|||||||||||| 3' CTCCTCTCTTAGGACTACTACGACGGTAAGGG '5	2.0	-32.7	-33.2	0.9849397590361446	0.0032765371550927958
1322	>TTCCATACCTTCGTCTACTCT	AT1G63130.1	3	1366	2	0.5	0.810358652584254	10	302.56270612084353	5' TTCCATACCTTCGTCTACTCT '3 ||||||||||||||||||||| 3' CTTCTCAAGGTATGGAAGCAGATGAGAGAATC '5	0.0	-36.2	-36.2	1.0	0.04583680454228278
1323	>TTTGGATTGAAGGGAGCTCTTTT	AT4G15530.5	1	915	9	9.0	3.646613936629143	134	4054.3402620193037	5' TTTGGAT-TGAAGGGAGCTCTTTT '3 ||||||| ||||||o|o||||| 3' CGAAGAAACCTAGACTTCCTTTGAGAACTGGG '5	4.0	-28.6	-37.9	0.7546174142480212	6.835270791812897E-4
1324	>TGAAAGTGACTACATCAGGGT	AT1G06580.1	3	875	13	13.0	5.267331241797651	9	272.3064355087592	5' TGAAAGTGACTACATCAGGGT '3 ||||||||| |||||| |||o 3' TTCGTGACTTTCACTAATGTAGGCCCGACTAA '5	3.5	-25.8	-36.4	0.7087912087912088	0.027234027875228883
1325	>TGAAAGTGACTACATCAGGGT	AT1G62670.1	2	979	10	10.0	4.05179326292127	9	272.3064355087592	5' TGAAAGTGACTACATCAGGGT '3 ||||||||| ||||||||||| 3' TACGCGACTTTCACTTATGTAGTCCCAACTAA '5	2.0	-30.2	-36.4	0.8296703296703297	0.0063948681508266825
1326	>TGAAAGTGACTACATCAGGGT	AT1G62910.1	2	988	26	1.75	10.534662483595302	9	272.3064355087592	5' TGAAAGTGACTACATCAGGGT '3 ||||||||||||||| ||o| 3' TACGCGACTTTCACTGATGTAAACCTAACTAA '5	2.5	-25.7	-36.4	0.7060439560439561	0.03764265880603024
1327	>TGAAAGTGACTACATCAGGGT	AT1G62930.1	2	976	26	1.75	10.534662483595302	9	272.3064355087592	5' TGAAAGTGACTACATCAGGGT '3 ||||||||||||||| ||o| 3' TACGCGACTTTCACTGATGTAAACCTAACTAA '5	2.5	-25.7	-36.4	0.7060439560439561	0.03606421212093891
1328	>TGAAAGTGACTACATCAGGGT	AT1G63130.1	2	1103	26	1.75	10.534662483595302	9	272.3064355087592	5' TGAAAGTGACTACATCAGGGT '3 ||||||||||||||| ||o| 3' TACGCGACTTTCACTGATGTAAACCTAACTAA '5	2.5	-25.7	-36.4	0.7060439560439561	0.034494548391008406
1329	>TGAAAGTGACTACATCAGGGT	AT1G64583.1	0	739	2	2.0	0.810358652584254	9	272.3064355087592	5' TGAAAGTGACTACATCAGGGT '3 |||||||||| |||||||||| 3' TGCGTCACTTTCACTGTTGTAGTCCCAAATAT '5	2.0	-31.8	-36.4	0.8736263736263736	0.0011972462261107264
1330	>GTTATTCTATTCCACCTCTTAGA	AT4G31530.2	2	533	6	6.0	2.431075957752762	2486	75217.08874164171	5' GTTATTCTATTCCACCTCTTAGA '3 || ||| ||||||||||||||| 3' CCTCACAAAAGAAG-TAAGGTGGAGAATCTTCC '5	4.0	-26.4	-36.2	0.729281767955801	0.040833332756073926
1331	>TTGAAGAGGACTTGGATTTTTT	AT1G66700.1	0	358	74	16.0	29.983270145617396	41	1240.5070950954585	5' TTGAAGAGGACTTGGATTTTTT '3 |||||||||||||||| o|o 3' TTTAGTAACTTCTCCTGAACCTTGAGCTACAA '5	4.0	-27.9	-32.2	0.8664596273291925	7.818608287725182E-4
1332	>GACAGAAGAGAGTGAGCACA	AT5G43270.2	3	1158	3	1.5	1.215537978876381	7	211.79389428459046	5' GACAGAAGAGAGTGAGCACA '3 |||||||||||| |||||| 3' CTTAAACTGTCTTCTCTCTCTCGTGGTAGTTC '5	3.0	-32.8	-37.2	0.8817204301075268	0.04810195923141469
1333	>CGAAAGTGACTACATCGGGGT	AT1G62670.1	2	979	10	10.0	4.05179326292127	39	1179.9945538712898	5' CGAAAGTGACTACATCGGGGT '3 |||||||| ||||||o|||| 3' TACGCGACTTTCACTTATGTAGTCCCAACTAA '5	3.5	-29.4	-38.7	0.7596899224806201	0.0063948681508266825
1334	>CGAAAGTGACTACATCGGGGT	AT1G64583.1	0	739	2	2.0	0.810358652584254	39	1179.9945538712898	5' CGAAAGTGACTACATCGGGGT '3 ||||||||| |||||o|||| 3' TGCGTCACTTTCACTGTTGTAGTCCCAAATAT '5	3.5	-31.0	-38.7	0.8010335917312661	0.0011972462261107264
1335	>ATGAAAGTGACTACATCGGGGT	AT1G62670.1	0	980	52	52.0	21.069324967190603	87	2632.2955432513386	5' ATGAAAGTGACTACATCGGGGT '3 ||||||||| ||||||o|||| 3' TTACGCGACTTTCACTTATGTAGTCCCAACTA '5	3.5	-30.3	-39.0	0.7769230769230769	0.003197440303406851
1336	>ATGAAAGTGACTACATCGGGGT	AT1G62910.1	0	989	182	45.5	73.74263738516711	87	2632.2955432513386	5' ATGAAAGTGACTACATCGGGGT '3 ||||||||||||||| ||o| 3' TTACGCGACTTTCACTGATGTAAACCTAACTA '5	3.5	-27.4	-39.0	0.7025641025641025	0.003183865781072104
1337	>ATGAAAGTGACTACATCGGGGT	AT1G62930.1	2	977	182	45.5	73.74263738516711	87	2632.2955432513386	5' ATGAAAGTGACTACATCGGGGT '3 ||||||||||||||| ||o| 3' TTACGCGACTTTCACTGATGTAAACCTAACTA '5	3.5	-27.4	-39.0	0.7025641025641025	0.03606421212093891
1338	>ATGAAAGTGACTACATCGGGGT	AT1G63080.1	2	1020	50	50.0	20.25896631460635	87	2632.2955432513386	5' ATGAAAGTGACTACATCGGGGT '3 ||||||||||||||| ||o| 3' TTACTCAACTTTCACTGATGTAAACCTAACTA '5	3.5	-27.4	-39.0	0.7025641025641025	0.009438939593347073
1339	>ATGAAAGTGACTACATCGGGGT	AT1G63130.1	2	1104	182	45.5	73.74263738516711	87	2632.2955432513386	5' ATGAAAGTGACTACATCGGGGT '3 ||||||||||||||| ||o| 3' TTACGCGACTTTCACTGATGTAAACCTAACTA '5	3.5	-27.4	-39.0	0.7025641025641025	0.034494548391008406
1340	>ATGAAAGTGACTACATCGGGGT	AT1G63400.1	0	992	36	36.0	14.586455746516572	87	2632.2955432513386	5' ATGAAAGTGACTACATCGGGGT '3 ||||||||||||||| ||o| 3' TTACGCAACTTTCACTGATGTAAACCTAACTA '5	3.5	-27.4	-39.0	0.7025641025641025	0.003495481532245881
1341	>GCGGACCAGGCTTCATTCCCC	AT1G30490.1	0	806	589	41.5	238.6506231860628	53	1603.582342440471	5' GCGGACCAGGCTTCATTCCCC '3 |||||||||||||||o|| 3' ATCTTAGGCCTGGTCCGAAGTAGGGTTAGTAG '5	3.5	-37.3	-45.6	0.8179824561403508	0.0013710366451337164
1342	>GCGGACCAGGCTTCATTCCCC	AT1G52150.2	0	1279	287	32.0	116.28646664584045	53	1603.582342440471	5' G-CGGACCAGGCTTCATTCCCC '3 |||||||||||||||||| 3' ACCTTAAGGCCTGGTCCGAAGTAAGGTCCGTAG '5	4.0	-37.8	-45.6	0.8289473684210525	0.0014641285920650171
1343	>GCGGACCAGGCTTCATTCCCC	AT2G34710.1	0	881	615	67.5	249.1852856696581	53	1603.582342440471	5' GCGGACCAGGCTTCATTCCCC '3 |||||||||||||||o|| 3' ATCTTAGGCCTGGTCCGAAGTAGGGTTAGTAG '5	3.5	-37.3	-45.6	0.8179824561403508	0.0013134130555136903
1344	>GCGGACCAGGCTTCATTCCCC	AT4G32880.1	0	945	41	8.0	16.612352377977206	53	1603.582342440471	5' GCGGACCAGGCTTCATTCCCC '3 |||||||||||||||o|| 3' ACCTTAGGCCTGGTCCGAAGTAGGGTCCGTAA '5	3.5	-37.3	-45.6	0.8179824561403508	0.0013313361443628713
1345	>GCGGACCAGGCTTCATTCCCC	AT5G60690.1	0	1273	35	35.0	14.181276420224444	53	1603.582342440471	5' GCGGACCAGGCTTCATTCCCC '3 |||||||||||||||o|| 3' GGCTTAGGCCTGGTCCGAAGTAGGGTCCGTAG '5	3.5	-37.3	-45.6	0.8179824561403508	0.001148270299332177
1346	>CTTTTCTTGACCTTGTAAGACC	AT5G60450.1	2	1888	17	17.0	6.888048546966159	13	393.3315179570966	5' CTTTTCTTGACCTTGTAAGACC '3 ||||||||||||||o|||||| 3' TGGATATAAAAGAACTGGAACGTTCTGGAATC '5	1.5	-33.8	-35.6	0.9494382022471909	9.6972304516596E-4
1347	>GTCCACAGCTTTCTTGAACTG	AT1G10120.1	0	1317	655	33.0	265.3924587213432	10	302.56270612084353	5' GTCCACAGCTTTCTTGAACTG '3 ||||||||||||||| |oo 3' TTTAAGGAGGTGTCGAAAGAACAAGGTAACAC '5	4.0	-26.3	-36.8	0.7146739130434784	0.004729241666829975
1348	>GTCCACAGCTTTCTTGAACTG	AT1G20570.1	2	2629	4	2.0	1.620717305168508	10	302.56270612084353	5' GTCCACAGC-TTTCTTGAACTG '3 |o||||||| ||||||||||oo 3' ACTAACGGGTGTCGAAAAGAACTTGGTGTTTT '5	3.0	-31.1	-36.8	0.8451086956521741	0.002744894671591447
1349	>GTCCACAGCTTTCTTGAACTG	AT2G22840.1	0	792	4407	3094.0	1785.6252909694035	10	302.56270612084353	5' GTCCACA-GCTTTCTTGAACTG '3 |||||| |||||||||||| o 3' ACCGGAAGGTGTCCGAAAGAACTTGCTACCGC '5	3.5	-28.8	-36.8	0.782608695652174	0.003844037089482555
1350	>GTCCACAGCTTTCTTGAACTG	AT2G36400.1	0	757	1030	1030.0	417.3347060808908	10	302.56270612084353	5' GTCCACA-GCTTTCTTGAACTG '3 |||||| |||||||||||| | 3' CCTCAAAGGTGTCCGAAAGAACTTGCCAACGC '5	3.0	-28.8	-36.8	0.782608695652174	0.0025054795088270687
1351	>GTCCACAGCTTTCTTGAACTG	AT2G45480.1	0	525	6	6.0	2.431075957752762	10	302.56270612084353	5' GTCCAC-AGCTTTCTTGAACTG '3 ||||| ||||||||||||| 3' CTTCTAAGGTGTTCGAAAGAACTTGCAAATGC '5	4.0	-28.8	-36.8	0.782608695652174	0.00645367249274531
1352	>GTCCACAGCTTTCTTGAACTG	AT3G52910.1	0	753	14	14.0	5.672510568089779	10	302.56270612084353	5' GTCCACA-GCTTTCTTGAACTG '3 |||||| |||||||||||| | 3' CGCCAAAGGTGTCCGAAAGAACTTGCCAAAGA '5	3.0	-28.8	-36.8	0.782608695652174	0.0027369125254537163
1353	>GTCCACAGCTTTCTTGAACTG	AT4G37740.1	0	921	3102	2063.0	1256.866270158178	10	302.56270612084353	5' GTCCACA-GCTTTCTTGAACTG '3 |||||| |||||||||||| o 3' ACCTGAAGGTGTCCGAAAGAACTTGCTACTGC '5	3.5	-28.8	-36.8	0.782608695652174	0.0036687590642285883
1354	>TTCCACAGCTTTCTTGAACTTTCT	AT2G45480.1	0	525	6	6.0	2.431075957752762	6	181.53762367250613	5' TTCCAC-AGCTTTCTTGAACTTTCT '3 |||||| ||||||||||||| || 3' CTTCTAAGGTGTTCGAAAGAACTTGCAAATGC '5	4.0	-29.0	-38.8	0.7474226804123711	0.002586484259099797
1355	>TTCCACAGCTTTCTTGAACTTTCT	AT3G52910.1	0	753	14	14.0	5.672510568089779	6	181.53762367250613	5' TTCCACA-GCTTTCTTGAACTTTCT '3 ||||||| |||||||||||| | | 3' CGCCAAAGGTGTCCGAAAGAACTTGCCAAAGA '5	4.0	-29.0	-38.8	0.7474226804123711	0.0027369125254537163
1356	>TTCCACAGCTTTCTTGAACTTTCT	AT5G01370.1	0	636	2	2.0	0.810358652584254	6	181.53762367250613	5' TTCCACAGCTTTCTTGAACTTTCT '3 |||||||o|o||||o||||o|| | 3' CCTTAGAAGGTGTTGGAAGAGCTTGGAAAATC '5	4.0	-31.7	-38.8	0.8170103092783506	0.0026981434886561573
1357	>TTCCACAGCTTTCTTGAACTTTCT	AT5G35407.1	3	116	24	24.0	9.724303831011047	6	181.53762367250613	5' TTCCACAGCTTTCTTGAACTTTCT '3 |o||||||||||||||| |||o| 3' TACAAAAGGGTGTCGAAAGAACTCGAAGGTTT '5	3.5	-33.0	-38.8	0.8505154639175259	0.017466261343652145
1358	>TTGAGCCGTGCCAATATCAC	AT2G45160.1	0	1011	6148	6148.0	2491.042498043997	137	4145.109073855557	5' TTGAGCCGTGCCAATATCAC '3 ||||||||o||||||||| | 3' ACCACTAACTCGGCGCGGTTATAGGGAACGCG '5	2.0	-33.0	-36.3	0.9090909090909092	0.0013215857319878177
1359	>TTGAGCCGTGCCAATATCAC	AT3G60630.1	0	1053	3624	93.0	1468.3698784826684	137	4145.109073855557	5' TTGAGCCGTGCCAATATCAC '3 ||||||||o||||||||| | 3' AACACTAACTCGGCGCGGTTATAGGGAACGCG '5	2.0	-33.0	-36.3	0.9090909090909092	0.0013483144250510115
1360	>TTGAGCCGTGCCAATATCAC	AT4G00150.1	0	864	231	231.0	93.59642437348133	137	4145.109073855557	5' TTGAGCCGTGCCAATATCAC '3 ||||||||o||||||||| | 3' ACAACTAACTCGGCGCGGTTATAGGGGACTCG '5	2.0	-33.0	-36.3	0.9090909090909092	0.0014499756077595016
1361	>CAGCCAAGGATGACTTGCCG	AT1G17590.1	0	1243	85	85.0	34.4402427348308	25	756.4067653021089	5' CAGCCAAGGATGACTTGCCG '3 |||||||||||||||| || 3' TTCATCGTCGGTTCCTACTGAAGGGAAAAAAA '5	2.0	-34.5	-39.6	0.8712121212121212	6.983240223463749E-4
1362	>CAGCCAAGGATGACTTGCCG	AT1G54160.1	0	1295	67	67.0	27.147014861572508	25	756.4067653021089	5' C-AGCCAAGGATGACTTGCCG '3 ||||||||||||||| ||| 3' GTATTCCATCGGTTCCTACTGAAGGGCAGTACA '5	3.0	-33.7	-39.6	0.8510101010101011	0.0020790014126825795
1363	>CAGCCAAGGATGACTTGCCG	AT1G72830.2	0	1503	171	171.0	69.28566479595372	25	756.4067653021089	5' C-AGCCAAGGATGACTTGCCG '3 ||||||||||||||| || 3' ATCATCCATCGGTTCCTACTGAAGGGGAAGAAC '5	4.0	-32.9	-39.6	0.8308080808080808	0.002394491592998871
1364	>CAGCCAAGGATGACTTGCCG	AT3G20910.1	0	1046	15	15.0	6.077689894381906	25	756.4067653021089	5' CAGCCAAGGATGACTTGCCG '3 |||||||o|||| |||||| 3' TTCTCTTTCGGTTCTTACTTAACGGCGGAACA '5	3.0	-28.5	-39.6	0.7196969696969697	0.0024732058030004778
1365	>ATTCCACAGCTTTCTTGAACTT	AT4G37740.1	3	922	6	6.0	2.431075957752762	39	1179.9945538712898	5' ATTCCACA-GCTTTCTTGAACTT '3 ||||||| |||||||||||| 3' AACCTGAAGGTGTCCGAAAGAACTTGCTACTG '5	4.0	-29.7	-34.4	0.8633720930232558	0.018810541805339587
1366	>TTGAAGAGGACTTGGAATTTTTTC	AT1G66700.1	0	358	74	16.0	29.983270145617396	8	242.05016489667486	5' TTGAAGAGGACTTGGAATTTTTTC '3 |||||||||||||||||o|o | 3' TTTAGTAACTTCTCCTGAACCTTGAGCTACAA '5	4.0	-31.4	-36.0	0.8722222222222222	7.818608287725182E-4
1367	>ACAGATATGGAAGAGGGGC	AT1G23820.1	2	799	5	5.0	2.025896631460635	9	272.3064355087592	5' ACAGATATGGAAGAGGGGC '3 |||||| |||||||o||| 3' AGATCGGTGTCTA-ACCTTCTTCCCAAAGAGTT '5	2.5	-27.0	-36.3	0.7438016528925621	0.04817556623823138
1368	>ACAGATATGGAAGAGGGGC	AT4G03205.2	2	1544	7	7.0	2.8362552840448894	9	272.3064355087592	5' ACAGATA-TGGAAGAGGGGC '3 |||||| o|||||||o|o| 3' TAGAGCGTCTATCGCCTTCTCTCTGTTCCTAT '5	4.0	-26.3	-36.3	0.7245179063360883	0.011604870399335887
1369	>GAATTTGAAGCTAGAGGTGTCAGA	AT5G66880.1	2	1300	6	6.0	2.431075957752762	20	605.1254122416871	5' GAATTTGAAGCTAGAGGTGTCAGA '3 |||||||||o|o||||| o||||| 3' AACCATCTTAAACTTTGGTCTCC-TAGTCTTGT '5	3.5	-32.3	-41.3	0.7820823244552058	0.040773067254583295
1370	>ATTTCCAAACCCTTGCAGCAT	AT1G55260.1	3	219	3	3.0	1.215537978876381	11	332.8189767329279	5' A-TTTCCAAACCCTTGCAGCAT '3 | |||||||||||| |||o||| 3' TAGTCTTCAAAGGTTTGGGATCGTTGTACCTCC '5	2.5	-28.4	-35.5	0.7999999999999999	0.030901289893218498
1371	>CAATGTCTTTTCTAGTTCG	AT5G43870.1	0	1510	20	20.0	8.10358652584254	6	181.53762367250613	5' CAATGTCTTTTCTAGTTCG '3 ||||o|||o||||||o| o 3' GTCTGGGTTATAGAGAAGATCGA-TTCTTTTTTC '5	4.0	-20.7	-27.3	0.7582417582417582	0.0012622277066740573
1372	>AGAATCTCCTCTCCAAGTAACTCT	AT2G44560.1	0	239	2	2.0	0.810358652584254	15	453.8440591812653	5' AGAATCTCCTCTCCAAGTAACTCT '3 |||||||||||||||||||||||| 3' TTCGCGTCTTAGAGGAGAGGTTCATTGAGAAA '5	0.0	-42.2	-42.2	1.0	6.082727312777259E-4
1373	>TTCCACAGCTTTGTTGAACTT	AT2G10606.1	3	132	12	12.0	4.862151915505524	25	756.4067653021089	5' TTCCACAGCTTTGTTGAACTT '3 |o||||||||||o||||||o 3' CATAGAAGGGTGTCGAAATAACTTGGCGTTTA '5	3.5	-30.4	-33.2	0.9156626506024095	0.015209783444719016
1374	>TTCCACAGCTTTGTTGAACTT	AT2G45480.1	0	525	6	6.0	2.431075957752762	25	756.4067653021089	5' TTCCAC-AGCTTTGTTGAACTT '3 |||||| |||||| |||||| | 3' CTTCTAAGGTGTTCGAAAGAACTTGCAAATGC '5	4.0	-25.2	-33.2	0.7590361445783131	0.0019404910494230654
1375	>TTAGATTCACGCACAAACTCGC	AT1G31280.1	0	3233	456	456.0	184.7617727892099	84	2541.5267314150856	5' TTAGATTCACGCACAAACTCGC '3 |||||||||||||||||||| 3' TGGGTTAATCTAAGTGCGTGTTTGAGGAAAGA '5	2.0	-33.2	-37.4	0.8877005347593584	3.009328919650889E-4
1376	>CTTGATCTTCTGAGAAGGG	AT3G08530.1	2	4694	4	4.0	1.620717305168508	49	1482.5572599921334	5' CTTGATCTTCTGAGA-AGGG '3 ||o||||||||||| ||| 3' CACAAAGAGCTAGAAGACTCGCTCCGGTTAGA '5	4.0	-26.2	-33.0	0.793939393939394	0.027056271829164924
1377	>TGAAAGTGACTACATCGGGT	AT1G06580.1	3	875	13	13.0	5.267331241797651	8	242.05016489667486	5' TGAAAGTGACTACATC-GGGT '3 ||||||||| |||||| |||o 3' TTCGTGACTTTCACTAATGTAGGCCCGACTAA '5	3.5	-25.8	-34.6	0.7456647398843931	0.027234027875228883
1378	>TGAAAGTGACTACATCGGGT	AT1G62670.1	2	979	10	10.0	4.05179326292127	8	242.05016489667486	5' TGAAAGTGACTACATC-GGGT '3 ||||||||| |||||| |||| 3' TACGCGACTTTCACTTATGTAGTCCCAACTAA '5	3.0	-25.5	-34.6	0.7369942196531791	0.019062182950384643
1379	>TGAAAGTGACTACATCGGGT	AT1G62910.1	2	988	26	1.75	10.534662483595302	8	242.05016489667486	5' TGAAAGTGACTACATCGGGT '3 ||||||||||||||| || 3' TACGCGACTTTCACTGATGTAAACCTAACTAA '5	3.0	-24.9	-34.6	0.7196531791907513	0.03764265880603024
1380	>TGAAAGTGACTACATCGGGT	AT1G62930.1	2	976	26	1.75	10.534662483595302	8	242.05016489667486	5' TGAAAGTGACTACATCGGGT '3 ||||||||||||||| || 3' TACGCGACTTTCACTGATGTAAACCTAACTAA '5	3.0	-24.9	-34.6	0.7196531791907513	0.03606421212093891
1381	>TGAAAGTGACTACATCGGGT	AT1G63130.1	2	1103	26	1.75	10.534662483595302	8	242.05016489667486	5' TGAAAGTGACTACATCGGGT '3 ||||||||||||||| || 3' TACGCGACTTTCACTGATGTAAACCTAACTAA '5	3.0	-24.9	-34.6	0.7196531791907513	0.034494548391008406
1382	>TGAAAGTGACTACATCGGGT	AT1G64583.1	0	739	2	2.0	0.810358652584254	8	242.05016489667486	5' TGAAAGTGACTACATC-GGGT '3 |||||||||| ||||| |||| 3' TGCGTCACTTTCACTGTTGTAGTCCCAAATAT '5	3.0	-27.1	-34.6	0.7832369942196532	0.003587440198885239
1383	>TTTTGATCTTCGAAACCAAA	AT4G33380.1	3	394	3	3.0	1.215537978876381	17	514.356600405434	5' TTTTGATCTTCGAAACCAAA '3 o||o|||||||||| || || 3' TCCAAGGAAGCTAGAAGCTTAGGCTTATCTAA '5	3.5	-20.6	-27.2	0.7573529411764707	0.04264745634992084
1384	>GTGAAAGTGACTACATCGGGGT	AT1G62670.1	0	980	52	52.0	21.069324967190603	65	1966.6575897854832	5' G-TGAAAGTGACTACATCGGGGT '3 | ||||||||| ||||||o|||| 3' TTACGCCGACTTTCACTTATGTAGTCCCAACTA '5	3.5	-30.3	-40.6	0.7463054187192119	5.33618081590248E-4
1385	>TTCTTCCCAAATCTTAGATTT	AT2G28890.1	3	1181	2	2.0	0.810358652584254	6	181.53762367250613	5' TTCTTCCCAAATCTTAGATTT '3 |||||||||| |||| ||o|| 3' AACTGAAAGAAGGGTTAAGAAACTGAAAAAGA '5	3.5	-20.9	-29.4	0.7108843537414966	0.028867426378370475
1386	>ATATCTTCCATTTCTCTACGCT	AT2G27400.1	3	511	3	3.0	1.215537978876381	5	151.28135306042176	5' ATATCTTCCATTTCTCTACGCT '3 |||||||||||||||||||||| 3' AAGTGCTATAGAAGGTAAAGAGATGCGATACA '5	0.0	-34.9	-34.9	1.0	0.01978142603683475
1387	>GTTCCACAGCTTTCTTGAACTT	AT4G37740.1	3	922	6	6.0	2.431075957752762	40	1210.2508244833741	5' GTTCCACA-GCTTTCTTGAACTT '3 ||||||| |||||||||||| 3' AACCTGAAGGTGTCCGAAAGAACTTGCTACTG '5	4.0	-29.7	-36.0	0.825	0.018810541805339587
1388	>TTCTACCATCCGATCAACAAGT	AT2G39681.1	3	596	6	6.0	2.431075957752762	7	211.79389428459046	5' TTCTACCATCCGATCAACAAGT '3 ||||||||||||||||||||| 3' GATACAAAGATGGTAGGCTAGTTGTTCTCAAT '5	1.0	-35.9	-36.9	0.9728997289972899	0.03748894782058487
1389	>TTTCGTGGAGAATGAAATCACA	AT1G62030.1	0	1448	7	3.5	2.8362552840448894	20	605.1254122416871	5' TTTCGTGGAGAATGAAATCACA '3 |||||||||||||o ||||||| 3' GTGTAAAAAGCACCTCTTATATTAGTGTAACG '5	1.5	-28.0	-34.3	0.8163265306122449	4.293688278230734E-4
1390	>TGACAGAAGATAGAGAGCAC	AT1G27360.1	0	1263	201	18.0	81.44104458471753	1140	34492.14849777616	5' TGACAGAAGATAGAGAGCAC '3 |||||||||| ||||||||| 3' TCTCCAACTGTCTTCTCTCTCTCGTGCCACCT '5	2.0	-31.0	-35.3	0.878186968838527	0.0053781384653197595
1391	>TGACAGAAGATAGAGAGCAC	AT1G27370.1	0	2378	180	180.0	72.93227873258286	1140	34492.14849777616	5' TGACAGAAGATAGAGAGCAC '3 |||||||||| ||||||||| 3' TCATCAACTGTCTTCTCTCTCTCGTGACATCT '5	2.0	-31.0	-35.3	0.878186968838527	0.002951482853639442
1392	>TGACAGAAGATAGAGAGCAC	AT1G69170.1	0	1307	79	79.0	32.009166777078036	1140	34492.14849777616	5' TGACAGAAGATAGAGAGCAC '3 |||||||||| ||||||||| 3' GACTCGACTGTCTTCTCTCTCTCGTGCTCATC '5	2.0	-31.0	-35.3	0.878186968838527	0.004413786034188849
1393	>TGACAGAAGATAGAGAGCAC	AT2G42200.1	1	947	16	16.0	6.482869220674032	1140	34492.14849777616	5' TGACAGAAGATAGAGAGCAC '3 |||||||||| ||||||||| 3' ACCTAAACTGTCTTCTCTCTCTCGTGTCAAAC '5	2.0	-31.0	-35.3	0.878186968838527	0.010745364432579119
1394	>TGACAGAAGATAGAGAGCAC	AT3G15270.1	0	655	36	36.0	14.586455746516572	1140	34492.14849777616	5' TGACAGAAGATAGAGAGCAC '3 |||||||||| ||||||| 3' ACATCTACTGTCTTCTCTCTCTCGCCCTCCCA '5	4.0	-28.2	-35.3	0.7988668555240793	0.010215575823348866
1395	>TGACAGAAGATAGAGAGCAC	AT3G57920.1	3	855	8	8.0	3.241434610337016	1140	34492.14849777616	5' TGACAGAAGATAGAGAGCAC '3 |||||||||| ||||||||| 3' ACTCAAACTGTCTTCTCTCTCTCGTGTCGAAC '5	2.0	-31.0	-35.3	0.878186968838527	0.011730072096764355
1396	>TGACAGAAGATAGAGAGCAC	AT5G43270.2	2	1159	325	93.0	131.68328104494128	1140	34492.14849777616	5' TGACAGAAGATAGAGAGCAC '3 |||||||||| ||||||||| 3' ACTTAAACTGTCTTCTCTCTCTCGTGGTAGTT '5	2.0	-31.0	-35.3	0.878186968838527	0.024700785239353262
1397	>TGACAGAAGATAGAGAGCAC	AT5G50570.1	2	1112	102	51.0	41.32829128179696	1140	34492.14849777616	5' TGACAGAAGATAGAGAGCAC '3 |||||||||| ||||||||| 3' CCTCCTACTGTCTTCTCTCTCTCGTGTTAGTC '5	2.0	-31.0	-35.3	0.878186968838527	0.009075380921835352
1398	>TGACAGAAGATAGAGAGCAC	AT5G50670.1	2	1112	102	51.0	41.32829128179696	1140	34492.14849777616	5' TGACAGAAGATAGAGAGCAC '3 |||||||||| ||||||||| 3' CCTCCTACTGTCTTCTCTCTCTCGTGTTAGTC '5	2.0	-31.0	-35.3	0.878186968838527	0.010781572701270337
1399	>AAGAGAGTGGAAACAAAAAACGGA	AT2G20140.1	3	1437	2	2.0	0.810358652584254	6	181.53762367250613	5' AAGAGAGTGGAAACA-AAAAACGGA '3 ||||||||o||||| ||||||||| 3' AGATTCGTCTCTCACTTTTGTCTTTTTGCCTC '5	3.0	-32.3	-37.8	0.8544973544973545	0.03887500686947709
1400	>GGAAGCTGCCAGCATGATCTA	AT1G30330.2	0	3247	178	58.0	72.1219200799986	14	423.58778856918093	5' GGAAGCTGCCAGCATGATCTA '3 ||||||||||| |||||| 3' TGTTTATGG-TTCGACGGTCGGACTAGAGTGTCC '5	4.0	-30.5	-40.6	0.7512315270935961	7.878150898168457E-4
1401	>GGAAGCTGCCAGCATGATCTA	AT2G48110.1	3	3383	7	7.0	2.8362552840448894	14	423.58778856918093	5' GGAAGCTGCCAGCATGATCTA '3 ||||||||||||| |||o o 3' AGGGTCCCTTCGACGGTCGAACTGTGCAGAGT '5	4.0	-31.2	-40.6	0.7684729064039408	0.009477635067284718
1402	>GGAAGCTGCCAGCATGATCTA	AT5G37020.1	2	2381	9	9.0	3.646613936629143	14	423.58778856918093	5' GGAAGCTGCCAGCATGATCTA '3 o ||||||||||| ||||||| 3' TGCTTATGTTCGACGGTCGGACTAGATTCCCC '5	3.5	-31.2	-40.6	0.7684729064039408	0.0017734266671325383
1403	>TTCCACAGCTTTCTTGAACTGA	AT1G10120.1	0	1317	655	33.0	265.3924587213432	22	665.6379534658558	5' TTCCACAGCTTTCTTGAACTGA '3 o||||||||||||||| |o | 3' TTTAAGGAGGTGTCGAAAGAACAAGG-TTAACAC '5	4.0	-26.5	-37.0	0.7162162162162162	0.0037851859851678604
1404	>TTCCACAGCTTTCTTGAACTGA	AT2G22840.1	0	792	4407	3094.0	1785.6252909694035	22	665.6379534658558	5' TTCCACA-GCTTTCTTGAACTGA '3 ||||||| |||||||||||| o 3' ACCGGAAGGTGTCCGAAAGAACTTGCTACCGC '5	3.5	-29.0	-37.0	0.7837837837837838	0.002198405324555841
1405	>TTCCACAGCTTTCTTGAACTGA	AT2G36400.1	0	757	1030	1030.0	417.3347060808908	22	665.6379534658558	5' TTCCACA-GCTTTCTTGAACTGA '3 ||||||| |||||||||||| | 3' CCTCAAAGGTGTCCGAAAGAACTTGCCAACGC '5	3.0	-29.0	-37.0	0.7837837837837838	0.001253525417399537
1406	>TTCCACAGCTTTCTTGAACTGA	AT2G45480.1	0	525	6	6.0	2.431075957752762	22	665.6379534658558	5' TTCCAC-AGCTTTCTTGAACTGA '3 |||||| ||||||||||||| 3' CTTCTAAGGTGTTCGAAAGAACTTGCAAATGC '5	4.0	-29.0	-37.0	0.7837837837837838	0.0051662786173770625
1407	>TTCCACAGCTTTCTTGAACTGA	AT3G01040.1	0	1290	6	6.0	2.431075957752762	22	665.6379534658558	5' TTCCACAGCTTTCTTGAACTGA '3 ||||||||||| | |||||| 3' TACCGAAAGGTGTCGAA-GTTCTTGACCTTGTA '5	4.0	-27.4	-37.0	0.7405405405405405	0.003218665536275367
1408	>TTCCACAGCTTTCTTGAACTGA	AT3G52910.1	0	753	14	14.0	5.672510568089779	22	665.6379534658558	5' TTCCACA-GCTTTCTTGAACTGA '3 ||||||| |||||||||||| | 3' CGCCAAAGGTGTCCGAAAGAACTTGCCAAAGA '5	3.0	-29.0	-37.0	0.7837837837837838	0.001369393882529657
1409	>TTCCACAGCTTTCTTGAACTGA	AT4G37740.1	0	921	3102	2063.0	1256.866270158178	22	665.6379534658558	5' TTCCACA-GCTTTCTTGAACTGA '3 ||||||| |||||||||||| o 3' ACCTGAAGGTGTCCGAAAGAACTTGCTACTGC '5	3.5	-29.0	-37.0	0.7837837837837838	0.0020980847746879805
1410	>TTTGGCATTCTGTCCACCTCC	AT1G27340.1	3	1384	5	5.0	2.025896631460635	68	2057.426401621736	5' TTTGGCATTCTGTCCACCTCC '3 |||||||||||||| |||||| 3' GTATACAAACCGTAAGACAGTTGGAGGAAGGT '5	1.0	-33.5	-40.1	0.8354114713216957	0.017458314680501408
1411	>TTTGGATCGAAGGGAGCTCTA	AT4G15530.5	1	915	9	9.0	3.646613936629143	6	181.53762367250613	5' TTTGGATC-GAAGGGAGCTCTA '3 |||||||| |||||o|o|||| 3' CGAAGAAACCTAGACTTCCTTTGAGAACTGGG '5	3.0	-29.4	-38.3	0.7676240208877285	6.835270791812897E-4
1412	>TTTGGATTGAAGGGAGCTTTA	AT2G34010.1	0	449	343	343.0	138.97650891819956	28	847.1755771383619	5' TTTGGATTGAAGGGAGCTTTA '3 ||||| |||||||| |||o|| 3' TTCTAGAAACCAAACTTCCCCCGAGATACTTA '5	3.5	-24.4	-33.8	0.7218934911242604	0.001664585645739347
1413	>TTTGGATTGAAGGGAGCTTTA	AT3G11440.1	0	1166	296	196.5	119.93308058246959	28	847.1755771383619	5' TTTGGATTGAAGGGAGCTTTA '3 ||||| |||||||||||oo| 3' GACTTATAACCTTACTTCCCTCGAGGTCGAAG '5	4.0	-30.1	-33.8	0.8905325443786983	0.002003505506815162
1414	>TTTGGATTGAAGGGAGCTTTA	AT4G15530.5	1	915	9	9.0	3.646613936629143	28	847.1755771383619	5' TTTGGAT-TGAAGGGAGCTTTA '3 ||||||| ||||||o|o||o| 3' CGAAGAAACCTAGACTTCCTTTGAGAACTGGG '5	3.5	-25.5	-33.8	0.7544378698224853	0.0013665869490946392
1415	>TTTGGATTGAAGGGAGCTTTA	AT5G06100.2	2	1172	202	102.5	81.84622391100964	28	847.1755771383619	5' TTTGGATTGAAGGGAGCTTTA '3 ||||| |||||||||||oo| 3' GACTTATAACCTTACTTCCCTCGAGGTCGAAG '5	4.0	-30.1	-33.8	0.8905325443786983	0.011342040368021222
1416	>GAAAGCGTGGCCTATCGATCC	AT1G17220.1	2	2666	6	6.0	2.431075957752762	9	272.3064355087592	5' GAAAGCGTGGCCTATCGATCC '3 |||||||||o||| || |||| 3' TTCCTCCTTTCGCACTGGAAAGGTAGGGGTCG '5	3.0	-30.4	-40.8	0.7450980392156863	0.03246163805183855
1417	>AATCTATTGAACATCGTGTT	AT1G32500.1	3	1787	2	2.0	0.810358652584254	16	484.1003297933497	5' AATCTATTGAACATCGTGTT '3 ||||o| |o|||||||o||o 3' AATGAATTTAGGT-ATTTGTAGCGCAGCAAAAT '5	4.0	-21.3	-27.7	0.7689530685920578	0.01789896798922308
1418	>TTAGATTCACGCACAAACTCG	AT1G31280.1	0	3233	456	456.0	184.7617727892099	3717	112462.55786511755	5' TTAGATTCACGCACAAACTCG '3 |||||||||||||||||||| 3' TGGGTTAATCTAAGTGCGTGTTTGAGGAAAGA '5	1.0	-33.2	-34.0	0.9764705882352942	3.009328919650889E-4
1419	>TTAGATTCACGCACAAACTCG	AT4G21510.1	3	380	3	3.0	1.215537978876381	3717	112462.55786511755	5' TTAGATTCACGCACA-AACTCG '3 ||||||||||||| |||||| 3' GATCTATCTCTAAGTGCGTGTGTTGAGCTTTA '5	4.0	-29.4	-34.0	0.8647058823529411	0.0035072316347861676
1420	>TCCTAAGTCCAACATAGCGTTCG	AT5G18040.1	2	686	7	7.0	2.8362552840448894	14	423.58778856918093	5' TCCTAAGTCCAACATAGCGTTCG '3 o||||||||||||||||||| 3' ACTGTAGGGATTCAGGTTGTATCGCACTAAGG '5	3.5	-34.9	-40.9	0.8533007334963325	0.004734851025214537
1421	>TTTTGATCTTTGAAACCAAT	AT1G04780.1	2	2422	5	5.0	2.025896631460635	36	1089.2257420350368	5' TTTTGATCT-TTGAAACCAAT '3 ||||||||o ||||||||| 3' ACCACAAAACTAGGTAACTTTGGTACTCCTCC '5	4.0	-21.5	-25.5	0.8431372549019608	0.019790742648919002
1422	>TTTTGATCTTTGAAACCAAT	AT3G06540.1	3	1844	2	2.0	0.810358652584254	36	1089.2257420350368	5' TTTTGA-TCTTTGAAACCAAT '3 ||o|o| |||||o|||||||| 3' CCCATAAGATTCAGAAATTTTGGTTACCAAAG '5	4.0	-18.2	-25.5	0.7137254901960784	0.00800146735158036
1423	>TAGCCAAGGATGACTTGCCTGA	AT1G17590.1	0	1243	85	85.0	34.4402427348308	9	272.3064355087592	5' TAGCCAAGGATGACTTGCCTGA '3 o||||||||||||||| ||| 3' TTCATCGTCGGTTCCTACTGAAGGGAAAAAAA '5	3.5	-34.2	-42.0	0.8142857142857144	0.0013961603882525209
1424	>TAGCCAAGGATGACTTGCCTGA	AT1G54160.1	0	1295	67	67.0	27.147014861572508	9	272.3064355087592	5' TAGCCAAGGATGACTTGCCTGA '3 |||||||||||||||| || 3' GTATTCATCGGTTCCTACTGAAGGGCAGTACA '5	4.0	-33.6	-42.0	0.8	0.0034626005511341207
1425	>TAGCCAAGGATGACTTGCCTGA	AT1G72830.2	0	1503	171	171.0	69.28566479595372	9	272.3064355087592	5' TAGCCAAGGATGACTTGCCTGA '3 |||||||||||||||| ||o 3' ATCATCATCGGTTCCTACTGAAGGGGAAGAAC '5	3.5	-33.9	-42.0	0.8071428571428572	0.0011979633545988744
1426	>TAGCCAAGGATGACTTGCCTGA	AT3G05690.1	0	1194	118	118.0	47.81116050247099	9	272.3064355087592	5' T-AGCCAAGGATGACTTGCCTGA '3 | ||||||o||||| ||||||| 3' CTCTTAACTCGGTTTCTACTAAACGGACAAGTG '5	4.0	-31.5	-42.0	0.75	0.0034578113479459827
1427	>TAGCCAAGGATGACTTGCCTGA	AT5G06510.1	0	1078	130	130.0	52.673312417976504	9	272.3064355087592	5' T-AGCCAAGGATGACTTGCCTGA '3 | ||||||o||||| ||||||| 3' TTCGTAACTCGGTTTCTACTAAACGGACAAATG '5	4.0	-31.5	-42.0	0.75	0.003720233968468767
1428	>TGGGTGGTGATCATATAAGA	AT1G69770.1	2	2037	8	8.0	3.241434610337016	24	726.1504946900245	5' TGGGTGGTGATCATATAAGA '3 |||||o||||||||||||| 3' TAATTCTCCCACTACTAGTATATTCTGTACGA '5	2.0	-30.7	-33.7	0.9109792284866468	0.0018218919105855713
1429	>GCGTCGAACAGTCAGCTCAGAA	AT1G26620.1	3	2767	2	2.0	0.810358652584254	19	574.8691416296028	5' GCGTCGAACAGTCAGCTCAGAA '3 ||||||||||o||o o||||| 3' ACTCAAGGCAGCTTGTCGGTTAGGTCTTGAGG '5	4.0	-29.8	-42.2	0.7061611374407583	0.0030437397006164435
1430	>TTCCACAGCTTTCTTGAACTGCAA	AT1G20570.1	2	2629	4	2.0	1.620717305168508	13	393.3315179570966	5' TTCCACAGC-TTTCTTGAACTGCAA '3 o||||||| ||||||||||oo||| 3' ACTAACGGGTGTCGAAAAGAACTTGGTGTTTT '5	4.0	-33.3	-41.1	0.8102189781021897	0.002744894671591447
1431	>TTCCACAGCTTTCTTGAACTGCAA	AT2G10606.1	3	132	12	12.0	4.862151915505524	13	393.3315179570966	5' TTCCACAGCTTTCTTGAACTGCAA '3 |o|||||||||| ||||||o|||| 3' CATAGAAGGGTGTCGAAATAACTTGGCGTTTA '5	3.5	-33.4	-41.1	0.8126520681265206	0.015209783444719016
1432	>TGGACAATGAATCAGAAGCATT	AT3G06435.1	3	1493	3	3.0	1.215537978876381	12	363.07524734501226	5' TGGACAATGAATCAGAAGCATT '3 |||||||||||||||||||||| 3' GCAGTTACCTGTTACTTAGTCTTCGTAAGGAA '5	0.0	-35.0	-35.0	1.0	0.0036496366090313925
1433	>TTTGGATTGAAGGGAGCTCTTT	AT2G34010.1	0	449	343	343.0	138.97650891819956	391	11830.201809324983	5' TTTGGATTGAAGGGAGCTCTTT '3 ||||| |||||||| ||||| | 3' TTCTAGAAACCAAACTTCCCCCGAGATACTTA '5	4.0	-26.2	-37.0	0.7081081081081081	0.001664585645739347
1434	>TTTGGATTGAAGGGAGCTCTTT	AT4G15530.5	1	915	9	9.0	3.646613936629143	391	11830.201809324983	5' TTTGGAT-TGAAGGGAGCTCTTT '3 ||||||| ||||||o|o||||| 3' CGAAGAAACCTAGACTTCCTTTGAGAACTGGG '5	3.0	-28.6	-37.0	0.772972972972973	6.835270791812897E-4
1435	>AAGTAATGTCCTGTCAAACTCGTC	AT2G12440.1	3	4643	2	2.0	0.810358652584254	6	181.53762367250613	5' AAGTAATGTCCTGTCAAACTCGTC '3 ||||||o||||||||||||o|||| 3' CAATAATTCATTGCAGGACAGTTTGGGCAGGA '5	1.5	-39.0	-40.3	0.967741935483871	3.104144032283207E-4
1436	>AACTCAACTCAACCCATGAACCCG	AT3G51850.1	3	1989	3	3.0	1.215537978876381	23	695.8942240779402	5' AACTCAACTCAACCCATGAACCCG '3 ||| |||||||||||||o|||| o 3' ATTTGTTTGTGTTGAGTTGGGTATTTGG-TTTAT '5	4.0	-32.8	-44.3	0.7404063205417607	0.014557295177087481
1437	>TCCCAAATGTAGACAAATT	AT1G62860.1	2	425	9	9.0	3.646613936629143	43	1301.0196363196274	5' TCCCAAATGTAGACAAATT '3 ||||||||||||||| o 3' ACTAGAACC-GGTTTACATCTGTTTCGTTTCCTG '5	3.5	-21.4	-27.1	0.7896678966789666	0.0012927312278219194
1438	>TGAAGCTGCCAGCATGATCCA	AT5G37020.1	2	2381	9	9.0	3.646613936629143	11	332.8189767329279	5' TG-AAGCTGCCAGCATGATCCA '3 |o ||||||||||| ||||| | 3' TGCTTATGTTCGACGGTCGGACTAGATTCCCC '5	4.0	-28.9	-40.9	0.706601466992665	0.0017734266671325383
1439	>CTATACACATGAGAAATTCGGACT	AT1G43250.1	0	5158	2	0.3333333333333333	0.810358652584254	27	816.9193065262776	5' CTATACACATGAGAAATTCGGACT '3 ||||||||||||| ||oo|||||| 3' CGAAGGGATATGTGTACTCATTGGGCCTGATT '5	2.0	-33.0	-38.5	0.8571428571428571	9.437523257456171E-4
1440	>CTATACACATGAGAAATTCGGACT	AT2G22350.1	0	806	2	0.3333333333333333	0.810358652584254	27	816.9193065262776	5' CTATACACATGAGAAATTCGGACT '3 |||||||||||||| ||||||||| 3' CGAAGGGATATGTGTACTCTCTAAGCCTGATA '5	1.0	-34.8	-38.5	0.9038961038961039	0.0021108197084663827
1441	>CTATACACATGAGAAATTCGGACT	AT3G45253.1	0	5172	2	0.3333333333333333	0.810358652584254	27	816.9193065262776	5' CTATACACATGAGAAATTCGGACT '3 ||||||||||||||||| ||||| 3' CGAAGGGATATGTGTACTCTTTATGCCTGTTA '5	2.0	-33.6	-38.5	0.8727272727272728	9.407337390284765E-4
1442	>CTATACACATGAGAAATTCGGACT	AT4G12275.1	0	1031	2	0.3333333333333333	0.810358652584254	27	816.9193065262776	5' CTATACACATGAGAAATTCGGACT '3 ||||||||||| | ||oo|||||| 3' CGAAGGGATATGTGTACACATTGGGCCTGATT '5	4.0	-27.6	-38.5	0.7168831168831169	0.005108549718058963
1443	>CTATACACATGAGAAATTCGGACT	AT5G35416.1	0	4578	2	0.3333333333333333	0.810358652584254	27	816.9193065262776	5' CTATACACATGAGAAATTCGGACT '3 ||||||||||||| ||||||||| 3' CGAAGGGATATGTGTACTCATTAAGCCTGTTA '5	2.0	-33.6	-38.5	0.8727272727272728	0.0010620220421253546
1444	>CTATACACATGAGAAATTCGGACT	AT5G49743.1	0	84	2	0.3333333333333333	0.810358652584254	27	816.9193065262776	5' CTATACACATGAGAAATTCGGACT '3 |||||||||||||| ||||||||| 3' CGAAGGGATATGTGTACTCTCTAAGCCTGATA '5	1.0	-34.8	-38.5	0.9038961038961039	0.008988901242322433
1445	>TTGAAGAGGACTTGGTTTTTT	AT1G66700.1	0	358	74	16.0	29.983270145617396	6	181.53762367250613	5' TTGAAGAGGACTTGGTTTTTT '3 ||||||||||||||| o|o 3' TTTAGTAACTTCTCCTGAACC-TTGAGCTACAA '5	4.0	-25.4	-30.9	0.8220064724919094	7.818608287725182E-4
1446	>CAACTCAACTCAACCCATGAACT	AT3G51850.1	3	1990	2	2.0	0.810358652584254	9	272.3064355087592	5' CAACTCAACTCAACCCATGAACT '3 ||| |||||||||||||o|||o 3' GATTTGTTTGTGTTGAGTTGGGTATTTGGTTA '5	4.0	-30.9	-39.5	0.7822784810126582	0.014557295177087481
1447	>GGCATGTGATACCTTTTCGGAAAG	AT4G06477.1	3	3952	2	2.0	0.810358652584254	15	453.8440591812653	5' GGCATGTGATACCTTTTCGGAAAG '3 |||||||||||||||||||||||| 3' TTTGAACCGTACACTATGGAAAAGCCTTTCGG '5	0.0	-41.7	-41.7	1.0	0.0023258517866088235
1448	>TCCTTTGGATTTATGATTCACC	AT1G64710.1	3	884	3	3.0	1.215537978876381	8	242.05016489667486	5' TCCTTTGGATTTATGA-TTCACC '3 |||||||||||||||| ||||| 3' AGTGAGAGGAAACCTAAATACTTAAGTGATTA '5	2.0	-29.3	-34.6	0.8468208092485549	0.035935216167112705
1449	>CTGAAGTGTTTGGGGGAACTC	AT5G10180.1	3	136	2	2.0	0.810358652584254	17	514.356600405434	5' CTGAAGTGTTTGGGGGAACTC '3 |||||||||||||o||||| 3' AACTTAAACTTCACAAACCCTCTTGAACTACA '5	2.5	-32.3	-39.1	0.826086956521739	0.019191699985769195
1450	>TATGACTGTGCTGTAGATCACA	AT1G63080.1	3	820	2	0.6666666666666666	0.810358652584254	54	1633.8386130525553	5' TATGACTGTGCTGTAGATCACA '3 |||||||||||||||||||||| 3' TGATAGATACTGACACGACATCTAGTGTTGTA '5	0.0	-38.0	-38.0	1.0	0.042959917085124144
1451	>TTCCACAGCTTTCTTGATTT	AT1G05030.1	2	899	10	10.0	4.05179326292127	24	726.1504946900245	5' TTCCACAGCTTTCTTGATTT '3 ||| ||||||||||o||o|| 3' TTTTAGAAGATGTCGAAAGAGCTGAAGTCTAG '5	3.0	-23.3	-30.2	0.7715231788079471	0.03145820277267275
1452	>TTCCACAGCTTTCTTGATTT	AT1G10120.1	0	1317	655	33.0	265.3924587213432	24	726.1504946900245	5' TTCCACAGCTTTCTTGATTT '3 o||||||||||||||| |oo 3' TTTAAGGAGGTGTCGAAAGAACAAGGTAACAC '5	2.5	-26.5	-30.2	0.8774834437086093	0.0014211272150070897
1453	>TTCCACAGCTTTCTTGATTT	AT1G60120.1	0	870	17	8.5	6.888048546966159	24	726.1504946900245	5' TTCCACAGCTTTCTTG-ATTT '3 |||||||o||||||| |o|o 3' TTATCCAAGGTGTTGAAAGAAGGTGAGCTCCA '5	4.0	-21.6	-30.2	0.7152317880794703	0.013467809559915556
1454	>TTCCACAGCTTTCTTGATTT	AT2G22840.1	0	792	4407	3094.0	1785.6252909694035	24	726.1504946900245	5' TTCCACA-GCTTTCTTGATTT '3 ||||||| |||||||||| o 3' ACCGGAAGGTGTCCGAAAGAACTTGCTACCGC '5	3.5	-24.8	-30.2	0.8211920529801325	0.0054869547838762855
1455	>TTCCACAGCTTTCTTGATTT	AT2G36400.1	0	757	1030	1030.0	417.3347060808908	24	726.1504946900245	5' TTCCACA-GCTTTCTTGATTT '3 ||||||| |||||||||| o 3' CCTCAAAGGTGTCCGAAAGAACTTGCCAACGC '5	3.5	-24.8	-30.2	0.8211920529801325	0.006251933511905339
1456	>TTCCACAGCTTTCTTGATTT	AT2G45480.1	0	525	6	6.0	2.431075957752762	24	726.1504946900245	5' TTCCAC-AGCTTTCTTGATTT '3 |||||| ||||||||||| o 3' CTTCTAAGGTGTTCGAAAGAACTTGCAAATGC '5	3.5	-24.8	-30.2	0.8211920529801325	0.00645367249274531
1457	>TTCCACAGCTTTCTTGATTT	AT3G52910.1	0	753	14	14.0	5.672510568089779	24	726.1504946900245	5' TTCCACA-GCTTTCTTGATTT '3 ||||||| |||||||||| o 3' CGCCAAAGGTGTCCGAAAGAACTTGCCAAAGA '5	3.5	-24.8	-30.2	0.8211920529801325	0.0068282426784315176
1458	>TTCCACAGCTTTCTTGATTT	AT4G37740.1	0	921	3102	2063.0	1256.866270158178	24	726.1504946900245	5' TTCCACA-GCTTTCTTGATTT '3 ||||||| |||||||||| o 3' ACCTGAAGGTGTCCGAAAGAACTTGCTACTGC '5	3.5	-24.8	-30.2	0.8211920529801325	0.005236961149150621
1459	>TTCCACAGCTTTCTTGATTT	AT5G43060.1	3	519	5	5.0	2.025896631460635	24	726.1504946900245	5' TTCCACAGCTTTCTTGATTT '3 |o|||||||||o||||||o| 3' TTGTTGAGGGTGTCGAAGGAACTAGAAATTGT '5	2.5	-29.3	-30.2	0.9701986754966888	0.022819472962089304
1460	>GGCGCAAGTGAAATACCACTA	AT2G21630.1	3	1782	4	4.0	1.620717305168508	61	1845.6325073371456	5' GGCGCAAGTGAAATAC-CACTA '3 |||||||||||||o|| ||| 3' CTCTAGCCGCGTTCACTTTGTGTTTGACGCCC '5	3.5	-28.8	-37.1	0.7762803234501348	0.003789473758762818
1461	>CCCAGCTGGACCACCAATTT	AT3G45300.1	3	1103	2	2.0	0.810358652584254	15	453.8440591812653	5' CCCAGCTGGACCACCAATTT '3 ||||o|||||| ||||| || 3' TTTAAGGGGTTGACCTGCTGGTTTAACAAGAG '5	4.0	-27.4	-38.5	0.7116883116883117	0.005233897337593385
1462	>TCGGACCAGGCTTCATTCCCC	AT1G30490.1	0	806	589	41.5	238.6506231860628	58230	1761822.6377416719	5' TCGGACCAGGCTTCATTCCCC '3 o|||||||||||||||o|| 3' ATCTTAGGCCTGGTCCGAAGTAGGGTTAGTAG '5	3.0	-37.4	-44.1	0.8480725623582765	0.0017135019960784481
1463	>TCGGACCAGGCTTCATTCCCC	AT1G52150.2	0	1279	287	32.0	116.28646664584045	58230	1761822.6377416719	5' TCGGACCAGGCTTCATTCCCC '3 o|||||||||||||||||| 3' ACCTTAGGCCTGGTCCGAAGTAAGGTCCGTAG '5	2.5	-37.9	-44.1	0.8594104308390023	2.9299736302368373E-4
1464	>TCGGACCAGGCTTCATTCCCC	AT2G34710.1	0	881	615	67.5	249.1852856696581	58230	1761822.6377416719	5' TCGGACCAGGCTTCATTCCCC '3 o|||||||||||||||o|| 3' ATCTTAGGCCTGGTCCGAAGTAGGGTTAGTAG '5	3.0	-37.4	-44.1	0.8480725623582765	0.001641496691172195
1465	>TCGGACCAGGCTTCATTCCCC	AT4G32880.1	0	945	41	8.0	16.612352377977206	58230	1761822.6377416719	5' TCGGACCAGGCTTCATTCCCC '3 o|||||||||||||||o|| 3' ACCTTAGGCCTGGTCCGAAGTAGGGTCCGTAA '5	3.0	-37.4	-44.1	0.8480725623582765	0.0016638931419837855
1466	>TCGGACCAGGCTTCATTCCCC	AT5G60690.1	0	1273	35	35.0	14.181276420224444	58230	1761822.6377416719	5' TCGGACCAGGCTTCATTCCCC '3 o|||||||||||||||o|| 3' GGCTTAGGCCTGGTCCGAAGTAGGGTCCGTAG '5	3.0	-37.4	-44.1	0.8480725623582765	0.0014351317955126897
1467	>TTAGATTCACGCACAAACTTT	AT1G31280.1	0	3233	456	456.0	184.7617727892099	26	786.6630359141932	5' TTAGATTCACGCACAAACTTT '3 |||||||||||||||||||oo 3' TGGGTTAATCTAAGTGCGTGTTTGAGGAAAGA '5	1.0	-30.7	-30.5	1.0065573770491802	3.009328919650889E-4
1468	>GCTCCCAAAGGCACGTGTCG	AT1G10360.1	3	532	2	2.0	0.810358652584254	8	242.05016489667486	5' GCTCCCAAAGGCACGTGTCG '3 |||||| |||||| o||||| 3' ATTCTTCGAGGGGTTCCGT-TACAGCTCCATTG '5	3.5	-29.6	-41.1	0.7201946472019465	0.01917967978704438
1469	>GTTTTTCTTCTTTGTTGTCGCTGA	AT3G57400.1	3	1254	2	1.0	0.810358652584254	5	151.28135306042176	5' GTTTTTCTTCTT-TGTTGTCGCTGA '3 |||o|||||||| ||o||o ||||| 3' TTGGCTCAAGAAGAAGAATACGACGACGACTT '5	4.0	-28.7	-37.2	0.7715053763440859	0.01914667992720276
1470	>AAGCATTTGTGGTCCAGTGGTAGG	AT5G04220.2	3	979	3	3.0	1.215537978876381	14	423.58778856918093	5' AAGCATTTGTGGTCCAGTGGTAGG '3 |||||o|||||| |||o||||| o 3' ATAGAGTTCGTGAACACC-GGTTACCATGTACG '5	4.0	-32.6	-45.1	0.7228381374722839	0.03183681203317701
1471	>TTAGATTCACGCACAAACTCGTT	AT1G31280.1	0	3233	456	456.0	184.7617727892099	28	847.1755771383619	5' TTAGATTCACGCACAAACTCGTT '3 |||||||||||||||||||| || 3' TGGGTTAATCTAAGTGCGTGTTTGAGGAAAGA '5	1.0	-33.4	-36.6	0.9125683060109289	3.009328919650889E-4
1472	>TGGAGAAGCAGGGCACGTGCA	AT1G56010.2	0	813	2586	2185.0	1047.7937377914404	3999	120994.82617772534	5' TGGAGAAGCAGGGCACGTGCA '3 ||||||||||||| |||||| 3' TGTTTAACCTCTTCGTCCCATGCACGAGTAAC '5	2.0	-37.5	-44.3	0.8465011286681716	0.002183405341667388
1473	>TGGAGAAGCAGGGCACGTGCA	AT3G12977.1	0	728	3	3.0	1.215537978876381	3999	120994.82617772534	5' TGGAGAAGCAGGGCACGTGCA '3 ||||||||||||| ||o||| 3' TTAATAACCTCTTCGTCCCATGTACGACTAAC '5	2.5	-35.7	-44.3	0.8058690744920994	0.0038665976982986683
1474	>TGGAGAAGCAGGGCACGTGCA	AT5G07680.1	0	854	4	4.0	1.620717305168508	3999	120994.82617772534	5' TGGAGAAGCAGGGCACGTGCA '3 ||||||||||||||||||o | 3' GAACCAACCTCTTCGTCCCGTGCATTTGACCA '5	1.5	-38.4	-44.3	0.8668171557562077	0.0014864360636255292
1475	>TGGAGAAGCAGGGCACGTGCA	AT5G39610.1	0	781	155	155.0	62.80279557527969	3999	120994.82617772534	5' TGGAGAAGCAGGGCACGTGCA '3 o||||||||||| |||||| | 3' GAACCAGCCTCTTCGTCCAGTGCAC-TTCTGCTG '5	3.5	-32.5	-44.3	0.7336343115124154	0.0042771536926355935
1476	>TGGAGAAGCAGGGCACGTGCA	AT5G61430.1	0	851	6	6.0	2.431075957752762	3999	120994.82617772534	5' TGGAGAAGCAGGGCACGTGCA '3 ||||||||||||||||||o | 3' AAACCAACCTCTTCGTCCCGTGCATCTGGCCA '5	1.5	-38.4	-44.3	0.8668171557562077	0.001422980965286702
1477	>TGGAGAAGCAGGGCACGTGCAT	AT1G56010.2	0	813	2586	2185.0	1047.7937377914404	10	302.56270612084353	5' TGGAGAAGCAGGGCACGTGCAT '3 ||||||||||||| |||||| o 3' TGTTTAACCTCTTCGTCCCATGCACGAGTAAC '5	2.5	-37.5	-45.4	0.8259911894273128	0.002183405341667388
1478	>TGGAGAAGCAGGGCACGTGCAT	AT3G12977.1	0	728	3	3.0	1.215537978876381	10	302.56270612084353	5' TGGAGAAGCAGGGCACGTGCAT '3 ||||||||||||| ||o||| 3' TTAATAACCTCTTCGTCCCATGTACGACTAAC '5	3.5	-35.7	-45.4	0.7863436123348019	0.0038665976982986683
1479	>TGGAGAAGCAGGGCACGTGCAT	AT5G07680.1	0	854	4	4.0	1.620717305168508	10	302.56270612084353	5' TGGAGAAGCAGGGCACGTGCAT '3 ||||||||||||||||||o |o 3' GAACCAACCTCTTCGTCCCGTGCATTTGACCA '5	2.0	-38.4	-45.4	0.8458149779735683	0.0014864360636255292
1480	>TGGAGAAGCAGGGCACGTGCAT	AT5G61430.1	0	851	6	6.0	2.431075957752762	10	302.56270612084353	5' TGGAGAAGCAGGGCACGTGCAT '3 ||||||||||||||||||o |o 3' AAACCAACCTCTTCGTCCCGTGCATCTGGCCA '5	2.0	-38.4	-45.4	0.8458149779735683	0.001422980965286702
1481	>GAATGATCCGGTGAAGTGTT	AT3G44630.3	3	3716	3	3.0	1.215537978876381	168	5083.053462830171	5' GAATGATCCGGTGAAGTGTT '3 ||| |||||||o|||| |o| 3' AGACCGCCTT-CTAGGCCGCTTCTCGAGGCCGT '5	3.5	-25.0	-33.9	0.7374631268436579	0.018202063063677887
1482	>TTGAAAGTGACTGCATCGGGG	AT1G62670.1	0	980	52	52.0	21.069324967190603	6	181.53762367250613	5' TTGAAAGTGACTGCATCGGGG '3 o||||||||| |o||||o||| 3' TTACGCGACTTTCACTTATGTAGTCCCAACTA '5	4.0	-28.8	-39.2	0.7346938775510203	5.33618081590248E-4
1483	>GACAGAAGATAGAGAGCAC	AT5G11250.1	3	2819	2	2.0	0.810358652584254	26	786.6630359141932	5' GACAGAAGATAGAGAGCAC '3 |||| ||||||||||| | 3' CGCCAAGGTGTC-TCTATCTCTCGAGATTGCAA '5	3.0	-24.7	-33.7	0.7329376854599405	0.02574978248976889
1484	>GACAGAAGATAGAGAGCAC	AT5G43270.2	3	1158	3	1.5	1.215537978876381	26	786.6630359141932	5' GACAGAAGATAGAGAGCAC '3 ||||||||| ||||||||| 3' CTTAAACTGTCTTCTCTCTCTCGTGGTAGTTC '5	2.0	-29.4	-33.7	0.8724035608308605	0.04810195923141469
1485	>TTAGATTCACGCACAAACTCC	AT1G31280.1	0	3233	456	456.0	184.7617727892099	22	665.6379534658558	5' TTAGATTCACGCACAAACTCC '3 ||||||||||||||||||||| 3' TGGGTTAATCTAAGTGCGTGTTTGAGGAAAGA '5	0.0	-34.9	-34.9	1.0	3.009328919650889E-4
1486	>AAGCTCAGGAGGGATAGCGCCA	AT3G17185.1	2	472	91	40.0	36.87131869258356	7	211.79389428459046	5' AAGCTCAGGAGGGATAGCGCCA '3 |||||||||||||||| o| | 3' CCTCTAATCGAGTCCTCCCTATC-TGTTCCATC '5	3.5	-34.0	-45.9	0.7407407407407408	0.026164743568367843
1487	>TCCAATGCTTTTTCTAGTTTC	AT1G12775.1	2	1472	5	5.0	2.025896631460635	21	635.3816828537714	5' TCCAATGCTTTTTCTAGTTTC '3 |||||||||||o|||||||o 3' TTATAAAGGTTACGAAAGAGATCAAGAGGTAA '5	2.5	-29.0	-30.7	0.9446254071661238	9.98252746068795E-4
1488	>TCCAATGCTTTTTCTAGTTTC	AT2G27400.1	3	557	4	4.0	1.620717305168508	21	635.3816828537714	5' TCCAATGCTTTTTCTAGTTTC '3 ||||||||||||||||||||| 3' TTATATAGGTTACGAAAAAGATCAAAGCGGTA '5	0.0	-30.7	-30.7	1.0	0.01978142603683475
1489	>TTTAGAGGAAGGAGAAGTCGTA	AT4G35470.1	2	590	11	11.0	4.456972589213397	24	726.1504946900245	5' TTTAGAGGAAGGAGAAGTCGTA '3 ||||||||||||||||o o| 3' TCTCGGCAATCTCCTTCCTCTTCGTTACGTTA '5	4.0	-29.3	-37.1	0.7897574123989218	0.02156324056382042
1490	>CCCGGGCTTTTGATACGCTTG	AT5G08590.1	2	1132	7	7.0	2.8362552840448894	51	1543.069801216302	5' CCCGGGCTTTTGATA-CGCTTG '3 ||||o||||||||o| |o|| | 3' GGACTCGGGCTCGAAAACTGTCGTGATCAACT '5	4.0	-28.4	-39.7	0.7153652392947102	0.042774463175420996
1491	>GTTGATCTTCGAAACCAAT	AT2G32930.2	0	1925	4	4.0	1.620717305168508	7	211.79389428459046	5' GTTGATCTTCGAAACCAAT '3 |o|| |||o||||||||| 3' TCGGTAACGAC-AGAGGCTTTGGTTTCTTCTTC '5	4.0	-22.6	-28.1	0.8042704626334519	5.055611729019027E-4
1492	>ATCTGGAATACTTGAACTACCA	AT2G39681.1	3	516	2	2.0	0.810358652584254	9	272.3064355087592	5' ATCTGGAATACTTGAACTACCA '3 |||||||||||||||||||||| 3' AGATGGTAGACCTTATGAACTTGATGGTAGAT '5	0.0	-35.4	-35.4	1.0	0.03748894782058487
1493	>TCCCACAGCTTTCTTGAACTT	AT1G20570.1	2	2629	4	2.0	1.620717305168508	6	181.53762367250613	5' TCCCACAGC-TTTCTTGAACTT '3 |||||||| ||||||||||o 3' ACTAACGGGTGTCGAAAAGAACTTGGTGTTTT '5	3.5	-30.6	-35.7	0.8571428571428571	0.003429940273349863
1494	>TCCCACAGCTTTCTTGAACTT	AT2G45480.1	0	525	6	6.0	2.431075957752762	6	181.53762367250613	5' TCCCAC-AGCTTTCTTGAACTT '3 | |||| ||||||||||||| | 3' CTTCTAAGGTGTTCGAAAGAACTTGCAAATGC '5	4.0	-27.6	-35.7	0.773109243697479	0.0045219562589686735
1495	>TCCCACAGCTTTCTTGAACTT	AT5G01370.1	0	636	2	2.0	0.810358652584254	6	181.53762367250613	5' TCCCACAGCTTTCTTGAACTT '3 | |||||o|o||||o||||o| 3' CCTTAGAAA-GGTGTTGGAAGAGCTTGGAAAATC '5	4.0	-28.0	-35.7	0.7843137254901961	0.004716972544296372
1496	>TCCCACAGCTTTCTTGAACTT	AT5G35407.1	3	116	24	24.0	9.724303831011047	6	181.53762367250613	5' TCCCACAGCTTTCTTGAACTT '3 ||||||||||||||||| ||| 3' TACAAAAGGGTGTCGAAAGAACTCGAAGGTTT '5	1.0	-31.4	-35.7	0.8795518207282912	0.017466261343652145
1497	>TCCCACAGCTTTCTTGAACTT	AT5G43060.1	3	519	5	5.0	2.025896631460635	6	181.53762367250613	5' TCCCACAGCTTTCTTGAACTT '3 |||||||||||o||||| ||| 3' TTGTTGAGGGTGTCGAAGGAACTAGAAATTGT '5	2.0	-30.9	-35.7	0.8655462184873949	0.015271435414119128
1498	>ATGACTCTATAACTTTTAGACCGT	AT4G06477.1	3	3988	4	4.0	1.620717305168508	9	272.3064355087592	5' ATGACTCTATAACTTTTAGACCGT '3 |||||||||||||||o|| |||o| 3' TTGAAATACTGAGATATTGAAGATATGGTACT '5	2.0	-28.7	-36.8	0.7798913043478262	0.0023258517866088235
1499	>TGAGTACGGTAGGGGCAGAG	AT1G64150.1	2	666	9	9.0	3.646613936629143	17	514.356600405434	5' TGAGTACGGTAGGGGCAGAG '3 o||o|||||||| o|||||| 3' AGGGGTGCTTATGCCATCGTCGTCTCAAGGAA '5	4.0	-32.2	-41.0	0.7853658536585366	0.02182148628191327
1500	>TTTCCGGCAGGTCGGACCA	AT2G47800.1	3	4618	3	3.0	1.215537978876381	13	393.3315179570966	5' TTTCCGGCAGGTCGGACCA '3 |||||||||o||||| | 3' TAAGTATAAGGCCGTCTAGCCTC-TTCGCATGAG '5	4.0	-29.7	-39.4	0.7538071065989848	0.007031736547496004
1501	>TGAAAGTGACTACATCGGGGTA	AT1G62670.1	2	979	10	10.0	4.05179326292127	87	2632.2955432513386	5' TGAAAGTGACTACATCGGGGTA '3 ||||||||| ||||||o|||| 3' TACGCGACTTTCACTTATGTAGTCCCAACTAA '5	3.5	-30.5	-39.2	0.7780612244897959	0.019062182950384643
1502	>TGAAAGTGACTACATCGGGGTA	AT1G62910.1	2	988	26	1.75	10.534662483595302	87	2632.2955432513386	5' TGAAAGTGACTACATCGGGGTA '3 ||||||||||||||| ||o| 3' TACGCGACTTTCACTGATGTAAACCTAACTAA '5	3.5	-27.6	-39.2	0.7040816326530612	0.03764265880603024
1503	>TGAAAGTGACTACATCGGGGTA	AT1G62930.1	2	976	26	1.75	10.534662483595302	87	2632.2955432513386	5' TGAAAGTGACTACATCGGGGTA '3 ||||||||||||||| ||o| 3' TACGCGACTTTCACTGATGTAAACCTAACTAA '5	3.5	-27.6	-39.2	0.7040816326530612	0.03606421212093891
1504	>TGAAAGTGACTACATCGGGGTA	AT1G63130.1	2	1103	26	1.75	10.534662483595302	87	2632.2955432513386	5' TGAAAGTGACTACATCGGGGTA '3 ||||||||||||||| ||o| 3' TACGCGACTTTCACTGATGTAAACCTAACTAA '5	3.5	-27.6	-39.2	0.7040816326530612	0.034494548391008406
1505	>TGAAAGTGACTACATCGGGGTA	AT1G64583.1	0	739	2	2.0	0.810358652584254	87	2632.2955432513386	5' TGAAAGTGACTACATCGGGGTA '3 |||||||||| |||||o|||| 3' TGCGTCACTTTCACTGTTGTAGTCCCAAATAT '5	3.5	-32.1	-39.2	0.8188775510204082	0.003587440198885239
1506	>TTTGGATTGAAGGGGGCTCTT	AT2G34010.1	0	449	343	343.0	138.97650891819956	9	272.3064355087592	5' TTTGGATTGAAGGGGGCTCT-T '3 ||||| |||||||||||||| | 3' TTCTAGAAACCAAACTTCCCCCGAGATAACTTA '5	3.0	-33.1	-38.2	0.8664921465968586	0.001664585645739347
1507	>TTTGGATTGAAGGGGGCTCTT	AT4G15530.5	1	915	9	9.0	3.646613936629143	9	272.3064355087592	5' TTTGGAT-TGAAGGGGGCTCTT '3 ||||||| ||||||ooo||||| 3' CGAAGAAACCTAGACTTCCTTTGAGAACTGGG '5	2.5	-27.1	-38.2	0.7094240837696335	6.835270791812897E-4
1508	>AAATTAGATCCTTAACTTT	AT3G23310.1	2	1683	5	5.0	2.025896631460635	16	484.1003297933497	5' AAATTAGATCCTTAACTTT '3 ||||||||||||| |||o 3' CAGATGTTTAATCTAGGAACCGAAGACCACTA '5	2.5	-16.7	-22.6	0.7389380530973451	0.006080424465193746
1509	>CTCTCTTCCTTGCCATGATTCCA	AT3G32195.1	3	3490	2	0.5	0.810358652584254	6	181.53762367250613	5' CTCTCTTCCTTGCCATGATTCCA '3 ||||||||||||||||||||||| 3' TAGTAGGAGAGAAGGAACGGTACTAAGGTGCT '5	0.0	-42.4	-42.4	1.0	8.431700209055037E-4
1510	>CTCTCTTCCTTGCCATGATTCCA	AT3G42290.1	3	186	2	0.5	0.810358652584254	6	181.53762367250613	5' CTCTCTTCCTTGCCATGATTCCA '3 ||||||||||||||||||||||| 3' TAGTAGGAGAGAAGGAACGGTACTAAGGTGCT '5	0.0	-42.4	-42.4	1.0	0.0014614523932019452
1511	>CTCTCTTCCTTGCCATGATTCCA	AT4G05585.1	3	1159	2	0.5	0.810358652584254	6	181.53762367250613	5' CTCTCTTCCTTGCCATGATTC-CA '3 ||||||||||||||||||||| 3' TAGTAGGAGAGAAGGAACGGTACTAAGTTGCT '5	3.0	-38.3	-42.4	0.9033018867924528	0.0022381619784046514
1512	>CTCTCTTCCTTGCCATGATTCCA	AT4G05585.1	3	8163	2	0.5	0.810358652584254	6	181.53762367250613	5' CTCTCTTCCTTGCCATGATTC-CA '3 ||||||||||||||||||||| 3' TAGTAGGAGAGAAGGAACGGTACTAAGTTCCT '5	3.0	-38.3	-42.4	0.9033018867924528	0.0022381619784046514
1513	>ACTCTATAACTTCTATACCGTGAG	AT4G06477.1	3	3985	3	3.0	1.215537978876381	5	151.28135306042176	5' ACTCTATAACTTCTATACCGTGAG '3 |||||||||||||||||||o|||| 3' AAATACTGAGATATTGAAGATATGGTACTCCG '5	0.5	-37.1	-38.9	0.9537275064267353	0.0023258517866088235
1514	>TGGGAACGGCTCTCTCGGGA	AT2G25910.2	3	1204	2	2.0	0.810358652584254	62	1875.88877794923	5' TGGGAACGGCTCTCTCGGGA '3 ||| |||o|||||||||| 3' AACTTCTCCCC-TGCTGAGAGAGCCCAGGCATG '5	4.0	-34.3	-43.1	0.7958236658932714	0.01854646205208732
1515	>AGTTACAACTTTTTTTACGGGG	AT2G39681.1	3	575	7	7.0	2.8362552840448894	7	211.79389428459046	5' AGTTACAACTTTTTTTACGGGG '3 |||||||||||||||||||||| 3' TTGTTCTCAATGTTGAAAAAAATGCCCCTATT '5	0.0	-32.6	-32.6	1.0	0.03748894782058487
1516	>TTGACAGAAGATAGAGAGC	AT1G27360.1	2	1264	52	52.0	21.069324967190603	220	6656.379534658558	5' TTGACAGAAGATAGAGAGC '3 ||||||||||| ||||||| 3' TTCTCCAACTGTCTTCTCTCTCTCGTGCCACC '5	2.0	-27.7	-32.0	0.865625	0.0033647344978398053
1517	>TTGACAGAAGATAGAGAGC	AT1G27370.1	2	2379	147	34.0	59.56136096494267	220	6656.379534658558	5' TTGACAGAAGATAGAGAGC '3 ||||||||||| ||||||| 3' TTCATCAACTGTCTTCTCTCTCTCGTGACATC '5	2.0	-27.7	-32.0	0.865625	0.005530279314852282
1518	>TTGACAGAAGATAGAGAGC	AT1G69170.1	3	1308	24	24.0	9.724303831011047	220	6656.379534658558	5' TTGACAGAAGATAGAGAGC '3 o|||||||||| ||||||| 3' TGACTCGACTGTCTTCTCTCTCTCGTGCTCAT '5	2.5	-27.7	-32.0	0.865625	0.003312169284175881
1519	>TTGACAGAAGATAGAGAGC	AT2G42200.1	1	948	16	16.0	6.482869220674032	220	6656.379534658558	5' TTGACAGAAGATAGAGAGC '3 ||||||||||| ||||||| 3' CACCTAAACTGTCTTCTCTCTCTCGTGTCAAA '5	2.0	-27.7	-32.0	0.865625	0.0067294506408071
1520	>TTGACAGAAGATAGAGAGC	AT3G15270.1	2	656	12	12.0	4.862151915505524	220	6656.379534658558	5' TTGACAGAAGATAGAGAGC '3 |||||||||| ||||||| 3' TACATCTACTGTCTTCTCTCTCTCGCCCTCCC '5	3.0	-27.5	-32.0	0.859375	0.010204006929485532
1521	>TTGACAGAAGATAGAGAGC	AT3G57920.1	0	856	24	24.0	9.724303831011047	220	6656.379534658558	5' TTGACAGAAGATAGAGAGC '3 ||||||||||| ||||||| 3' TACTCAAACTGTCTTCTCTCTCTCGTGTCGAA '5	2.0	-27.7	-32.0	0.865625	0.003679171873063769
1522	>TTGACAGAAGATAGAGAGC	AT5G43270.2	0	1160	981	53.5	397.4809190925766	220	6656.379534658558	5' TTGACAGAAGATAGAGAGC '3 ||||||||||| ||||||| 3' AACTTAAACTGTCTTCTCTCTCTCGTGGTAGT '5	2.0	-27.7	-32.0	0.865625	0.00311914915925271
1523	>TTGACAGAAGATAGAGAGC	AT5G50570.1	0	1113	209	104.5	84.68247919505454	220	6656.379534658558	5' TTGACAGAAGATAGAGAGC '3 |||||||||| ||||||| 3' TCCTCCTACTGTCTTCTCTCTCTCGTGTTAGT '5	3.0	-27.5	-32.0	0.859375	0.005113625329865146
1524	>TTGACAGAAGATAGAGAGC	AT5G50670.1	0	1113	209	104.5	84.68247919505454	220	6656.379534658558	5' TTGACAGAAGATAGAGAGC '3 |||||||||| ||||||| 3' TCCTCCTACTGTCTTCTCTCTCTCGTGTTAGT '5	3.0	-27.5	-32.0	0.859375	0.00607695648983797
1525	>TTGAAGAGGACTTGGAACTTC	AT1G15125.1	0	263	60	60.0	24.310759577527623	32	968.2006595866994	5' TTGAAGAGGACTTGGAACTTC '3 |||||||o||||||o|||| 3' TGCAGCAACTTCTTCTGAACTTTGACTCCTCA '5	3.5	-26.8	-35.6	0.7528089887640449	0.0028929586668087204
1526	>TTGAAGAGGACTTGGAACTTC	AT1G66700.1	0	358	74	16.0	29.983270145617396	32	968.2006595866994	5' TTGAAGAGGACTTGGAACTTC '3 |||||||||||||||||||o 3' TTTAGTAACTTCTCCTGAACCTTGAGCTACAA '5	1.5	-33.7	-35.6	0.9466292134831461	7.818608287725182E-4
1527	>TTGAAGAGGACTTGGAACTTC	AT3G44860.1	0	331	31	31.0	12.560559115055938	32	968.2006595866994	5' TTGAAGAGGACTTGGAACTTC '3 |||||||oo||||||||||o 3' CTTAGTAACTTCTTTTGAACCTTGAGCTAAGG '5	3.5	-28.3	-35.6	0.7949438202247191	0.002469134686023833
1528	>TTGACAGAAGATAGAGAGCACTC	AT1G27360.1	2	1264	52	52.0	21.069324967190603	206	6232.791746089377	5' TTGACAGAAGATAGAGAGCACTC '3 ||||||||||| ||||||||| 3' TTCTCCAACTGTCTTCTCTCTCTCGTGCCACC '5	4.0	-33.4	-40.8	0.8186274509803921	0.0033647344978398053
1529	>TTGACAGAAGATAGAGAGCACTC	AT1G27370.1	2	2379	147	34.0	59.56136096494267	206	6232.791746089377	5' TTGACAGAAGATAGAGAGCACT-C '3 ||||||||||| |||||||||| 3' TTCATCAACTGTCTTCTCTCTCTCGTGACAATC '5	4.0	-34.2	-40.8	0.8382352941176472	0.005530279314852282
1530	>TTGACAGAAGATAGAGAGCACTC	AT2G42200.1	1	948	16	16.0	6.482869220674032	206	6232.791746089377	5' TTGACAGAAGATAGAGAGCACTC '3 ||||||||||| ||||||||| 3' CACCTAAACTGTCTTCTCTCTCTCGTGTCAAA '5	4.0	-33.2	-40.8	0.8137254901960785	0.0067294506408071
1531	>TTGACAGAAGATAGAGAGCACTC	AT3G57920.1	0	856	24	24.0	9.724303831011047	206	6232.791746089377	5' TTGACAGAAGATAGAGAGCACTC '3 ||||||||||| ||||||||| 3' TACTCAAACTGTCTTCTCTCTCTCGTGTCGAA '5	4.0	-33.2	-40.8	0.8137254901960785	0.003679171873063769
1532	>TTGACAGAAGATAGAGAGCACTC	AT5G43270.2	0	1160	981	53.5	397.4809190925766	206	6232.791746089377	5' TTGACAGAAGATAGAGAGCACTC '3 ||||||||||| |||||||||o 3' AACTTAAACTGTCTTCTCTCTCTCGTGGTAGT '5	3.5	-34.1	-40.8	0.8357843137254903	6.246096189881367E-4
1533	>TTTGGATTGAAGGGAGCTCTTA	AT2G34010.1	0	449	343	343.0	138.97650891819956	81	2450.757919578833	5' TTTGGATTGAAGGGAGCTCTTA '3 ||||| |||||||| ||||| | 3' TTCTAGAAACCAAACTTCCCCCGAGA-TTACTTA '5	4.0	-26.2	-37.4	0.7005347593582888	0.001664585645739347
1534	>TTTGGATTGAAGGGAGCTCTTA	AT4G15530.5	1	915	9	9.0	3.646613936629143	81	2450.757919578833	5' TTTGGAT-TGAAGGGAGCTCTTA '3 ||||||| ||||||o|o||||| 3' CGAAGAAACCTAGACTTCCTTTGAGAACTGGG '5	3.0	-28.8	-37.4	0.770053475935829	6.835270791812897E-4
1535	>TCGGACCAGGCTTCATTCCCT	AT1G30490.1	0	806	589	41.5	238.6506231860628	34	1028.713200810868	5' TCGGACCAGGCTTCATTCCCT '3 o|||||||||||||||o|| 3' ATCTTAGGCCTGGTCCGAAGTAGGGTTAGTAG '5	3.0	-37.4	-42.4	0.8820754716981132	0.0017135019960784481
1536	>TCGGACCAGGCTTCATTCCCT	AT1G52150.2	0	1279	287	32.0	116.28646664584045	34	1028.713200810868	5' TCGGACCAGGCTTCATTCCCT '3 o|||||||||||||||||| 3' ACCTTAGGCCTGGTCCGAAGTAAGGTCCGTAG '5	2.5	-37.9	-42.4	0.8938679245283019	2.9299736302368373E-4
1537	>TCGGACCAGGCTTCATTCCCT	AT2G34710.1	0	881	615	67.5	249.1852856696581	34	1028.713200810868	5' TCGGACCAGGCTTCATTCCCT '3 o|||||||||||||||o|| 3' ATCTTAGGCCTGGTCCGAAGTAGGGTTAGTAG '5	3.0	-37.4	-42.4	0.8820754716981132	0.001641496691172195
1538	>TCGGACCAGGCTTCATTCCCT	AT4G32880.1	0	945	41	8.0	16.612352377977206	34	1028.713200810868	5' TCGGACCAGGCTTCATTCCCT '3 o|||||||||||||||o|| 3' ACCTTAGGCCTGGTCCGAAGTAGGGTCCGTAA '5	3.0	-37.4	-42.4	0.8820754716981132	0.0016638931419837855
1539	>TCGGACCAGGCTTCATTCCCT	AT5G60690.1	0	1273	35	35.0	14.181276420224444	34	1028.713200810868	5' TCGGACCAGGCTTCATTCCCT '3 o|||||||||||||||o|| 3' GGCTTAGGCCTGGTCCGAAGTAGGGTCCGTAG '5	3.0	-37.4	-42.4	0.8820754716981132	0.0014351317955126897
1540	>TTCGCAGGAGAGATAGCGCC	AT1G10700.1	3	67	2	2.0	0.810358652584254	247	7473.2988411848355	5' TTCGCAGGAGAGATAGC-GCC '3 ||||| |||||o||||| ||| 3' CAACGTAAGCGGCCTCTTTATCGGCGGTAAAG '5	4.0	-30.3	-40.5	0.7481481481481481	0.023889427273257602
1541	>TTCGCAGGAGAGATAGCGCC	AT4G29900.1	0	197	34	34.0	13.776097093932318	247	7473.2988411848355	5' TTCGCAGGAGAGATAGCGCC '3 ||||||||||||||||o | 3' TACTGACAGCGTCCTCTCTATCGTTGTGCGAG '5	2.5	-32.7	-40.5	0.8074074074074075	2.6723677177975524E-4
1542	>CTCTAGCGCATAGTCTCTTCCCGA	AT3G20000.1	3	703	2	2.0	0.810358652584254	8	242.05016489667486	5' CTCTAGC-GCATAGTCTCTTCCCGA '3 |||||| ||||||o|| ||||||| 3' GAGCATAGATCGTCGTATCGGATAAGGGCTGA '5	3.5	-35.4	-47.1	0.751592356687898	0.00750694514834338
1543	>TCCAATGCTTTTTCTAGTTT	AT1G12775.1	2	1472	5	5.0	2.025896631460635	6	181.53762367250613	5' TCCAATGCTTTTTCTAGTTT '3 |||||||||||o|||||||o 3' TTATAAAGGTTACGAAAGAGATCAAGAGGTAA '5	1.5	-28.3	-27.8	1.0179856115107915	9.98252746068795E-4
1544	>TCCAATGCTTTTTCTAGTTT	AT2G27400.1	3	557	4	4.0	1.620717305168508	6	181.53762367250613	5' TCCAATGCTTTTTCTAGTTT '3 |||||||||||||||||||| 3' TTATATAGGTTACGAAAAAGATCAAAGCGGTA '5	0.0	-27.8	-27.8	1.0	0.01978142603683475
1545	>TCAATGCATTGAAAGTGACTTTTA	AT1G62590.1	0	1050	86	21.5	34.845422061122925	6	181.53762367250613	5' TCAATGCATTGAAAGTGACTTTTA '3 ||||||||||||| |||||| | 3' GTAGCTAGTTACGTAACTTGCACTGA-TTTAAT '5	4.0	-26.7	-34.4	0.7761627906976745	0.001823569163374783
1546	>TCAATGCATTGAAAGTGACTTTTA	AT1G63150.1	0	997	86	21.5	34.845422061122925	6	181.53762367250613	5' TCAATGCATTGAAAGTGACTTTTA '3 ||||||||||||||||o|| o | 3' GTAGCTAGTTACGTAACTTTCATTGTTG-TTAAC '5	4.0	-27.8	-34.4	0.808139534883721	0.001969957540544076
1547	>TCAATGCATTGAAAGTGACTTTTA	AT1G63330.1	0	775	86	21.5	34.845422061122925	6	181.53762367250613	5' TCAATGCATTGAAAGTGACTTTTA '3 ||||||||||||| |||||| | 3' GTAGCTAGTTACGTAACTTGCACTGA-TTTAAT '5	4.0	-26.7	-34.4	0.7761627906976745	0.0024074620443007566
1548	>TCAATGCATTGAAAGTGACTTTTA	AT5G41170.1	0	892	86	21.5	34.845422061122925	6	181.53762367250613	5' TCAATGCATTGAAAGTGACTTTTA '3 |||||||||||||||||| || o| 3' GTAGCTAGTTACGTAACTTTCACT-AATGTAGT '5	2.5	-26.7	-34.4	0.7761627906976745	4.810004810005264E-4
1549	>TTTGCATATACTCGAATACCTAT	AT1G62930.1	2	1468	90	40.0	36.46613936629143	14	423.58778856918093	5' TTTGCATATACTCGAATACCTAT '3 |||||| ||||||||||||| |o 3' ATGAGAAAACGTCTATGAGCTTATGG-TGGTTA '5	3.5	-26.7	-34.0	0.7852941176470588	0.012168885142594177
1550	>TTTGCATATACTCGAATACCTAT	AT2G39681.1	3	639	6	6.0	2.431075957752762	14	423.58778856918093	5' TTTGCATATACTCGAATACCTAT '3 ||||||||||||||||||||||| 3' ATGAGAAAACGTATATGAGCTTATGGATATAC '5	0.0	-34.0	-34.0	1.0	0.03748894782058487
1551	>AGTTACAACTTTTTTTACGGG	AT2G39681.1	3	575	7	7.0	2.8362552840448894	875	26474.23678557381	5' AGTTACAACTTTTTTTACGGG '3 ||||||||||||||||||||| 3' TTGTTCTCAATGTTGAAAAAAATGCCCCTATT '5	0.0	-29.3	-29.3	1.0	0.03748894782058487
1552	>CTTTTCCAAACCCAGAAAA	AT1G22060.1	3	5854	2	2.0	0.810358652584254	79	2390.245378354664	5' CTT-TTCCAAACCCAGAAAA '3 |o| |||||||||| |||| 3' GTCGAGGACAAGGTTTGGGCCTTTAGACCACA '5	4.0	-20.0	-28.0	0.7142857142857143	0.027002566259474614
1553	>CTTTTCCAAACCCAGAAAA	ATCG00420.1	3	308	3	3.0	1.215537978876381	79	2390.245378354664	5' CTTTTCCAAACCCAGAAAA '3 ||||||||||||||||||| 3' AGGCATGAAAAGGTTTGGGTCTTTTGCCTACC '5	0.0	-28.0	-28.0	1.0	0.019703188791570958
1554	>GAGTTACAACTTTTTTTACGGG	AT1G43170.1	2	1102	5	5.0	2.025896631460635	10	302.56270612084353	5' GAGTTACAACTTTTTTTACGGG '3 |||||||||||o|o||o ||| 3' CAGACTCTCAATGTTGAGAGAAGAACCCTGGT '5	4.0	-24.9	-32.2	0.7732919254658384	0.03320792285539187
1555	>CTTTCTGGAGACCAAACCCTT	AT2G36480.3	3	2162	2	2.0	0.810358652584254	155	4689.721944873075	5' CTTTCTGGAGACCAAACCCTT '3 |o|| ||||o|||||||||| 3' AATAGTTGGAA-ACCTTTGGTTTGGGATGTAAA '5	4.0	-27.6	-37.3	0.739946380697051	0.006437959136843863
1556	>TTAGATTCACGCACAAACTCGTTT	AT1G31280.1	0	3233	456	456.0	184.7617727892099	9	272.3064355087592	5' TTAGATTCACGCACAAACTCGTTT '3 |||||||||||||||||||| ||| 3' TGGGTTAATCTAAGTGCGTGTTTGAGGAAAGA '5	1.0	-34.3	-37.5	0.9146666666666666	3.009328919650889E-4
1557	>CCCGGGCGGAGCGGCCGTCG	AT4G18020.1	2	1634	12	12.0	4.862151915505524	37	1119.482012647121	5' CCCGGGCGG-AGCGGCCGTCG '3 ||||o|||| |||||| |o|o 3' AAATCGGGCTCGCCATCGCCGTCGGTGCCAAA '5	4.0	-36.0	-50.3	0.7157057654075547	0.004590734358515425
1558	>AATTCTGCGCGAGCCTCTTGC	AT1G12820.1	3	1946	3	3.0	1.215537978876381	15	453.8440591812653	5' AATTCTGCGCGAGCCTCTTGC '3 ||||||||||||||||||||| 3' CACCGCTTAAGACGCGCTCGGAGAACGTCGGT '5	0.0	-40.7	-40.7	1.0	0.03757929799518256
1559	>TCGGACCAGGCTTCATTTTT	AT1G30490.1	0	806	589	41.5	238.6506231860628	31	937.944388974615	5' TCGGACCAGGCTTCATTTTT '3 o|||||||||||||||ooo 3' ATCTTAGGCCTGGTCCGAAGTAGGGTTAGTAG '5	3.0	-32.8	-34.0	0.9647058823529411	0.0017135019960784481
1560	>TCGGACCAGGCTTCATTTTT	AT1G52150.2	0	1279	287	32.0	116.28646664584045	31	937.944388974615	5' TCGGACCAGGCTTCATTTTT '3 o||||||||||||||||oo 3' ACCTTAGGCCTGGTCCGAAGTAAGGTCCGTAG '5	2.5	-33.2	-34.0	0.9764705882352942	2.9299736302368373E-4
1561	>TCGGACCAGGCTTCATTTTT	AT2G34710.1	0	881	615	67.5	249.1852856696581	31	937.944388974615	5' TCGGACCAGGCTTCATTTTT '3 o|||||||||||||||ooo 3' ATCTTAGGCCTGGTCCGAAGTAGGGTTAGTAG '5	3.0	-32.8	-34.0	0.9647058823529411	0.001641496691172195
1562	>TCGGACCAGGCTTCATTTTT	AT3G48610.1	2	1621	3	3.0	1.215537978876381	31	937.944388974615	5' TCGG-ACCAGGCTTCATTTTT '3 |||| ||||o|||||||| oo 3' TAAATAGCCGTGGTTCGAAGTAACGGAGAAAT '5	4.0	-25.6	-34.0	0.7529411764705882	0.01010375895434068
1563	>TCGGACCAGGCTTCATTTTT	AT4G32880.1	0	945	41	8.0	16.612352377977206	31	937.944388974615	5' TCGGACCAGGCTTCATTTTT '3 o|||||||||||||||ooo 3' ACCTTAGGCCTGGTCCGAAGTAGGGTCCGTAA '5	3.0	-32.8	-34.0	0.9647058823529411	0.0016638931419837855
1564	>TCGGACCAGGCTTCATTTTT	AT5G60690.1	0	1273	35	35.0	14.181276420224444	31	937.944388974615	5' TCGGACCAGGCTTCATTTTT '3 o|||||||||||||||ooo 3' GGCTTAGGCCTGGTCCGAAGTAGGGTCCGTAG '5	3.0	-32.8	-34.0	0.9647058823529411	0.0014351317955126897
1565	>TGAAGCTGCCAGCATGATCTGT	AT2G48110.1	3	3383	7	7.0	2.8362552840448894	35	1058.9694714229524	5' TGAAGCTGCCAGCATGATCTGT '3 |||||||||||| |||o o|| 3' AGGGTCCCTTCGACGGTCGAACTGTGCAGAGT '5	4.0	-29.9	-41.9	0.7136038186157517	0.006328446271776977
1566	>TGAAGCTGCCAGCATGATCTGT	AT5G37020.1	2	2381	9	9.0	3.646613936629143	35	1058.9694714229524	5' TGAAGCTGCCAGCATGATCTGT '3 o ||||||||||| ||||||o 3' TGCTTATGG-TTCGACGGTCGGACTAGATTCCCC '5	4.0	-31.0	-41.9	0.7398568019093079	0.0035437082921213614
1567	>ATAAACAGAGAAAGAGATAGAGGA	AT4G00355.3	2	1316	10	10.0	4.05179326292127	34	1028.713200810868	5' ATAAACAGAGAAAGAGA-TAGAGGA '3 ||||||||||||||||| ||o o| 3' ATACTATATTTGTCTCTTTCTCTCATTATCCC '5	4.0	-27.7	-37.9	0.7308707124010554	0.028125009629375253
1568	>TTAGATTCACGCACAAACTC	AT1G31280.1	0	3233	456	456.0	184.7617727892099	291	8804.574748116547	5' TTAGATTCACGCACAAACTC '3 |||||||||||||||||||| 3' TGGGTTAATCTAAGTGCGTGTTTGAGGAAAGA '5	0.0	-31.6	-31.6	1.0	3.009328919650889E-4
1569	>TTAGATTCACGCACAAACTC	AT4G21510.1	3	380	3	3.0	1.215537978876381	291	8804.574748116547	5' TTAGATTCACGCACA-AACTC '3 ||||||||||||| ||||| 3' GATCTATCTCTAAGTGCGTGTGTTGAGCTTTA '5	4.0	-27.0	-31.6	0.8544303797468354	0.0035072316347861676
1570	>TTTGGATTGAAGGGAGCTCTAA	AT2G34010.1	0	449	343	343.0	138.97650891819956	68	2057.426401621736	5' TTTGGATTGAAGGGAGCTCTAA '3 ||||| |||||||| |||||| 3' TTCTAGAAACCAAACTTCCCCCGAGATACTTA '5	4.0	-27.8	-37.5	0.7413333333333334	0.001664585645739347
1571	>TTTGGATTGAAGGGAGCTCTAA	AT4G15530.5	1	915	9	9.0	3.646613936629143	68	2057.426401621736	5' TTTGGAT-TGAAGGGAGCTCTAA '3 ||||||| ||||||o|o|||| 3' CGAAGAAACCTAGACTTCCTTTGAGAACTGGG '5	4.0	-28.1	-37.5	0.7493333333333334	0.0013665869490946392
1572	>CCCAAATGTAGACAAAGCA	AT2G03220.1	2	1500	3	1.5	1.215537978876381	320	9682.006595866993	5' CCCAAATGTAGACAAAGCA '3 |||||||||||| ||||| 3' ATGTATAGGTTTACATCTGGTTCGTGAACAGT '5	2.0	-24.8	-30.8	0.8051948051948052	5.399564890280484E-4
1573	>AGAGCTTCAGAAGCAGTGGCT	AT5G15400.1	3	3019	2	2.0	0.810358652584254	28	847.1755771383619	5' AGAGCTTCAGAAGCAGTGGCT '3 ||||||||||||||||oo||| 3' CGTAGGTCTCGAAGTCTTCGTCGTCGAAACCG '5	1.0	-37.3	-40.6	0.91871921182266	0.004020265116901012
1574	>AAGCTCAGGAGGGATAGCG	AT3G17185.1	2	472	91	40.0	36.87131869258356	78	2359.9891077425796	5' AAGCTCAGGAGGGATAGCG '3 |||||||||||||||| 3' CCTCTAATCGAGTCCTCCCTATCTGTTCCATC '5	3.0	-33.2	-37.6	0.8829787234042553	0.026164743568367843
1575	>TGAGAGTGACTACATCGGGGT	AT1G62670.1	2	979	10	10.0	4.05179326292127	11	332.8189767329279	5' TGAGAGTGACTACATCGGGGT '3 |||o||||| ||||||o|||| 3' TACGCGACTTTCACTTATGTAGTCCCAACTAA '5	3.5	-29.6	-40.6	0.729064039408867	0.0063948681508266825
1576	>TGAGAGTGACTACATCGGGGT	AT1G64583.1	0	739	2	2.0	0.810358652584254	11	332.8189767329279	5' TGAGAGTGACTACATCGGGGT '3 |||o|||||| |||||o|||| 3' TGCGTCACTTTCACTGTTGTAGTCCCAAATAT '5	3.5	-31.2	-40.6	0.7684729064039408	0.0011972462261107264
1577	>TTTGGATTGAAGGTAGCTCTA	AT4G15530.5	1	915	9	9.0	3.646613936629143	7	211.79389428459046	5' TTTGGAT-TGAAGGTAGCTCTA '3 ||||||| |||||| |o|||| 3' CGAAGAAACCTAGACTTCCTTTGAGAACTGGG '5	3.5	-24.1	-34.3	0.7026239067055394	6.835270791812897E-4
1578	>CTTTTCTTGACCTTGTAAGAC	AT5G60450.1	2	1888	17	17.0	6.888048546966159	6	181.53762367250613	5' CTTTTCTTGACCTTGTAAGAC '3 ||||||||||||||o||||| 3' TGGATATAAAAGAACTGGAACGTTCTGGAATC '5	1.5	-30.5	-32.3	0.9442724458204336	9.6972304516596E-4
1579	>TTTGGATTGAAGGGAGCTTTTT	AT4G15530.5	1	915	9	9.0	3.646613936629143	13	393.3315179570966	5' TTTGGAT-TGAAGGGAGCTTTTT '3 ||||||| ||||||o|o||o|| 3' CGAAGAAACCTAGACTTCCTTTGAGAACTGGG '5	3.5	-26.0	-34.3	0.7580174927113703	6.835270791812897E-4
1580	>AGAAAGTGACTACATCGGGGT	AT1G62670.1	2	979	10	10.0	4.05179326292127	45	1361.532177543796	5' AGAAAGTGACTACATCGGGGT '3 |||||||| ||||||o|||| 3' TACGCGACTTTCACTTATGTAGTCCCAACTAA '5	3.5	-29.4	-37.9	0.7757255936675461	0.0063948681508266825
1581	>AGAAAGTGACTACATCGGGGT	AT1G64583.1	0	739	2	2.0	0.810358652584254	45	1361.532177543796	5' AGAAAGTGACTACATCGGGGT '3 ||||||||| |||||o|||| 3' TGCGTCACTTTCACTGTTGTAGTCCCAAATAT '5	3.5	-31.0	-37.9	0.8179419525065963	0.0011972462261107264
1582	>AAGCTCAGGAGGGATAGCGC	AT3G17185.1	2	472	91	40.0	36.87131869258356	232	7019.4547820035705	5' AAGCTCAGGAGGGATAGCGC '3 |||||||||||||||| o| 3' CCTCTAATCGAGTCCTCCCTATC-TGTTCCATC '5	2.5	-33.2	-41.0	0.8097560975609757	0.026164743568367843
1583	>GAATGATCCGGTGAAGTGTTC	AT3G44630.3	3	3716	3	3.0	1.215537978876381	87	2632.2955432513386	5' GAATGATCCGGTGAAGTGTTC '3 ||| |||||||o|||| |o|| 3' AGACCGCCTT-CTAGGCCGCTTCTCGAGGCCGT '5	3.5	-27.8	-36.8	0.7554347826086957	0.018202063063677887
1584	>GACCTTTAAGTACTTTTTCGGGCA	AT4G06477.1	3	3854	2	2.0	0.810358652584254	16	484.1003297933497	5' GACCTTTAAGTACTTTTTCGGGCA '3 |||||||||||||||||||||||| 3' TTAAAACTGGAAATTCATGAAAAAGCCCGTAA '5	0.0	-39.8	-39.8	1.0	0.0023258517866088235
1585	>GCCATCTTGAGATTGTAAGGAT	AT5G11880.1	2	1408	7	7.0	2.8362552840448894	9	272.3064355087592	5' GCCATCTTGAGATTGTAAGGAT '3 | ||||||||||||||||| 3' CCCCCTGCC-GTAGAACTCTAACATTCACCTTCG '5	4.0	-26.4	-37.1	0.7115902964959568	0.02537084931623712
1586	>TGAAAGTGACTACATCGGGGTC	AT1G62670.1	2	979	10	10.0	4.05179326292127	419	12677.377386463344	5' TGAAAGTGACTACATCGGGGTC '3 ||||||||| ||||||o|||| 3' TACGCGACTTTCACTTATGTAGTCCCAACTAA '5	3.5	-30.2	-40.8	0.7401960784313726	0.0063948681508266825
1587	>TGAAAGTGACTACATCGGGGTC	AT1G64583.1	0	739	2	2.0	0.810358652584254	419	12677.377386463344	5' TGAAAGTGACTACATCGGGGTC '3 |||||||||| |||||o|||| 3' TGCGTCACTTTCACTGTTGTAGTCCCAAATAT '5	3.5	-31.8	-40.8	0.7794117647058825	0.0011972462261107264
1588	>AGAGTGCTTGAAATTGTCGG	AT4G30993.2	2	296	11	11.0	4.456972589213397	18	544.6128710175184	5' AGAGTGCTTGAAATTGTCGG '3 |||| ||o|||||oo|o||| 3' CACCAATTCTC-CGGACTTTGGCGGCCGTTGCC '5	3.5	-26.8	-33.4	0.8023952095808384	0.017478593457487146
1589	>ATAGTTAGGTCCTTGTTCCAAATT	AT2G24870.1	0	195	2	1.0	0.810358652584254	20	605.1254122416871	5' ATAGTTAGGTCCTTGTTCCAAAT-T '3 ||||||||||||||||||||||| 3' TACAAATATCAATCCAGGAACAAGGTTTACTTG '5	2.0	-36.6	-36.9	0.9918699186991871	0.005925912881155959
1590	>ATAGTTAGGTCCTTGTTCCAAATT	AT2G24880.1	0	237	2	1.0	0.810358652584254	20	605.1254122416871	5' ATAGTTAGGTCCTTGTTCCAAATT '3 |||||||||||||||||||||||| 3' TACAAATATCAATCCAGGAACAAGGTTTAATG '5	0.0	-36.9	-36.9	1.0	0.0034602076124568004
1591	>AAGTAACGTCCTGCCAAACTCGTC	AT2G12440.1	3	4643	2	2.0	0.810358652584254	120	3630.7524734501226	5' AAGTAACGTCCTGCCAAACTCGTC '3 ||||||||||||| |||||o|||| 3' CAATAATTCATTGCAGGACAGTTTGGGCAGGA '5	1.5	-35.7	-43.8	0.8150684931506851	3.104144032283207E-4
1592	>TCGGACCAGGCTTCACTCCCC	AT1G30490.1	0	806	589	41.5	238.6506231860628	8	242.05016489667486	5' TCGGACCAGGCTTCACTCCCC '3 o|||||||||||||| |||| 3' ATCTTAGGCCTGGTCCGAAGT-AGGGTTAGTAG '5	2.5	-37.3	-46.4	0.8038793103448275	0.0013710366451337164
1593	>TCGGACCAGGCTTCACTCCCC	AT1G52150.2	0	1279	287	32.0	116.28646664584045	8	242.05016489667486	5' TCGGACCAGGCTTCACTCCCC '3 o|||||||||||||| ||| 3' ACCTTAGGCCTGGTCCGAAGTAAGGTCCGTAG '5	3.5	-34.0	-46.4	0.7327586206896552	0.0014641285920650171
1594	>TCGGACCAGGCTTCACTCCCC	AT2G34710.1	0	881	615	67.5	249.1852856696581	8	242.05016489667486	5' TCGGACCAGGCTTCACTCCCC '3 o|||||||||||||| |||| 3' ATCTTAGGCCTGGTCCGAAGT-AGGGTTAGTAG '5	2.5	-37.3	-46.4	0.8038793103448275	0.0013134130555136903
1595	>TCGGACCAGGCTTCACTCCCC	AT4G32880.1	0	945	41	8.0	16.612352377977206	8	242.05016489667486	5' TCGGACCAGGCTTCACTCCCC '3 o|||||||||||||| |||| 3' ACCTTAGGCCTGGTCCGAAGT-AGGGTCCGTAA '5	2.5	-37.3	-46.4	0.8038793103448275	0.0013313361443628713
1596	>TCGGACCAGGCTTCACTCCCC	AT5G60690.1	0	1273	35	35.0	14.181276420224444	8	242.05016489667486	5' TCGGACCAGGCTTCACTCCCC '3 o|||||||||||||| |||| 3' GGCTTAGGCCTGGTCCGAAGT-AGGGTCCGTAG '5	2.5	-37.3	-46.4	0.8038793103448275	0.001148270299332177
1597	>ACAGACTGAGAGCTCTTTCT	AT1G04160.1	2	3789	7	7.0	2.8362552840448894	22	665.6379534658558	5' ACAGACTGAGAGCTCTTTCT '3 | |o ||||||||||||||| 3' TCTATAATT-TTCGACTCTCGAGAAAGAAGTTCA '5	4.0	-26.7	-35.4	0.7542372881355932	0.002229504508443947
1598	>ACAGACTGAGAGCTCTTTCT	AT2G03470.1	3	364	2	2.0	0.810358652584254	22	665.6379534658558	5' ACAGACTGAGAGCTCTTTCT '3 ||||||||||o ||||o|| 3' CAGTGAGGTCTGACTCTT-AGAAGGACTGTGTT '5	3.5	-25.9	-35.4	0.731638418079096	0.04268493395386008
1599	>CACGTGGCAATGAACTCCTTC	AT5G26830.1	3	1484	2	2.0	0.810358652584254	6	181.53762367250613	5' CACGTGG-CAATGAACTCCTTC '3 |||||o| ||||||||||| | 3' AACATGTGCATCAGTTACTTGAGGTTGTGTGG '5	4.0	-27.8	-38.5	0.7220779220779221	0.04547297551694218
1600	>TTCGATGTCTAGCAGTGCC	AT1G53290.1	3	525	3	3.0	1.215537978876381	9	272.3064355087592	5' TTCGATGTCTAGCAGTGCC '3 ||||||o|||||||||o| 3' GAGGAGAAGCTATAGATCGTCATGCTTCAGTA '5	2.5	-29.4	-35.5	0.828169014084507	0.006864407616948176
1601	>TTGAAGAGGACTTGGAACTTCGAG	AT1G66700.1	0	358	74	16.0	29.983270145617396	6	181.53762367250613	5' TTGAAGAGGACTTGGAACTTCGAG '3 ||||||||||||||||||| ||| 3' TTTAGTAACTTCTCCTGAACCTTGA-GCTACAA '5	2.0	-36.2	-42.5	0.851764705882353	7.818608287725182E-4
1602	>TTGAAGAGGACTTGGAACTTCGAG	AT3G44860.1	0	331	31	31.0	12.560559115055938	6	181.53762367250613	5' TTGAAGAGGACTTGGAACTTCGAG '3 |||||||oo|||||||||| ||| 3' CTTAGTAACTTCTTTTGAACCTTGA-GCTAAGG '5	4.0	-30.8	-42.5	0.7247058823529412	0.0016467679380320899
1603	>AAAGGACTTTGAAAAGAGA	AT5G17050.1	2	75	6	6.0	2.431075957752762	10	302.56270612084353	5' AAAGGACTTTGAAAAGAGA '3 | |o||| ||||||||||| 3' TACTTCTTCTTCTG-AACTTTTCTCTTCTCTCT '5	4.0	-18.8	-26.8	0.7014925373134329	0.0026626705232140058
1604	>TTGACAGAAGATAGAGAGCAT	AT1G27360.1	2	1264	52	52.0	21.069324967190603	41	1240.5070950954585	5' TTGACAGAAGATAGAGAGCAT '3 ||||||||||| ||||||||o 3' TTCTCCAACTGTCTTCTCTCTCTCGTGCCACC '5	2.5	-30.7	-34.7	0.8847262247838615	0.0033647344978398053
1605	>TTGACAGAAGATAGAGAGCAT	AT1G27370.1	2	2379	147	34.0	59.56136096494267	41	1240.5070950954585	5' TTGACAGAAGATAGAGAGCAT '3 ||||||||||| ||||||||o 3' TTCATCAACTGTCTTCTCTCTCTCGTGACATC '5	2.5	-30.7	-34.7	0.8847262247838615	0.005530279314852282
1606	>TTGACAGAAGATAGAGAGCAT	AT1G69170.1	3	1308	24	24.0	9.724303831011047	41	1240.5070950954585	5' TTGACAGAAGATAGAGAGCAT '3 o|||||||||| ||||||||o 3' TGACTCGACTGTCTTCTCTCTCTCGTGCTCAT '5	3.0	-30.7	-34.7	0.8847262247838615	0.003312169284175881
1607	>TTGACAGAAGATAGAGAGCAT	AT2G42200.1	1	948	16	16.0	6.482869220674032	41	1240.5070950954585	5' TTGACAGAAGATAGAGAGCAT '3 ||||||||||| ||||||||o 3' CACCTAAACTGTCTTCTCTCTCTCGTGTCAAA '5	2.5	-30.7	-34.7	0.8847262247838615	0.0067294506408071
1608	>TTGACAGAAGATAGAGAGCAT	AT3G57920.1	0	856	24	24.0	9.724303831011047	41	1240.5070950954585	5' TTGACAGAAGATAGAGAGCAT '3 ||||||||||| ||||||||o 3' TACTCAAACTGTCTTCTCTCTCTCGTGTCGAA '5	2.5	-30.7	-34.7	0.8847262247838615	0.003679171873063769
1609	>TTGACAGAAGATAGAGAGCAT	AT5G43270.2	0	1160	981	53.5	397.4809190925766	41	1240.5070950954585	5' TTGACAGAAGATAGAGAGCAT '3 ||||||||||| ||||||||o 3' AACTTAAACTGTCTTCTCTCTCTCGTGGTAGT '5	2.5	-30.7	-34.7	0.8847262247838615	0.00311914915925271
1610	>TTGACAGAAGATAGAGAGCAT	AT5G50570.1	0	1113	209	104.5	84.68247919505454	41	1240.5070950954585	5' TTGACAGAAGATAGAGAGCAT '3 |||||||||| ||||||||o 3' TCCTCCTACTGTCTTCTCTCTCTCGTGTTAGT '5	3.5	-30.5	-34.7	0.8789625360230546	0.004546738506691406
1611	>TTGACAGAAGATAGAGAGCAT	AT5G50670.1	0	1113	209	104.5	84.68247919505454	41	1240.5070950954585	5' TTGACAGAAGATAGAGAGCAT '3 |||||||||| ||||||||o 3' TCCTCCTACTGTCTTCTCTCTCTCGTGTTAGT '5	3.5	-30.5	-34.7	0.8789625360230546	0.005403566893963929
1612	>GTGACAGAAGATAGAGAGCAC	AT1G27360.1	2	1264	52	52.0	21.069324967190603	8	242.05016489667486	5' G-TGACAGAAGATAGAGAGCAC '3 | |||||||||| ||||||||| 3' TTCTCCCAACTGTCTTCTCTCTCTCGTGCCACC '5	3.0	-31.8	-38.0	0.8368421052631579	0.0033647344978398053
1613	>GTGACAGAAGATAGAGAGCAC	AT1G27370.1	2	2379	147	34.0	59.56136096494267	8	242.05016489667486	5' G-TGACAGAAGATAGAGAGCAC '3 | |||||||||| ||||||||| 3' TTCATCCAACTGTCTTCTCTCTCTCGTGACATC '5	3.0	-31.8	-38.0	0.8368421052631579	0.005530279314852282
1614	>GTGACAGAAGATAGAGAGCAC	AT1G69170.1	3	1308	24	24.0	9.724303831011047	8	242.05016489667486	5' G-TGACAGAAGATAGAGAGCAC '3 | |||||||||| ||||||||| 3' TGACTCCGACTGTCTTCTCTCTCTCGTGCTCAT '5	3.0	-31.8	-38.0	0.8368421052631579	0.002760903891080857
1615	>GTGACAGAAGATAGAGAGCAC	AT2G42200.1	1	948	16	16.0	6.482869220674032	8	242.05016489667486	5' G-TGACAGAAGATAGAGAGCAC '3 |||||||||| ||||||||| 3' CACCTAAAACTGTCTTCTCTCTCTCGTGTCAAA '5	4.0	-31.8	-38.0	0.8368421052631579	0.010745364432579119
1616	>GTGACAGAAGATAGAGAGCAC	AT3G57920.1	0	856	24	24.0	9.724303831011047	8	242.05016489667486	5' G-TGACAGAAGATAGAGAGCAC '3 |||||||||| ||||||||| 3' TACTCAAAACTGTCTTCTCTCTCTCGTGTCGAA '5	4.0	-31.8	-38.0	0.8368421052631579	0.0058801743787147975
1617	>GTGACAGAAGATAGAGAGCAC	AT5G43270.2	0	1160	981	53.5	397.4809190925766	8	242.05016489667486	5' G-TGACAGAAGATAGAGAGCAC '3 |||||||||| ||||||||| 3' AACTTAAAACTGTCTTCTCTCTCTCGTGGTAGT '5	4.0	-31.8	-38.0	0.8368421052631579	0.00498596674659646
1618	>GTGACAGAAGATAGAGAGCAC	AT5G50570.1	0	1113	209	104.5	84.68247919505454	8	242.05016489667486	5' GTGACAGAAGATAGAGAGCAC '3 o|||||||||| ||||||||| 3' TCCTCCTACTGTCTTCTCTCTCTCGTGTTAGT '5	2.5	-32.4	-38.0	0.8526315789473684	0.0011386278610010514
1619	>GTGACAGAAGATAGAGAGCAC	AT5G50670.1	0	1113	209	104.5	84.68247919505454	8	242.05016489667486	5' GTGACAGAAGATAGAGAGCAC '3 o|||||||||| ||||||||| 3' TCCTCCTACTGTCTTCTCTCTCTCGTGTTAGT '5	2.5	-32.4	-38.0	0.8526315789473684	0.001353637746736358
1620	>ATAGGTAAGTTCTTTTTTCTTT	AT3G51980.1	3	905	3	3.0	1.215537978876381	33	998.4569301987837	5' ATAGGTAAGTTCTTTTTTCTTT '3 ||||| |||||| |o|||||o| 3' AAACTTTTATCC-TTCAAGTAGAAAGAGACACA '5	4.0	-19.4	-27.6	0.7028985507246376	0.01622102637373879
1621	>TTTCTAGTTTCGCCATTACTA	AT2G27400.1	3	547	5	5.0	2.025896631460635	7	211.79389428459046	5' TTTCTAGTTTCGCCATTACTA '3 ||||||||||||||||||||| 3' TACGAAAAAGATCAAAGCGGTAATGATGTTTA '5	0.0	-31.2	-31.2	1.0	0.01978142603683475
1622	>CCCCAAATGTAGACAAAGCA	AT1G62860.1	2	425	9	9.0	3.646613936629143	20	605.1254122416871	5' CCCCAAATGTAGACAAAGCA '3 |||||||||||||||||| 3' ACTAGAACGGTTTACATCTGTTTCGTTTCCTG '5	3.0	-28.2	-34.1	0.8269794721407624	0.0012927312278219194
1623	>TATATCCCATTTCTACCATCT	AT1G62590.1	2	600	10	3.333333333333333	4.05179326292127	106	3207.164684880942	5' TATATCCCATTTCTACCATCT '3 ||||o||||||||o||||| | 3' GTCCAGATATGGGGTAAAGGTGGTAAACTAGT '5	2.5	-28.0	-32.7	0.856269113149847	0.0190053936107204
1624	>TATATCCCATTTCTACCATCT	AT1G62914.1	2	529	28	28.0	11.345021136179557	106	3207.164684880942	5' TATATCCCATTTCTACCAT-CT '3 ||||||||||||| ||||| 3' GCCCAAATATAGGGTAAAGCTGGTAAACTAGT '5	4.0	-24.3	-32.7	0.7431192660550459	0.027723479062718326
1625	>TATATCCCATTTCTACCATCT	AT1G63080.1	3	578	11	11.0	4.456972589213397	106	3207.164684880942	5' T-ATATCCCATTTCTACCATCT '3 | ||||||||||||o||||||| 3' GTCCAAACTATAGGGTAAAGGTGGTAGACTAGT '5	1.5	-31.6	-32.7	0.966360856269113	0.042959917085124144
1626	>TATATCCCATTTCTACCATCT	AT1G63130.1	0	662	392	392.0	158.83029590651378	106	3207.164684880942	5' T-ATATCCCATTTCTACCATCT '3 | ||||||||||||o||||||| 3' GCCCGAACTATAGGGTAAAGGTGGTAGACTGGT '5	1.5	-31.6	-32.7	0.966360856269113	0.0012494792390045362
1627	>TATATCCCATTTCTACCATCT	AT1G63150.1	2	547	46	23.0	18.638249009437843	106	3207.164684880942	5' TATATCCCATTTCTACCAT-CT '3 ||||||||||||| ||||| 3' GTCCAAATATAGGGTAAAGCTGGTAAACTAGT '5	4.0	-24.3	-32.7	0.7431192660550459	0.010786856550840218
1628	>TATATCCCATTTCTACCATCT	AT1G63330.1	2	325	10	3.333333333333333	4.05179326292127	106	3207.164684880942	5' TATATCCCATTTCTACCATCT '3 ||||o||||||||o||||| | 3' GTCCAGATATGGGGTAAAGGTGGTAAACTAGT '5	2.5	-28.0	-32.7	0.856269113149847	0.020897262996139032
1629	>TATATCCCATTTCTACCATCT	AT2G39681.1	3	533	63	63.0	25.526297556404003	106	3207.164684880942	5' TATATCCCATTTCTACCATCT '3 ||||||||||||||||||||| 3' ATATACATATAGGGTAAAGATGGTAGACCTTA '5	0.0	-32.7	-32.7	1.0	0.03748894782058487
1630	>TATATCCCATTTCTACCATCT	AT5G16640.1	3	593	7	7.0	2.8362552840448894	106	3207.164684880942	5' TATATCCCATTTCTACCATCT '3 |||||||||||o|o||||| | 3' ATCCGAATATAGGGTAAGGGTGGTAAACTAGT '5	2.5	-28.1	-32.7	0.8593272171253822	0.00690162579893816
1631	>TATATCCCATTTCTACCATCT	AT5G51670.1	1	528	9	9.0	3.646613936629143	106	3207.164684880942	5' TATATC-CCATTTCTACCATCT '3 ||||| |||||||| |||||| 3' AGAGATTATAGCGGTAAAGAAGGTAGAGAGAT '5	3.0	-23.4	-32.7	0.7155963302752293	0.010031264743156854
1632	>AGTGCTTGAAATTGTCGGGA	AT3G60420.2	3	91	4	4.0	1.620717305168508	11	332.8189767329279	5' AGT-GCTTGAAATTGTCGGGA '3 ||| |||o||||||||||o| 3' AGGTCTCACCGAGCTTTAACAGCTCAGCTAGT '5	3.5	-26.7	-34.1	0.782991202346041	0.004951174688671345
1633	>TCCAAAGGGATCGCATTGATTT	AT1G12820.1	0	1895	86	86.0	34.845422061122925	28	847.1755771383619	5' TCCAAAGGGATCGCATTG-ATTT '3 |||||||||||||||||| |o 3' TGCTGTAGGTTTCCCTAGCGTAACAAAGCATG '5	3.5	-32.7	-36.4	0.8983516483516485	0.0018095448883993503
1634	>TCCAAAGGGATCGCATTGATTT	AT3G23690.1	0	417	63	63.0	25.526297556404003	28	847.1755771383619	5' T-CCAAAGGGATCGCATTGATTT '3 | ||||||||||||| o|||ooo 3' CGGTAAACGGTTTCCCTAGCGAGACTGGGTTTC '5	4.0	-30.6	-36.4	0.8406593406593408	0.002847378560562941
1635	>TCCAAAGGGATCGCATTGATTT	AT3G26810.1	0	2010	134	134.0	54.294029723145016	28	847.1755771383619	5' TCCAAAGGGATCGCATTG-ATTT '3 |||||||||||||||||| |o 3' TTCTGTAGGTTTCCCTAGCGTAACAAAGTATG '5	3.5	-32.7	-36.4	0.8983516483516485	0.001678908339309948
1636	>TCCAAAGGGATCGCATTGATTT	AT3G62980.1	2	1722	72	72.0	29.172911493033144	28	847.1755771383619	5' TCCAAAGGGATCGCATTG-ATTT '3 |||||||||||||||||| |oo 3' TTCTGTAGGTTTCCCTAGCGTAACAGAGGTCG '5	3.0	-32.7	-36.4	0.8983516483516485	0.012882217481841596
1637	>TCCAAAGGGATCGCATTGATTT	AT4G03190.1	0	1598	77	77.0	31.198808124493777	28	847.1755771383619	5' TCCAAAGGGATCGCATTGATTT '3 |||||||||||||||| | |o| 3' TACTGTAGGTTTCCCTAGCGTA-CCAGAGATCG '5	2.5	-28.9	-36.4	0.7939560439560439	4.899559039686086E-4
1638	>TCCTAAGTCCAACATAGCGTTC	AT5G18040.1	2	686	7	7.0	2.8362552840448894	10	302.56270612084353	5' TCCTAAGTCCAACATAGCGTTC '3 o||||||||||||||||||| 3' ACTGTAGGGATTCAGGTTGTATCGCACTAAGG '5	2.5	-34.9	-38.5	0.9064935064935065	0.004734851025214537
1639	>TTGACAGAAGATAGAGAGCACA	AT1G27360.1	2	1264	52	52.0	21.069324967190603	143	4326.646697528063	5' TTGACAGAAGATAGAGAGCACA '3 ||||||||||| ||||||||| 3' TTCTCCAACTGTCTTCTCTCTCTCGTGCCACC '5	3.0	-33.5	-37.9	0.8839050131926122	0.004707456158148715
1640	>TTGACAGAAGATAGAGAGCACA	AT1G27370.1	2	2379	147	34.0	59.56136096494267	143	4326.646697528063	5' TTGACAGAAGATAGAGAGCACA '3 ||||||||||| ||||||||| 3' TTCATCAACTGTCTTCTCTCTCTCGTGACATC '5	3.0	-33.5	-37.9	0.8839050131926122	0.007733818031048001
1641	>TTGACAGAAGATAGAGAGCACA	AT1G69170.1	3	1308	24	24.0	9.724303831011047	143	4326.646697528063	5' TTGACAGAAGATAGAGAGCACA '3 o|||||||||| ||||||||| 3' TGACTCGACTGTCTTCTCTCTCTCGTGCTCAT '5	3.5	-33.5	-37.9	0.8839050131926122	0.004413786034188849
1642	>TTGACAGAAGATAGAGAGCACA	AT2G42200.1	1	948	16	16.0	6.482869220674032	143	4326.646697528063	5' TTGACAGAAGATAGAGAGCACA '3 ||||||||||| |||||||||| 3' CACCTAAACTGTCTTCTCTCTCTCGTGTCAAA '5	2.0	-33.6	-37.9	0.8865435356200528	0.0026972341065428784
1643	>TTGACAGAAGATAGAGAGCACA	AT3G57920.1	0	856	24	24.0	9.724303831011047	143	4326.646697528063	5' TTGACAGAAGATAGAGAGCACA '3 ||||||||||| |||||||||| 3' TACTCAAACTGTCTTCTCTCTCTCGTGTCGAA '5	2.0	-33.6	-37.9	0.8865435356200528	0.0014732963009020938
1644	>TTGACAGAAGATAGAGAGCACA	AT5G43270.2	0	1160	981	53.5	397.4809190925766	143	4326.646697528063	5' TTGACAGAAGATAGAGAGCACA '3 ||||||||||| ||||||||| 3' AACTTAAACTGTCTTCTCTCTCTCGTGGTAGT '5	3.0	-33.4	-37.9	0.8812664907651715	0.004364082975813033
1645	>TTGACAGAAGATAGAGAGCACA	AT5G50570.1	0	1113	209	104.5	84.68247919505454	143	4326.646697528063	5' TTGACAGAAGATAGAGAGCACA '3 |||||||||| |||||||||| 3' TCCTCCTACTGTCTTCTCTCTCTCGTGTTAGT '5	3.0	-33.4	-37.9	0.8812664907651715	0.003979528671082644
1646	>TTGACAGAAGATAGAGAGCACA	AT5G50670.1	0	1113	209	104.5	84.68247919505454	143	4326.646697528063	5' TTGACAGAAGATAGAGAGCACA '3 |||||||||| |||||||||| 3' TCCTCCTACTGTCTTCTCTCTCTCGTGTTAGT '5	3.0	-33.4	-37.9	0.8812664907651715	0.004729721072076254
1647	>GGCCTGGCTCCCTGTATGCCA	AT1G77850.1	0	1420	1266	632.0	512.9570270858328	8	242.05016489667486	5' G-GCCTGGCTCCCTGTATGCCA '3 |||||||||||||o|||||| 3' AGTATAAACGGACCGAGGGACGTACGGTCGTCC '5	2.5	-45.2	-47.1	0.9596602972399151	4.863813229571967E-4
1648	>GGCCTGGCTCCCTGTATGCCA	AT2G28350.1	0	1340	307	307.0	124.39005317168298	8	242.05016489667486	5' G-GCCTGGCTCCCTGTATGCCA '3 |||||||||||||||| || 3' ACTCGAAACGGACCGAGGGACATAAGGACGTCC '5	4.0	-38.4	-47.1	0.8152866242038216	0.0013357077485597335
1649	>GGCCTGGCTCCCTGTATGCCA	AT4G30080.1	0	1519	363	239.0	147.08009544404212	8	242.05016489667486	5' G-GCCTGGCTCCCTGTATGCCA '3 o ||||||||||||||| o|| 3' CGTAATTACGGACCGAGGGACATTTGGGTGCCC '5	4.0	-39.3	-47.1	0.8343949044585987	0.0012815034749342757
1650	>AAGTAACGTCCTGCCAAACCCG	AT2G12440.1	3	4643	2	2.0	0.810358652584254	22	665.6379534658558	5' AAGTAACGTCCTGCCAAACCCG '3 ||||||||||||| |||||||| 3' CAATAATTCATTGCAGGACAGTTTGGGCAGGA '5	1.0	-34.1	-41.3	0.8256658595641647	3.104144032283207E-4
1651	>ATGACAGAAGATAGAGAGCAC	AT1G27360.1	2	1264	52	52.0	21.069324967190603	10	302.56270612084353	5' A-TGACAGAAGATAGAGAGCAC '3 |||||||||| ||||||||| 3' TTCTCCCAACTGTCTTCTCTCTCTCGTGCCACC '5	4.0	-31.8	-36.4	0.8736263736263736	0.006048368830235407
1652	>ATGACAGAAGATAGAGAGCAC	AT1G27370.1	2	2379	147	34.0	59.56136096494267	10	302.56270612084353	5' A-TGACAGAAGATAGAGAGCAC '3 |||||||||| ||||||||| 3' TTCATCCAACTGTCTTCTCTCTCTCGTGACATC '5	4.0	-31.8	-36.4	0.8736263736263736	0.009932474162311467
1653	>ATGACAGAAGATAGAGAGCAC	AT1G69170.1	3	1308	24	24.0	9.724303831011047	10	302.56270612084353	5' A-TGACAGAAGATAGAGAGCAC '3 |||||||||| ||||||||| 3' TGACTCCGACTGTCTTCTCTCTCTCGTGCTCAT '5	4.0	-31.8	-36.4	0.8736263736263736	0.004964137727923368
1654	>ATGACAGAAGATAGAGAGCAC	AT2G42200.1	1	948	16	16.0	6.482869220674032	10	302.56270612084353	5' A-TGACAGAAGATAGAGAGCAC '3 |||||||||| ||||||||| 3' CACCTAAAACTGTCTTCTCTCTCTCGTGTCAAA '5	4.0	-31.8	-36.4	0.8736263736263736	0.012080390931730745
1655	>ATGACAGAAGATAGAGAGCAC	AT3G15270.1	2	656	12	12.0	4.862151915505524	10	302.56270612084353	5' ATGACAGAAGATAGAGAGCAC '3 ||||||||||| ||||||| 3' TACATCTACTGTCTTCTCTCTCTCGCCCTCCC '5	4.0	-29.3	-36.4	0.804945054945055	0.010204006929485532
1656	>ATGACAGAAGATAGAGAGCAC	AT3G57920.1	0	856	24	24.0	9.724303831011047	10	302.56270612084353	5' A-TGACAGAAGATAGAGAGCAC '3 |||||||||| ||||||||| 3' TACTCAAAACTGTCTTCTCTCTCTCGTGTCGAA '5	4.0	-31.8	-36.4	0.8736263736263736	0.006612760838273446
1657	>ATGACAGAAGATAGAGAGCAC	AT5G43270.2	0	1160	981	53.5	397.4809190925766	10	302.56270612084353	5' A-TGACAGAAGATAGAGAGCAC '3 |||||||||| ||||||||| 3' AACTTAAAACTGTCTTCTCTCTCTCGTGGTAGT '5	4.0	-31.8	-36.4	0.8736263736263736	0.005607462082794723
[truncated: 654 more rows]
[truncated: 15 more columns]
