# Supplementary material for: PAREsnip2: a tool for high-throughput prediction of small RNA targets from degradome sequencing data using configurable targeting rules
Source: Nucleic Acids Res. 2018 Jul 11;46(17):8730–9. doi: 10.1093/nar/gky609 (PMC6158750; doi:10.1093/nar/gky609)
Supplement: Supplementary Data [file gky609_supplemental_files.zip › Supplementary Table S4.csv]

Record ID	Short Read ID	Gene ID	Category	Cleavage Position	Fragment Abundance	Weighted Fragment Abundance	Normalized Fragment Abundance	Short Read Abundance	Normalized Short Read Abundance	Duplex	Alignment Score	Duplex MFE	Perfect MFE	MFE Ratio	p-value
1	>TGCGTGGAGGAGGAAGCCGTA	TRIAE_CS42_6AL_TGACv1_472520_AA1523110.1	2	1168	5	2.5	0.3577788601780894	6	31.40111787979652	5' TGCGTGGAGGAGGAAGCCGTA '3 oo| ||||||||||||||| | 3' CGGCCTGGTG-ACCTCCTCCTTCGGCTTGTCTC '5	3.5	-33.7	-44.0	0.765909090909091	0.03452815301098344
2	>TGCGTGGAGGAGGAAGCCGTA	TRIAE_CS42_6BL_TGACv1_499501_AA1584410.1	2	1182	5	2.5	0.3577788601780894	6	31.40111787979652	5' TGCGTGGAGGAGGAAGCCGTA '3 oo| ||||||||||||||| | 3' CGGCCTGGTG-ACCTCCTCCTTCGGCTTGTCTC '5	3.5	-33.7	-44.0	0.765909090909091	0.04252314546669633
3	>CGAGAGTGCTTAGAAGGGTGT	TRIAE_CS42_2AS_TGACv1_112915_AA0347650.2	2	2400	6	3.0	0.4293346322137073	21	109.90391257928782	5' CGAGAGTGCTTAGAAGGGTGT '3 |||| |||||||| |||||o 3' ATGTTATCCTCT-ACGAATCTCCCCACGAATCT '5	3.5	-28.0	-39.4	0.7106598984771574	0.00965639656052808
4	>CGAGAGTGCTTAGAAGGGTGT	TRIAE_CS42_2AS_TGACv1_112915_AA0347650.3	2	2436	6	3.0	0.4293346322137073	21	109.90391257928782	5' CGAGAGTGCTTAGAAGGGTGT '3 |||| |||||||| |||||o 3' ATGTTATCCTCT-ACGAATCTCCCCACGAATCT '5	3.5	-28.0	-39.4	0.7106598984771574	0.009528990925438907
5	>AGAAGTAATTCCGAACGGAGAGAG	TRIAE_CS42_5AL_TGACv1_376323_AA1235350.1	3	1489	2	0.2	0.14311154407123577	5	26.167598233163766	5' AGAAGTAATTCCGAACGGAGAGAG '3 | |||||||||||||||||||||| 3' AGGCTCTGTTCATTAAGGCTTGCCTCTCTCAT '5	2.0	-38.8	-42.1	0.9216152019002374	0.016979987871437285
6	>TACAAGCACTGGAGTGAGCCGAAG	TRIAE_CS42_2DS_TGACv1_179266_AA0605720.1	1	998	2	0.16666666666666666	0.14311154407123577	8	41.86815717306202	5' TACAAGCACTGGAGTGAGCCGAAG '3 |||||||||||o||o||||||||| 3' CTGCTGATGTTCGTGACTTCGCTCGGCTTCCA '5	1.5	-43.7	-47.0	0.9297872340425533	0.019195029466353652
7	>TACAAGCACTGGAGTGAGCCGAAG	TRIAE_CS42_3DL_TGACv1_252332_AA0889380.1	1	1291	2	0.16666666666666666	0.14311154407123577	8	41.86815717306202	5' TACAAGCACTGGAGTGAGCCGAAG '3 |||||||||||o||o||||||||| 3' CTGCTGATGTTCGTGACTTCGCTCGGCTTCCG '5	1.5	-43.7	-47.0	0.9297872340425533	0.02473373156284331
8	>TACAAGCACTGGAGTGAGCCGAAG	TRIAE_CS42_4BS_TGACv1_328714_AA1092420.1	3	2147	2	0.16666666666666666	0.14311154407123577	8	41.86815717306202	5' TACAAGCACTGGAGTGAGCCGAAG '3 ||||||||||||||o||||||||| 3' CTGCTGATGTTCGTGACCTCGCTCGGCTTCCG '5	0.5	-46.6	-47.0	0.9914893617021276	0.02154335388184403
9	>TACAAGCACTGGAGTGAGCCGAAG	TRIAE_CS42_4BS_TGACv1_328714_AA1092420.2	3	2067	2	0.16666666666666666	0.14311154407123577	8	41.86815717306202	5' TACAAGCACTGGAGTGAGCCGAAG '3 ||||||||||||||o||||||||| 3' CTGCTGATGTTCGTGACCTCGCTCGGCTTCCG '5	0.5	-46.6	-47.0	0.9914893617021276	0.022253579133197143
10	>TACAAGCACTGGAGTGAGCCGAAG	TRIAE_CS42_4DL_TGACv1_345807_AA1154440.1	3	2728	2	0.16666666666666666	0.14311154407123577	8	41.86815717306202	5' TACAAGCACTGGAGTGAGCCGAAG '3 |||||||||||o||o|||| |||| 3' CTGCTGATGTTCGTGACTTCGCTCGTCTTCCG '5	2.5	-37.5	-47.0	0.7978723404255319	0.033430498948794574
11	>TACAAGCACTGGAGTGAGCCGAAG	TRIAE_CS42_4DL_TGACv1_345807_AA1154440.2	3	4121	2	0.16666666666666666	0.14311154407123577	8	41.86815717306202	5' TACAAGCACTGGAGTGAGCCGAAG '3 |||||||||||o||o|||| |||| 3' CTGCTGATGTTCGTGACTTCGCTCGTCTTCCG '5	2.5	-37.5	-47.0	0.7978723404255319	0.04071829512118996
12	>TACAAGCACTGGAGTGAGCCGAAG	TRIAE_CS42_4DL_TGACv1_345807_AA1154440.3	3	2449	2	0.16666666666666666	0.14311154407123577	8	41.86815717306202	5' TACAAGCACTGGAGTGAGCCGAAG '3 |||||||||||o||o|||| |||| 3' CTGCTGATGTTCGTGACTTCGCTCGTCTTCCG '5	2.5	-37.5	-47.0	0.7978723404255319	0.03323791612325122
13	>TATGGACTACATACGGAGCAA	TRIAE_CS42_2BS_TGACv1_146140_AA0456550.1	3	6010	3	0.42857142857142855	0.21466731610685366	6	31.40111787979652	5' TATGGACTACATACGGAGCAA '3 ||||o|||||||||||| | 3' AAAGTTATACTTGATGTATGCCTACATATACC '5	4.0	-25.6	-36.3	0.7052341597796145	0.04089331337608815
14	>TATGGACTACATACGGAGCAA	TRIAE_CS42_2BS_TGACv1_146140_AA0456550.2	3	5918	3	0.42857142857142855	0.21466731610685366	6	31.40111787979652	5' TATGGACTACATACGGAGCAA '3 ||||o|||||||||||| | 3' AAAGTTATACTTGATGTATGCCTACATATACC '5	4.0	-25.6	-36.3	0.7052341597796145	0.041512981931183135
15	>TATGGACTACATACGGAGCAA	TRIAE_CS42_6AS_TGACv1_485161_AA1538400.1	3	1768	3	0.42857142857142855	0.21466731610685366	6	31.40111787979652	5' TATGGACTACATACGGAGCAA '3 ||||o||||||| |||||||| 3' AAAGTTATACTTGATGTA-GCCTCGTTTAACTC '5	2.0	-28.7	-36.3	0.790633608815427	0.037845528749880786
16	>TATGGACTACATACGGAGCAA	TRIAE_CS42_6AS_TGACv1_488143_AA1574440.1	2	1853	3	0.42857142857142855	0.21466731610685366	6	31.40111787979652	5' TATGGACTACATACGGAGCAA '3 ||||o|||||||||||| || 3' AAAGTTATACTTGATGTATGCCT-GTATATATC '5	3.0	-26.5	-36.3	0.7300275482093664	0.04873308323359138
17	>AGTAGACAGTCGGGAAGTCGTGCT	TRIAE_CS42_4DL_TGACv1_345807_AA1154440.1	3	2652	2	0.2857142857142857	0.14311154407123577	11	57.56871611296029	5' AGTAGACAGTCGGGAAGTCGTGCT '3 |||||||||||||||||||| | 3' ACAACATCATCTGTCAGCCCTTCAGCTGCACG '5	3.0	-39.5	-47.2	0.836864406779661	0.02019454637035889
18	>AGTAGACAGTCGGGAAGTCGTGCT	TRIAE_CS42_4DL_TGACv1_345807_AA1154440.2	3	4045	2	0.2857142857142857	0.14311154407123577	11	57.56871611296029	5' AGTAGACAGTCGGGAAGTCGTGCT '3 |||||||||||||||||||| | 3' ACAACATCATCTGTCAGCCCTTCAGCTGCACG '5	3.0	-39.5	-47.2	0.836864406779661	0.024633810184416238
19	>AGTAGACAGTCGGGAAGTCGTGCT	TRIAE_CS42_4DL_TGACv1_345807_AA1154440.3	3	2373	2	0.2857142857142857	0.14311154407123577	11	57.56871611296029	5' AGTAGACAGTCGGGAAGTCGTGCT '3 |||||||||||||||||||| | 3' ACAACATCATCTGTCAGCCCTTCAGCTGCACG '5	3.0	-39.5	-47.2	0.836864406779661	0.02007741903453919
20	>AGTAGACAGTCGGGAAGTCGTGCT	TRIAE_CS42_7AL_TGACv1_558277_AA1791910.1	3	1400	2	0.2857142857142857	0.14311154407123577	11	57.56871611296029	5' AGTAGACAGTCGGGAAGTCGTGCT '3 ||||||||||||||||||||| | 3' ACAACATCATCTGTCAGCCCTTCAGCAGCACG '5	2.0	-40.8	-47.2	0.8644067796610169	0.007682458386683688
21	>TTGGACGAGGATGTGCAAC	TRIAE_CS42_3B_TGACv1_220708_AA0716150.1	3	247	2	0.2	0.14311154407123577	13	68.03575540622579	5' TTGGACGAGGATGTGCAAC '3 |||||||||||| o||| 3' CTGCCGCACCTGCTCCTACCTGTTCGTCGACC '5	3.5	-26.4	-35.1	0.752136752136752	0.022726530612244944
22	>TTGGACGAGGATGTGCAAC	TRIAE_CS42_3B_TGACv1_224317_AA0795200.1	3	1169	2	0.2	0.14311154407123577	13	68.03575540622579	5' TTGGACGAGGATGTGCAAC '3 |||||||||||| || | 3' CTGCCGCACCTGCTCCTAC-CGCTACCGCGACC '5	4.0	-26.2	-35.1	0.7464387464387464	0.03809056615275708
23	>TTGGACGAGGATGTGCAAC	TRIAE_CS42_3DL_TGACv1_250892_AA0874740.1	3	218	2	0.2	0.14311154407123577	13	68.03575540622579	5' TTGGACGAGGATGTGCAAC '3 |||||||||||| o||| 3' CTGCCGCACCTGCTCCTACCTGTTCGTCGACC '5	3.5	-26.4	-35.1	0.752136752136752	0.01614178502662278
24	>GCCGATGAGAGGTATGTAGGC	TRIAE_CS42_4BS_TGACv1_328042_AA1081760.1	3	956	3	0.5	0.21466731610685366	5	26.167598233163766	5' GCCGATGAGAGGTATGTAGGC '3 |||||||||||o|||| ||| 3' GAAGAACGGCTACTCTCTATAC-TCCTTTTCCT '5	3.0	-31.7	-41.9	0.7565632458233891	0.02401176238083147
25	>GCCGATGAGAGGTATGTAGGC	TRIAE_CS42_4BS_TGACv1_328042_AA1081760.2	3	478	3	0.5	0.21466731610685366	5	26.167598233163766	5' GCCGATGAGAGGTATGTAGGC '3 |||||||||||o|||| ||| 3' GAAGAACGGCTACTCTCTATAC-TCCTTTTCCT '5	3.0	-31.7	-41.9	0.7565632458233891	0.029010237484622836
26	>TGGACTGCGAAGAAAGACTG	TRIAE_CS42_6AL_TGACv1_471778_AA1514130.1	2	749	12	12.0	0.8586692644274146	18	94.20335363938956	5' TGGACTGCGAAGAAAGACTG '3 |||||||||||||||||||| 3' CTCTCCACCTGACGCTTCTTTCTGACGCTACC '5	0.0	-35.9	-35.9	1.0	0.0049545829892650994
27	>CAAGTAGTAGTCCAGAGTGCA	TRIAE_CS42_1AL_TGACv1_000874_AA0020800.1	2	2430	6	0.5454545454545454	0.4293346322137073	5	26.167598233163766	5' CAAGTAGTAGTCCAGAGTGCA '3 |||||||||||||| |||| 3' GTCGGTCTTCATCATCAGGTC-CACGGGGAGCA '5	3.0	-30.5	-38.1	0.800524934383202	0.0042253459878923705
28	>CAAGTAGTAGTCCAGAGTGCA	TRIAE_CS42_1AL_TGACv1_000874_AA0020800.2	2	2035	6	0.5454545454545454	0.4293346322137073	5	26.167598233163766	5' CAAGTAGTAGTCCAGAGTGCA '3 |||||||||||||| |||| 3' GTCGGTCTTCATCATCAGGTC-CACGGGGAGCA '5	3.0	-30.5	-38.1	0.800524934383202	0.004907965858215513
29	>CAAGTAGTAGTCCAGAGTGCA	TRIAE_CS42_1AL_TGACv1_000874_AA0020800.3	2	2290	6	0.5454545454545454	0.4293346322137073	5	26.167598233163766	5' CAAGTAGTAGTCCAGAGTGCA '3 |||||||||||||| |||| 3' GTCGGTCTTCATCATCAGGTC-CACGGGGAGCA '5	3.0	-30.5	-38.1	0.800524934383202	0.0044444373158796235
30	>CAAGTAGTAGTCCAGAGTGCA	TRIAE_CS42_1AL_TGACv1_000874_AA0020800.4	2	2538	6	0.5454545454545454	0.4293346322137073	5	26.167598233163766	5' CAAGTAGTAGTCCAGAGTGCA '3 |||||||||||||| |||| 3' GTCGGTCTTCATCATCAGGTC-CACGGGGAGCA '5	3.0	-30.5	-38.1	0.800524934383202	0.004070550833787379
31	>CAAGTAGTAGTCCAGAGTGCA	TRIAE_CS42_1DL_TGACv1_061525_AA0197740.1	2	2137	6	0.5454545454545454	0.4293346322137073	5	26.167598233163766	5' CAAGTAGTAGTCCAGAGTGCA '3 |||||||||||||| |||| 3' GTCGGTCTTCATCATCAGGTC-CACGGGGAGCA '5	3.0	-30.5	-38.1	0.800524934383202	0.004296448984830281
32	>CAAGTAGTAGTCCAGAGTGCA	TRIAE_CS42_1DL_TGACv1_061525_AA0197740.2	2	1707	6	0.5454545454545454	0.4293346322137073	5	26.167598233163766	5' CAAGTAGTAGTCCAGAGTGCA '3 |||||||||||||| |||| 3' GTCGGTCTTCATCATCAGGTC-CACGGGGAGCA '5	3.0	-30.5	-38.1	0.800524934383202	0.005078279671420161
33	>TAGCCAAGGATGATTTGCCTGTG	TRIAE_CS42_4AL_TGACv1_290500_AA0986100.1	0	1244	77	8.555555555555555	5.5097944467425775	9	47.10167681969478	5' TAGCCAAGGATGATTTGCCTGTG '3 |||||||o|||| ||||||| | 3' TACGCTTTCGGTTCTTACTTAACGGAC-CCTCTG '5	4.0	-31.6	-42.1	0.7505938242280286	0.017450473107446185
34	>TAGCCAAGGATGATTTGCCTGTG	TRIAE_CS42_4AL_TGACv1_290500_AA0986100.2	0	2007	77	8.555555555555555	5.5097944467425775	9	47.10167681969478	5' TAGCCAAGGATGATTTGCCTGTG '3 |||||||o|||| ||||||| | 3' TACGCTTTCGGTTCTTACTTAACGGAC-CCTCTG '5	4.0	-31.6	-42.1	0.7505938242280286	0.012208262717694596
35	>TAGCCAAGGATGATTTGCCTGTG	TRIAE_CS42_4AS_TGACv1_308132_AA1026250.1	0	1287	263	59.64285714285714	18.819168045367505	9	47.10167681969478	5' T-AGCCAAGGATGATTTGCCTGTG '3 | |||||||||||||||||| | | 3' TGTGTAATTCGGTTCCTACTAAACGGTCCCCCG '5	3.0	-34.0	-42.1	0.8076009501187649	0.008069478330334334
36	>TAGCCAAGGATGATTTGCCTGTG	TRIAE_CS42_4AS_TGACv1_308132_AA1026250.2	0	1087	263	59.64285714285714	18.819168045367505	9	47.10167681969478	5' T-AGCCAAGGATGATTTGCCTGTG '3 | |||||||||||||||||| | | 3' TGTGTAATTCGGTTCCTACTAAACGGTCCCCCG '5	3.0	-34.0	-42.1	0.8076009501187649	0.009213258797117208
37	>TAGCCAAGGATGATTTGCCTGTG	TRIAE_CS42_4AS_TGACv1_308132_AA1026250.3	0	1911	263	59.64285714285714	18.819168045367505	9	47.10167681969478	5' T-AGCCAAGGATGATTTGCCTGTG '3 | |||||||||||||||||| | | 3' TGTGTAATTCGGTTCCTACTAAACGGTCCCCCG '5	3.0	-34.0	-42.1	0.8076009501187649	0.005816538460427956
38	>TAGCCAAGGATGATTTGCCTGTG	TRIAE_CS42_4AS_TGACv1_308132_AA1026250.4	0	1307	263	59.64285714285714	18.819168045367505	9	47.10167681969478	5' T-AGCCAAGGATGATTTGCCTGTG '3 | |||||||||||||||||| | | 3' TGTGTAATTCGGTTCCTACTAAACGGTCCCCCG '5	3.0	-34.0	-42.1	0.8076009501187649	0.007970528086922224
39	>TAGCCAAGGATGATTTGCCTGTG	TRIAE_CS42_4BL_TGACv1_321321_AA1058960.1	0	1038	177	48.14285714285714	12.665371650304365	9	47.10167681969478	5' T-AGCCAAGGATGATTTGCCTGTG '3 | |||||||||||||||||| | | 3' TGTGTAATTCGGTTCCTACTAAACGGTCCCCCG '5	3.0	-34.0	-42.1	0.8076009501187649	0.009406587741524697
40	>TAGCCAAGGATGATTTGCCTGTG	TRIAE_CS42_4BL_TGACv1_321321_AA1058960.2	0	1791	177	48.14285714285714	12.665371650304365	9	47.10167681969478	5' T-AGCCAAGGATGATTTGCCTGTG '3 | |||||||||||||||||| | | 3' TGTGTAATTCGGTTCCTACTAAACGGTCCCCCG '5	3.0	-34.0	-42.1	0.8076009501187649	0.0064039190606911545
41	>TAGCCAAGGATGATTTGCCTGTG	TRIAE_CS42_4BS_TGACv1_330828_AA1108950.1	0	1233	77	8.555555555555555	5.5097944467425775	9	47.10167681969478	5' TAGCCAAGGATGATTTGCCTGTG '3 |||||||o|||| ||||||| | 3' TACGCTTTCGGTTCTTACTTAACGGAC-CCTCTG '5	4.0	-31.6	-42.1	0.7505938242280286	0.01715118441139618
42	>TAGCCAAGGATGATTTGCCTGTG	TRIAE_CS42_4BS_TGACv1_330828_AA1108950.2	0	2125	77	8.555555555555555	5.5097944467425775	9	47.10167681969478	5' TAGCCAAGGATGATTTGCCTGTG '3 |||||||o|||| ||||||| | 3' TACGCTTTCGGTTCTTACTTAACGGAC-CCTCTG '5	4.0	-31.6	-42.1	0.7505938242280286	0.011091191020495716
43	>TAGCCAAGGATGATTTGCCTGTG	TRIAE_CS42_4BS_TGACv1_330828_AA1108950.3	0	1229	77	8.555555555555555	5.5097944467425775	9	47.10167681969478	5' TAGCCAAGGATGATTTGCCTGTG '3 |||||||o|||| ||||||| | 3' TACGCTTTCGGTTCTTACTTAACGGAC-CCTCTG '5	4.0	-31.6	-42.1	0.7505938242280286	0.017193309877820973
44	>TAGCCAAGGATGATTTGCCTGTG	TRIAE_CS42_4DL_TGACv1_344923_AA1150520.1	0	1106	177	48.14285714285714	12.665371650304365	9	47.10167681969478	5' T-AGCCAAGGATGATTTGCCTGTG '3 | |||||||||||||||||| | | 3' TGTGTAATTCGGTTCCTACTAAACGGTCCCCCG '5	3.0	-34.0	-42.1	0.8076009501187649	0.009406587741524697
45	>TAGCCAAGGATGATTTGCCTGTG	TRIAE_CS42_4DS_TGACv1_361714_AA1171880.1	0	1319	77	8.555555555555555	5.5097944467425775	9	47.10167681969478	5' TAGCCAAGGATGATTTGCCTGTG '3 |||||||o|||| ||||||| | 3' TACGCTTTCGGTTCTTACTTAACGGAC-CCTCTG '5	4.0	-31.6	-42.1	0.7505938242280286	0.016661319635320693
46	>TAGCCAAGGATGATTTGCCTGTG	TRIAE_CS42_4DS_TGACv1_361714_AA1171880.2	0	2142	77	8.555555555555555	5.5097944467425775	9	47.10167681969478	5' TAGCCAAGGATGATTTGCCTGTG '3 |||||||o|||| ||||||| | 3' TACGCTTTCGGTTCTTACTTAACGGAC-CCTCTG '5	4.0	-31.6	-42.1	0.7505938242280286	0.01118422482970427
47	>TAGCCAAGGATGATTTGCCTGTG	TRIAE_CS42_4DS_TGACv1_361714_AA1171880.3	0	2215	77	8.555555555555555	5.5097944467425775	9	47.10167681969478	5' TAGCCAAGGATGATTTGCCTGTG '3 |||||||o|||| ||||||| | 3' TACGCTTTCGGTTCTTACTTAACGGAC-CCTCTG '5	4.0	-31.6	-42.1	0.7505938242280286	0.01086734844973869
48	>TAGCCAAGGATGATTTGCCTGTG	TRIAE_CS42_4DS_TGACv1_361714_AA1171880.4	0	1392	77	8.555555555555555	5.5097944467425775	9	47.10167681969478	5' TAGCCAAGGATGATTTGCCTGTG '3 |||||||o|||| ||||||| | 3' TACGCTTTCGGTTCTTACTTAACGGAC-CCTCTG '5	4.0	-31.6	-42.1	0.7505938242280286	0.01596772229305443
49	>TAGCCAAGGATGATTTGCCTGTG	TRIAE_CS42_5AL_TGACv1_378107_AA1251240.1	0	1231	818	90.8888888888889	58.53262152513543	9	47.10167681969478	5' TAGCCAAGGATGATTTGCCTGTG '3 |||||||o||||||||||||oo 3' CGTCATCTCGGTTCTTACTAAACGGACGTCTG '5	3.0	-36.9	-42.1	0.8764845605700712	0.007907501456173915
50	>TAGCCAAGGATGATTTGCCTGTG	TRIAE_CS42_5AL_TGACv1_378107_AA1251240.2	0	2023	818	90.8888888888889	58.53262152513543	9	47.10167681969478	5' TAGCCAAGGATGATTTGCCTGTG '3 |||||||o||||||||||||oo 3' CGTCATCTCGGTTCTTACTAAACGGACGTCTG '5	3.0	-36.9	-42.1	0.8764845605700712	0.00533660478153386
51	>TAGCCAAGGATGATTTGCCTGTG	TRIAE_CS42_5AL_TGACv1_378107_AA1251240.3	0	1431	818	90.8888888888889	58.53262152513543	9	47.10167681969478	5' TAGCCAAGGATGATTTGCCTGTG '3 |||||||o||||||||||||oo 3' CGTCATCTCGGTTCTTACTAAACGGACGTCTG '5	3.0	-36.9	-42.1	0.8764845605700712	0.007049862411499963
52	>TAGCCAAGGATGATTTGCCTGTG	TRIAE_CS42_5BL_TGACv1_407283_AA1355270.1	0	1969	818	90.8888888888889	58.53262152513543	9	47.10167681969478	5' TAGCCAAGGATGATTTGCCTGTG '3 |||||||o|||||||||||ooo 3' CGTCATCTCGGTTCTTACTAAACGGATGTCTG '5	3.5	-33.1	-42.1	0.7862232779097387	0.0076972037892799605
53	>TAGCCAAGGATGATTTGCCTGTG	TRIAE_CS42_5BL_TGACv1_407283_AA1355270.2	0	1209	818	90.8888888888889	58.53262152513543	9	47.10167681969478	5' TAGCCAAGGATGATTTGCCTGTG '3 |||||||o|||||||||||ooo 3' CGTCATCTCGGTTCTTACTAAACGGATGTCTG '5	3.5	-33.1	-42.1	0.7862232779097387	0.011410335461356391
54	>TAGCCAAGGATGATTTGCCTGTG	TRIAE_CS42_5BL_TGACv1_407283_AA1355270.3	0	1197	818	90.8888888888889	58.53262152513543	9	47.10167681969478	5' TAGCCAAGGATGATTTGCCTGTG '3 |||||||o|||||||||||ooo 3' CGTCATCTCGGTTCTTACTAAACGGATGTCTG '5	3.5	-33.1	-42.1	0.7862232779097387	0.011497796977454566
55	>TAGCCAAGGATGATTTGCCTGTG	TRIAE_CS42_5BS_TGACv1_423624_AA1380840.1	0	1186	329	54.833333333333336	23.541848999718287	9	47.10167681969478	5' T-AGCCAAGGATGATTTGCCTGTG '3 | |||||||o|||| |||||o|o| 3' ACGGTAACTCGGTTCTTACTTAACGGGCGCCTG '5	4.0	-34.1	-42.1	0.8099762470308789	0.016105487844950583
56	>TAGCCAAGGATGATTTGCCTGTG	TRIAE_CS42_5DL_TGACv1_435315_AA1448780.1	0	1907	818	90.8888888888889	58.53262152513543	9	47.10167681969478	5' TAGCCAAGGATGATTTGCCTGTG '3 |||||||o||||||||||||oo 3' CGTCATCTCGGTTCTTACTAAACGGACGTCTG '5	3.0	-36.9	-42.1	0.8764845605700712	0.005724334922942886
57	>TAGCCAAGGATGATTTGCCTGTG	TRIAE_CS42_5DL_TGACv1_435315_AA1448780.2	0	1238	818	90.8888888888889	58.53262152513543	9	47.10167681969478	5' TAGCCAAGGATGATTTGCCTGTG '3 |||||||o||||||||||||oo 3' CGTCATCTCGGTTCTTACTAAACGGACGTCTG '5	3.0	-36.9	-42.1	0.8764845605700712	0.008140218126319598
58	>TAGCCAAGGATGATTTGCCTGTG	TRIAE_CS42_5DL_TGACv1_435315_AA1448780.3	0	1315	818	90.8888888888889	58.53262152513543	9	47.10167681969478	5' TAGCCAAGGATGATTTGCCTGTG '3 |||||||o||||||||||||oo 3' CGTCATCTCGGTTCTTACTAAACGGACGTCTG '5	3.0	-36.9	-42.1	0.8764845605700712	0.0077657913978593784
59	>TAGCCAAGGATGATTTGCCTGTG	TRIAE_CS42_6AL_TGACv1_471133_AA1503230.1	0	1153	148	37.0	10.590254261271447	9	47.10167681969478	5' TAGCCAAGGATGATTTGCCTGTG '3 |||||||||||| ||||||| o 3' CTTTATTTCGGTTCCTACTCAACGGAC-TTGGTG '5	3.5	-33.8	-42.1	0.8028503562945367	0.012963447647971083
60	>TAGCCAAGGATGATTTGCCTGTG	TRIAE_CS42_6BL_TGACv1_499830_AA1592660.1	0	1152	148	37.0	10.590254261271447	9	47.10167681969478	5' TAGCCAAGGATGATTTGCCTGTG '3 |||||||||||| ||||||| o 3' CTTTATTTCGGTTCCTACTCAACGGAC-TTGGTG '5	3.5	-33.8	-42.1	0.8028503562945367	0.012843204955288567
61	>CAAAGTTGGACCTCGAAAAGC	TRIAE_CS42_3B_TGACv1_221438_AA0740810.1	3	1627	2	2.0	0.14311154407123577	5	26.167598233163766	5' CAAAGTTGGACCTCGAAAAGC '3 ||||||||o|||||||||||| 3' ATACCAGTTTCAACTTGGAGCTTTTCGCACCC '5	1.0	-32.9	-35.8	0.9189944134078213	0.0029922202274087484
62	>CAAAGTTGGACCTCGAAAAGC	TRIAE_CS42_6AS_TGACv1_488443_AA1575590.1	3	1388	3	0.5	0.21466731610685366	5	26.167598233163766	5' CAAAGTTGGACCTCGAAAAGC '3 ||||||||o|||||| |||| 3' ATGCCAGTTTCAACTTGGAGCCCTTCGCGCCC '5	3.0	-27.3	-35.8	0.7625698324022347	0.026488888888888784
63	>ATCTATTTTGGAACGGAGGGA	TRIAE_CS42_6BL_TGACv1_499623_AA1587830.1	0	2228	5	0.11452991452991454	0.3577788601780894	101	528.5854843099081	5' ATCTATTTTGGAACGGAGGGA '3 |o ||||||||| |||||||| 3' ACTCTGTGAATAAAACCT-GCCTCCCTCATTAT '5	4.0	-26.8	-35.7	0.7507002801120448	0.030577961395721887
64	>GAAATACTTGTCGGAGAAATGGAT	TRIAE_CS42_1DS_TGACv1_081623_AA0262020.1	2	3966	86	0.831615120274914	6.1537963950631385	10	52.33519646632753	5' GAAATACTTGTCGGAGAAATGGAT '3 ||||||||||||||||||||| || 3' GCAGGCCTTTATGAACAGCCTCTTTACGTATT '5	1.0	-34.0	-38.3	0.8877284595300262	0.018402973747493223
65	>GAAATACTTGTCGGAGAAATGGAT	TRIAE_CS42_2BL_TGACv1_129522_AA0386960.1	2	1680	86	0.831615120274914	6.1537963950631385	10	52.33519646632753	5' GAAATACTTGTCGGAGAAATGGAT '3 |||||||||||||||| ||||||| 3' GCAGGCCTTTATGAACAGCCTCCTTACCTACA '5	1.0	-33.8	-38.3	0.8825065274151436	0.04506263831387569
66	>GAAATACTTGTCGGAGAAATGGAT	TRIAE_CS42_3B_TGACv1_222870_AA0772150.1	2	1089	86	0.831615120274914	6.1537963950631385	10	52.33519646632753	5' GAAATACTTGTCGGAGAAATGGAT '3 ||||||||||||||||||||| || 3' GCAGGCCTTTATGAACAGCCTCTTTACGTATT '5	1.0	-34.0	-38.3	0.8877284595300262	0.02088696295854886
67	>GAAATACTTGTCGGAGAAATGGAT	TRIAE_CS42_3B_TGACv1_222870_AA0772150.2	2	1089	86	0.831615120274914	6.1537963950631385	10	52.33519646632753	5' GAAATACTTGTCGGAGAAATGGAT '3 ||||||||||||||||||||| || 3' GCAGGCCTTTATGAACAGCCTCTTTACGTATT '5	1.0	-34.0	-38.3	0.8877284595300262	0.01914122027260501
68	>GAAATACTTGTCGGAGAAATGGAT	TRIAE_CS42_5AL_TGACv1_376139_AA1232630.1	2	925	70	0.6666666666666666	5.008904042493253	10	52.33519646632753	5' GAAATACTTGTCGGAGAAATGGAT '3 ||||||||||||| |||||||o|| 3' GCAGGCCTTTATGAACAGCATCTTTACTTACA '5	1.5	-28.5	-38.3	0.7441253263707572	0.03641472016768044
69	>GAAATACTTGTCGGAGAAATGGAT	TRIAE_CS42_5BL_TGACv1_405743_AA1334300.5	2	2968	86	0.831615120274914	6.1537963950631385	10	52.33519646632753	5' GAAATACTTGTCGGAGAAATGGAT '3 ||||||||||||||||||||| || 3' GCAGGCCTTTATGAACAGCCTCTTTACGTATT '5	1.0	-34.0	-38.3	0.8877284595300262	0.041481567207683256
70	>GAAATACTTGTCGGAGAAATGGAT	TRIAE_CS42_5BS_TGACv1_423843_AA1384010.1	2	1398	86	0.831615120274914	6.1537963950631385	10	52.33519646632753	5' GAAATACTTGTCGGAGAAATGGAT '3 |||||||||||||||||||||||| 3' GCAGGCCTTTATGAACAGCCTCTTTACCTACA '5	0.0	-38.3	-38.3	1.0	0.010644499181963862
71	>GAAATACTTGTCGGAGAAATGGAT	TRIAE_CS42_5BS_TGACv1_423843_AA1384010.2	2	1320	86	0.831615120274914	6.1537963950631385	10	52.33519646632753	5' GAAATACTTGTCGGAGAAATGGAT '3 |||||||||||||||||||||||| 3' GCAGGCCTTTATGAACAGCCTCTTTACCTACA '5	0.0	-38.3	-38.3	1.0	0.011159226924499888
72	>GAAATACTTGTCGGAGAAATGGAT	TRIAE_CS42_6BL_TGACv1_499555_AA1586020.1	2	2343	86	0.831615120274914	6.1537963950631385	10	52.33519646632753	5' GAAATACTTGTCGGAGAAATGGAT '3 |||||||||||||||||||||||o 3' GCAGGCCTTTATGAACAGCCTCTTTACCTGCC '5	0.5	-38.6	-38.3	1.007832898172324	0.03598409805044134
73	>GAAATACTTGTCGGAGAAATGGAT	TRIAE_CS42_6BL_TGACv1_499555_AA1586020.2	2	2180	86	0.831615120274914	6.1537963950631385	10	52.33519646632753	5' GAAATACTTGTCGGAGAAATGGAT '3 |||||||||||||||||||||||o 3' GCAGGCCTTTATGAACAGCCTCTTTACCTGCC '5	0.5	-38.6	-38.3	1.007832898172324	0.02866045432703479
74	>GAAATACTTGTCGGAGAAATGGAT	TRIAE_CS42_6BL_TGACv1_499555_AA1586020.3	2	2254	86	0.831615120274914	6.1537963950631385	10	52.33519646632753	5' GAAATACTTGTCGGAGAAATGGAT '3 |||||||||||||||||||||||o 3' GCAGGCCTTTATGAACAGCCTCTTTACCTGCC '5	0.5	-38.6	-38.3	1.007832898172324	0.03708363458705288
75	>GAAATACTTGTCGGAGAAATGGAT	TRIAE_CS42_6BL_TGACv1_502616_AA1625740.2	2	1668	86	0.831615120274914	6.1537963950631385	10	52.33519646632753	5' GAAATACTTGTCGGAGAAATGGAT '3 |||||||||||||||||||||||| 3' GCAGGCCTTTATGAACAGCCTCTTTACCTACA '5	0.0	-38.3	-38.3	1.0	0.005086460216989774
76	>GAAATACTTGTCGGAGAAATGGAT	TRIAE_CS42_6DL_TGACv1_526828_AA1692800.1	2	1880	50	0.8416666666666667	3.5777886017808944	10	52.33519646632753	5' GAAATACTTGTCGGAGAAATGGAT '3 o||||||||||||||||||||||| 3' GCAGGCTTTTATGAACAGCCTCTTTACCTAAT '5	0.5	-36.7	-38.3	0.9582245430809401	0.013726272705197662
77	>GAAATACTTGTCGGAGAAATGGAT	TRIAE_CS42_6DL_TGACv1_526828_AA1692800.2	2	1826	50	0.8416666666666667	3.5777886017808944	10	52.33519646632753	5' GAAATACTTGTCGGAGAAATGGAT '3 o||||||||||||||||||||||| 3' GCAGGCTTTTATGAACAGCCTCTTTACCTAAT '5	0.5	-36.7	-38.3	0.9582245430809401	0.014113724091770918
78	>GAAATACTTGTCGGAGAAATGGAT	TRIAE_CS42_7BS_TGACv1_592143_AA1931670.1	2	3116	86	0.831615120274914	6.1537963950631385	10	52.33519646632753	5' GAAATACTTGTCGGAGAAATGGAT '3 |||||||||||||||||||o|||| 3' GCAGGCCTTTATGAACAGCCTCTTTGCCTACT '5	0.5	-37.9	-38.3	0.989556135770235	0.019479905068305325
79	>ATAAAGGGGATTGAACGTCGTGAT	TRIAE_CS42_6BL_TGACv1_503490_AA1628010.1	3	136	4	4.0	0.28622308814247155	9	47.10167681969478	5' ATAAA-GGGGATTGAACGTCGTGAT '3 |||| ||||||o|||||||||||| 3' ATGATAATTTCCCCCTAGCTTGCAGCACTACC '5	3.0	-36.4	-40.3	0.9032258064516129	0.03436988543371522
80	>ACAAGTAATTTCGGACGGAGGGAG	TRIAE_CS42_3B_TGACv1_224797_AA0801690.1	0	1204	9	0.0661764705882353	0.644001948320561	5	26.167598233163766	5' ACAAGTAATTTCGGACGGAGGGAG '3 ||||||| |||||||||||||||| 3' AACTACTGTTCATAAAAGCCTGCCTCCCTCAT '5	2.0	-40.1	-44.0	0.9113636363636364	0.030999642352367185
81	>ACAAGTAATTTCGGACGGAGGGAG	TRIAE_CS42_3B_TGACv1_224797_AA0801690.2	0	1838	9	0.0661764705882353	0.644001948320561	5	26.167598233163766	5' ACAAGTAATTTCGGACGGAGGGAG '3 ||||||| |||||||||||||||| 3' AACTACTGTTCATAAAAGCCTGCCTCCCTCAT '5	2.0	-40.1	-44.0	0.9113636363636364	0.020682276085537743
82	>ACAAGTAATTTCGGACGGAGGGAG	TRIAE_CS42_4BL_TGACv1_322159_AA1069120.5	0	1198	10	0.0837203302373581	0.7155577203561788	5	26.167598233163766	5' ACAAGTAATTTCGGACGGAGGGAG '3 ||||||| |||||||||||||||| 3' AACTACTGTTCATAAAAGCCTGCCTCCCTCAT '5	2.0	-40.1	-44.0	0.9113636363636364	0.010070172125561161
83	>ACAAGTAATTTCGGACGGAGGGAG	TRIAE_CS42_6BL_TGACv1_499776_AA1591500.1	0	1012	15	0.14512383900928794	1.0733365805342683	5	26.167598233163766	5' ACAAGTAATTTCGGACGGAGGGAG '3 ||||||| |||||||||||||||| 3' AACTACTGTTCATAAAAGCCTGCCTCCCTCAT '5	2.0	-40.1	-44.0	0.9113636363636364	0.03781423016482666
84	>GACAGTCGGGGGCATTCGTA	TRIAE_CS42_6BS_TGACv1_515958_AA1673150.1	2	1130	3	0.3333333333333333	0.21466731610685366	59	308.77765915133244	5' GACAGTCGGGGGCATTCGTA '3 ||||| |||||||||||o| 3' TTAGCGAATGTCA-CCCCCGTAAGCGTTCGTCG '5	2.5	-32.4	-40.2	0.8059701492537312	0.004143355810271698
85	>GACAGTCGGGGGCATTCGTA	TRIAE_CS42_6DS_TGACv1_544516_AA1748610.1	3	954	3	0.3333333333333333	0.21466731610685366	59	308.77765915133244	5' GACAGTCGGGGGCATTCGTA '3 ||||| |||||||||||o| 3' TTAGCGAATGTCA-CCCCCGTAAGCGTTCGTCG '5	2.5	-32.4	-40.2	0.8059701492537312	0.006359284352306371
86	>ATAACTCGACGGATCGCAC	TRIAE_CS42_4AL_TGACv1_289736_AA0976120.1	3	4577	2	0.6666666666666666	0.14311154407123577	70	366.34637526429276	5' ATAACTCGACGGATCGCAC '3 | ||||||||||||| || 3' AGTGGTGTT-TTGAGCTGCCTAGAGTCCTAGTAC '5	3.0	-24.5	-34.1	0.7184750733137829	0.044667897592614914
87	>AGGATTTCTGGCGATGCGCTTTCA	TRIAE_CS42_2AL_TGACv1_095187_AA0307980.1	3	2234	3	0.6	0.21466731610685366	5	26.167598233163766	5' AGGATTTCTGGCGATGCGCTTTCA '3 ||||||||o||||||o ||||||| 3' ATAAAGTCCTAAAGGCCGCTATACGAAAGTCA '5	2.5	-36.4	-44.5	0.8179775280898877	0.04028474969833007
88	>AGGATTTCTGGCGATGCGCTTTCA	TRIAE_CS42_3AS_TGACv1_210534_AA0674880.1	3	663	3	0.6	0.21466731610685366	5	26.167598233163766	5' AGGATTTCTGGCGATGCGCTTTCA '3 ||||||||o||||||||||||||| 3' ATAAAGTCCTAAAGGCCGCTACGCGAAAGTCA '5	1.0	-43.8	-44.5	0.9842696629213482	0.008555229170652878
89	>AGGATTTCTGGCGATGCGCTTTCA	TRIAE_CS42_3AS_TGACv1_210534_AA0674880.2	3	663	3	0.6	0.21466731610685366	5	26.167598233163766	5' AGGATTTCTGGCGATGCGCTTTCA '3 ||||||||o||||||||||||||| 3' ATAAAGTCCTAAAGGCCGCTACGCGAAAGTCA '5	1.0	-43.8	-44.5	0.9842696629213482	0.00847410105794133
90	>AGGATTTCTGGCGATGCGCTTTCA	TRIAE_CS42_5AL_TGACv1_374457_AA1200670.1	2	1631	3	0.6	0.21466731610685366	5	26.167598233163766	5' AGGATTTCTGGCGATGCGCTTTCA '3 ||||||||o||||||||||||||| 3' ATAAAGTCCTAAAGGCCGCTACGCGAAAGTCA '5	1.0	-43.8	-44.5	0.9842696629213482	0.007540022933963386
91	>AGGATTTCTGGCGATGCGCTTTCA	TRIAE_CS42_5AL_TGACv1_374457_AA1200670.2	2	1625	3	0.6	0.21466731610685366	5	26.167598233163766	5' AGGATTTCTGGCGATGCGCTTTCA '3 ||||||||o||||||||||||||| 3' ATAAAGTCCTAAAGGCCGCTACGCGAAAGTCA '5	1.0	-43.8	-44.5	0.9842696629213482	0.00756140276937034
92	>AAATGAATAAAAGGGGATGTATCT	TRIAE_CS42_2AS_TGACv1_113560_AA0357730.2	2	2641	3	0.06818181818181818	0.21466731610685366	9	47.10167681969478	5' AAATGAATAAAAGGGGATGTATCT '3 ||||| |||||||||||||||| | 3' AGTAGTTTTACCTATTTTCCCCTACATA-AATTT '5	3.0	-26.5	-35.0	0.7571428571428571	0.020749158798441414
93	>AGCGACAAGTAATATGGAACGGAT	TRIAE_CS42_3DS_TGACv1_271635_AA0904470.1	2	502	3	3.0	0.21466731610685366	5	26.167598233163766	5' AGCGACAAGTAATATGGAACGGA-T '3 ||||||||||||||||o|||||| | 3' ATTTAGTCGCTGTTCATTATACTTTGCCTCAAC '5	1.5	-37.2	-40.5	0.9185185185185186	0.00666666666666671
94	>AGCGACAAGTAATATGGAACGGAT	TRIAE_CS42_7AL_TGACv1_556139_AA1756740.1	2	1045	6	0.3304093567251462	0.4293346322137073	5	26.167598233163766	5' AGCGACAAGTAATATGGAACGGAT '3 |o |||||||||| ||||||||| 3' GTTTAGGTT-CTGTTCATTAAACCTTGCCTCCC '5	4.0	-29.6	-40.5	0.7308641975308642	0.032771999740120794
95	>AGCGACAAGTAATATGGAACGGAT	TRIAE_CS42_7AL_TGACv1_556139_AA1756740.2	2	1136	6	0.3304093567251462	0.4293346322137073	5	26.167598233163766	5' AGCGACAAGTAATATGGAACGGAT '3 |o |||||||||| ||||||||| 3' GTTTAGGTT-CTGTTCATTAAACCTTGCCTCCC '5	4.0	-29.6	-40.5	0.7308641975308642	0.03073527761800454
96	>ATACTGCAAAGCTTGACATGT	TRIAE_CS42_3B_TGACv1_225212_AA0806190.1	3	1188	2	0.6666666666666666	0.14311154407123577	8	41.86815717306202	5' ATACTGCAAAGCTTGACATGT '3 |||||||||||||o |||| 3' ACGACCTATGACGTTTCGAG-GGTACTCAAAGA '5	3.5	-26.3	-33.7	0.7804154302670623	0.016062293503911196
97	>ATACTGCAAAGCTTGACATGT	TRIAE_CS42_3B_TGACv1_225212_AA0806190.2	3	1170	2	0.6666666666666666	0.14311154407123577	8	41.86815717306202	5' ATACTGCAAAGCTTGACATGT '3 |||||||||||||o |||| 3' ACGACCTATGACGTTTCGAG-GGTACTCAAAGA '5	3.5	-26.3	-33.7	0.7804154302670623	0.01575463144187772
98	>ATACTGCAAAGCTTGACATGT	TRIAE_CS42_3DL_TGACv1_249280_AA0844020.1	3	1042	2	0.6666666666666666	0.14311154407123577	8	41.86815717306202	5' ATACTGCAAAGCTTGACATGT '3 |||||||||||||o |||| 3' ACGACCTATGACGTTTCGAG-GGTACTCAAAGA '5	3.5	-26.3	-33.7	0.7804154302670623	0.015249273194048896
99	>ATGATGTTGTCGATGACGC	TRIAE_CS42_4AL_TGACv1_288474_AA0949690.1	3	2352	2	1.0	0.14311154407123577	6	31.40111787979652	5' ATGATGTTGTCGATGACGC '3 |||||||o |||||| ||| 3' CCCAGGTACTACAGGAGCTAC-GCGGCGAGGTG '5	4.0	-23.8	-32.4	0.7345679012345679	0.04595584955814602
100	>TCATATACTCTGGGATTACGG	TRIAE_CS42_1BL_TGACv1_032295_AA0128110.1	3	1020	2	1.0	0.14311154407123577	17	88.9698339927568	5' TCATATACTCTGGGATTACGG '3 |||||| |||||||||||||| 3' GGCCTTAGTATACGAGACCCTAATGCCTTAAA '5	2.0	-31.1	-35.8	0.8687150837988827	0.045650095602294494
101	>AAAGACAAATATTTAAGAACGGAG	TRIAE_CS42_7BL_TGACv1_581096_AA1916450.1	3	4126	2	0.0625	0.14311154407123577	11	57.56871611296029	5' AAAGACAAATATTTAAGAACGGAG '3 |||||| |||||||||||||||| 3' CAGATTTTTCTGAATATAAATTCTTGCCTCTC '5	4.0	-27.2	-33.1	0.8217522658610271	0.0024122533732366946
102	>AAAGACAAATATTTAAGAACGGAG	TRIAE_CS42_7DS_TGACv1_621360_AA2012980.1	2	3490	3	0.10250000000000001	0.21466731610685366	11	57.56871611296029	5' AAAGACAAATATTTAAGAACGGAG '3 |||||| |||||||||||||||| 3' CAGATTTTTCTGAATATAAATTCTTGCCTCCC '5	4.0	-27.2	-33.1	0.8217522658610271	0.0010706637348143477
103	>CATAGAACCTCGTATGCCCGG	TRIAE_CS42_5AL_TGACv1_374155_AA1191930.1	3	1441	2	1.0	0.14311154407123577	7	36.63463752642927	5' CATAGAACCTCGT-ATGCCCGG '3 |||||||||||o| ||||| | 3' GTGGGTGTATCTTGGAGTAGAACGGGGCCTGT '5	4.0	-30.0	-40.6	0.7389162561576355	0.026376604949637783
104	>CATAGAACCTCGTATGCCCGG	TRIAE_CS42_5DL_TGACv1_434380_AA1434940.1	3	2128	2	1.0	0.14311154407123577	7	36.63463752642927	5' CATAGAACCTCGT-ATGCCCGG '3 |||||||||||o| ||||| | 3' GTGGGTGTATCTTGGAGTAGAACGGGGCCTGT '5	4.0	-30.0	-40.6	0.7389162561576355	0.020079114989135394
105	>TGTCTGCAGTGCCATCGACGC	TRIAE_CS42_3AL_TGACv1_196113_AA0657380.1	0	1784	35	17.5	2.5044520212466264	11	57.56871611296029	5' TGTCTGCAGTGCCATCGACGC '3 |o|||||| |||||o||||| 3' AAAGCAAATAGACGT-ACGGTGGCTGCTTCGTT '5	3.5	-31.7	-43.3	0.7321016166281755	0.0024817732132779158
106	>TGTCTGCAGTGCCATCGACGC	TRIAE_CS42_3AL_TGACv1_196113_AA0657380.2	0	1784	35	17.5	2.5044520212466264	11	57.56871611296029	5' TGTCTGCAGTGCCATCGACGC '3 |o|||||| |||||o||||| 3' AAAGCAAATAGACGT-ACGGTGGCTGCTTCGTT '5	3.5	-31.7	-43.3	0.7321016166281755	0.002411453256737861
107	>TGTCTGCAGTGCCATCGACGC	TRIAE_CS42_3DL_TGACv1_250287_AA0865340.1	0	1574	73	18.25	5.223571358600106	11	57.56871611296029	5' TGTCTGCAGTGCCATCGACGC '3 |o|||||| |||||o||||| 3' AAGGCAAATAGACGT-ACGGTGGCTGCTTCGTT '5	3.5	-31.7	-43.3	0.7321016166281755	0.002919173289377741
108	>TGTCTGCAGTGCCATCGACGC	TRIAE_CS42_3DL_TGACv1_250287_AA0865340.2	0	1478	73	18.25	5.223571358600106	11	57.56871611296029	5' TGTCTGCAGTGCCATCGACGC '3 |o|||||| |||||o||||| 3' AAGGCAAATAGACGT-ACGGTGGCTGCTTCGTT '5	3.5	-31.7	-43.3	0.7321016166281755	0.00307160445341359
109	>TGTCTGCAGTGCCATCGACGC	TRIAE_CS42_3DL_TGACv1_250736_AA0872530.1	0	1537	73	18.25	5.223571358600106	11	57.56871611296029	5' TGTCTGCAGTGCCATCGACGC '3 |o|||||| |||||o||||| 3' AAGGCAAATAGACGT-ACGGTGGCTGCTTCGTT '5	3.5	-31.7	-43.3	0.7321016166281755	0.0030493592103975065
110	>TGTCTGCAGTGCCATCGACGC	TRIAE_CS42_3DL_TGACv1_250736_AA0872530.2	0	1593	73	18.25	5.223571358600106	11	57.56871611296029	5' TGTCTGCAGTGCCATCGACGC '3 |o|||||| |||||o||||| 3' AAGGCAAATAGACGT-ACGGTGGCTGCTTCGTT '5	3.5	-31.7	-43.3	0.7321016166281755	0.002985629461261352
111	>ACGAGACCGACTGTGGCGGAAGAA	TRIAE_CS42_4BS_TGACv1_329293_AA1099780.1	0	218	7	2.3333333333333335	0.5008904042493252	15	78.5027946994913	5' ACGAGACCGACTGTGGCGGAAGAA '3 |||||||||||||||||||| || 3' ATTGGTTGCTCTGGCTGACACCGCCTCGTTTT '5	2.0	-43.2	-48.6	0.888888888888889	7.102272461803061E-4
112	>ACGAGACCGACTGTGGCGGAAGAA	TRIAE_CS42_4BS_TGACv1_329293_AA1099780.2	3	218	7	2.3333333333333335	0.5008904042493252	15	78.5027946994913	5' ACGAGACCGACTGTGGCGGAAGAA '3 |||||||||||||||||||| || 3' ATTGGTTGCTCTGGCTGACACCGCCTCGTTTT '5	2.0	-43.2	-48.6	0.888888888888889	0.008537606944618359
113	>ACGAGACCGACTGTGGCGGAAGAA	TRIAE_CS42_4BS_TGACv1_329293_AA1099780.3	3	218	7	2.3333333333333335	0.5008904042493252	15	78.5027946994913	5' ACGAGACCGACTGTGGCGGAAGAA '3 |||||||||||||||||||| || 3' ATTGGTTGCTCTGGCTGACACCGCCTCGTTTT '5	2.0	-43.2	-48.6	0.888888888888889	0.008720880886806448
114	>CAGCGGTTCTCAGCAAGTCTA	TRIAE_CS42_2DL_TGACv1_158647_AA0523940.1	2	737	4	4.0	0.28622308814247155	10	52.33519646632753	5' CAGCGGTTCTCAGCAAGTCTA '3 ||||||o||||| |||||||| 3' GACTTAGTCGCCGAGAGT-GTTCAGATACTTGT '5	2.0	-32.7	-39.4	0.8299492385786803	0.02711426726920596
115	>AAAAAATATAGATACGTTGGAGAC	TRIAE_CS42_2BL_TGACv1_132324_AA0436770.1	3	1225	2	0.16666666666666666	0.14311154407123577	5	26.167598233163766	5' AAAAAA-TATAGATACGTTGGAGAC '3 |||||| |||||||||o|| ||||| 3' TGTTATTTTTTAATATCTATGTAAGCTCTGTA '5	2.5	-25.0	-33.8	0.7396449704142013	0.019553978136258587
116	>AAAAAATATAGATACGTTGGAGAC	TRIAE_CS42_2DS_TGACv1_178615_AA0598360.1	3	1327	2	0.16666666666666666	0.14311154407123577	5	26.167598233163766	5' AAAAAA-TATAGATACGTTGGAGAC '3 |||||| |||||||||||||||||| 3' TGTTATTTTTTAATATCTATGCAACCTCTGCA '5	1.0	-30.8	-33.8	0.911242603550296	0.0062929061784896545
117	>AAAAAATATAGATACGTTGGAGAC	TRIAE_CS42_5BL_TGACv1_407125_AA1353580.1	3	4694	2	0.16666666666666666	0.14311154407123577	5	26.167598233163766	5' AAAAAA-TATAGATACGTTGGAGAC '3 |||||| |||||||| ||||||||| 3' TGTTATTTTTTAATATCTATACAACCTCTGCA '5	2.0	-25.0	-33.8	0.7396449704142013	0.04812891435362976
118	>AAAAAATATAGATACGTTGGAGAC	TRIAE_CS42_5BL_TGACv1_407125_AA1353580.2	3	4703	2	0.16666666666666666	0.14311154407123577	5	26.167598233163766	5' AAAAAA-TATAGATACGTTGGAGAC '3 |||||| |||||||| ||||||||| 3' TGTTATTTTTTAATATCTATACAACCTCTGCA '5	2.0	-25.0	-33.8	0.7396449704142013	0.04805038803977979
119	>AAAAAATATAGATACGTTGGAGAC	TRIAE_CS42_5BL_TGACv1_407125_AA1353580.3	3	4644	2	0.16666666666666666	0.14311154407123577	5	26.167598233163766	5' AAAAAA-TATAGATACGTTGGAGAC '3 |||||| |||||||| ||||||||| 3' TGTTATTTTTTAATATCTATACAACCTCTGCA '5	2.0	-25.0	-33.8	0.7396449704142013	0.048569887321556426
120	>AAAAAATATAGATACGTTGGAGAC	TRIAE_CS42_7BS_TGACv1_591962_AA1926810.1	1	3515	2	0.16666666666666666	0.14311154407123577	5	26.167598233163766	5' AAAAAA-TATAGATACGTTGGAGAC '3 |||||| |||||||||o|||||||| 3' TGTTATTTTTTAATATCTATGTAACCTCTGCA '5	1.5	-29.0	-33.8	0.8579881656804734	0.0014463057044731276
121	>AAAAAATATAGATACGTTGGAGAC	TRIAE_CS42_7BS_TGACv1_592675_AA1942900.1	3	3637	2	0.16666666666666666	0.14311154407123577	5	26.167598233163766	5' AAAAAATATAGATACGTTGGAGAC '3 ||||| |||||||| ||||||||| 3' TGTTATTTTTTAATATCTAT-CAACCTCTGCAT '5	3.0	-24.1	-33.8	0.71301775147929	0.0033011052877498503
122	>ATGAGCACCTTGAGAGACTGAGCC	TRIAE_CS42_7DL_TGACv1_603425_AA1983450.1	3	1406	3	0.42857142857142855	0.21466731610685366	9	47.10167681969478	5' ATGAGCACCTT-GAGAGACTGAGCC '3 ||||||||||| ||o|o|||o||| 3' TGGGGATACTCGTGGAAGCTTTTTGATTCGAC '5	3.5	-35.2	-48.2	0.7302904564315353	0.006688963210702337
123	>ATCTTCCCGTGAGTCCCTGATCGT	TRIAE_CS42_1AL_TGACv1_000606_AA0015580.1	3	2486	2	0.15384615384615385	0.14311154407123577	21	109.90391257928782	5' ATCTTCCCGTGAGTCCCTGATCGT '3 |||||||||||||||| ||||| | 3' ACACTATAGAAGGGCACTCAGGAACTAGAACT '5	2.0	-38.2	-47.5	0.8042105263157895	0.04516593373094835
124	>ATCTTCCCGTGAGTCCCTGATCGT	TRIAE_CS42_2AL_TGACv1_094626_AA0300800.1	3	2777	2	0.15384615384615385	0.14311154407123577	21	109.90391257928782	5' ATCTTCCCGTGAGTCCCTGATCGT '3 |||||||||||||||||||||||| 3' ACACTATAGAAGGGCACTCAGGGACTAGCACT '5	0.0	-47.5	-47.5	1.0	9.638554216867545E-4
125	>ATCTTCCCGTGAGTCCCTGATCGT	TRIAE_CS42_2BS_TGACv1_147530_AA0484370.1	3	4059	2	0.15384615384615385	0.14311154407123577	21	109.90391257928782	5' ATCTTCCCGTGAGTCCCTGATCGT '3 |||||||||||||||||||||| | 3' ACACTATAGAAGGGCACTCAGGGACTAGAACT '5	1.0	-44.8	-47.5	0.9431578947368421	0.021909727367658505
126	>ATCTTCCCGTGAGTCCCTGATCGT	TRIAE_CS42_2DS_TGACv1_178447_AA0595720.1	3	2340	2	0.15384615384615385	0.14311154407123577	21	109.90391257928782	5' ATCTTCCCGTGAGTCCCTGATCGT '3 |||||||||||||||||||||| | 3' ACACTATAGAAGGGCACTCAGGGACTAGAACT '5	1.0	-44.8	-47.5	0.9431578947368421	0.022345437750944552
127	>ATCTTCCCGTGAGTCCCTGATCGT	TRIAE_CS42_4BL_TGACv1_320922_AA1051790.1	3	1546	2	0.15384615384615385	0.14311154407123577	21	109.90391257928782	5' ATCTTCCCGTGAGTCCCTGATCGT '3 |||||||||||||||||||||| | 3' ACACTATAGAAGGGCACTCAGGGACTAGAACT '5	1.0	-44.8	-47.5	0.9431578947368421	0.0187670441176655
128	>GGTAGAAATGGATGTATCTAGACG	TRIAE_CS42_1AL_TGACv1_001183_AA0026630.1	3	1816	3	0.25396825396825395	0.21466731610685366	5	26.167598233163766	5' GGTAGAAATGGATGTATCTAGACG '3 ||||||||||||||||||||| | 3' TGAACAGCATCTTTACCTACATAGATCTACAT '5	2.0	-34.4	-40.6	0.8472906403940886	0.04795900827864863
129	>GGTAGAAATGGATGTATCTAGACG	TRIAE_CS42_1DS_TGACv1_080485_AA0248840.1	3	2936	3	0.25396825396825395	0.21466731610685366	5	26.167598233163766	5' GGTAGAAATGGATGTATCTAGACG '3 ||||||||||||||||||||||| 3' TGAACAGCATCTTTACCTACATAGATCTGCAC '5	1.0	-38.9	-40.6	0.9581280788177339	0.018610834164174195
130	>GGTAGAAATGGATGTATCTAGACG	TRIAE_CS42_6DS_TGACv1_542952_AA1733210.1	2	2386	4	0.09523809523809523	0.28622308814247155	5	26.167598233163766	5' GGTAGAAATGGATGTATCTAGACG '3 |o||||||||||||||||||||| 3' TGAACAGCGTCTTTACCTACATAGATCTGCAT '5	2.0	-38.9	-40.6	0.9581280788177339	0.03391916567445186
131	>TGGGATATTTCGTTTTTCT	TRIAE_CS42_1AS_TGACv1_019404_AA0066210.1	3	4559	2	2.0	0.14311154407123577	11	57.56871611296029	5' TGGGATATTTCGTTTTTCT '3 | |||||||||||||o||o 3' AGGTAGAAA-CCTATAAAGCAAAGAGGCGTCTAA '5	2.0	-22.6	-26.4	0.8560606060606062	0.022536927059540135
132	>TGGGATATTTCGTTTTTCT	TRIAE_CS42_4AS_TGACv1_307961_AA1024740.1	0	2151	19	2.375	1.3595596686767397	11	57.56871611296029	5' TGGGAT-ATTTCGTTTTTCT '3 oo|||| ||o|||||o|||| 3' ATCTGGTCCTAGTAGAGCAAGAAGAGGAGCGT '5	4.0	-20.9	-26.4	0.7916666666666666	0.0023820146708353196
133	>TGGGATATTTCGTTTTTCT	TRIAE_CS42_4BL_TGACv1_320353_AA1036420.1	0	2155	19	2.375	1.3595596686767397	11	57.56871611296029	5' TGGGAT-ATTTCGTTTTTCT '3 oo|||| ||o|||||o|||| 3' ATCTGGTCCTAGTAGAGCAAGAAGAGGAGCGT '5	4.0	-20.9	-26.4	0.7916666666666666	0.002377766766322953
134	>AGCAACGCACGGGCATTATACTAG	TRIAE_CS42_1BL_TGACv1_033189_AA0137660.1	2	1779	4	0.3076923076923077	0.28622308814247155	8	41.86815717306202	5' AGCAACGCACGGGCATTATACTAG '3 ||||||||||||| || | |||| 3' GGGGCAACGTTGCGTGCCCGCAAGAAGATCAT '5	4.0	-31.8	-44.1	0.7210884353741497	0.01410719929772164
135	>AGCAACGCACGGGCATTATACTAG	TRIAE_CS42_1BS_TGACv1_049850_AA0162940.1	2	1255	4	0.3076923076923077	0.28622308814247155	8	41.86815717306202	5' AGCAACGCACGGGCATTATACTAG '3 ||||||||||||| || | |||| 3' GGGGCAACGTTGCGTGCCCGCAAGAAGATCAA '5	4.0	-31.8	-44.1	0.7210884353741497	0.010100924292513414
136	>AGCAACGCACGGGCATTATACTAG	TRIAE_CS42_2AS_TGACv1_112322_AA0335280.1	2	3080	4	0.3076923076923077	0.28622308814247155	8	41.86815717306202	5' AGCAACGCACGGGCATTATACTAG '3 ||||||||||||| || | |||| 3' GGGGCAACGTTGCGTGCCCGCAAGAAGATCAT '5	4.0	-31.8	-44.1	0.7210884353741497	0.016575966366981554
137	>AGCAACGCACGGGCATTATACTAG	TRIAE_CS42_3B_TGACv1_221033_AA0727600.2	3	1298	2	0.6666666666666666	0.14311154407123577	8	41.86815717306202	5' AGCAACGCACGGGCATTATACTAG '3 |||||||||||||||| |||||| 3' CGGGCACCGTTGCGTGCCCGTAACATGATCAT '5	2.0	-39.2	-44.1	0.888888888888889	0.004585397093749166
138	>AGCAACGCACGGGCATTATACTAG	TRIAE_CS42_3B_TGACv1_222967_AA0774330.1	2	426	4	0.3076923076923077	0.28622308814247155	8	41.86815717306202	5' AGCAACGCACGGGCATTATACTAG '3 ||||||||||||| || | |||| 3' GGGGCAACGTTGCGTGCCCGCAAGAAGATCAA '5	4.0	-31.8	-44.1	0.7210884353741497	0.0011150183257871982
139	>AGCAACGCACGGGCATTATACTAG	TRIAE_CS42_5BL_TGACv1_406343_AA1344350.1	3	1596	2	0.6666666666666666	0.14311154407123577	8	41.86815717306202	5' AGCAACGCACGGGCATTATACTAG '3 |||||||||||||||| |||||| 3' CGGGCACCGTTGCGTGCCCGTAAGATGATCAT '5	2.0	-39.2	-44.1	0.888888888888889	0.002937574912721397
140	>AGCAACGCACGGGCATTATACTAG	TRIAE_CS42_5BL_TGACv1_406705_AA1348980.1	2	2386	4	0.3076923076923077	0.28622308814247155	8	41.86815717306202	5' AGCAACGCACGGGCATTATACTAG '3 ||||||||||||| || | |||| 3' GGGGCAACGTTGCGTGCCCGCAAGAAGATCAT '5	4.0	-31.8	-44.1	0.7210884353741497	0.01075258462714801
141	>AGCAACGCACGGGCATTATACTAG	TRIAE_CS42_7AL_TGACv1_556679_AA1768560.1	2	968	4	0.3076923076923077	0.28622308814247155	8	41.86815717306202	5' AGCAACGCACGGGCATTATACTAG '3 ||||||||||||| || | |||| 3' GGGGCAACGTTGCGTGCCCGCAAGAAGATCAT '5	4.0	-31.8	-44.1	0.7210884353741497	0.01050920002579725
142	>AGCAACGCACGGGCATTATACTAG	TRIAE_CS42_7DS_TGACv1_624449_AA2061470.1	1	1957	2	0.6666666666666666	0.14311154407123577	8	41.86815717306202	5' AGCAACGCACGGGCATTATACTAG '3 ||||||||||||| || |||||| 3' CGGGCACCGTTGCGTGCCCGCAAGATGATCAG '5	3.0	-35.0	-44.1	0.7936507936507936	0.005755381520880287
143	>GGGAACGGGCTTGGCGGAATC	TRIAE_CS42_6AL_TGACv1_472557_AA1523590.1	3	1179	2	1.0	0.14311154407123577	95	497.18436643011154	5' GGGA-ACGGGCTTGGCGGAATC '3 |||| |||o||||||||| || 3' CACCGCCCTCTGCTCGAACCGCCACAGTGCGG '5	4.0	-33.2	-44.7	0.7427293064876958	0.007160736009419244
144	>GGGAACGGGCTTGGCGGAATC	TRIAE_CS42_6DL_TGACv1_528151_AA1712020.1	3	1167	2	1.0	0.14311154407123577	95	497.18436643011154	5' GGGA-ACGGGCTTGGCGGAATC '3 |||| |||o||||||||| || 3' CACCGCCCTCTGCTCGAACCGCCACAGTGCGG '5	4.0	-33.2	-44.7	0.7427293064876958	0.006319099503284797
145	>ACAAGTAATTCGGAACGGAAGGAG	TRIAE_CS42_1AL_TGACv1_001183_AA0026630.1	3	1761	2	0.2	0.14311154407123577	17	88.9698339927568	5' ACAAGTAATTCGGAACGGAAGGAG '3 ||||||||||||||||o|| |||| 3' AGGCTCTGTTCATTAAGCCTTGTCTCCCTCAT '5	1.5	-35.2	-41.6	0.8461538461538461	0.005765338233176376
146	>ACAAGTAATTCGGAACGGAAGGAG	TRIAE_CS42_1AL_TGACv1_001183_AA0026630.2	3	1581	2	0.2	0.14311154407123577	17	88.9698339927568	5' ACAAGTAATTCGGAACGGAAGGAG '3 ||||||||||||||||o|| |||| 3' AGGCTCTGTTCATTAAGCCTTGTCTCCCTCAT '5	1.5	-35.2	-41.6	0.8461538461538461	0.006080861549965011
147	>ACAAGTAATTCGGAACGGAAGGAG	TRIAE_CS42_U_TGACv1_645112_AA2143110.1	3	2011	2	0.041666666666666664	0.14311154407123577	17	88.9698339927568	5' ACAAGTAATTCGGAACGGAAGGAG '3 ||||||||||||| ||o|| |||| 3' AGACGCTGTTCATTAAGCCCTGTCTCCCTCAT '5	2.5	-30.7	-41.6	0.7379807692307692	0.035028275435434186
148	>ATGGTGGTGACGGGTGACGGA	TRIAE_CS42_5AL_TGACv1_374723_AA1207410.1	3	427	2	0.2857142857142857	0.14311154407123577	5	26.167598233163766	5' ATGGTGGTGACGGGTGACGGA '3 |||o|||||||| ||||||| 3' TTCAACCACCGCCACTGCC-ACTGCCTGTGCGG '5	3.0	-36.3	-43.9	0.826879271070615	0.004930147223060288
149	>ATGGTGGTGACGGGTGACGGA	TRIAE_CS42_5BL_TGACv1_407229_AA1354640.1	3	454	2	0.2857142857142857	0.14311154407123577	5	26.167598233163766	5' ATGGTGGTGACGGGTGACGGA '3 |||o|||||||| ||||||| 3' TTCAACCACCGCCACTGCC-ACTGCCTGTGCGG '5	3.0	-36.3	-43.9	0.826879271070615	0.004934201605775623
150	>ATGGTGGTGACGGGTGACGGA	TRIAE_CS42_5DL_TGACv1_433521_AA1415520.1	3	499	2	0.2857142857142857	0.14311154407123577	5	26.167598233163766	5' ATGGTGGTGACGGGTGACGGA '3 |||o|||||||| ||||||| 3' TTCAACCACCGCCACTGCC-ACTGCCTGTGCGG '5	3.0	-36.3	-43.9	0.826879271070615	0.004385958648818855
151	>GCTTGTGGTTGGAGAAAGGGA	TRIAE_CS42_7AL_TGACv1_558093_AA1790070.1	3	1970	2	0.15384615384615385	0.14311154407123577	6	31.40111787979652	5' GCTTGTGGTTGGAGAAAGGGA '3 |||||||||||| |||||| 3' TATTGTCGAACACCAACCGGGTTCCCTAAGTC '5	4.0	-31.1	-39.8	0.7814070351758795	0.028970163284088413
152	>GCTTGTGGTTGGAGAAAGGGA	TRIAE_CS42_7BL_TGACv1_576872_AA1857930.1	3	2625	2	0.15384615384615385	0.14311154407123577	6	31.40111787979652	5' GCTTGTGGTTGGAGAAAGGGA '3 |||||||||||| |||||| 3' TATTGTCGAACACCAACCGGGTTCCCTAAGTC '5	4.0	-31.1	-39.8	0.7814070351758795	0.013758999650259174
153	>GCTTGTGGTTGGAGAAAGGGA	TRIAE_CS42_7BL_TGACv1_576872_AA1857930.2	3	2625	2	0.15384615384615385	0.14311154407123577	6	31.40111787979652	5' GCTTGTGGTTGGAGAAAGGGA '3 |||||||||||| |||||| 3' TATTGTCGAACACCAACCGGGTTCCCTAAGTC '5	4.0	-31.1	-39.8	0.7814070351758795	0.028974921498253092
154	>GCTTGTGGTTGGAGAAAGGGA	TRIAE_CS42_7BL_TGACv1_576872_AA1857930.3	3	2013	2	0.15384615384615385	0.14311154407123577	6	31.40111787979652	5' GCTTGTGGTTGGAGAAAGGGA '3 |||||||||||| |||||| 3' TATTGTCGAACACCAACCGGGTTCCCTAAGTC '5	4.0	-31.1	-39.8	0.7814070351758795	0.033535540315117185
155	>CCAGCAGGAACAGTGAACAGA	TRIAE_CS42_2AS_TGACv1_113886_AA0361900.1	0	1170	9	3.0	0.644001948320561	5	26.167598233163766	5' CCAGCAGGAACAGTGAACAGA '3 |||||||o||||||||||| 3' CATTGGGGTCGTCTTTGTCACTTGTAAATGGT '5	3.0	-33.3	-39.9	0.8345864661654135	0.0020394283309141947
156	>CCAGCAGGAACAGTGAACAGA	TRIAE_CS42_2BS_TGACv1_147223_AA0480060.1	0	1275	9	3.0	0.644001948320561	5	26.167598233163766	5' CCAGCAGGAACAGTGAACAGA '3 |||||||o||||||||||| 3' CATTGGGGTCGTCTTTGTCACTTGTAAATGGT '5	3.0	-33.3	-39.9	0.8345864661654135	0.002111188605547154
157	>CCAGCAGGAACAGTGAACAGA	TRIAE_CS42_2DS_TGACv1_178873_AA0601960.1	0	1639	9	3.0	0.644001948320561	5	26.167598233163766	5' CCAGCAGGAACAGTGAACAGA '3 |||||||o||||||||||| 3' CATTGGGGTCGTCTTTGTCACTTGTAAATGGT '5	3.0	-33.3	-39.9	0.8345864661654135	0.0015143864159397058
158	>TTCTGTAAGAGGCTGTTTTCAGG	TRIAE_CS42_2BS_TGACv1_148165_AA0491100.3	3	1444	2	2.0	0.14311154407123577	6	31.40111787979652	5' TTCTGTAAGAGGCTGTTTTCAGG '3 ||||oo||||||||||||o|||o 3' GATGTAAAGATGTTCTCCGACAAAGGTCTTGA '5	3.0	-32.5	-39.7	0.818639798488665	0.043749999999999956
159	>AGAAGTCGATGGAGATCCAGCAGC	TRIAE_CS42_7DL_TGACv1_605085_AA2004660.1	3	25	2	2.0	0.14311154407123577	12	62.80223575959304	5' AGAAGTCGATGGAGATCCAGCAGC '3 |||||| ||||||||||||||||| 3' CCCTCCTCTTCAACTACCTCTAGGTCGTCGTG '5	2.0	-41.7	-47.7	0.8742138364779874	0.0011158223610800988
160	>ACCACATACGGATGTACATAGACA	TRIAE_CS42_2DL_TGACv1_161913_AA0561080.4	3	943	3	0.42857142857142855	0.21466731610685366	6	31.40111787979652	5' ACCACATACGGATGTACATAGACA '3 ||||||||||||||||||o||||| 3' ACCTGATGGTGTATGCCTACATGTGTCTGTAT '5	0.5	-41.7	-41.7	1.0	0.0245681381957773
161	>AGCAGTCTGACTCGAAGGTGAA	TRIAE_CS42_2AL_TGACv1_093093_AA0271860.1	2	973	37	37.0	2.6475635653178617	31	162.23910904561538	5' AGCAGTCTGACT-CGAAGGTGAA '3 |||||||||||| |||||o|o| 3' TCCCGTTCGTCAGACTGAAGCTTCTATTCAAC '5	3.0	-32.9	-41.3	0.7966101694915254	0.0032051282051281937
162	>AACAGACCTCGCAGCCAAACCTAA	TRIAE_CS42_2DS_TGACv1_177357_AA0574350.1	2	2047	3	0.1875	0.21466731610685366	18	94.20335363938956	5' AACAGACCTCGCAGCCAAACCTAA '3 ||||||| |||||||||||||||| 3' TATGGTTTGTCTGTAGCGTCGGTTTGGATTGT '5	2.0	-38.5	-45.1	0.8536585365853658	0.028442620670495966
163	>AACAGACCTCGCAGCCAAACCTAA	TRIAE_CS42_3B_TGACv1_221086_AA0729910.1	3	3933	3	0.1875	0.21466731610685366	18	94.20335363938956	5' AACAGACCTCGCAGCCAAACCTAA '3 ||||||| |||||||||| |||| 3' TATGGTTTGTCTGTAGCGTCGGTTCGGATGGT '5	4.0	-34.0	-45.1	0.753880266075388	0.023911899762087296
164	>AACAGACCTCGCAGCCAAACCTAA	TRIAE_CS42_6AS_TGACv1_485325_AA1543230.1	1	4437	3	0.1875	0.21466731610685366	18	94.20335363938956	5' AACAGACCTCGCAGCCAAACCTAA '3 ||||||| |||||||||||||||| 3' TATGGTTTGTCTGTAGCGTCGGTTTGGATTTG '5	2.0	-38.5	-45.1	0.8536585365853658	0.0017263699041153435
165	>AACAGACCTCGCAGCCAAACCTAA	TRIAE_CS42_6DL_TGACv1_526434_AA1683400.1	2	3879	3	0.1875	0.21466731610685366	18	94.20335363938956	5' AACAGACCTCGCAGCCAAACCTAA '3 ||||||| ||||||| |||||||| 3' TATGGTTTGTCTGTAGCGTCGATTTGGATTGT '5	3.0	-31.9	-45.1	0.7073170731707317	0.045550105393118434
166	>AACAGACCTCGCAGCCAAACCTAA	TRIAE_CS42_6DL_TGACv1_526434_AA1683400.2	2	3663	3	0.1875	0.21466731610685366	18	94.20335363938956	5' AACAGACCTCGCAGCCAAACCTAA '3 ||||||| ||||||| |||||||| 3' TATGGTTTGTCTGTAGCGTCGATTTGGATTGT '5	3.0	-31.9	-45.1	0.7073170731707317	0.04749688011014219
167	>AACAGACCTCGCAGCCAAACCTAA	TRIAE_CS42_6DL_TGACv1_526434_AA1683400.3	2	3620	3	0.1875	0.21466731610685366	18	94.20335363938956	5' AACAGACCTCGCAGCCAAACCTAA '3 ||||||| ||||||| |||||||| 3' TATGGTTTGTCTGTAGCGTCGATTTGGATTGT '5	3.0	-31.9	-45.1	0.7073170731707317	0.04790445991582859
168	>AACAGACCTCGCAGCCAAACCTAA	TRIAE_CS42_6DL_TGACv1_526434_AA1683400.4	2	3637	3	0.1875	0.21466731610685366	18	94.20335363938956	5' AACAGACCTCGCAGCCAAACCTAA '3 ||||||| ||||||| |||||||| 3' TATGGTTTGTCTGTAGCGTCGATTTGGATTGT '5	3.0	-31.9	-45.1	0.7073170731707317	0.04774249063333824
169	>AACAGACCTCGCAGCCAAACCTAA	TRIAE_CS42_6DL_TGACv1_526434_AA1683400.5	2	3611	3	0.1875	0.21466731610685366	18	94.20335363938956	5' AACAGACCTCGCAGCCAAACCTAA '3 ||||||| ||||||| |||||||| 3' TATGGTTTGTCTGTAGCGTCGATTTGGATTGT '5	3.0	-31.9	-45.1	0.7073170731707317	0.04799065398513136
170	>AACAGACCTCGCAGCCAAACCTAA	TRIAE_CS42_6DL_TGACv1_526434_AA1683400.6	2	3576	3	0.1875	0.21466731610685366	18	94.20335363938956	5' AACAGACCTCGCAGCCAAACCTAA '3 ||||||| ||||||| |||||||| 3' TATGGTTTGTCTGTAGCGTCGATTTGGATTGT '5	3.0	-31.9	-45.1	0.7073170731707317	0.04832882189586485
171	>CAAGCTTGGCTTTTCACTC	TRIAE_CS42_1AL_TGACv1_003577_AA0050460.1	3	1907	2	0.4	0.14311154407123577	5	26.167598233163766	5' CAAGCTTGGCTTTTCACTC '3 ||||||||||||oo ||| 3' CGGAGAGTTCGAACCGAAGGAGGAGACGACGT '5	3.5	-25.4	-32.2	0.7888198757763975	0.018304573769562626
172	>CAAGCTTGGCTTTTCACTC	TRIAE_CS42_1AL_TGACv1_003577_AA0050460.2	3	1738	2	0.4	0.14311154407123577	5	26.167598233163766	5' CAAGCTTGGCTTTTCACTC '3 ||||||||||||oo ||| 3' CGGAGAGTTCGAACCGAAGGAGGAGACGACGT '5	3.5	-25.4	-32.2	0.7888198757763975	0.018680702098494928
173	>TGATGACAAGTATTTTCGGACGAA	TRIAE_CS42_4BL_TGACv1_322159_AA1069120.5	3	1203	2	0.041666666666666664	0.14311154407123577	22	115.13743222592058	5' TGATGACAAGTATTTTCGGACGAA '3 |||||||||||||||||||||| | 3' AGTAAAACTACTGTTCATAAAAGCCTGCCTCC '5	1.0	-36.7	-38.1	0.963254593175853	0.04062689224875682
174	>TGATGACAAGTATTTTCGGACGAA	TRIAE_CS42_5BL_TGACv1_404512_AA1302580.1	3	2387	2	0.041666666666666664	0.14311154407123577	22	115.13743222592058	5' TGATGACAAGTATTTTCGGACGAA '3 |||||||||||||||o|||||||| 3' AGTAAAACTACTGTTCATAAAGGCCTGCTTCC '5	0.5	-37.6	-38.1	0.9868766404199475	0.009423704240666853
175	>ACATACAGAGGAAATGACTTG	TRIAE_CS42_1DL_TGACv1_061876_AA0205160.1	3	2707	3	1.0	0.21466731610685366	13	68.03575540622579	5' ACATACAGAGGAAATGACTTG '3 |||||||o||| ||||||||| 3' AACAGGTGTATGTTTCCCTTACTGAACCTCGA '5	3.0	-26.3	-33.4	0.7874251497005988	0.01863313222076468
176	>ACATACAGAGGAAATGACTTG	TRIAE_CS42_1DL_TGACv1_061876_AA0205160.2	3	2707	3	1.0	0.21466731610685366	13	68.03575540622579	5' ACATACAGAGGAAATGACTTG '3 |||||||o||| ||||||||| 3' AACAGGTGTATGTTTCCCTTACTGAACCTCGA '5	3.0	-26.3	-33.4	0.7874251497005988	0.019779159309490812
177	>TAAACTGAACGCACAGGGCTAGTC	TRIAE_CS42_4AS_TGACv1_307156_AA1017760.1	3	2292	2	0.3333333333333333	0.14311154407123577	9	47.10167681969478	5' TAAACTGAACGCACAGGGCTAGTC '3 |||||o||||||||||||||| | 3' TGGCTTATTTGGCTTGCGTGTCCCGAT-ATACG '5	3.0	-37.7	-44.8	0.8415178571428572	0.01094276094276092
178	>AGGATTTGAACCTGATGAGTTGGG	TRIAE_CS42_1BL_TGACv1_033167_AA0137520.1	3	313	2	0.25	0.14311154407123577	10	52.33519646632753	5' AGGATTTGAACC-TGATGAGTTGGG '3 |||||||||||| || || |||||| 3' TCGTGGTCCTAAACTTGGGACCACCCAACCCC '5	3.0	-30.3	-43.1	0.703016241299304	0.024356325253329425
179	>AGGATTTGAACCTGATGAGTTGGG	TRIAE_CS42_6BL_TGACv1_499881_AA1593950.1	3	1678	2	0.25	0.14311154407123577	10	52.33519646632753	5' AGGATTTGAACC-TGATGAGTTGGG '3 |||||||||||| ||||| |o|||| 3' TCGTGGTCCTAAACTTGGGACTACCCGACCCT '5	2.5	-35.0	-43.1	0.8120649651972157	0.006246746486205046
180	>AGGATTTGAACCTGATGAGTTGGG	TRIAE_CS42_7BL_TGACv1_576975_AA1861750.1	3	2049	2	0.25	0.14311154407123577	10	52.33519646632753	5' AGGATTTGAACCTGA-TGAGTTGGG '3 ||||||||||||o | || |||||| 3' TCGTGGTCCTAAACTTGGGATCACCCAACCCC '5	4.0	-30.3	-43.1	0.703016241299304	0.04134803523025621
181	>TGCAGACTAAAAAGAAACGGA	TRIAE_CS42_1AL_TGACv1_003296_AA0049130.1	2	3016	7	1.45	0.5008904042493252	10	52.33519646632753	5' TGCAG-ACTAAAAAGAAACGGA '3 |||o |||||||||||||o|| 3' AAATGTCGTTTTGATTTTTCTTTGTCTGACAG '5	3.5	-24.4	-32.8	0.7439024390243902	0.026763224181360235
182	>AGAGATCTGAAGCCCGACGTA	TRIAE_CS42_7DS_TGACv1_624500_AA2061710.1	3	2365	2	1.0	0.14311154407123577	24	125.60447151918608	5' AGAGATCTGAAGCCCG-ACGTA '3 |||o|||||||||||| | | | 3' AGTGTCTCTTTAGACTTCGGGCATTCTTAAAT '5	4.0	-28.4	-39.9	0.7117794486215538	0.04119866805416794
183	>AGAGATCTGAAGCCCGACGTA	TRIAE_CS42_7DS_TGACv1_624500_AA2061710.2	3	2921	2	1.0	0.14311154407123577	24	125.60447151918608	5' AGAGATCTGAAGCCCG-ACGTA '3 |||o|||||||||||| | | | 3' AGTGTCTCTTTAGACTTCGGGCATTCTTAAAT '5	4.0	-28.4	-39.9	0.7117794486215538	0.033520904106670746
184	>CTGCGACGAGTAATTTGAAACGGA	TRIAE_CS42_1DS_TGACv1_080516_AA0249380.1	3	1755	4	0.17391304347826086	0.28622308814247155	8	41.86815717306202	5' CTGCGACGAGTAATTTGAAACGGA '3 |||||||||||||||||||||||| 3' GGTAAAGACGCTGCTCATTAAACTTTGCCTCC '5	0.0	-40.8	-40.8	1.0	0.028854921103440012
185	>CTGCGACGAGTAATTTGAAACGGA	TRIAE_CS42_3AS_TGACv1_210454_AA0672580.1	2	4811	4	0.17391304347826086	0.28622308814247155	8	41.86815717306202	5' CTGCGACGAGTAATTTGAAACGGA '3 |||||||||||||||o| ||||| 3' GGTAAAGACGCTGCTCATTAAGCCATGCCTCC '5	2.5	-34.5	-40.8	0.8455882352941178	0.009477888854609762
186	>CTGCGACGAGTAATTTGAAACGGA	TRIAE_CS42_3AS_TGACv1_210454_AA0672580.2	2	4810	4	0.17391304347826086	0.28622308814247155	8	41.86815717306202	5' CTGCGACGAGTAATTTGAAACGGA '3 |||||||||||||||o| ||||| 3' GGTAAAGACGCTGCTCATTAAGCCATGCCTCC '5	2.5	-34.5	-40.8	0.8455882352941178	0.00947931493740184
187	>GATCGAAGATCCATAGAAGA	TRIAE_CS42_5AL_TGACv1_373974_AA1186110.1	1	3147	4	1.3333333333333333	0.28622308814247155	25	130.83799116581883	5' GATCGAAGATCCATAGAAGA '3 |||||||||||||| ||| 3' GAAAGGCTAGCTTCTAGGTAGGTTCGAGGGAG '5	3.0	-24.7	-32.7	0.7553516819571865	0.0016611292282951995
188	>GATCGAAGATCCATAGAAGA	TRIAE_CS42_5AL_TGACv1_373974_AA1186110.2	1	3353	4	1.3333333333333333	0.28622308814247155	25	130.83799116581883	5' GATCGAAGATCCATAGAAGA '3 |||||||||||||| ||| 3' GAAAGGCTAGCTTCTAGGTAGGTTCGAGGGAG '5	3.0	-24.7	-32.7	0.7553516819571865	0.0015715031172149896
189	>GATCGAAGATCCATAGAAGA	TRIAE_CS42_5AL_TGACv1_373974_AA1186110.3	1	2798	4	1.3333333333333333	0.28622308814247155	25	130.83799116581883	5' GATCGAAGATCCATAGAAGA '3 |||||||||||||| ||| 3' GAAAGGCTAGCTTCTAGGTAGGTTCGAGGGAG '5	3.0	-24.7	-32.7	0.7553516819571865	0.0018387981905825246
190	>ACGGAAGATATCACAACACAACTC	TRIAE_CS42_2DS_TGACv1_177142_AA0566410.1	3	57	2	0.4	0.14311154407123577	5	26.167598233163766	5' AC-GGAAGATATCACAACACAACTC '3 || |||||||||||||||||||||| 3' CTGAGTGCCCTTCTATAGTGTTGTGTTGAGAT '5	1.0	-37.6	-40.5	0.9283950617283951	0.047610200489756616
191	>ACAAGTAATTCGGAATGGAGGGAG	TRIAE_CS42_1AL_TGACv1_001183_AA0026630.1	3	1761	2	0.2	0.14311154407123577	28	146.5385501057171	5' ACAAGTAATTCGGAATGGAGGGAG '3 |||||||||||||||oo||||||| 3' AGGCTCTGTTCATTAAGCCTTGTCTCCCTCAT '5	1.0	-39.3	-42.6	0.9225352112676055	0.005765338233176376
192	>ACAAGTAATTCGGAATGGAGGGAG	TRIAE_CS42_1AL_TGACv1_001183_AA0026630.2	3	1581	2	0.2	0.14311154407123577	28	146.5385501057171	5' ACAAGTAATTCGGAATGGAGGGAG '3 |||||||||||||||oo||||||| 3' AGGCTCTGTTCATTAAGCCTTGTCTCCCTCAT '5	1.0	-39.3	-42.6	0.9225352112676055	0.006080861549965011
193	>ACAAGTAATTCGGAATGGAGGGAG	TRIAE_CS42_U_TGACv1_645112_AA2143110.1	3	2011	2	0.041666666666666664	0.14311154407123577	28	146.5385501057171	5' ACAAGTAATTCGGAATGGAGGGAG '3 ||||||||||||| |oo||||||| 3' AGACGCTGTTCATTAAGCCCTGTCTCCCTCAT '5	2.0	-34.8	-42.6	0.8169014084507041	0.03993113408218252
194	>TGAGTGCAGACCAGCTGAGGA	TRIAE_CS42_3DL_TGACv1_249241_AA0842910.1	2	1135	4	1.3333333333333333	0.28622308814247155	6	31.40111787979652	5' TGAGTGCAGACCAGCTGAGGA '3 oo| ||||||||||| ||||| 3' AGAAGTGGTT-ACGTCTGGTCGTCTCCTCGGCG '5	3.5	-30.5	-43.3	0.7043879907621248	0.004192872117400381
195	>AGAGAGGGTTGATGCGTCGAA	TRIAE_CS42_1BL_TGACv1_030593_AA0095050.1	0	324	46	35.0	3.2915655136384228	3650	19102.34671020955	5' AGAGAGGGTTGATGCGTCGAA '3 ||||||||o||||| | ||| 3' TCTAGGTCTCTCCCGACTACACTGCTCCCTGA '5	4.0	-30.2	-39.6	0.7626262626262625	0.0028725295638917236
196	>AGAGAGGGTTGATGCGTCGAA	TRIAE_CS42_1BL_TGACv1_030593_AA0095050.1	2	363	41	6.0	2.9337866534603334	3650	19102.34671020955	5' AGAGAGGGTTGATGCGTCGA-A '3 ||||||||o||||| | ||| | 3' TATAGGTCTCTCCCGACTACACTGCTATTCTGA '5	4.0	-29.8	-39.6	0.7525252525252525	0.008599018544355741
197	>AGAGAGGGTTGATGCGTCGAA	TRIAE_CS42_6AL_TGACv1_471778_AA1514130.1	2	855	81	40.5	5.796017534885049	3650	19102.34671020955	5' AGAGAGGGTTGATGCGTCGAA '3 ||||||||||| ||||| ||| 3' ATCTCTTCTCTCCCAACCACGCAACTTCTTCT '5	3.0	-28.9	-39.6	0.7297979797979798	0.009884618085932662
198	>AGAGAGGGTTGATGCGTCGAA	TRIAE_CS42_6BL_TGACv1_499753_AA1591040.1	2	682	81	40.5	5.796017534885049	3650	19102.34671020955	5' AGAGAGGGTTGATGCGTCGAA '3 ||||||||||| || |||||| 3' ATCTCTTCTCTCCCAACCACACAGCTTCTTCT '5	3.0	-29.5	-39.6	0.7449494949494949	0.001963671593053884
199	>GAAGGTTTCATGGACATTT	TRIAE_CS42_1BL_TGACv1_033478_AA0139730.2	2	1088	3	0.2727272727272727	0.21466731610685366	10	52.33519646632753	5' GAAGGTTTCATGGACATTT '3 |||o|||||||o|||| | 3' AGACTACTTTCAAAGTATCTGTTCATCCTCAC '5	4.0	-21.6	-28.7	0.7526132404181185	0.04735538100242376
200	>TCGGACCAGGCTTCATTCTTT	TRIAE_CS42_1AL_TGACv1_001179_AA0026560.1	0	1624	3115	239.61538461538464	222.8962298909497	38	198.87374657204464	5' TCGGACCAGGCTTCATTCTTT '3 o|||||||||||||||o|o 3' TGCTTAGGCCTGGTCCGAAGTAGGGTCCGTAG '5	3.5	-35.4	-37.6	0.9414893617021276	0.00997315948984634
201	>TCGGACCAGGCTTCATTCTTT	TRIAE_CS42_1AL_TGACv1_001179_AA0026560.2	0	1120	3115	239.61538461538464	222.8962298909497	38	198.87374657204464	5' TCGGACCAGGCTTCATTCTTT '3 o|||||||||||||||o|o 3' TGCTTAGGCCTGGTCCGAAGTAGGGTCCGTAG '5	3.5	-35.4	-37.6	0.9414893617021276	0.013069624764280752
202	>TCGGACCAGGCTTCATTCTTT	TRIAE_CS42_1AL_TGACv1_001179_AA0026560.3	0	1120	3115	239.61538461538464	222.8962298909497	38	198.87374657204464	5' TCGGACCAGGCTTCATTCTTT '3 o|||||||||||||||o|o 3' TGCTTAGGCCTGGTCCGAAGTAGGGTCCGTAG '5	3.5	-35.4	-37.6	0.9414893617021276	0.011379282628815712
203	>TCGGACCAGGCTTCATTCTTT	TRIAE_CS42_1AL_TGACv1_001179_AA0026560.4	0	1356	3115	239.61538461538464	222.8962298909497	38	198.87374657204464	5' TCGGACCAGGCTTCATTCTTT '3 o|||||||||||||||o|o 3' TGCTTAGGCCTGGTCCGAAGTAGGGTCCGTAG '5	3.5	-35.4	-37.6	0.9414893617021276	0.010679762553293504
204	>TCGGACCAGGCTTCATTCTTT	TRIAE_CS42_1BL_TGACv1_030309_AA0086320.1	0	836	3115	239.61538461538464	222.8962298909497	38	198.87374657204464	5' TCGGACCAGGCTTCATTCTTT '3 o|||||||||||||||o|o 3' TGCTTAGGCCTGGTCCGAAGTAGGGTCCGTAG '5	3.5	-35.4	-37.6	0.9414893617021276	0.012619099042624926
205	>TCGGACCAGGCTTCATTCTTT	TRIAE_CS42_1BL_TGACv1_030309_AA0086320.2	0	1225	3115	239.61538461538464	222.8962298909497	38	198.87374657204464	5' TCGGACCAGGCTTCATTCTTT '3 o|||||||||||||||o|o 3' TGCTTAGGCCTGGTCCGAAGTAGGGTCCGTAG '5	3.5	-35.4	-37.6	0.9414893617021276	0.011269808645073542
206	>TCGGACCAGGCTTCATTCTTT	TRIAE_CS42_1BL_TGACv1_030309_AA0086320.3	0	1225	3115	239.61538461538464	222.8962298909497	38	198.87374657204464	5' TCGGACCAGGCTTCATTCTTT '3 o|||||||||||||||o|o 3' TGCTTAGGCCTGGTCCGAAGTAGGGTCCGTAG '5	3.5	-35.4	-37.6	0.9414893617021276	0.010688114657914305
207	>TCGGACCAGGCTTCATTCTTT	TRIAE_CS42_1BL_TGACv1_030309_AA0086320.4	0	1225	3115	239.61538461538464	222.8962298909497	38	198.87374657204464	5' TCGGACCAGGCTTCATTCTTT '3 o|||||||||||||||o|o 3' TGCTTAGGCCTGGTCCGAAGTAGGGTCCGTAG '5	3.5	-35.4	-37.6	0.9414893617021276	0.010766702212095636
208	>TCGGACCAGGCTTCATTCTTT	TRIAE_CS42_1DL_TGACv1_062345_AA0212980.1	0	1208	3115	239.61538461538464	222.8962298909497	38	198.87374657204464	5' TCGGACCAGGCTTCATTCTTT '3 o|||||||||||||||o|o 3' TGCTTAGGCCTGGTCCGAAGTAGGGTCCGTAG '5	3.5	-35.4	-37.6	0.9414893617021276	0.01280432122269648
209	>TCGGACCAGGCTTCATTCTTT	TRIAE_CS42_1DL_TGACv1_062345_AA0212980.2	0	1082	3115	239.61538461538464	222.8962298909497	38	198.87374657204464	5' TCGGACCAGGCTTCATTCTTT '3 o|||||||||||||||o|o 3' TGCTTAGGCCTGGTCCGAAGTAGGGTCCGTAG '5	3.5	-35.4	-37.6	0.9414893617021276	0.01170746122620947
210	>TCGGACCAGGCTTCATTCTTT	TRIAE_CS42_1DL_TGACv1_062345_AA0212980.3	0	1082	3115	239.61538461538464	222.8962298909497	38	198.87374657204464	5' TCGGACCAGGCTTCATTCTTT '3 o|||||||||||||||o|o 3' TGCTTAGGCCTGGTCCGAAGTAGGGTCCGTAG '5	3.5	-35.4	-37.6	0.9414893617021276	0.012884798688539423
211	>TCGGACCAGGCTTCATTCTTT	TRIAE_CS42_1DL_TGACv1_062345_AA0212980.4	0	1082	3115	239.61538461538464	222.8962298909497	38	198.87374657204464	5' TCGGACCAGGCTTCATTCTTT '3 o|||||||||||||||o|o 3' TGCTTAGGCCTGGTCCGAAGTAGGGTCCGTAG '5	3.5	-35.4	-37.6	0.9414893617021276	0.010594215686430708
212	>TCGGACCAGGCTTCATTCTTT	TRIAE_CS42_1DL_TGACv1_062345_AA0212980.5	0	797	3115	239.61538461538464	222.8962298909497	38	198.87374657204464	5' TCGGACCAGGCTTCATTCTTT '3 o|||||||||||||||o|o 3' TGCTTAGGCCTGGTCCGAAGTAGGGTCCGTAG '5	3.5	-35.4	-37.6	0.9414893617021276	0.012744619774291643
213	>TCGGACCAGGCTTCATTCTTT	TRIAE_CS42_3AS_TGACv1_210859_AA0680430.1	0	2146	473	27.823529411764707	33.84588017284727	38	198.87374657204464	5' TCGGACCAGGCTTCATTCTTT '3 o|||||||||||||||o|o 3' ACCTTAGGCCTGGTCCGAAGTAGGGTCCGTAA '5	3.5	-35.4	-37.6	0.9414893617021276	0.009275951317416431
214	>TCGGACCAGGCTTCATTCTTT	TRIAE_CS42_3AS_TGACv1_210859_AA0680430.2	0	2266	473	27.823529411764707	33.84588017284727	38	198.87374657204464	5' TCGGACCAGGCTTCATTCTTT '3 o|||||||||||||||o|o 3' ACCTTAGGCCTGGTCCGAAGTAGGGTCCGTAA '5	3.5	-35.4	-37.6	0.9414893617021276	0.009030775386600243
215	>TCGGACCAGGCTTCATTCTTT	TRIAE_CS42_3B_TGACv1_223947_AA0790010.1	0	2146	473	27.823529411764707	33.84588017284727	38	198.87374657204464	5' TCGGACCAGGCTTCATTCTTT '3 o|||||||||||||||o|o 3' ACCTTAGGCCTGGTCCGAAGTAGGGTCCGTAA '5	3.5	-35.4	-37.6	0.9414893617021276	0.00944040852825978
216	>TCGGACCAGGCTTCATTCTTT	TRIAE_CS42_3B_TGACv1_223947_AA0790010.2	0	2251	473	27.823529411764707	33.84588017284727	38	198.87374657204464	5' TCGGACCAGGCTTCATTCTTT '3 o|||||||||||||||o|o 3' ACCTTAGGCCTGGTCCGAAGTAGGGTCCGTAA '5	3.5	-35.4	-37.6	0.9414893617021276	0.009217560372312916
217	>TCGGACCAGGCTTCATTCTTT	TRIAE_CS42_3DS_TGACv1_271605_AA0903510.1	0	1588	473	27.823529411764707	33.84588017284727	38	198.87374657204464	5' TCGGACCAGGCTTCATTCTTT '3 o|||||||||||||||o|o 3' ACCTTAGGCCTGGTCCGAAGTAGGGTCCGTAA '5	3.5	-35.4	-37.6	0.9414893617021276	0.010580545987812995
218	>TCGGACCAGGCTTCATTCTTT	TRIAE_CS42_3DS_TGACv1_271605_AA0903510.2	0	1477	473	27.823529411764707	33.84588017284727	38	198.87374657204464	5' TCGGACCAGGCTTCATTCTTT '3 o|||||||||||||||o|o 3' ACCTTAGGCCTGGTCCGAAGTAGGGTCCGTAA '5	3.5	-35.4	-37.6	0.9414893617021276	0.010860819871834515
219	>TCGGACCAGGCTTCATTCTTT	TRIAE_CS42_4DL_TGACv1_343955_AA1141980.1	0	1061	898	128.28571428571428	64.25708328798486	38	198.87374657204464	5' TCGGACCAGGCTTCATTCTTT '3 o|||||||||||||||o|o 3' GGCTTAGGCCTGGTCCGAAGTAGGGTCCGTAG '5	3.5	-35.4	-37.6	0.9414893617021276	0.011724200132402052
220	>TCGGACCAGGCTTCATTCTTT	TRIAE_CS42_4DL_TGACv1_343955_AA1141980.2	0	950	898	128.28571428571428	64.25708328798486	38	198.87374657204464	5' TCGGACCAGGCTTCATTCTTT '3 o|||||||||||||||o|o 3' GGCTTAGGCCTGGTCCGAAGTAGGGTCCGTAG '5	3.5	-35.4	-37.6	0.9414893617021276	0.012108534053010711
221	>TCGGACCAGGCTTCATTCTTT	TRIAE_CS42_4DL_TGACv1_343955_AA1141980.3	0	1340	898	128.28571428571428	64.25708328798486	38	198.87374657204464	5' TCGGACCAGGCTTCATTCTTT '3 o|||||||||||||||o|o 3' GGCTTAGGCCTGGTCCGAAGTAGGGTCCGTAG '5	3.5	-35.4	-37.6	0.9414893617021276	0.010857943652337942
222	>TCGGACCAGGCTTCATTCTTT	TRIAE_CS42_5AL_TGACv1_374822_AA1209640.1	0	1028	898	128.28571428571428	64.25708328798486	38	198.87374657204464	5' TCGGACCAGGCTTCATTCTTT '3 o|||||||||||||||o|o 3' GGCTTAGGCCTGGTCCGAAGTAGGGTCCGTAG '5	3.5	-35.4	-37.6	0.9414893617021276	0.0114973488527641
223	>TCGGACCAGGCTTCATTCTTT	TRIAE_CS42_5AL_TGACv1_374822_AA1209640.2	0	1028	898	128.28571428571428	64.25708328798486	38	198.87374657204464	5' TCGGACCAGGCTTCATTCTTT '3 o|||||||||||||||o|o 3' GGCTTAGGCCTGGTCCGAAGTAGGGTCCGTAG '5	3.5	-35.4	-37.6	0.9414893617021276	0.011238916185680514
224	>TCGGACCAGGCTTCATTCTTT	TRIAE_CS42_5AL_TGACv1_377240_AA1245260.1	0	932	473	27.823529411764707	33.84588017284727	38	198.87374657204464	5' TCGGACCAGGCTTCATTCTTT '3 o|||||||||||||||o|o 3' ACCTTAGGCCTGGTCCGAAGTAGGGTTGGTAA '5	3.5	-35.4	-37.6	0.9414893617021276	0.013082135212924118
225	>TCGGACCAGGCTTCATTCTTT	TRIAE_CS42_5AS_TGACv1_393975_AA1277460.1	0	775	473	27.823529411764707	33.84588017284727	38	198.87374657204464	5' TCGGACCAGGCTTCATTCTTT '3 o|||||||||||||||||oo 3' ACCTTAGGCCTGGTCCGAAGTAAGGGTAGTAA '5	2.5	-36.4	-37.6	0.9680851063829786	0.0022421515451841456
226	>TCGGACCAGGCTTCATTCTTT	TRIAE_CS42_5AS_TGACv1_393975_AA1277460.2	0	795	473	27.823529411764707	33.84588017284727	38	198.87374657204464	5' TCGGACCAGGCTTCATTCTTT '3 o|||||||||||||||||oo 3' ACCTTAGGCCTGGTCCGAAGTAAGGGTAGTAA '5	2.5	-36.4	-37.6	0.9680851063829786	0.002251526889658906
227	>TCGGACCAGGCTTCATTCTTT	TRIAE_CS42_5BS_TGACv1_423305_AA1373890.1	0	895	473	27.823529411764707	33.84588017284727	38	198.87374657204464	5' TCGGACCAGGCTTCATTCTTT '3 o|||||||||||||||||oo 3' ACCTTAGGCCTGGTCCGAAGTAAGGGTAGTAA '5	2.5	-36.4	-37.6	0.9680851063829786	0.0021578290186264892
228	>TCGGACCAGGCTTCATTCTTT	TRIAE_CS42_5DL_TGACv1_433548_AA1416010.1	0	953	473	27.823529411764707	33.84588017284727	38	198.87374657204464	5' TCGGACCAGGCTTCATTCTTT '3 o|||||||||||||||o|o 3' ACCTTAGGCCTGGTCCGAAGTAGGGTTGGTAA '5	3.5	-35.4	-37.6	0.9414893617021276	0.013166154191350588
229	>TCGGACCAGGCTTCATTCTTT	TRIAE_CS42_5DL_TGACv1_433548_AA1416010.2	0	953	473	27.823529411764707	33.84588017284727	38	198.87374657204464	5' TCGGACCAGGCTTCATTCTTT '3 o|||||||||||||||o|o 3' ACCTTAGGCCTGGTCCGAAGTAGGGTTGGTAA '5	3.5	-35.4	-37.6	0.9414893617021276	0.012740659466083715
230	>TCGGACCAGGCTTCATTCTTT	TRIAE_CS42_5DS_TGACv1_457472_AA1486880.1	0	787	473	27.823529411764707	33.84588017284727	38	198.87374657204464	5' TCGGACCAGGCTTCATTCTTT '3 o|||||||||||||||||oo 3' ACCTTAGGCCTGGTCCGAAGTAAGGGTAGTAA '5	2.5	-36.4	-37.6	0.9680851063829786	0.0017789067827446159
231	>TCGGACCAGGCTTCATTCTTT	TRIAE_CS42_5DS_TGACv1_457472_AA1486880.2	0	795	473	27.823529411764707	33.84588017284727	38	198.87374657204464	5' TCGGACCAGGCTTCATTCTTT '3 o|||||||||||||||||oo 3' ACCTTAGGCCTGGTCCGAAGTAAGGGTAGTAA '5	2.5	-36.4	-37.6	0.9680851063829786	0.001867662221158195
232	>TCGGACCAGGCTTCATTCTTT	TRIAE_CS42_5DS_TGACv1_457472_AA1486880.3	0	393	473	27.823529411764707	33.84588017284727	38	198.87374657204464	5' TCGGACCAGGCTTCATTCTTT '3 o|||||||||||||||||oo 3' ACCTTAGGCCTGGTCCGAAGTAAGGGTAGTAA '5	2.5	-36.4	-37.6	0.9680851063829786	0.0024743713315964477
233	>TCGGACCAGGCTTCATTCTTT	TRIAE_CS42_5DS_TGACv1_457472_AA1486880.4	0	792	473	27.823529411764707	33.84588017284727	38	198.87374657204464	5' TCGGACCAGGCTTCATTCTTT '3 o|||||||||||||||||oo 3' ACCTTAGGCCTGGTCCGAAGTAAGGGTAGTAA '5	2.5	-36.4	-37.6	0.9680851063829786	0.0021685245693742194
234	>TCGGACCAGGCTTCATTCTTT	TRIAE_CS42_U_TGACv1_641583_AA2098790.1	0	990	898	128.28571428571428	64.25708328798486	38	198.87374657204464	5' TCGGACCAGGCTTCATTCTTT '3 o|||||||||||||||o|o 3' GGCTTAGGCCTGGTCCGAAGTAGGGTCCGTAG '5	3.5	-35.4	-37.6	0.9414893617021276	0.012974500452090587
235	>TCGGACCAGGCTTCATTCTTT	TRIAE_CS42_U_TGACv1_641583_AA2098790.2	0	986	898	128.28571428571428	64.25708328798486	38	198.87374657204464	5' TCGGACCAGGCTTCATTCTTT '3 o|||||||||||||||o|o 3' GGCTTAGGCCTGGTCCGAAGTAGGGTCCGTAG '5	3.5	-35.4	-37.6	0.9414893617021276	0.012990944219361644
236	>TCGGACCAGGCTTCATTCTTT	TRIAE_CS42_U_TGACv1_642003_AA2109160.1	0	687	473	27.823529411764707	33.84588017284727	38	198.87374657204464	5' TCGGACCAGGCTTCATTCTTT '3 o|||||||||||||||o|o 3' ACCTTAGGCCTGGTCCGAAGTAGGGTTGGTAA '5	3.5	-35.4	-37.6	0.9414893617021276	0.014390764378498844
237	>TGGGACAAGTATTTCGGGATGGAG	TRIAE_CS42_1BL_TGACv1_030861_AA0102490.1	3	4641	2	0.04	0.14311154407123577	6	31.40111787979652	5' TGG-GACAAGTATTTCGGGATGGAG '3 ||o |||||||||||| |||||||| 3' GTAAAACTACTGTTCATAAAGACCTACCTCCC '5	3.0	-32.5	-45.0	0.7222222222222222	0.0030136500620457918
238	>CGATTCCCTGGATGCGCACCA	TRIAE_CS42_5DL_TGACv1_435099_AA1446070.1	3	1607	2	2.0	0.14311154407123577	8	41.86815717306202	5' CGATTCCCTGGATGC-GCACCA '3 |||o||||||||||| ||| | 3' CGAACGGCTGAGGGACCTACGTCGTCGCCTCT '5	4.0	-33.5	-43.2	0.7754629629629629	0.005894962486602373
239	>TCGGACCAGGCTTCATTCCCTT	TRIAE_CS42_1AL_TGACv1_001179_AA0026560.1	0	1624	3115	239.61538461538464	222.8962298909497	37	193.6402269254119	5' TCGGACCAGGCTTCATTCCCTT '3 o||||||||||||||| ||| 3' TGCTTAGGCCTGGTCCGAAGTA-GGGTCCGTAG '5	3.5	-37.1	-43.3	0.8568129330254043	0.00997315948984634
240	>TCGGACCAGGCTTCATTCCCTT	TRIAE_CS42_1AL_TGACv1_001179_AA0026560.2	0	1120	3115	239.61538461538464	222.8962298909497	37	193.6402269254119	5' TCGGACCAGGCTTCATTCCCTT '3 o||||||||||||||| ||| 3' TGCTTAGGCCTGGTCCGAAGTA-GGGTCCGTAG '5	3.5	-37.1	-43.3	0.8568129330254043	0.013069624764280752
241	>TCGGACCAGGCTTCATTCCCTT	TRIAE_CS42_1AL_TGACv1_001179_AA0026560.3	0	1120	3115	239.61538461538464	222.8962298909497	37	193.6402269254119	5' TCGGACCAGGCTTCATTCCCTT '3 o||||||||||||||| ||| 3' TGCTTAGGCCTGGTCCGAAGTA-GGGTCCGTAG '5	3.5	-37.1	-43.3	0.8568129330254043	0.011379282628815712
242	>TCGGACCAGGCTTCATTCCCTT	TRIAE_CS42_1AL_TGACv1_001179_AA0026560.4	0	1356	3115	239.61538461538464	222.8962298909497	37	193.6402269254119	5' TCGGACCAGGCTTCATTCCCTT '3 o||||||||||||||| ||| 3' TGCTTAGGCCTGGTCCGAAGTA-GGGTCCGTAG '5	3.5	-37.1	-43.3	0.8568129330254043	0.010679762553293504
243	>TCGGACCAGGCTTCATTCCCTT	TRIAE_CS42_1BL_TGACv1_030309_AA0086320.1	0	836	3115	239.61538461538464	222.8962298909497	37	193.6402269254119	5' TCGGACCAGGCTTCATTCCCTT '3 o||||||||||||||| ||| 3' TGCTTAGGCCTGGTCCGAAGTA-GGGTCCGTAG '5	3.5	-37.1	-43.3	0.8568129330254043	0.012619099042624926
244	>TCGGACCAGGCTTCATTCCCTT	TRIAE_CS42_1BL_TGACv1_030309_AA0086320.2	0	1225	3115	239.61538461538464	222.8962298909497	37	193.6402269254119	5' TCGGACCAGGCTTCATTCCCTT '3 o||||||||||||||| ||| 3' TGCTTAGGCCTGGTCCGAAGTA-GGGTCCGTAG '5	3.5	-37.1	-43.3	0.8568129330254043	0.011269808645073542
245	>TCGGACCAGGCTTCATTCCCTT	TRIAE_CS42_1BL_TGACv1_030309_AA0086320.3	0	1225	3115	239.61538461538464	222.8962298909497	37	193.6402269254119	5' TCGGACCAGGCTTCATTCCCTT '3 o||||||||||||||| ||| 3' TGCTTAGGCCTGGTCCGAAGTA-GGGTCCGTAG '5	3.5	-37.1	-43.3	0.8568129330254043	0.010688114657914305
246	>TCGGACCAGGCTTCATTCCCTT	TRIAE_CS42_1BL_TGACv1_030309_AA0086320.4	0	1225	3115	239.61538461538464	222.8962298909497	37	193.6402269254119	5' TCGGACCAGGCTTCATTCCCTT '3 o||||||||||||||| ||| 3' TGCTTAGGCCTGGTCCGAAGTA-GGGTCCGTAG '5	3.5	-37.1	-43.3	0.8568129330254043	0.010766702212095636
247	>TCGGACCAGGCTTCATTCCCTT	TRIAE_CS42_1DL_TGACv1_062345_AA0212980.1	0	1208	3115	239.61538461538464	222.8962298909497	37	193.6402269254119	5' TCGGACCAGGCTTCATTCCCTT '3 o||||||||||||||| ||| 3' TGCTTAGGCCTGGTCCGAAGTA-GGGTCCGTAG '5	3.5	-37.1	-43.3	0.8568129330254043	0.01280432122269648
248	>TCGGACCAGGCTTCATTCCCTT	TRIAE_CS42_1DL_TGACv1_062345_AA0212980.2	0	1082	3115	239.61538461538464	222.8962298909497	37	193.6402269254119	5' TCGGACCAGGCTTCATTCCCTT '3 o||||||||||||||| ||| 3' TGCTTAGGCCTGGTCCGAAGTA-GGGTCCGTAG '5	3.5	-37.1	-43.3	0.8568129330254043	0.01170746122620947
249	>TCGGACCAGGCTTCATTCCCTT	TRIAE_CS42_1DL_TGACv1_062345_AA0212980.3	0	1082	3115	239.61538461538464	222.8962298909497	37	193.6402269254119	5' TCGGACCAGGCTTCATTCCCTT '3 o||||||||||||||| ||| 3' TGCTTAGGCCTGGTCCGAAGTA-GGGTCCGTAG '5	3.5	-37.1	-43.3	0.8568129330254043	0.012884798688539423
250	>TCGGACCAGGCTTCATTCCCTT	TRIAE_CS42_1DL_TGACv1_062345_AA0212980.4	0	1082	3115	239.61538461538464	222.8962298909497	37	193.6402269254119	5' TCGGACCAGGCTTCATTCCCTT '3 o||||||||||||||| ||| 3' TGCTTAGGCCTGGTCCGAAGTA-GGGTCCGTAG '5	3.5	-37.1	-43.3	0.8568129330254043	0.010594215686430708
251	>TCGGACCAGGCTTCATTCCCTT	TRIAE_CS42_1DL_TGACv1_062345_AA0212980.5	0	797	3115	239.61538461538464	222.8962298909497	37	193.6402269254119	5' TCGGACCAGGCTTCATTCCCTT '3 o||||||||||||||| ||| 3' TGCTTAGGCCTGGTCCGAAGTA-GGGTCCGTAG '5	3.5	-37.1	-43.3	0.8568129330254043	0.012744619774291643
252	>TCGGACCAGGCTTCATTCCCTT	TRIAE_CS42_3AS_TGACv1_210859_AA0680430.1	0	2146	473	27.823529411764707	33.84588017284727	37	193.6402269254119	5' TCGGACCAGGCTTCATTCCCTT '3 o||||||||||||||| ||| 3' ACCTTAGGCCTGGTCCGAAGTA-GGGTCCGTAA '5	3.5	-37.1	-43.3	0.8568129330254043	0.009275951317416431
253	>TCGGACCAGGCTTCATTCCCTT	TRIAE_CS42_3AS_TGACv1_210859_AA0680430.2	0	2266	473	27.823529411764707	33.84588017284727	37	193.6402269254119	5' TCGGACCAGGCTTCATTCCCTT '3 o||||||||||||||| ||| 3' ACCTTAGGCCTGGTCCGAAGTA-GGGTCCGTAA '5	3.5	-37.1	-43.3	0.8568129330254043	0.009030775386600243
254	>TCGGACCAGGCTTCATTCCCTT	TRIAE_CS42_3B_TGACv1_223947_AA0790010.1	0	2146	473	27.823529411764707	33.84588017284727	37	193.6402269254119	5' TCGGACCAGGCTTCATTCCCTT '3 o||||||||||||||| ||| 3' ACCTTAGGCCTGGTCCGAAGTA-GGGTCCGTAA '5	3.5	-37.1	-43.3	0.8568129330254043	0.00944040852825978
255	>TCGGACCAGGCTTCATTCCCTT	TRIAE_CS42_3B_TGACv1_223947_AA0790010.2	0	2251	473	27.823529411764707	33.84588017284727	37	193.6402269254119	5' TCGGACCAGGCTTCATTCCCTT '3 o||||||||||||||| ||| 3' ACCTTAGGCCTGGTCCGAAGTA-GGGTCCGTAA '5	3.5	-37.1	-43.3	0.8568129330254043	0.009217560372312916
256	>TCGGACCAGGCTTCATTCCCTT	TRIAE_CS42_3DS_TGACv1_271605_AA0903510.1	0	1588	473	27.823529411764707	33.84588017284727	37	193.6402269254119	5' TCGGACCAGGCTTCATTCCCTT '3 o||||||||||||||| ||| 3' ACCTTAGGCCTGGTCCGAAGTA-GGGTCCGTAA '5	3.5	-37.1	-43.3	0.8568129330254043	0.010580545987812995
257	>TCGGACCAGGCTTCATTCCCTT	TRIAE_CS42_3DS_TGACv1_271605_AA0903510.2	0	1477	473	27.823529411764707	33.84588017284727	37	193.6402269254119	5' TCGGACCAGGCTTCATTCCCTT '3 o||||||||||||||| ||| 3' ACCTTAGGCCTGGTCCGAAGTA-GGGTCCGTAA '5	3.5	-37.1	-43.3	0.8568129330254043	0.010860819871834515
258	>TCGGACCAGGCTTCATTCCCTT	TRIAE_CS42_4DL_TGACv1_343955_AA1141980.1	0	1061	898	128.28571428571428	64.25708328798486	37	193.6402269254119	5' TCGGACCAGGCTTCATTCCCTT '3 o||||||||||||||| ||| 3' GGCTTAGGCCTGGTCCGAAGTA-GGGTCCGTAG '5	3.5	-37.1	-43.3	0.8568129330254043	0.011724200132402052
259	>TCGGACCAGGCTTCATTCCCTT	TRIAE_CS42_4DL_TGACv1_343955_AA1141980.2	0	950	898	128.28571428571428	64.25708328798486	37	193.6402269254119	5' TCGGACCAGGCTTCATTCCCTT '3 o||||||||||||||| ||| 3' GGCTTAGGCCTGGTCCGAAGTA-GGGTCCGTAG '5	3.5	-37.1	-43.3	0.8568129330254043	0.012108534053010711
260	>TCGGACCAGGCTTCATTCCCTT	TRIAE_CS42_4DL_TGACv1_343955_AA1141980.3	0	1340	898	128.28571428571428	64.25708328798486	37	193.6402269254119	5' TCGGACCAGGCTTCATTCCCTT '3 o||||||||||||||| ||| 3' GGCTTAGGCCTGGTCCGAAGTA-GGGTCCGTAG '5	3.5	-37.1	-43.3	0.8568129330254043	0.010857943652337942
261	>TCGGACCAGGCTTCATTCCCTT	TRIAE_CS42_5AL_TGACv1_374822_AA1209640.1	0	1028	898	128.28571428571428	64.25708328798486	37	193.6402269254119	5' TCGGACCAGGCTTCATTCCCTT '3 o||||||||||||||| ||| 3' GGCTTAGGCCTGGTCCGAAGTA-GGGTCCGTAG '5	3.5	-37.1	-43.3	0.8568129330254043	0.0114973488527641
262	>TCGGACCAGGCTTCATTCCCTT	TRIAE_CS42_5AL_TGACv1_374822_AA1209640.2	0	1028	898	128.28571428571428	64.25708328798486	37	193.6402269254119	5' TCGGACCAGGCTTCATTCCCTT '3 o||||||||||||||| ||| 3' GGCTTAGGCCTGGTCCGAAGTA-GGGTCCGTAG '5	3.5	-37.1	-43.3	0.8568129330254043	0.011238916185680514
263	>TCGGACCAGGCTTCATTCCCTT	TRIAE_CS42_5AL_TGACv1_377240_AA1245260.1	0	932	473	27.823529411764707	33.84588017284727	37	193.6402269254119	5' TCGGACCAGGCTTCATTCCCTT '3 o|||||||||||||||o|| o 3' ACCTTAGGCCTGGTCCGAAGTAGGGTTGGTAA '5	3.5	-37.4	-43.3	0.8637413394919169	0.013082135212924118
264	>TCGGACCAGGCTTCATTCCCTT	TRIAE_CS42_5AS_TGACv1_393975_AA1277460.1	0	775	473	27.823529411764707	33.84588017284727	37	193.6402269254119	5' TCGGACCAGGCTTCATTCCCTT '3 o||||||||||||||||||| | 3' ACCTTAGGCCTGGTCCGAAGTAAGGGTAGTAA '5	1.5	-41.6	-43.3	0.9607390300230948	0.0022421515451841456
265	>TCGGACCAGGCTTCATTCCCTT	TRIAE_CS42_5AS_TGACv1_393975_AA1277460.2	0	795	473	27.823529411764707	33.84588017284727	37	193.6402269254119	5' TCGGACCAGGCTTCATTCCCTT '3 o||||||||||||||||||| | 3' ACCTTAGGCCTGGTCCGAAGTAAGGGTAGTAA '5	1.5	-41.6	-43.3	0.9607390300230948	0.002251526889658906
266	>TCGGACCAGGCTTCATTCCCTT	TRIAE_CS42_5BS_TGACv1_423305_AA1373890.1	0	895	473	27.823529411764707	33.84588017284727	37	193.6402269254119	5' TCGGACCAGGCTTCATTCCCTT '3 o||||||||||||||||||| | 3' ACCTTAGGCCTGGTCCGAAGTAAGGGTAGTAA '5	1.5	-41.6	-43.3	0.9607390300230948	0.0021578290186264892
267	>TCGGACCAGGCTTCATTCCCTT	TRIAE_CS42_5DL_TGACv1_433548_AA1416010.1	0	953	473	27.823529411764707	33.84588017284727	37	193.6402269254119	5' TCGGACCAGGCTTCATTCCCTT '3 o|||||||||||||||o|| o 3' ACCTTAGGCCTGGTCCGAAGTAGGGTTGGTAA '5	3.5	-37.4	-43.3	0.8637413394919169	0.013166154191350588
268	>TCGGACCAGGCTTCATTCCCTT	TRIAE_CS42_5DL_TGACv1_433548_AA1416010.2	0	953	473	27.823529411764707	33.84588017284727	37	193.6402269254119	5' TCGGACCAGGCTTCATTCCCTT '3 o|||||||||||||||o|| o 3' ACCTTAGGCCTGGTCCGAAGTAGGGTTGGTAA '5	3.5	-37.4	-43.3	0.8637413394919169	0.012740659466083715
269	>TCGGACCAGGCTTCATTCCCTT	TRIAE_CS42_5DS_TGACv1_457472_AA1486880.1	0	787	473	27.823529411764707	33.84588017284727	37	193.6402269254119	5' TCGGACCAGGCTTCATTCCCTT '3 o||||||||||||||||||| | 3' ACCTTAGGCCTGGTCCGAAGTAAGGGTAGTAA '5	1.5	-41.6	-43.3	0.9607390300230948	0.0017789067827446159
270	>TCGGACCAGGCTTCATTCCCTT	TRIAE_CS42_5DS_TGACv1_457472_AA1486880.2	0	795	473	27.823529411764707	33.84588017284727	37	193.6402269254119	5' TCGGACCAGGCTTCATTCCCTT '3 o||||||||||||||||||| | 3' ACCTTAGGCCTGGTCCGAAGTAAGGGTAGTAA '5	1.5	-41.6	-43.3	0.9607390300230948	0.001867662221158195
271	>TCGGACCAGGCTTCATTCCCTT	TRIAE_CS42_5DS_TGACv1_457472_AA1486880.3	0	393	473	27.823529411764707	33.84588017284727	37	193.6402269254119	5' TCGGACCAGGCTTCATTCCCTT '3 o||||||||||||||||||| | 3' ACCTTAGGCCTGGTCCGAAGTAAGGGTAGTAA '5	1.5	-41.6	-43.3	0.9607390300230948	0.0024743713315964477
272	>TCGGACCAGGCTTCATTCCCTT	TRIAE_CS42_5DS_TGACv1_457472_AA1486880.4	0	792	473	27.823529411764707	33.84588017284727	37	193.6402269254119	5' TCGGACCAGGCTTCATTCCCTT '3 o||||||||||||||||||| | 3' ACCTTAGGCCTGGTCCGAAGTAAGGGTAGTAA '5	1.5	-41.6	-43.3	0.9607390300230948	0.0021685245693742194
273	>TCGGACCAGGCTTCATTCCCTT	TRIAE_CS42_U_TGACv1_641583_AA2098790.1	0	990	898	128.28571428571428	64.25708328798486	37	193.6402269254119	5' TCGGACCAGGCTTCATTCCCTT '3 o||||||||||||||| ||| 3' GGCTTAGGCCTGGTCCGAAGTA-GGGTCCGTAG '5	3.5	-37.1	-43.3	0.8568129330254043	0.012974500452090587
274	>TCGGACCAGGCTTCATTCCCTT	TRIAE_CS42_U_TGACv1_641583_AA2098790.2	0	986	898	128.28571428571428	64.25708328798486	37	193.6402269254119	5' TCGGACCAGGCTTCATTCCCTT '3 o||||||||||||||| ||| 3' GGCTTAGGCCTGGTCCGAAGTA-GGGTCCGTAG '5	3.5	-37.1	-43.3	0.8568129330254043	0.012990944219361644
275	>TCGGACCAGGCTTCATTCCCTT	TRIAE_CS42_U_TGACv1_642003_AA2109160.1	0	687	473	27.823529411764707	33.84588017284727	37	193.6402269254119	5' TCGGACCAGGCTTCATTCCCTT '3 o|||||||||||||||o|| o 3' ACCTTAGGCCTGGTCCGAAGTAGGGTTGGTAA '5	3.5	-37.4	-43.3	0.8637413394919169	0.014390764378498844
276	>TTAGATTTATCCCGGATGGTCC	TRIAE_CS42_1AS_TGACv1_019799_AA0071560.1	2	4126	4	0.5714285714285714	0.28622308814247155	14	73.26927505285855	5' TTAGATTTATC-CCGGATGGTCC '3 o|||||o|||| ||o||| |||| 3' GAAAGGGATCTAGATAGTGGTCTAGCAGGGTC '5	4.0	-29.0	-39.0	0.7435897435897436	0.035375922909681945
277	>TTCCAAAGGGATCGCATTGT	TRIAE_CS42_2AL_TGACv1_093084_AA0271490.1	0	2308	57	57.0	4.078679006030219	6	31.40111787979652	5' TTCCAAAGGGATCGCATTGT '3 ||||||||||||||||||| 3' CTACTGTAGGTTTCCCTAGCGTAACAGAGTAT '5	1.0	-34.1	-34.3	0.9941690962099127	0.00945529998409489
278	>TTCCAAAGGGATCGCATTGT	TRIAE_CS42_2DL_TGACv1_161080_AA0556570.1	0	2410	84	6.0	6.010684850991902	6	31.40111787979652	5' TTCCAAAGGGATCGCATTGT '3 ||||||||||||||||||| 3' CTACTGTAGGTTTCCCTAGCGTAACAGAGTAT '5	1.0	-34.1	-34.3	0.9941690962099127	0.007994840587621788
279	>TTCCAAAGGGATCGCATTGT	TRIAE_CS42_2DL_TGACv1_161080_AA0556570.10	0	3288	84	6.0	6.010684850991902	6	31.40111787979652	5' TTCCAAAGGGATCGCATTGT '3 ||||||||||||||||||| 3' CTACTGTAGGTTTCCCTAGCGTAACAGAGTAT '5	1.0	-34.1	-34.3	0.9941690962099127	0.005747110597921767
280	>TTCCAAAGGGATCGCATTGT	TRIAE_CS42_2DL_TGACv1_161080_AA0556570.11	0	2402	84	6.0	6.010684850991902	6	31.40111787979652	5' TTCCAAAGGGATCGCATTGT '3 ||||||||||||||||||| 3' CTACTGTAGGTTTCCCTAGCGTAACAGAGTAT '5	1.0	-34.1	-34.3	0.9941690962099127	0.008015346531098588
281	>TTCCAAAGGGATCGCATTGT	TRIAE_CS42_2DL_TGACv1_161080_AA0556570.12	0	1426	84	6.0	6.010684850991902	6	31.40111787979652	5' TTCCAAAGGGATCGCATTGT '3 ||||||||||||||||||| 3' CTACTGTAGGTTTCCCTAGCGTAACAGAGTAT '5	1.0	-34.1	-34.3	0.9941690962099127	0.011665756075447398
282	>TTCCAAAGGGATCGCATTGT	TRIAE_CS42_2DL_TGACv1_161080_AA0556570.13	0	1325	84	6.0	6.010684850991902	6	31.40111787979652	5' TTCCAAAGGGATCGCATTGT '3 ||||||||||||||||||| 3' CTACTGTAGGTTTCCCTAGCGTAACAGAGTAT '5	1.0	-34.1	-34.3	0.9941690962099127	0.012242745502572872
283	>TTCCAAAGGGATCGCATTGT	TRIAE_CS42_2DL_TGACv1_161080_AA0556570.2	0	2373	84	6.0	6.010684850991902	6	31.40111787979652	5' TTCCAAAGGGATCGCATTGT '3 ||||||||||||||||||| 3' CTACTGTAGGTTTCCCTAGCGTAACAGAGTAT '5	1.0	-34.1	-34.3	0.9941690962099127	0.008090570645674977
284	>TTCCAAAGGGATCGCATTGT	TRIAE_CS42_2DL_TGACv1_161080_AA0556570.3	0	2525	84	6.0	6.010684850991902	6	31.40111787979652	5' TTCCAAAGGGATCGCATTGT '3 ||||||||||||||||||| 3' CTACTGTAGGTTTCCCTAGCGTAACAGAGTAT '5	1.0	-34.1	-34.3	0.9941690962099127	0.007711251029278832
285	>TTCCAAAGGGATCGCATTGT	TRIAE_CS42_2DL_TGACv1_161080_AA0556570.4	0	2504	84	6.0	6.010684850991902	6	31.40111787979652	5' TTCCAAAGGGATCGCATTGT '3 ||||||||||||||||||| 3' CTACTGTAGGTTTCCCTAGCGTAACAGAGTAT '5	1.0	-34.1	-34.3	0.9941690962099127	0.0077615256781947695
286	>TTCCAAAGGGATCGCATTGT	TRIAE_CS42_2DL_TGACv1_161080_AA0556570.5	0	2460	84	6.0	6.010684850991902	6	31.40111787979652	5' TTCCAAAGGGATCGCATTGT '3 ||||||||||||||||||| 3' CTACTGTAGGTTTCCCTAGCGTAACAGAGTAT '5	1.0	-34.1	-34.3	0.9941690962099127	0.007869018159929797
287	>TTCCAAAGGGATCGCATTGT	TRIAE_CS42_2DL_TGACv1_161080_AA0556570.6	0	2497	84	6.0	6.010684850991902	6	31.40111787979652	5' TTCCAAAGGGATCGCATTGT '3 ||||||||||||||||||| 3' CTACTGTAGGTTTCCCTAGCGTAACAGAGTAT '5	1.0	-34.1	-34.3	0.9941690962099127	0.0077784298879477465
288	>TTCCAAAGGGATCGCATTGT	TRIAE_CS42_2DL_TGACv1_161080_AA0556570.7	0	2501	84	6.0	6.010684850991902	6	31.40111787979652	5' TTCCAAAGGGATCGCATTGT '3 ||||||||||||||||||| 3' CTACTGTAGGTTTCCCTAGCGTAACAGAGTAT '5	1.0	-34.1	-34.3	0.9941690962099127	0.007768761334480678
289	>TTCCAAAGGGATCGCATTGT	TRIAE_CS42_2DL_TGACv1_161080_AA0556570.8	0	2612	84	6.0	6.010684850991902	6	31.40111787979652	5' TTCCAAAGGGATCGCATTGT '3 ||||||||||||||||||| 3' CTACTGTAGGTTTCCCTAGCGTAACAGAGTAT '5	1.0	-34.1	-34.3	0.9941690962099127	0.0075097273216423455
290	>TTCCAAAGGGATCGCATTGT	TRIAE_CS42_2DL_TGACv1_161080_AA0556570.9	0	3288	84	6.0	6.010684850991902	6	31.40111787979652	5' TTCCAAAGGGATCGCATTGT '3 ||||||||||||||||||| 3' CTACTGTAGGTTTCCCTAGCGTAACAGAGTAT '5	1.0	-34.1	-34.3	0.9941690962099127	0.0062421769536376015
291	>CATCAAGCTGGAGAAGTGGTA	TRIAE_CS42_3B_TGACv1_223351_AA0780750.1	3	3156	2	0.6666666666666666	0.14311154407123577	10	52.33519646632753	5' CA-TCAAGCTGGAGAAGTGGTA '3 || |||||||||||||o ||o 3' TAGACGTCAGTTCGACCTCTTTTCCGAGGAAA '5	4.0	-28.1	-38.0	0.7394736842105264	0.03790346461356231
292	>TGAGATGAGATTACCCCATAC	TRIAE_CS42_1BS_TGACv1_050207_AA0169030.1	0	682	30	30.0	2.1466731610685366	812	4249.617953065796	5' TGAGATGAGATTACCCCATAC '3 ||||||| |||o||||||| | 3' ACCACAACTCTACGCTAGTGGGGTACGCGGTC '5	4.0	-29.1	-36.6	0.7950819672131147	0.01604243437251207
293	>TGAGATGAGATTACCCCATAC	TRIAE_CS42_1DS_TGACv1_080668_AA0252100.1	0	571	5	5.0	0.3577788601780894	812	4249.617953065796	5' TGAGATGAGATTACCCCATAC '3 ||||||| |||o||||||| | 3' ACCACAACTCTACGCTAGTGGGGTACGCGGTC '5	4.0	-29.1	-36.6	0.7950819672131147	0.015552679858806706
294	>TGAGATGAGATTACCCCATAC	TRIAE_CS42_6AS_TGACv1_485717_AA1550750.1	3	725	7	3.5	0.5008904042493252	812	4249.617953065796	5' TGAGATGAGATTACCCCATAC '3 |||||o|||||||||||| | 3' ACGACAACTCTGCTCTAATGGGGT-CGACGGCC '5	3.0	-31.7	-36.6	0.8661202185792349	0.0053416299083912655
295	>TGAGATGAGATTACCCCATAC	TRIAE_CS42_6BS_TGACv1_513706_AA1647730.1	0	629	14	7.0	1.0017808084986504	812	4249.617953065796	5' TGAGATGAGATTACCCCATAC '3 |||||o|||||o||||||o | 3' GACACAACTCTGCTCTAGTGGGGTGCGCGGCC '5	3.5	-33.4	-36.6	0.9125683060109289	0.009940275959290035
296	>TGAGATGAGATTACCCCATAC	TRIAE_CS42_6BS_TGACv1_514109_AA1655340.1	2	839	7	3.5	0.5008904042493252	812	4249.617953065796	5' TGAGATGAGATTACCCCATAC '3 |||||o|||||||||||| | 3' ACGACAACTCTGCTCTAATGGGGT-CGACGGCC '5	3.0	-31.7	-36.6	0.8661202185792349	0.008127283534054452
297	>TGAGATGAGATTACCCCATAC	TRIAE_CS42_6BS_TGACv1_514210_AA1657020.1	0	675	50	50.0	3.5777886017808944	812	4249.617953065796	5' TGAGATGAGATTACCCCATAC '3 |||||||| ||o|||||||| 3' GCCACGACTCTACTGTAGTGGGGTATTCGGCC '5	4.0	-30.9	-36.6	0.8442622950819672	0.01571562319611175
298	>TGAGATGAGATTACCCCATAC	TRIAE_CS42_6BS_TGACv1_516001_AA1673340.2	2	666	4	2.0	0.28622308814247155	812	4249.617953065796	5' TGAGATGAGATTACCCCATAC '3 o||||o|||||o|||||||| 3' GTCACAGCTCTGCTCTAGTGGGGTATTAGGTC '5	3.5	-34.2	-36.6	0.9344262295081968	0.040005248038899266
299	>TGAGATGAGATTACCCCATAC	TRIAE_CS42_6BS_TGACv1_518580_AA1677490.1	0	720	10	10.0	0.7155577203561788	812	4249.617953065796	5' TGAGATGAGATTACCCCATAC '3 |||||oo||||o||||||| | 3' GACGCAACTCTGTTCTAGTGGGGTACGCGGCC '5	4.0	-30.3	-36.6	0.8278688524590164	0.01802354034767062
300	>TGAGATGAGATTACCCCATAC	TRIAE_CS42_U_TGACv1_642602_AA2120220.1	3	625	2	1.0	0.14311154407123577	812	4249.617953065796	5' TGAGATGAGATTACCCCATAC '3 |||||o|||||||||||| | 3' GTACCAACTCTGCTCTAATGGGGTTAGTGCCC '5	3.0	-31.9	-36.6	0.8715846994535519	0.014999718598890488
301	>TGAGATGAGATTACCCCATAC	TRIAE_CS42_U_TGACv1_643096_AA2127280.1	3	1606	2	1.0	0.14311154407123577	812	4249.617953065796	5' TGAGATGAGATTACCCCATAC '3 |||||o|||||||||||| | 3' GTACCAACTCTGCTCTAATGGGGTTAGTGCCC '5	3.0	-31.9	-36.6	0.8715846994535519	0.00953130210691755
302	>TGAGATGAGATTACCCCATAC	TRIAE_CS42_U_TGACv1_645307_AA2143940.1	0	662	14	7.0	1.0017808084986504	812	4249.617953065796	5' TGAGATGAGATTACCCCATAC '3 |||||o|||||o||||||| | 3' GACACAACTCTGCTCTAGTGGGGTACGCGGCC '5	3.0	-33.1	-36.6	0.9043715846994536	0.008221947647554129
303	>ATTTGAAAGTTGAATTGCGGA	TRIAE_CS42_3AL_TGACv1_197483_AA0666440.1	3	2288	2	2.0	0.14311154407123577	6	31.40111787979652	5' ATTTGAAAGTTGAATTG-CGGA '3 ||oo||||||||||||| |o|| 3' GGGTTTTAGGCTTTCAACTTAACTGTCTAATA '5	3.5	-23.5	-30.3	0.7755775577557755	0.01584454409566516
304	>AATTCATCGGATCTCGGCAAACAC	TRIAE_CS42_3B_TGACv1_224132_AA0792710.4	2	4004	10	1.4285714285714286	0.7155577203561788	7	36.63463752642927	5' AATTCATCGGATCTCGGCAAACAC '3 |||||||||||||||oo||||||| 3' TGGGTGTTAAGTAGCCTAGAGTTGTTTGTGTG '5	1.0	-37.2	-41.9	0.8878281622911696	0.006915266985127344
305	>AATTCATCGGATCTCGGCAAACAC	TRIAE_CS42_4BS_TGACv1_329929_AA1104690.1	2	4281	10	1.4285714285714286	0.7155577203561788	7	36.63463752642927	5' AATTCATCGGATCTCGGCAAACAC '3 |||||||||||||| |o||||||| 3' TGGGTGTTAAGTAGCCTAGAACTGTTTGTGTG '5	1.5	-33.2	-41.9	0.7923627684964202	0.012160148220315192
306	>AATTCATCGGATCTCGGCAAACAC	TRIAE_CS42_4DL_TGACv1_343285_AA1132680.2	2	2189	10	1.4285714285714286	0.7155577203561788	7	36.63463752642927	5' AATTCATCGGATCTCGGCAAACAC '3 |||||||||||||||oo||||||| 3' TGGGTGTTAAGTAGCCTAGAGTTGTTTGTGTG '5	1.0	-37.2	-41.9	0.8878281622911696	0.001816530051909404
307	>CGAATGGCCGAAAGTGATGTA	TRIAE_CS42_6BL_TGACv1_500334_AA1603300.1	2	1479	4	1.3333333333333333	0.28622308814247155	12	62.80223575959304	5' CGA-ATGGCCGAAAGTGATGTA '3 ||| |o||||||||o |||||| 3' TAGTTGCTGTGCCGGCTTTTTCTACATGTGAT '5	3.5	-26.3	-36.4	0.7225274725274726	0.04801720832365686
308	>CGAATGGCCGAAAGTGATGTA	TRIAE_CS42_6BL_TGACv1_500334_AA1603300.2	2	1614	4	1.3333333333333333	0.28622308814247155	12	62.80223575959304	5' CGA-ATGGCCGAAAGTGATGTA '3 ||| |o||||||||o |||||| 3' TAGTTGCTGTGCCGGCTTTTTCTACATGTGAT '5	3.5	-26.3	-36.4	0.7225274725274726	0.04479159605727967
309	>AGGATTTTTGGCGATGCGCATTCA	TRIAE_CS42_3AS_TGACv1_210534_AA0674880.1	3	663	3	0.6	0.21466731610685366	7	36.63463752642927	5' AGGATTTTTGGCGATGCGCATTCA '3 |||||||oo|||||||||| |||| 3' ATAAAGTCCTAAAGGCCGCTACGCGAAAGTCA '5	3.0	-36.9	-42.0	0.8785714285714286	0.008555229170652878
310	>AGGATTTTTGGCGATGCGCATTCA	TRIAE_CS42_3AS_TGACv1_210534_AA0674880.2	3	663	3	0.6	0.21466731610685366	7	36.63463752642927	5' AGGATTTTTGGCGATGCGCATTCA '3 |||||||oo|||||||||| |||| 3' ATAAAGTCCTAAAGGCCGCTACGCGAAAGTCA '5	3.0	-36.9	-42.0	0.8785714285714286	0.00847410105794133
311	>AGGATTTTTGGCGATGCGCATTCA	TRIAE_CS42_5AL_TGACv1_374457_AA1200670.1	2	1631	3	0.6	0.21466731610685366	7	36.63463752642927	5' AGGATTTTTGGCGATGCGCATTCA '3 |||||||oo|||||||||| |||| 3' ATAAAGTCCTAAAGGCCGCTACGCGAAAGTCA '5	3.0	-36.9	-42.0	0.8785714285714286	0.007540022933963386
312	>AGGATTTTTGGCGATGCGCATTCA	TRIAE_CS42_5AL_TGACv1_374457_AA1200670.2	2	1625	3	0.6	0.21466731610685366	7	36.63463752642927	5' AGGATTTTTGGCGATGCGCATTCA '3 |||||||oo|||||||||| |||| 3' ATAAAGTCCTAAAGGCCGCTACGCGAAAGTCA '5	3.0	-36.9	-42.0	0.8785714285714286	0.00756140276937034
313	>ATGGCTAAAAGTAGTGGGACTAAA	TRIAE_CS42_3B_TGACv1_221188_AA0733410.1	3	1551	2	0.5	0.14311154407123577	5	26.167598233163766	5' ATGGCTAAAAGTAGTGGGACTAAA '3 |||o|||||||||||||||||||| 3' TCAGGGTACTGATTTTCATCACCCTGATTTTG '5	1.0	-36.7	-39.4	0.9314720812182742	0.02218032860894592
314	>ATGGCTAAAAGTAGTGGGACTAAA	TRIAE_CS42_5BL_TGACv1_404339_AA1296160.1	0	696	2	0.5	0.14311154407123577	5	26.167598233163766	5' ATGGCTAAAAGTAGTGGGACTAAA '3 |||o|||||||||o|||||||||| 3' TCAGGGTACTGATTTTCATTACCCTGATTTTG '5	1.5	-34.4	-39.4	0.8730964467005076	0.0027519763536693054
315	>ATGGCTAAAAGTAGTGGGACTAAA	TRIAE_CS42_6AS_TGACv1_487768_AA1572790.1	3	1964	2	0.5	0.14311154407123577	5	26.167598233163766	5' ATGGCTAAAAGTAGTGGGACTAAA '3 |||o|||||||||||||||||||| 3' TCAGGGTACTGATTTTCATCACCCTGATTTTG '5	1.0	-36.7	-39.4	0.9314720812182742	0.0037672626708346035
316	>ATGGCTAAAAGTAGTGGGACTAAA	TRIAE_CS42_6BL_TGACv1_499901_AA1594340.1	3	2768	2	0.5	0.14311154407123577	5	26.167598233163766	5' ATGGCTAAAAGTAGTGGGACTAAA '3 |||o|||||||||||||||||||| 3' TCAGGGTACTGATTTTCATCACCCTGATTTTG '5	1.0	-36.7	-39.4	0.9314720812182742	0.011730085015397518
317	>GAGTAGCGACCAGGAACGGATAAG	TRIAE_CS42_2BS_TGACv1_146822_AA0473460.1	3	3496	2	0.5833333333333333	0.14311154407123577	14	73.26927505285855	5' GAGTAGCGACCAGGAACGGATAAG '3 |||||||||||| |||||||| || 3' GACCCACTCATCGCTGGTGCTTGCCTAGTCTC '5	3.0	-38.5	-46.2	0.8333333333333333	0.025103601108033224
318	>GAGTAGCGACCAGGAACGGATAAG	TRIAE_CS42_7AL_TGACv1_556632_AA1767580.1	3	1740	2	0.5833333333333333	0.14311154407123577	14	73.26927505285855	5' GAGTAGCGACCAGGAACGGATAAG '3 |||||||||||| |||||||| | 3' GACCCACTCATCGCTGGTACTTGCCTAGTATC '5	4.0	-35.9	-46.2	0.777056277056277	0.019239723835818512
319	>GAGTAGCGACCAGGAACGGATAAG	TRIAE_CS42_7BS_TGACv1_592414_AA1937690.1	3	3384	2	0.5833333333333333	0.14311154407123577	14	73.26927505285855	5' GAGTAGCGACCAGGAACGGATAAG '3 |||||||||||| |||||||| || 3' GACCCACTCATCGCTGGTACTTGCCTAGTCAC '5	3.0	-35.9	-46.2	0.777056277056277	0.022782002619729402
320	>AGACGCAAGCGCTCATATACACGG	TRIAE_CS42_1AL_TGACv1_002876_AA0045790.1	1	1551	3	0.2909090909090909	0.21466731610685366	8	41.86815717306202	5' AGACGCAAGCGCTCATATACACGG '3 ||||||||||||||||||| |||| 3' GTCATGTCTGCGTTCGCGAGTATATTTGCCGC '5	1.0	-39.6	-45.8	0.8646288209606988	0.004878039689981906
321	>AGACGCAAGCGCTCATATACACGG	TRIAE_CS42_2BS_TGACv1_146298_AA0461730.1	3	4483	3	0.2909090909090909	0.21466731610685366	8	41.86815717306202	5' AGACGCAAGCGCTCATATACACG-G '3 ||||||||||||||||||||||| | 3' GTCATGTCTGCGTTCGCGAGTATATGTGCGCCG '5	1.0	-43.6	-45.8	0.9519650655021835	0.003441597153953313
322	>AGACGCAAGCGCTCATATACACGG	TRIAE_CS42_3AL_TGACv1_193976_AA0623870.1	2	2526	8	1.1428571428571428	0.5724461762849431	8	41.86815717306202	5' AGACGCAAGCGCTCATATACACG-G '3 ||||o|||||||||||||||||| | 3' GTCATGTCTGTGTTCGCGAGTATATGTGCGCCG '5	2.0	-41.7	-45.8	0.9104803493449782	0.039487114057659256
323	>AGACGCAAGCGCTCATATACACGG	TRIAE_CS42_3AL_TGACv1_194463_AA0633520.1	3	3012	3	0.2909090909090909	0.21466731610685366	8	41.86815717306202	5' AGACGCAAGCGCTCATATACACGG '3 ||||||||||||||||||| | oo 3' GTCATGTCTGCGTTCGCGAGTATATATATTAG '5	3.0	-33.7	-45.8	0.7358078602620088	0.015543728221615205
324	>AGACGCAAGCGCTCATATACACGG	TRIAE_CS42_3AL_TGACv1_194463_AA0633520.2	3	1848	3	0.2909090909090909	0.21466731610685366	8	41.86815717306202	5' AGACGCAAGCGCTCATATACACGG '3 ||||||||||||||||||| | oo 3' GTCATGTCTGCGTTCGCGAGTATATATATTAG '5	3.0	-33.7	-45.8	0.7358078602620088	0.024946723804715187
325	>AGACGCAAGCGCTCATATACACGG	TRIAE_CS42_3AL_TGACv1_194463_AA0633520.3	3	3270	3	0.2909090909090909	0.21466731610685366	8	41.86815717306202	5' AGACGCAAGCGCTCATATACACGG '3 ||||||||||||||||||| | oo 3' GTCATGTCTGCGTTCGCGAGTATATATATTAG '5	3.0	-33.7	-45.8	0.7358078602620088	0.014345241080578108
326	>AGACGCAAGCGCTCATATACACGG	TRIAE_CS42_3AL_TGACv1_194463_AA0633520.4	3	1969	3	0.2909090909090909	0.21466731610685366	8	41.86815717306202	5' AGACGCAAGCGCTCATATACACGG '3 ||||||||||||||||||| | oo 3' GTCATGTCTGCGTTCGCGAGTATATATATTAG '5	3.0	-33.7	-45.8	0.7358078602620088	0.023470799863469782
327	>AGACGCAAGCGCTCATATACACGG	TRIAE_CS42_6AS_TGACv1_485604_AA1548360.1	2	1978	8	1.1428571428571428	0.5724461762849431	8	41.86815717306202	5' AGACGCAAGCGCTCATATACACG-G '3 ||||o|||||||||||||||||| | 3' GTCATGTCTGTGTTCGCGAGTATATGTGCGCCG '5	2.0	-41.7	-45.8	0.9104803493449782	0.04813372225253365
328	>AGACGCAAGCGCTCATATACACGG	TRIAE_CS42_6BL_TGACv1_499398_AA1581370.1	0	359	8	1.1428571428571428	0.5724461762849431	8	41.86815717306202	5' AGACGCAAGCGCTCATATACACG-G '3 ||||o|||||||||||||||||| | 3' GTCATGTCTGTGTTCGCGAGTATATGTGCGCCG '5	2.0	-41.7	-45.8	0.9104803493449782	0.013833774467844728
329	>AGACGCAAGCGCTCATATACACGG	TRIAE_CS42_7BL_TGACv1_578664_AA1898450.1	3	2457	2	2.0	0.14311154407123577	8	41.86815717306202	5' AGACGCAAGCGCTCATATACACG-G '3 ||||||||||||||||||||||| | 3' GTTATGTCTGCGTTCGCGAGTATATGTGCGCCA '5	1.0	-43.6	-45.8	0.9519650655021835	0.028479181807689713
330	>CCAGGGATCGGCGGATGTT	TRIAE_CS42_7AS_TGACv1_569860_AA1825600.1	3	3768	2	0.4	0.14311154407123577	9	47.10167681969478	5' CCAGGGATCGGCGGATGTT '3 |||| ||||||||| | || 3' ACAACAGGTCGCTAGCCGCCCA-AACAACACCT '5	4.0	-27.8	-38.9	0.7146529562982006	0.036364061652949475
331	>CCAGGGATCGGCGGATGTT	TRIAE_CS42_7AS_TGACv1_569860_AA1825600.2	3	4765	2	0.4	0.14311154407123577	9	47.10167681969478	5' CCAGGGATCGGCGGATGTT '3 |||| ||||||||| | || 3' ACAACAGGTCGCTAGCCGCCCA-AACAACACCT '5	4.0	-27.8	-38.9	0.7146529562982006	0.029234168431037877
332	>CCAGGGATCGGCGGATGTT	TRIAE_CS42_7AS_TGACv1_569860_AA1825600.3	3	4160	2	0.4	0.14311154407123577	9	47.10167681969478	5' CCAGGGATCGGCGGATGTT '3 |||| ||||||||| | || 3' ACAACAGGTCGCTAGCCGCCCA-AACAACACCT '5	4.0	-27.8	-38.9	0.7146529562982006	0.02855004229751501
333	>CCAGGGATCGGCGGATGTT	TRIAE_CS42_7AS_TGACv1_569860_AA1825600.4	3	4425	2	0.4	0.14311154407123577	9	47.10167681969478	5' CCAGGGATCGGCGGATGTT '3 |||| ||||||||| | || 3' ACAACAGGTCGCTAGCCGCCCA-AACAACACCT '5	4.0	-27.8	-38.9	0.7146529562982006	0.03135405128612656
334	>TCGGACCAGGCTTCATTTA	TRIAE_CS42_1AL_TGACv1_001179_AA0026560.1	0	1624	3115	239.61538461538464	222.8962298909497	8	41.86815717306202	5' TCGGACCAGGCTTCATTTA '3 o|||||||||||||||oo 3' TGCTTAGGCCTGGTCCGAAGTAGGGTCCGTAG '5	2.5	-32.9	-33.5	0.9820895522388059	0.009004562922388493
335	>TCGGACCAGGCTTCATTTA	TRIAE_CS42_1AL_TGACv1_001179_AA0026560.2	0	1120	3115	239.61538461538464	222.8962298909497	8	41.86815717306202	5' TCGGACCAGGCTTCATTTA '3 o|||||||||||||||oo 3' TGCTTAGGCCTGGTCCGAAGTAGGGTCCGTAG '5	2.5	-32.9	-33.5	0.9820895522388059	0.011802095147151692
336	>TCGGACCAGGCTTCATTTA	TRIAE_CS42_1AL_TGACv1_001179_AA0026560.3	0	1120	3115	239.61538461538464	222.8962298909497	8	41.86815717306202	5' TCGGACCAGGCTTCATTTA '3 o|||||||||||||||oo 3' TGCTTAGGCCTGGTCCGAAGTAGGGTCCGTAG '5	2.5	-32.9	-33.5	0.9820895522388059	0.010274832835736047
337	>TCGGACCAGGCTTCATTTA	TRIAE_CS42_1AL_TGACv1_001179_AA0026560.4	0	1356	3115	239.61538461538464	222.8962298909497	8	41.86815717306202	5' TCGGACCAGGCTTCATTTA '3 o|||||||||||||||oo 3' TGCTTAGGCCTGGTCCGAAGTAGGGTCCGTAG '5	2.5	-32.9	-33.5	0.9820895522388059	0.009642875193052847
338	>TCGGACCAGGCTTCATTTA	TRIAE_CS42_1BL_TGACv1_030309_AA0086320.1	0	836	3115	239.61538461538464	222.8962298909497	8	41.86815717306202	5' TCGGACCAGGCTTCATTTA '3 o|||||||||||||||oo 3' TGCTTAGGCCTGGTCCGAAGTAGGGTCCGTAG '5	2.5	-32.9	-33.5	0.9820895522388059	0.011395010051492016
339	>TCGGACCAGGCTTCATTTA	TRIAE_CS42_1BL_TGACv1_030309_AA0086320.2	0	1225	3115	239.61538461538464	222.8962298909497	8	41.86815717306202	5' TCGGACCAGGCTTCATTTA '3 o|||||||||||||||oo 3' TGCTTAGGCCTGGTCCGAAGTAGGGTCCGTAG '5	2.5	-32.9	-33.5	0.9820895522388059	0.010175929406396
340	>TCGGACCAGGCTTCATTTA	TRIAE_CS42_1BL_TGACv1_030309_AA0086320.3	0	1225	3115	239.61538461538464	222.8962298909497	8	41.86815717306202	5' TCGGACCAGGCTTCATTTA '3 o|||||||||||||||oo 3' TGCTTAGGCCTGGTCCGAAGTAGGGTCCGTAG '5	2.5	-32.9	-33.5	0.9820895522388059	0.009650420360967082
341	>TCGGACCAGGCTTCATTTA	TRIAE_CS42_1BL_TGACv1_030309_AA0086320.4	0	1225	3115	239.61538461538464	222.8962298909497	8	41.86815717306202	5' TCGGACCAGGCTTCATTTA '3 o|||||||||||||||oo 3' TGCTTAGGCCTGGTCCGAAGTAGGGTCCGTAG '5	2.5	-32.9	-33.5	0.9820895522388059	0.00972141550065142
342	>TCGGACCAGGCTTCATTTA	TRIAE_CS42_1DL_TGACv1_062345_AA0212980.1	0	1208	3115	239.61538461538464	222.8962298909497	8	41.86815717306202	5' TCGGACCAGGCTTCATTTA '3 o|||||||||||||||oo 3' TGCTTAGGCCTGGTCCGAAGTAGGGTCCGTAG '5	2.5	-32.9	-33.5	0.9820895522388059	0.01156237053008724
343	>TCGGACCAGGCTTCATTTA	TRIAE_CS42_1DL_TGACv1_062345_AA0212980.2	0	1082	3115	239.61538461538464	222.8962298909497	8	41.86815717306202	5' TCGGACCAGGCTTCATTTA '3 o|||||||||||||||oo 3' TGCTTAGGCCTGGTCCGAAGTAGGGTCCGTAG '5	2.5	-32.9	-33.5	0.9820895522388059	0.010571329670762575
344	>TCGGACCAGGCTTCATTTA	TRIAE_CS42_1DL_TGACv1_062345_AA0212980.3	0	1082	3115	239.61538461538464	222.8962298909497	8	41.86815717306202	5' TCGGACCAGGCTTCATTTA '3 o|||||||||||||||oo 3' TGCTTAGGCCTGGTCCGAAGTAGGGTCCGTAG '5	2.5	-32.9	-33.5	0.9820895522388059	0.011635088192849086
345	>TCGGACCAGGCTTCATTTA	TRIAE_CS42_1DL_TGACv1_062345_AA0212980.4	0	1082	3115	239.61538461538464	222.8962298909497	8	41.86815717306202	5' TCGGACCAGGCTTCATTTA '3 o|||||||||||||||oo 3' TGCTTAGGCCTGGTCCGAAGTAGGGTCCGTAG '5	2.5	-32.9	-33.5	0.9820895522388059	0.009565593775256453
346	>TCGGACCAGGCTTCATTTA	TRIAE_CS42_1DL_TGACv1_062345_AA0212980.5	0	797	3115	239.61538461538464	222.8962298909497	8	41.86815717306202	5' TCGGACCAGGCTTCATTTA '3 o|||||||||||||||oo 3' TGCTTAGGCCTGGTCCGAAGTAGGGTCCGTAG '5	2.5	-32.9	-33.5	0.9820895522388059	0.01150842599201396
347	>TCGGACCAGGCTTCATTTA	TRIAE_CS42_3AS_TGACv1_210859_AA0680430.1	0	2146	473	27.823529411764707	33.84588017284727	8	41.86815717306202	5' TCGGACCAGGCTTCATTTA '3 o|||||||||||||||oo 3' ACCTTAGGCCTGGTCCGAAGTAGGGTCCGTAA '5	2.5	-32.9	-33.5	0.9820895522388059	0.008374781121012309
348	>TCGGACCAGGCTTCATTTA	TRIAE_CS42_3AS_TGACv1_210859_AA0680430.2	0	2266	473	27.823529411764707	33.84588017284727	8	41.86815717306202	5' TCGGACCAGGCTTCATTTA '3 o|||||||||||||||oo 3' ACCTTAGGCCTGGTCCGAAGTAGGGTCCGTAA '5	2.5	-32.9	-33.5	0.9820895522388059	0.008153326209893952
349	>TCGGACCAGGCTTCATTTA	TRIAE_CS42_3B_TGACv1_223947_AA0790010.1	0	2146	473	27.823529411764707	33.84588017284727	8	41.86815717306202	5' TCGGACCAGGCTTCATTTA '3 o|||||||||||||||oo 3' ACCTTAGGCCTGGTCCGAAGTAGGGTCCGTAA '5	2.5	-32.9	-33.5	0.9820895522388059	0.008523329926088286
350	>TCGGACCAGGCTTCATTTA	TRIAE_CS42_3B_TGACv1_223947_AA0790010.2	0	2251	473	27.823529411764707	33.84588017284727	8	41.86815717306202	5' TCGGACCAGGCTTCATTTA '3 o|||||||||||||||oo 3' ACCTTAGGCCTGGTCCGAAGTAGGGTCCGTAA '5	2.5	-32.9	-33.5	0.9820895522388059	0.008322039074000753
351	>TCGGACCAGGCTTCATTTA	TRIAE_CS42_3DS_TGACv1_271605_AA0903510.1	0	1588	473	27.823529411764707	33.84588017284727	8	41.86815717306202	5' TCGGACCAGGCTTCATTTA '3 o|||||||||||||||oo 3' ACCTTAGGCCTGGTCCGAAGTAGGGTCCGTAA '5	2.5	-32.9	-33.5	0.9820895522388059	0.009553244889072277
352	>TCGGACCAGGCTTCATTTA	TRIAE_CS42_3DS_TGACv1_271605_AA0903510.2	0	1477	473	27.823529411764707	33.84588017284727	8	41.86815717306202	5' TCGGACCAGGCTTCATTTA '3 o|||||||||||||||oo 3' ACCTTAGGCCTGGTCCGAAGTAGGGTCCGTAA '5	2.5	-32.9	-33.5	0.9820895522388059	0.009806441092494289
353	>TCGGACCAGGCTTCATTTA	TRIAE_CS42_4DL_TGACv1_343955_AA1141980.1	0	1061	898	128.28571428571428	64.25708328798486	8	41.86815717306202	5' TCGGACCAGGCTTCATTTA '3 o|||||||||||||||oo 3' GGCTTAGGCCTGGTCCGAAGTAGGGTCCGTAG '5	2.5	-32.9	-33.5	0.9820895522388059	0.010586452890961606
354	>TCGGACCAGGCTTCATTTA	TRIAE_CS42_4DL_TGACv1_343955_AA1141980.2	0	950	898	128.28571428571428	64.25708328798486	8	41.86815717306202	5' TCGGACCAGGCTTCATTTA '3 o|||||||||||||||oo 3' GGCTTAGGCCTGGTCCGAAGTAGGGTCCGTAG '5	2.5	-32.9	-33.5	0.9820895522388059	0.010933696702799756
355	>TCGGACCAGGCTTCATTTA	TRIAE_CS42_4DL_TGACv1_343955_AA1141980.3	0	1340	898	128.28571428571428	64.25708328798486	8	41.86815717306202	5' TCGGACCAGGCTTCATTTA '3 o|||||||||||||||oo 3' GGCTTAGGCCTGGTCCGAAGTAGGGTCCGTAG '5	2.5	-32.9	-33.5	0.9820895522388059	0.009803842713337563
356	>TCGGACCAGGCTTCATTTA	TRIAE_CS42_5AL_TGACv1_374822_AA1209640.1	0	1028	898	128.28571428571428	64.25708328798486	8	41.86815717306202	5' TCGGACCAGGCTTCATTTA '3 o|||||||||||||||oo 3' GGCTTAGGCCTGGTCCGAAGTAGGGTCCGTAG '5	2.5	-32.9	-33.5	0.9820895522388059	0.010381500056041548
357	>TCGGACCAGGCTTCATTTA	TRIAE_CS42_5AL_TGACv1_374822_AA1209640.2	0	1028	898	128.28571428571428	64.25708328798486	8	41.86815717306202	5' TCGGACCAGGCTTCATTTA '3 o|||||||||||||||oo 3' GGCTTAGGCCTGGTCCGAAGTAGGGTCCGTAG '5	2.5	-32.9	-33.5	0.9820895522388059	0.010148020044639328
358	>TCGGACCAGGCTTCATTTA	TRIAE_CS42_5AL_TGACv1_377240_AA1245260.1	0	932	473	27.823529411764707	33.84588017284727	8	41.86815717306202	5' TCGGACCAGGCTTCATTTA '3 o|||||||||||||||oo 3' ACCTTAGGCCTGGTCCGAAGTAGGGTTGGTAA '5	2.5	-32.9	-33.5	0.9820895522388059	0.011813399571021455
359	>TCGGACCAGGCTTCATTTA	TRIAE_CS42_5AS_TGACv1_393975_AA1277460.1	0	775	473	27.823529411764707	33.84588017284727	8	41.86815717306202	5' TCGGACCAGGCTTCATTTA '3 o||||||||||||||||o 3' ACCTTAGGCCTGGTCCGAAGTAAGGGTAGTAA '5	2.0	-33.3	-33.5	0.9940298507462686	0.0022421515451841456
360	>TCGGACCAGGCTTCATTTA	TRIAE_CS42_5AS_TGACv1_393975_AA1277460.2	0	795	473	27.823529411764707	33.84588017284727	8	41.86815717306202	5' TCGGACCAGGCTTCATTTA '3 o||||||||||||||||o 3' ACCTTAGGCCTGGTCCGAAGTAAGGGTAGTAA '5	2.0	-33.3	-33.5	0.9940298507462686	0.002251526889658906
361	>TCGGACCAGGCTTCATTTA	TRIAE_CS42_5BS_TGACv1_423305_AA1373890.1	0	895	473	27.823529411764707	33.84588017284727	8	41.86815717306202	5' TCGGACCAGGCTTCATTTA '3 o||||||||||||||||o 3' ACCTTAGGCCTGGTCCGAAGTAAGGGTAGTAA '5	2.0	-33.3	-33.5	0.9940298507462686	0.0021578290186264892
362	>TCGGACCAGGCTTCATTTA	TRIAE_CS42_5DL_TGACv1_433548_AA1416010.1	0	953	473	27.823529411764707	33.84588017284727	8	41.86815717306202	5' TCGGACCAGGCTTCATTTA '3 o|||||||||||||||oo 3' ACCTTAGGCCTGGTCCGAAGTAGGGTTGGTAA '5	2.5	-32.9	-33.5	0.9820895522388059	0.011889319364470352
363	>TCGGACCAGGCTTCATTTA	TRIAE_CS42_5DL_TGACv1_433548_AA1416010.2	0	953	473	27.823529411764707	33.84588017284727	8	41.86815717306202	5' TCGGACCAGGCTTCATTTA '3 o|||||||||||||||oo 3' ACCTTAGGCCTGGTCCGAAGTAGGGTTGGTAA '5	2.5	-32.9	-33.5	0.9820895522388059	0.011504847580926847
364	>TCGGACCAGGCTTCATTTA	TRIAE_CS42_5DS_TGACv1_457472_AA1486880.1	0	787	473	27.823529411764707	33.84588017284727	8	41.86815717306202	5' TCGGACCAGGCTTCATTTA '3 o||||||||||||||||o 3' ACCTTAGGCCTGGTCCGAAGTAAGGGTAGTAA '5	2.0	-33.3	-33.5	0.9940298507462686	0.0017789067827446159
365	>TCGGACCAGGCTTCATTTA	TRIAE_CS42_5DS_TGACv1_457472_AA1486880.2	0	795	473	27.823529411764707	33.84588017284727	8	41.86815717306202	5' TCGGACCAGGCTTCATTTA '3 o||||||||||||||||o 3' ACCTTAGGCCTGGTCCGAAGTAAGGGTAGTAA '5	2.0	-33.3	-33.5	0.9940298507462686	0.001867662221158195
366	>TCGGACCAGGCTTCATTTA	TRIAE_CS42_5DS_TGACv1_457472_AA1486880.3	0	393	473	27.823529411764707	33.84588017284727	8	41.86815717306202	5' TCGGACCAGGCTTCATTTA '3 o||||||||||||||||o 3' ACCTTAGGCCTGGTCCGAAGTAAGGGTAGTAA '5	2.0	-33.3	-33.5	0.9940298507462686	0.0024743713315964477
367	>TCGGACCAGGCTTCATTTA	TRIAE_CS42_5DS_TGACv1_457472_AA1486880.4	0	792	473	27.823529411764707	33.84588017284727	8	41.86815717306202	5' TCGGACCAGGCTTCATTTA '3 o||||||||||||||||o 3' ACCTTAGGCCTGGTCCGAAGTAAGGGTAGTAA '5	2.0	-33.3	-33.5	0.9940298507462686	0.0021685245693742194
368	>TCGGACCAGGCTTCATTTA	TRIAE_CS42_U_TGACv1_641583_AA2098790.1	0	990	898	128.28571428571428	64.25708328798486	8	41.86815717306202	5' TCGGACCAGGCTTCATTTA '3 o|||||||||||||||oo 3' GGCTTAGGCCTGGTCCGAAGTAGGGTCCGTAG '5	2.5	-32.9	-33.5	0.9820895522388059	0.01171614140916688
369	>TCGGACCAGGCTTCATTTA	TRIAE_CS42_U_TGACv1_641583_AA2098790.2	0	986	898	128.28571428571428	64.25708328798486	8	41.86815717306202	5' TCGGACCAGGCTTCATTTA '3 o|||||||||||||||oo 3' GGCTTAGGCCTGGTCCGAAGTAGGGTCCGTAG '5	2.5	-32.9	-33.5	0.9820895522388059	0.011730999837413991
370	>TCGGACCAGGCTTCATTTA	TRIAE_CS42_U_TGACv1_642003_AA2109160.1	0	687	473	27.823529411764707	33.84588017284727	8	41.86815717306202	5' TCGGACCAGGCTTCATTTA '3 o|||||||||||||||oo 3' ACCTTAGGCCTGGTCCGAAGTAGGGTTGGTAA '5	2.5	-32.9	-33.5	0.9820895522388059	0.012995952304882707
371	>AGTAGACAGTCGGGAAGTCGTCGT	TRIAE_CS42_4DL_TGACv1_345807_AA1154440.1	3	2652	2	0.2857142857142857	0.14311154407123577	186	973.4346542736921	5' AGTAGACAGTCGGGAAGTCGTCGT '3 |||||||||||||||||||| ||| 3' ACAACATCATCTGTCAGCCCTTCAGCTGCACG '5	1.0	-42.6	-46.6	0.9141630901287554	0.02019454637035889
372	>AGTAGACAGTCGGGAAGTCGTCGT	TRIAE_CS42_4DL_TGACv1_345807_AA1154440.2	3	4045	2	0.2857142857142857	0.14311154407123577	186	973.4346542736921	5' AGTAGACAGTCGGGAAGTCGTCGT '3 |||||||||||||||||||| ||| 3' ACAACATCATCTGTCAGCCCTTCAGCTGCACG '5	1.0	-42.6	-46.6	0.9141630901287554	0.024633810184416238
373	>AGTAGACAGTCGGGAAGTCGTCGT	TRIAE_CS42_4DL_TGACv1_345807_AA1154440.3	3	2373	2	0.2857142857142857	0.14311154407123577	186	973.4346542736921	5' AGTAGACAGTCGGGAAGTCGTCGT '3 |||||||||||||||||||| ||| 3' ACAACATCATCTGTCAGCCCTTCAGCTGCACG '5	1.0	-42.6	-46.6	0.9141630901287554	0.02007741903453919
374	>AGTAGACAGTCGGGAAGTCGTCGT	TRIAE_CS42_7AL_TGACv1_558277_AA1791910.1	3	1400	2	0.2857142857142857	0.14311154407123577	186	973.4346542736921	5' AGTAGACAGTCGGGAAGTCGTCGT '3 |||||||||||||||||||||||| 3' ACAACATCATCTGTCAGCCCTTCAGCAGCACG '5	0.0	-46.6	-46.6	1.0	0.007682458386683688
375	>TCGGACCAGGCTTCAATCCCT	TRIAE_CS42_1AL_TGACv1_001179_AA0026560.1	0	1624	3115	239.61538461538464	222.8962298909497	15799	82684.37689715087	5' TCGGACCAGGCTTCAATCCCT '3 o|||||||||||||| |||| 3' TGCTTAGGCCTGGTCCGAAGT-AGGGTCCGTAG '5	2.5	-37.7	-42.4	0.8891509433962265	0.009004562922388493
376	>TCGGACCAGGCTTCAATCCCT	TRIAE_CS42_1AL_TGACv1_001179_AA0026560.2	0	1120	3115	239.61538461538464	222.8962298909497	15799	82684.37689715087	5' TCGGACCAGGCTTCAATCCCT '3 o|||||||||||||| |||| 3' TGCTTAGGCCTGGTCCGAAGT-AGGGTCCGTAG '5	2.5	-37.7	-42.4	0.8891509433962265	0.011802095147151692
377	>TCGGACCAGGCTTCAATCCCT	TRIAE_CS42_1AL_TGACv1_001179_AA0026560.3	0	1120	3115	239.61538461538464	222.8962298909497	15799	82684.37689715087	5' TCGGACCAGGCTTCAATCCCT '3 o|||||||||||||| |||| 3' TGCTTAGGCCTGGTCCGAAGT-AGGGTCCGTAG '5	2.5	-37.7	-42.4	0.8891509433962265	0.010274832835736047
378	>TCGGACCAGGCTTCAATCCCT	TRIAE_CS42_1AL_TGACv1_001179_AA0026560.4	0	1356	3115	239.61538461538464	222.8962298909497	15799	82684.37689715087	5' TCGGACCAGGCTTCAATCCCT '3 o|||||||||||||| |||| 3' TGCTTAGGCCTGGTCCGAAGT-AGGGTCCGTAG '5	2.5	-37.7	-42.4	0.8891509433962265	0.009642875193052847
379	>TCGGACCAGGCTTCAATCCCT	TRIAE_CS42_1BL_TGACv1_030309_AA0086320.1	0	836	3115	239.61538461538464	222.8962298909497	15799	82684.37689715087	5' TCGGACCAGGCTTCAATCCCT '3 o|||||||||||||| |||| 3' TGCTTAGGCCTGGTCCGAAGT-AGGGTCCGTAG '5	2.5	-37.7	-42.4	0.8891509433962265	0.011395010051492016
380	>TCGGACCAGGCTTCAATCCCT	TRIAE_CS42_1BL_TGACv1_030309_AA0086320.2	0	1225	3115	239.61538461538464	222.8962298909497	15799	82684.37689715087	5' TCGGACCAGGCTTCAATCCCT '3 o|||||||||||||| |||| 3' TGCTTAGGCCTGGTCCGAAGT-AGGGTCCGTAG '5	2.5	-37.7	-42.4	0.8891509433962265	0.010175929406396
381	>TCGGACCAGGCTTCAATCCCT	TRIAE_CS42_1BL_TGACv1_030309_AA0086320.3	0	1225	3115	239.61538461538464	222.8962298909497	15799	82684.37689715087	5' TCGGACCAGGCTTCAATCCCT '3 o|||||||||||||| |||| 3' TGCTTAGGCCTGGTCCGAAGT-AGGGTCCGTAG '5	2.5	-37.7	-42.4	0.8891509433962265	0.009650420360967082
382	>TCGGACCAGGCTTCAATCCCT	TRIAE_CS42_1BL_TGACv1_030309_AA0086320.4	0	1225	3115	239.61538461538464	222.8962298909497	15799	82684.37689715087	5' TCGGACCAGGCTTCAATCCCT '3 o|||||||||||||| |||| 3' TGCTTAGGCCTGGTCCGAAGT-AGGGTCCGTAG '5	2.5	-37.7	-42.4	0.8891509433962265	0.00972141550065142
383	>TCGGACCAGGCTTCAATCCCT	TRIAE_CS42_1DL_TGACv1_062345_AA0212980.1	0	1208	3115	239.61538461538464	222.8962298909497	15799	82684.37689715087	5' TCGGACCAGGCTTCAATCCCT '3 o|||||||||||||| |||| 3' TGCTTAGGCCTGGTCCGAAGT-AGGGTCCGTAG '5	2.5	-37.7	-42.4	0.8891509433962265	0.01156237053008724
384	>TCGGACCAGGCTTCAATCCCT	TRIAE_CS42_1DL_TGACv1_062345_AA0212980.2	0	1082	3115	239.61538461538464	222.8962298909497	15799	82684.37689715087	5' TCGGACCAGGCTTCAATCCCT '3 o|||||||||||||| |||| 3' TGCTTAGGCCTGGTCCGAAGT-AGGGTCCGTAG '5	2.5	-37.7	-42.4	0.8891509433962265	0.010571329670762575
385	>TCGGACCAGGCTTCAATCCCT	TRIAE_CS42_1DL_TGACv1_062345_AA0212980.3	0	1082	3115	239.61538461538464	222.8962298909497	15799	82684.37689715087	5' TCGGACCAGGCTTCAATCCCT '3 o|||||||||||||| |||| 3' TGCTTAGGCCTGGTCCGAAGT-AGGGTCCGTAG '5	2.5	-37.7	-42.4	0.8891509433962265	0.011635088192849086
386	>TCGGACCAGGCTTCAATCCCT	TRIAE_CS42_1DL_TGACv1_062345_AA0212980.4	0	1082	3115	239.61538461538464	222.8962298909497	15799	82684.37689715087	5' TCGGACCAGGCTTCAATCCCT '3 o|||||||||||||| |||| 3' TGCTTAGGCCTGGTCCGAAGT-AGGGTCCGTAG '5	2.5	-37.7	-42.4	0.8891509433962265	0.009565593775256453
387	>TCGGACCAGGCTTCAATCCCT	TRIAE_CS42_1DL_TGACv1_062345_AA0212980.5	0	797	3115	239.61538461538464	222.8962298909497	15799	82684.37689715087	5' TCGGACCAGGCTTCAATCCCT '3 o|||||||||||||| |||| 3' TGCTTAGGCCTGGTCCGAAGT-AGGGTCCGTAG '5	2.5	-37.7	-42.4	0.8891509433962265	0.01150842599201396
388	>TCGGACCAGGCTTCAATCCCT	TRIAE_CS42_3AS_TGACv1_210859_AA0680430.1	0	2146	473	27.823529411764707	33.84588017284727	15799	82684.37689715087	5' TCGGACCAGGCTTCAATCCCT '3 o|||||||||||||| |||| 3' ACCTTAGGCCTGGTCCGAAGT-AGGGTCCGTAA '5	2.5	-37.7	-42.4	0.8891509433962265	0.008374781121012309
389	>TCGGACCAGGCTTCAATCCCT	TRIAE_CS42_3AS_TGACv1_210859_AA0680430.2	0	2266	473	27.823529411764707	33.84588017284727	15799	82684.37689715087	5' TCGGACCAGGCTTCAATCCCT '3 o|||||||||||||| |||| 3' ACCTTAGGCCTGGTCCGAAGT-AGGGTCCGTAA '5	2.5	-37.7	-42.4	0.8891509433962265	0.008153326209893952
390	>TCGGACCAGGCTTCAATCCCT	TRIAE_CS42_3B_TGACv1_223947_AA0790010.1	0	2146	473	27.823529411764707	33.84588017284727	15799	82684.37689715087	5' TCGGACCAGGCTTCAATCCCT '3 o|||||||||||||| |||| 3' ACCTTAGGCCTGGTCCGAAGT-AGGGTCCGTAA '5	2.5	-37.7	-42.4	0.8891509433962265	0.008523329926088286
391	>TCGGACCAGGCTTCAATCCCT	TRIAE_CS42_3B_TGACv1_223947_AA0790010.2	0	2251	473	27.823529411764707	33.84588017284727	15799	82684.37689715087	5' TCGGACCAGGCTTCAATCCCT '3 o|||||||||||||| |||| 3' ACCTTAGGCCTGGTCCGAAGT-AGGGTCCGTAA '5	2.5	-37.7	-42.4	0.8891509433962265	0.008322039074000753
392	>TCGGACCAGGCTTCAATCCCT	TRIAE_CS42_3DS_TGACv1_271605_AA0903510.1	0	1588	473	27.823529411764707	33.84588017284727	15799	82684.37689715087	5' TCGGACCAGGCTTCAATCCCT '3 o|||||||||||||| |||| 3' ACCTTAGGCCTGGTCCGAAGT-AGGGTCCGTAA '5	2.5	-37.7	-42.4	0.8891509433962265	0.009553244889072277
393	>TCGGACCAGGCTTCAATCCCT	TRIAE_CS42_3DS_TGACv1_271605_AA0903510.2	0	1477	473	27.823529411764707	33.84588017284727	15799	82684.37689715087	5' TCGGACCAGGCTTCAATCCCT '3 o|||||||||||||| |||| 3' ACCTTAGGCCTGGTCCGAAGT-AGGGTCCGTAA '5	2.5	-37.7	-42.4	0.8891509433962265	0.009806441092494289
394	>TCGGACCAGGCTTCAATCCCT	TRIAE_CS42_4DL_TGACv1_343955_AA1141980.1	0	1061	898	128.28571428571428	64.25708328798486	15799	82684.37689715087	5' TCGGACCAGGCTTCAATCCCT '3 o|||||||||||||| |||| 3' GGCTTAGGCCTGGTCCGAAGT-AGGGTCCGTAG '5	2.5	-37.7	-42.4	0.8891509433962265	0.010586452890961606
395	>TCGGACCAGGCTTCAATCCCT	TRIAE_CS42_4DL_TGACv1_343955_AA1141980.2	0	950	898	128.28571428571428	64.25708328798486	15799	82684.37689715087	5' TCGGACCAGGCTTCAATCCCT '3 o|||||||||||||| |||| 3' GGCTTAGGCCTGGTCCGAAGT-AGGGTCCGTAG '5	2.5	-37.7	-42.4	0.8891509433962265	0.010933696702799756
396	>TCGGACCAGGCTTCAATCCCT	TRIAE_CS42_4DL_TGACv1_343955_AA1141980.3	0	1340	898	128.28571428571428	64.25708328798486	15799	82684.37689715087	5' TCGGACCAGGCTTCAATCCCT '3 o|||||||||||||| |||| 3' GGCTTAGGCCTGGTCCGAAGT-AGGGTCCGTAG '5	2.5	-37.7	-42.4	0.8891509433962265	0.009803842713337563
397	>TCGGACCAGGCTTCAATCCCT	TRIAE_CS42_5AL_TGACv1_374822_AA1209640.1	0	1028	898	128.28571428571428	64.25708328798486	15799	82684.37689715087	5' TCGGACCAGGCTTCAATCCCT '3 o|||||||||||||| |||| 3' GGCTTAGGCCTGGTCCGAAGT-AGGGTCCGTAG '5	2.5	-37.7	-42.4	0.8891509433962265	0.010381500056041548
398	>TCGGACCAGGCTTCAATCCCT	TRIAE_CS42_5AL_TGACv1_374822_AA1209640.2	0	1028	898	128.28571428571428	64.25708328798486	15799	82684.37689715087	5' TCGGACCAGGCTTCAATCCCT '3 o|||||||||||||| |||| 3' GGCTTAGGCCTGGTCCGAAGT-AGGGTCCGTAG '5	2.5	-37.7	-42.4	0.8891509433962265	0.010148020044639328
399	>TCGGACCAGGCTTCAATCCCT	TRIAE_CS42_5AL_TGACv1_377240_AA1245260.1	0	932	473	27.823529411764707	33.84588017284727	15799	82684.37689715087	5' TCGGACCAGGCTTCAATCCCT '3 o|||||||||||||| |||| 3' ACCTTAGGCCTGGTCCGAAGT-AGGGTTGGTAA '5	2.5	-37.7	-42.4	0.8891509433962265	0.011813399571021455
400	>TCGGACCAGGCTTCAATCCCT	TRIAE_CS42_5AS_TGACv1_393975_AA1277460.1	0	775	473	27.823529411764707	33.84588017284727	15799	82684.37689715087	5' TCGGACCAGGCTTCAATCCCT '3 o|||||||||||||| |||| 3' ACCTTAGGCCTGGTCCGAAGTAAGGGTAGTAA '5	2.5	-37.7	-42.4	0.8891509433962265	0.011794570876075383
401	>TCGGACCAGGCTTCAATCCCT	TRIAE_CS42_5AS_TGACv1_393975_AA1277460.2	0	795	473	27.823529411764707	33.84588017284727	15799	82684.37689715087	5' TCGGACCAGGCTTCAATCCCT '3 o|||||||||||||| |||| 3' ACCTTAGGCCTGGTCCGAAGTAAGGGTAGTAA '5	2.5	-37.7	-42.4	0.8891509433962265	0.011843650842408016
402	>TCGGACCAGGCTTCAATCCCT	TRIAE_CS42_5BS_TGACv1_423305_AA1373890.1	0	895	473	27.823529411764707	33.84588017284727	15799	82684.37689715087	5' TCGGACCAGGCTTCAATCCCT '3 o|||||||||||||| |||| 3' ACCTTAGGCCTGGTCCGAAGTAAGGGTAGTAA '5	2.5	-37.7	-42.4	0.8891509433962265	0.011353053268860824
403	>TCGGACCAGGCTTCAATCCCT	TRIAE_CS42_5DL_TGACv1_433548_AA1416010.1	0	953	473	27.823529411764707	33.84588017284727	15799	82684.37689715087	5' TCGGACCAGGCTTCAATCCCT '3 o|||||||||||||| |||| 3' ACCTTAGGCCTGGTCCGAAGT-AGGGTTGGTAA '5	2.5	-37.7	-42.4	0.8891509433962265	0.011889319364470352
404	>TCGGACCAGGCTTCAATCCCT	TRIAE_CS42_5DL_TGACv1_433548_AA1416010.2	0	953	473	27.823529411764707	33.84588017284727	15799	82684.37689715087	5' TCGGACCAGGCTTCAATCCCT '3 o|||||||||||||| |||| 3' ACCTTAGGCCTGGTCCGAAGT-AGGGTTGGTAA '5	2.5	-37.7	-42.4	0.8891509433962265	0.011504847580926847
405	>TCGGACCAGGCTTCAATCCCT	TRIAE_CS42_5DS_TGACv1_457472_AA1486880.1	0	787	473	27.823529411764707	33.84588017284727	15799	82684.37689715087	5' TCGGACCAGGCTTCAATCCCT '3 o|||||||||||||| |||| 3' ACCTTAGGCCTGGTCCGAAGTAAGGGTAGTAA '5	2.5	-37.7	-42.4	0.8891509433962265	0.009367019845315072
406	>TCGGACCAGGCTTCAATCCCT	TRIAE_CS42_5DS_TGACv1_457472_AA1486880.2	0	795	473	27.823529411764707	33.84588017284727	15799	82684.37689715087	5' TCGGACCAGGCTTCAATCCCT '3 o|||||||||||||| |||| 3' ACCTTAGGCCTGGTCCGAAGTAAGGGTAGTAA '5	2.5	-37.7	-42.4	0.8891509433962265	0.009832500838006464
407	>TCGGACCAGGCTTCAATCCCT	TRIAE_CS42_5DS_TGACv1_457472_AA1486880.3	0	393	473	27.823529411764707	33.84588017284727	15799	82684.37689715087	5' TCGGACCAGGCTTCAATCCCT '3 o|||||||||||||| |||| 3' ACCTTAGGCCTGGTCCGAAGTAAGGGTAGTAA '5	2.5	-37.7	-42.4	0.8891509433962265	0.013009660725310623
408	>TCGGACCAGGCTTCAATCCCT	TRIAE_CS42_5DS_TGACv1_457472_AA1486880.4	0	792	473	27.823529411764707	33.84588017284727	15799	82684.37689715087	5' TCGGACCAGGCTTCAATCCCT '3 o|||||||||||||| |||| 3' ACCTTAGGCCTGGTCCGAAGTAAGGGTAGTAA '5	2.5	-37.7	-42.4	0.8891509433962265	0.011409064644210987
409	>TCGGACCAGGCTTCAATCCCT	TRIAE_CS42_U_TGACv1_641583_AA2098790.1	0	990	898	128.28571428571428	64.25708328798486	15799	82684.37689715087	5' TCGGACCAGGCTTCAATCCCT '3 o|||||||||||||| |||| 3' GGCTTAGGCCTGGTCCGAAGT-AGGGTCCGTAG '5	2.5	-37.7	-42.4	0.8891509433962265	0.01171614140916688
410	>TCGGACCAGGCTTCAATCCCT	TRIAE_CS42_U_TGACv1_641583_AA2098790.2	0	986	898	128.28571428571428	64.25708328798486	15799	82684.37689715087	5' TCGGACCAGGCTTCAATCCCT '3 o|||||||||||||| |||| 3' GGCTTAGGCCTGGTCCGAAGT-AGGGTCCGTAG '5	2.5	-37.7	-42.4	0.8891509433962265	0.011730999837413991
411	>TCGGACCAGGCTTCAATCCCT	TRIAE_CS42_U_TGACv1_642003_AA2109160.1	0	687	473	27.823529411764707	33.84588017284727	15799	82684.37689715087	5' TCGGACCAGGCTTCAATCCCT '3 o|||||||||||||| |||| 3' ACCTTAGGCCTGGTCCGAAGT-AGGGTTGGTAA '5	2.5	-37.7	-42.4	0.8891509433962265	0.012995952304882707
412	>AGGATTTGAACCCTGATGGGTTGG	TRIAE_CS42_1BL_TGACv1_033167_AA0137520.1	3	313	2	0.25	0.14311154407123577	98	512.8849253700098	5' AGGATTTGAACCCTGATGGGTTGG '3 ||||||||||||||| |||||||| 3' TCGTGGTCCTAAACTTGGGACCACCCAACCCC '5	1.0	-40.5	-45.2	0.8960176991150441	0.024356325253329425
413	>AGGATTTGAACCCTGATGGGTTGG	TRIAE_CS42_4BL_TGACv1_320760_AA1048040.1	3	1758	2	0.25	0.14311154407123577	98	512.8849253700098	5' AGGATTTGAACCCTGATGGGTTGG '3 ||||||||||||||| |||| ||| 3' TCGTGGTCCTAAACTTGGGACCACCCTACCCC '5	2.0	-36.6	-45.2	0.8097345132743362	0.008328659862096854
414	>AGGATTTGAACCCTGATGGGTTGG	TRIAE_CS42_6BL_TGACv1_499881_AA1593950.1	3	1678	2	0.25	0.14311154407123577	98	512.8849253700098	5' AGGATTTGAACCCTGATGGGTTGG '3 ||||||||||||||||||||o||| 3' TCGTGGTCCTAAACTTGGGACTACCCGACCCT '5	0.5	-45.2	-45.2	1.0	0.006246746486205046
415	>TCGGCGGCGGCGACAGGATTT	TRIAE_CS42_4BS_TGACv1_330513_AA1107900.1	0	155	8	2.0	0.5724461762849431	9	47.10167681969478	5' TCGGCGGCGGCG-ACAGGATTT '3 ||||||||||| | |||||oo 3' TTCCGCCGCCGCCGCCGCGTCTCCTAGGACCC '5	4.0	-33.8	-44.4	0.7612612612612613	0.015539981329323882
416	>TCGGCGGCGGCGACAGGATTT	TRIAE_CS42_4BS_TGACv1_330513_AA1107900.2	0	155	8	2.0	0.5724461762849431	9	47.10167681969478	5' TCGGCGGCGGCG-ACAGGATTT '3 ||||||||||| | |||||oo 3' TTCCGCCGCCGCCGCCGCGTCTCCTAGGACCC '5	4.0	-33.8	-44.4	0.7612612612612613	0.015478450415487344
417	>TCGGCGGCGGCGACAGGATTT	TRIAE_CS42_4BS_TGACv1_330513_AA1107900.3	0	155	8	2.0	0.5724461762849431	9	47.10167681969478	5' TCGGCGGCGGCG-ACAGGATTT '3 ||||||||||| | |||||oo 3' TTCCGCCGCCGCCGCCGCGTCTCCTAGGACCC '5	4.0	-33.8	-44.4	0.7612612612612613	0.015461753731075945
418	>TCGGCGGCGGCGACAGGATTT	TRIAE_CS42_4BS_TGACv1_330513_AA1107900.4	0	155	8	2.0	0.5724461762849431	9	47.10167681969478	5' TCGGCGGCGGCG-ACAGGATTT '3 ||||||||||| | |||||oo 3' TTCCGCCGCCGCCGCCGCGTCTCCTAGGACCC '5	4.0	-33.8	-44.4	0.7612612612612613	0.014650502765074402
419	>TTATATTATGGGACGGAGGAAG	TRIAE_CS42_3AL_TGACv1_196038_AA0656750.1	0	94	14	0.6086956521739131	1.0017808084986504	5	26.167598233163766	5' TTATATTATGGGACGGAGGAAG '3 o| |||| ||||||||||o||| 3' ACTCAGTGA-ATAAAACCCTGCCTCTTTCATGA '5	4.0	-26.7	-36.7	0.7275204359673024	0.036002132807832155
420	>CAAAATGAATAAAAGGGGATGTAT	TRIAE_CS42_2AS_TGACv1_113560_AA0357730.1	0	933	8	0.15028490028490027	0.5724461762849431	6	31.40111787979652	5' CAAAATGAATAAAAGGGGATGTAT '3 ||||||| |||||||||||||||| 3' ACAGTAGTTTTACCTATTTTCCCCTACATAAT '5	2.0	-29.5	-34.0	0.8676470588235294	0.004940701790108415
421	>CAAAATGAATAAAAGGGGATGTAT	TRIAE_CS42_2AS_TGACv1_113560_AA0357730.2	0	2643	8	0.15028490028490027	0.5724461762849431	6	31.40111787979652	5' CAAAATGAATAAAAGGGGATGTAT '3 ||||||| |||||||||||||||| 3' ACAGTAGTTTTACCTATTTTCCCCTACATAAT '5	2.0	-29.5	-34.0	0.8676470588235294	0.0018368841473554998
422	>GAGCACCTTCGAGAGACTGAGCGG	TRIAE_CS42_7BL_TGACv1_578664_AA1898450.1	3	2384	2	1.0	0.14311154407123577	5	26.167598233163766	5' GAGCACCTTCGAGAGACTGAG-CGG '3 ||||||||||||o|||||||| | 3' GGGATACTCGTGGAAGCTTTCTGACTCAGAAC '5	4.0	-40.0	-50.6	0.7905138339920948	0.014342443750208766
423	>GTAGTGAGGCTCTGGAAGATGACT	TRIAE_CS42_2AS_TGACv1_112749_AA0344590.1	3	1292	2	0.6666666666666666	0.14311154407123577	8	41.86815717306202	5' GTAG-TGAGGCTCTGGAAGATGACT '3 |||| ||||||||||||||||| | 3' TAGGTCATCTACTCCGAGACCTTCTACCGCAG '5	3.0	-38.1	-46.2	0.8246753246753247	0.0305633131336005
424	>GTAGTGAGGCTCTGGAAGATGACT	TRIAE_CS42_2BS_TGACv1_147266_AA0480790.1	3	1205	2	0.6666666666666666	0.14311154407123577	8	41.86815717306202	5' GTAG-TGAGGCTCTGGAAGATGACT '3 |||| ||||||||||||||||| | 3' TAGGTCATCTACTCCGAGACCTTCTACCGCAG '5	3.0	-38.1	-46.2	0.8246753246753247	0.034745872020721436
425	>TGGCAGAAGAGAGTGAGCAC	TRIAE_CS42_6AS_TGACv1_485697_AA1550310.1	0	838	47	15.666666666666666	3.3631212856740405	5	26.167598233163766	5' TGGCAGAAGAGAGTGAGCAC '3 ||o|||||||||| |||||| 3' TGATCGACTGTCTTCTCTCTCTCGTGCGACTT '5	2.0	-32.4	-39.3	0.8244274809160306	0.0037313391197230095
426	>TGGCAGAAGAGAGTGAGCAC	TRIAE_CS42_6BS_TGACv1_513598_AA1645640.1	0	951	47	15.666666666666666	3.3631212856740405	5	26.167598233163766	5' TGGCAGAAGAGAGTGAGCAC '3 ||o|||||||||| |||||| 3' TGATCGACTGTCTTCTCTCTCTCGTGCGACTT '5	2.0	-32.4	-39.3	0.8244274809160306	0.0034506523319280946
427	>TGGCAGAAGAGAGTGAGCAC	TRIAE_CS42_6BS_TGACv1_514166_AA1656250.1	0	1834	220	13.75	15.742269847835937	5	26.167598233163766	5' TGGCAGAAGAGAGTGAGCAC '3 ||o|||||||||| ||||| 3' CAACGAACTGTCTTCTCTCTCTCGTACGACTT '5	3.0	-30.3	-39.3	0.7709923664122138	0.011240513945610875
428	>TGGCAGAAGAGAGTGAGCAC	TRIAE_CS42_6BS_TGACv1_514166_AA1656250.2	0	1760	220	13.75	15.742269847835937	5	26.167598233163766	5' TGGCAGAAGAGAGTGAGCAC '3 ||o|||||||||| ||||| 3' CAACGAACTGTCTTCTCTCTCTCGTACGACTT '5	3.0	-30.3	-39.3	0.7709923664122138	0.011597807561856466
429	>TGGCAGAAGAGAGTGAGCAC	TRIAE_CS42_6BS_TGACv1_514166_AA1656250.3	0	2747	220	13.75	15.742269847835937	5	26.167598233163766	5' TGGCAGAAGAGAGTGAGCAC '3 ||o|||||||||| ||||| 3' CAACGAACTGTCTTCTCTCTCTCGTACGACTT '5	3.0	-30.3	-39.3	0.7709923664122138	0.008144751232699865
430	>TGGCAGAAGAGAGTGAGCAC	TRIAE_CS42_6BS_TGACv1_514166_AA1656250.4	0	1318	220	13.75	15.742269847835937	5	26.167598233163766	5' TGGCAGAAGAGAGTGAGCAC '3 ||o|||||||||| ||||| 3' CAACGAACTGTCTTCTCTCTCTCGTACGACTT '5	3.0	-30.3	-39.3	0.7709923664122138	0.014315766802011631
431	>TGGCAGAAGAGAGTGAGCAC	TRIAE_CS42_6BS_TGACv1_514166_AA1656250.5	0	1778	220	13.75	15.742269847835937	5	26.167598233163766	5' TGGCAGAAGAGAGTGAGCAC '3 ||o|||||||||| ||||| 3' CAACGAACTGTCTTCTCTCTCTCGTACGACTT '5	3.0	-30.3	-39.3	0.7709923664122138	0.011508823812591218
432	>TGGCAGAAGAGAGTGAGCAC	TRIAE_CS42_6DS_TGACv1_544038_AA1746180.1	0	933	47	15.666666666666666	3.3631212856740405	5	26.167598233163766	5' TGGCAGAAGAGAGTGAGCAC '3 ||o|||||||||| ||||| 3' TGATCGACTGTCTTCTCTCTCTCGTACGACTT '5	3.0	-30.3	-39.3	0.7709923664122138	0.01918917170983514
433	>CAAAGATGCAAGCAAGACCGC	TRIAE_CS42_6BS_TGACv1_514210_AA1657020.1	3	1500	2	2.0	0.14311154407123577	6	31.40111787979652	5' C-AAAGATGCAAGCAAGACCGC '3 | ||||||||||||| ||||o 3' CGTGTGGATTTCTACGTTCGTGCTGGTTAACTG '5	3.5	-28.0	-38.2	0.7329842931937173	0.019941348973606998
434	>TTTCAAATGGACTCAACATACGGA	TRIAE_CS42_U_TGACv1_641065_AA2083870.1	3	2747	3	0.16666666666666666	0.21466731610685366	9	47.10167681969478	5' TTTCAAATGGACT-CAACATACGGA '3 ||||||||||||| |||||||||| 3' ATCTGTAAAGTTTACCTGATCTTGTATGCCTA '5	2.0	-31.4	-38.7	0.8113695090439276	0.03436085512328013
435	>ATTCGGGCATCACATGCAGATTGG	TRIAE_CS42_4DL_TGACv1_344708_AA1149170.1	3	60	2	1.0	0.14311154407123577	9	47.10167681969478	5' ATTCGGGCATCACATGCAGATTGG '3 ||| |||||||||||||||||||o 3' TGGTGTTAACCCCGTAGTGTACGTCTAACTAT '5	2.5	-37.8	-44.8	0.84375	0.03381147540983609
436	>TACATTATGGGACGGACGGAG	TRIAE_CS42_4BL_TGACv1_320288_AA1034040.3	3	3189	3	0.07317073170731707	0.21466731610685366	8	41.86815717306202	5' TACATTATGGGACGGACGGAG '3 |||||||||||||||| |||| 3' TGCAGAATGTAATACCCTGCCTCCCTCATAAT '5	1.0	-33.4	-39.2	0.8520408163265305	0.016625532027483514
437	>TATGGGACAGAGGGAGTAGTAG	TRIAE_CS42_1DS_TGACv1_080152_AA0241550.1	2	1912	4	0.8	0.28622308814247155	48	251.20894303837215	5' TATGGGACAGAGGGAGTAGTAG '3 |||||||||||||||||||||o 3' AATGTAATACCCTGTCTCCCTCATCATTGGTC '5	0.5	-40.5	-42.1	0.9619952494061758	0.03224400871459698
438	>TATGGGACAGAGGGAGTAGTAG	TRIAE_CS42_2AL_TGACv1_095643_AA0313280.1	2	211	16	0.47058823529411764	1.1448923525698862	48	251.20894303837215	5' TATGGGACAGAGGGAGTAGTAG '3 |||||||| ||||||||||||o 3' AATATAATACCCTGCCTCCCTCATCATTAATT '5	2.5	-35.8	-42.1	0.850356294536817	0.026734173774143
439	>TATGGGACAGAGGGAGTAGTAG	TRIAE_CS42_4BL_TGACv1_320288_AA1034040.3	3	3184	4	0.12380122057541412	0.28622308814247155	48	251.20894303837215	5' TATGGGACAGAGGGAGTAGTAG '3 |||||||| ||||||||| ||o 3' AATGTAATACCCTGCCTCCCTCATAATTTATA '5	3.5	-30.0	-42.1	0.7125890736342042	0.04998932293827596
440	>TATGGGACAGAGGGAGTAGTAG	TRIAE_CS42_5DL_TGACv1_435599_AA1452510.1	2	1856	16	0.47058823529411764	1.1448923525698862	48	251.20894303837215	5' TATGGGACAGAGGGAGTAGTAG '3 |||||||| ||||||||||||o 3' AATATAATACCCTGCCTCCCTCATCATTAGTA '5	2.5	-35.8	-42.1	0.850356294536817	0.022286150685732697
441	>TATGGGACAGAGGGAGTAGTAG	TRIAE_CS42_6BL_TGACv1_502147_AA1623400.1	3	27	3	0.25	0.21466731610685366	48	251.20894303837215	5' TATGGGACAGAGGGAGTAGTAG '3 |||||||||||||||||||o| 3' AATATAATACCCTGTCTCCCTCATCGTATGAC '5	1.5	-40.3	-42.1	0.9572446555819476	0.01349307016314627
442	>TATGGGACAGAGGGAGTAGTAG	TRIAE_CS42_U_TGACv1_645180_AA2143400.2	3	1414	3	0.25	0.21466731610685366	48	251.20894303837215	5' TATGGGACAGAGGGAGTAGTAG '3 |||||||||||||o||||o |o 3' AATATAATACCCTGTCTCCTTCATT-TTATGTT '5	2.5	-32.2	-42.1	0.7648456057007126	0.01949798659294133
443	>CATGAGACATTTGACAGGGAT	TRIAE_CS42_1DS_TGACv1_082660_AA0264860.2	2	1301	6	3.0	0.4293346322137073	11	57.56871611296029	5' CATGAGACATTTGACAGGGAT '3 |||||o||||||o|||o|o| 3' TATGTTGTACTTTGTAAATTGTTCTTTACTAC '5	4.0	-25.1	-35.8	0.7011173184357543	0.027717842751437516
444	>CAGCAGGACGGTGGTCATGG	TRIAE_CS42_3DL_TGACv1_249084_AA0837060.2	3	56	2	0.6666666666666666	0.14311154407123577	19	99.43687328602232	5' CAGCAGGACGGTGGTCATGG '3 ||||||||||| |||| || 3' AGGGCCGTCGTCCTGCCTCCAG-CCCCGCCTCG '5	4.0	-30.9	-42.1	0.7339667458432303	0.043165683505252184
445	>TGGCTACTTCCTTTCCCTTGCC	TRIAE_CS42_5AL_TGACv1_375505_AA1222870.1	2	2368	3	3.0	0.21466731610685366	6	31.40111787979652	5' TGGCTACTTCCTTTC-CCTTGCC '3 o|o||||||||||o| |||o||| 3' TCGAACGCTGATGAAGGAAGGAGGAGCGGAGC '5	3.5	-35.4	-43.2	0.8194444444444443	0.02070170254459236
446	>TGGCTACTTCCTTTCCCTTGCC	TRIAE_CS42_6AS_TGACv1_486307_AA1559490.1	0	161	15	5.0	1.0733365805342683	6	31.40111787979652	5' TGGCTACTTCCTTTCCCTTGCC '3 |||||||||||||||| ||||| 3' CTCGCAACCGATGAAGGAAAGGAAACGGCAGC '5	1.0	-36.6	-43.2	0.8472222222222222	0.004464279108994829
447	>TGGCTACTTCCTTTCCCTTGCC	TRIAE_CS42_6BS_TGACv1_516154_AA1674100.1	0	143	15	5.0	1.0733365805342683	6	31.40111787979652	5' TGGCTACTTCCTTTCCCTTGCC '3 |||||||||||||||||||||| 3' CTCGCAACCGATGAAGGAAAGGGAACGGCAGC '5	0.0	-43.2	-43.2	1.0	0.002960768175583106
448	>TGGCTACTTCCTTTCCCTTGCC	TRIAE_CS42_6DS_TGACv1_542993_AA1733770.1	0	375	15	5.0	1.0733365805342683	6	31.40111787979652	5' TGGCTACTTCCTTTCCCTTGCC '3 |||||||||||||||||||||| 3' CTCGCAACCGATGAAGGAAAGGGAACGGCAGC '5	0.0	-43.2	-43.2	1.0	0.0022818018806948226
449	>ACAGACTAGCCAAGAACAGACGCC	TRIAE_CS42_1DL_TGACv1_061361_AA0193140.1	3	1477	2	0.6666666666666666	0.14311154407123577	8	41.86815717306202	5' ACAGACTAGCCAAGAACAGACGCC '3 ||||||||||||||| ||||||| 3' CCTGTGTGTCTGATCGGTTCTATTCTGCGGTG '5	2.0	-39.1	-47.1	0.8301486199575372	0.034242232086239666
450	>TAAGACAAGTAATTTGGAACGGAG	TRIAE_CS42_1AL_TGACv1_001918_AA0036700.1	2	7367	6	0.3304093567251462	0.4293346322137073	21	109.90391257928782	5' TAAGACAAGTAATTTGGAACGGAG '3 o|||||||||||||o||||||||| 3' GTTTAGGTTCTGTTCATTAAGCCTTGCCTCCC '5	1.0	-37.2	-37.8	0.9841269841269843	0.04990273972057513
451	>TAAGACAAGTAATTTGGAACGGAG	TRIAE_CS42_1AL_TGACv1_001918_AA0036700.2	2	7315	6	0.3304093567251462	0.4293346322137073	21	109.90391257928782	5' TAAGACAAGTAATTTGGAACGGAG '3 o|||||||||||||o||||||||| 3' GTTTAGGTTCTGTTCATTAAGCCTTGCCTCCC '5	1.0	-37.2	-37.8	0.9841269841269843	0.04864291880407767
452	>TAAGACAAGTAATTTGGAACGGAG	TRIAE_CS42_1AL_TGACv1_001918_AA0036700.3	2	7584	6	0.3304093567251462	0.4293346322137073	21	109.90391257928782	5' TAAGACAAGTAATTTGGAACGGAG '3 o|||||||||||||o||||||||| 3' GTTTAGGTTCTGTTCATTAAGCCTTGCCTCCC '5	1.0	-37.2	-37.8	0.9841269841269843	0.04859717515184225
453	>TAAGACAAGTAATTTGGAACGGAG	TRIAE_CS42_2AL_TGACv1_096810_AA0321510.2	0	2865	6	0.3304093567251462	0.4293346322137073	21	109.90391257928782	5' TAAGACAAGTAATTTGGAACGGAG '3 o|||||||||||||o||||||o|| 3' GTTTAGGTTCTGTTCATTAAGCCTTGCTTCCC '5	1.5	-34.3	-37.8	0.9074074074074074	0.004658802216183311
454	>TAAGACAAGTAATTTGGAACGGAG	TRIAE_CS42_3AL_TGACv1_195444_AA0649620.1	2	2435	6	0.3304093567251462	0.4293346322137073	21	109.90391257928782	5' TAAGACAAGTAATTTGGAACGGAG '3 o|||||||||||||o||||||||| 3' GTTTAGGTTCTGTTCATTAAGCCTTGCCTCCA '5	1.0	-37.2	-37.8	0.9841269841269843	0.01240442104802053
455	>TAAGACAAGTAATTTGGAACGGAG	TRIAE_CS42_3B_TGACv1_221603_AA0745610.1	2	871	6	0.3304093567251462	0.4293346322137073	21	109.90391257928782	5' TAAGACAAGTAATTTGGAACGGAG '3 o|||||||||||||o||||||||| 3' GTTTAGGTTCTGTTCATTAAGCCTTGCCTCCC '5	1.0	-37.2	-37.8	0.9841269841269843	0.04275653944102231
456	>TAAGACAAGTAATTTGGAACGGAG	TRIAE_CS42_4AS_TGACv1_307250_AA1018840.2	2	796	6	0.3304093567251462	0.4293346322137073	21	109.90391257928782	5' TAAGACAAGTAATTTGGAACGGAG '3 o||||||||||||||||||||||| 3' GTTTAGGTTCTGTTCATTAAACCTTGCCTCCC '5	0.5	-37.5	-37.8	0.9920634920634921	0.04718922941097703
457	>TAAGACAAGTAATTTGGAACGGAG	TRIAE_CS42_5AL_TGACv1_374785_AA1208940.1	3	3907	6	0.3304093567251462	0.4293346322137073	21	109.90391257928782	5' TAAGACAAGTAATTTGGAACGGAG '3 o||||||||||||||o|||||||| 3' GTTTAGGTTCTGTTCATTAAATCTTGCCTCCC '5	1.0	-35.2	-37.8	0.9312169312169314	0.04269174430536926
458	>TAAGACAAGTAATTTGGAACGGAG	TRIAE_CS42_5AL_TGACv1_374785_AA1208940.2	3	3630	6	0.3304093567251462	0.4293346322137073	21	109.90391257928782	5' TAAGACAAGTAATTTGGAACGGAG '3 o||||||||||||||o|||||||| 3' GTTTAGGTTCTGTTCATTAAATCTTGCCTCCC '5	1.0	-35.2	-37.8	0.9312169312169314	0.04423929226152179
459	>TAAGACAAGTAATTTGGAACGGAG	TRIAE_CS42_5AL_TGACv1_377674_AA1248690.1	0	1702	6	0.3304093567251462	0.4293346322137073	21	109.90391257928782	5' TAAGACAAGTAATTTGGAACGGAG '3 o|||||||||||||oo|||||||| 3' GTTTAGGTTCTGTTCATTAAGTCTTGCCTCTC '5	1.5	-34.3	-37.8	0.9074074074074074	0.008474525512731645
460	>TAAGACAAGTAATTTGGAACGGAG	TRIAE_CS42_5AL_TGACv1_377674_AA1248690.3	0	5229	6	0.3304093567251462	0.4293346322137073	21	109.90391257928782	5' TAAGACAAGTAATTTGGAACGGAG '3 o|||||||||||||oo|||||||| 3' GTTTAGGTTCTGTTCATTAAGTCTTGCCTCTC '5	1.5	-34.3	-37.8	0.9074074074074074	0.0030724718330572554
461	>TAAGACAAGTAATTTGGAACGGAG	TRIAE_CS42_5BL_TGACv1_404295_AA1294350.1	0	1038	6	0.3304093567251462	0.4293346322137073	21	109.90391257928782	5' TAAGACAAGTAATTTGGAACGGAG '3 o|||||||||||||oo|||||||| 3' GTTTAGGTTCTGTTCATTAAGTCTTGCCTCCC '5	1.5	-34.3	-37.8	0.9074074074074074	0.015872681107051534
462	>TAAGACAAGTAATTTGGAACGGAG	TRIAE_CS42_7AL_TGACv1_556139_AA1756740.1	2	1045	6	0.3304093567251462	0.4293346322137073	21	109.90391257928782	5' TAAGACAAGTAATTTGGAACGGAG '3 o||||||||||||||||||||||| 3' GTTTAGGTTCTGTTCATTAAACCTTGCCTCCC '5	0.5	-37.5	-37.8	0.9920634920634921	0.01470022774264379
463	>TAAGACAAGTAATTTGGAACGGAG	TRIAE_CS42_7AL_TGACv1_556139_AA1756740.2	2	1136	6	0.3304093567251462	0.4293346322137073	21	109.90391257928782	5' TAAGACAAGTAATTTGGAACGGAG '3 o||||||||||||||||||||||| 3' GTTTAGGTTCTGTTCATTAAACCTTGCCTCCC '5	0.5	-37.5	-37.8	0.9920634920634921	0.013778643676310542
464	>AGATGATATGCCGGCTCAGTC	TRIAE_CS42_2AL_TGACv1_095187_AA0307980.1	3	2153	2	0.2222222222222222	0.14311154407123577	7	36.63463752642927	5' AGATGATATGCCGGCTCAGTC '3 ||||||||||||||||||||| 3' TAGAGTTCTACTATACGGCCGAGTCAGAGAGC '5	0.0	-40.2	-40.2	1.0	0.032359768275525225
465	>AGATGATATGCCGGCTCAGTC	TRIAE_CS42_2BL_TGACv1_129634_AA0391150.1	3	1419	2	0.2222222222222222	0.14311154407123577	7	36.63463752642927	5' AGATGATATGCCGGCTCAGTC '3 ||||||||||||||||||||| 3' TAGAGTTCTACTATACGGCCGAGTCAGAGAGC '5	0.0	-40.2	-40.2	1.0	0.02199228684865051
466	>AGATGATATGCCGGCTCAGTC	TRIAE_CS42_3AS_TGACv1_210534_AA0674880.1	3	582	2	0.2222222222222222	0.14311154407123577	7	36.63463752642927	5' AGATGATATGCCGGCTCAGTC '3 ||||||||||||||||||||| 3' TAGAGTTCTACTATACGGCCGAGTCAGAGAGC '5	0.0	-40.2	-40.2	1.0	0.008555229170652878
467	>AGATGATATGCCGGCTCAGTC	TRIAE_CS42_3AS_TGACv1_210534_AA0674880.2	3	582	2	0.2222222222222222	0.14311154407123577	7	36.63463752642927	5' AGATGATATGCCGGCTCAGTC '3 ||||||||||||||||||||| 3' TAGAGTTCTACTATACGGCCGAGTCAGAGAGC '5	0.0	-40.2	-40.2	1.0	0.00847410105794133
468	>AGATGATATGCCGGCTCAGTC	TRIAE_CS42_3B_TGACv1_222900_AA0772910.2	3	1295	2	0.2222222222222222	0.14311154407123577	7	36.63463752642927	5' AGATGATATGCCGG-CTCAGTC '3 |||||||||||||| ||||| 3' TAGAGTTCTACTATACGGCCAAAGTCATATTT '5	3.0	-30.3	-40.2	0.753731343283582	0.009446624513010593
469	>TCTGTGGCTTCAAGCACCTCT	TRIAE_CS42_7AS_TGACv1_570531_AA1837180.1	2	1233	3	1.0	0.21466731610685366	8	41.86815717306202	5' TCTGTGGCTTCAAGCACCTCT '3 ||||||||||||||||| | 3' ATTTCAAGACACCGAAGTTCGTGTTCAATCTA '5	3.0	-32.0	-40.6	0.7881773399014778	0.036141016526167635
470	>TCTGTGGCTTCAAGCACCTCT	TRIAE_CS42_7AS_TGACv1_570531_AA1837180.2	2	1233	3	1.0	0.21466731610685366	8	41.86815717306202	5' TCTGTGGCTTCAAGCACCTCT '3 ||||||||||||||||| | 3' ATTTCAAGACACCGAAGTTCGTGTTCAATCTA '5	3.0	-32.0	-40.6	0.7881773399014778	0.04748527689030935
471	>TGAATAAAAGGGGATGTATCTAGA	TRIAE_CS42_1BL_TGACv1_034237_AA0143930.1	3	3860	2	0.07407407407407407	0.14311154407123577	6	31.40111787979652	5' TGAATAAAAGGGGATGTATCTAGA '3 | ||||||||||||||||||||| 3' AGTTTTACC-TATTTTCCCCTACATAGATCTTG '5	2.0	-33.2	-37.9	0.8759894459102904	0.020192533458558315
472	>TGAATAAAAGGGGATGTATCTAGA	TRIAE_CS42_7BL_TGACv1_577042_AA1863710.2	3	5006	2	0.07407407407407407	0.14311154407123577	6	31.40111787979652	5' TGAATAAAAGGGGATGTATCTAGA '3 | |||||||||o||||||||||| 3' AGTTTTACC-TATTTTCCCTTACATAGATCTAC '5	3.0	-30.3	-37.9	0.7994722955145119	0.02929654472214782
473	>TGAATAAAAGGGGATGTATCTAGA	TRIAE_CS42_7BL_TGACv1_577042_AA1863710.3	3	4952	2	0.07407407407407407	0.14311154407123577	6	31.40111787979652	5' TGAATAAAAGGGGATGTATCTAGA '3 | |||||||||o||||||||||| 3' AGTTTTACC-TATTTTCCCTTACATAGATCTAC '5	3.0	-30.3	-37.9	0.7994722955145119	0.02958908761901924
474	>TGAATAAAAGGGGATGTATCTAGA	TRIAE_CS42_7BL_TGACv1_577042_AA1863710.4	3	4570	2	0.07407407407407407	0.14311154407123577	6	31.40111787979652	5' TGAATAAAAGGGGATGTATCTAGA '3 | |||||||||o||||||||||| 3' AGTTTTACC-TATTTTCCCTTACATAGATCTAC '5	3.0	-30.3	-37.9	0.7994722955145119	0.03301388371555358
475	>GGGGGTGTAGCTCATATGGTAGC	TRIAE_CS42_3AL_TGACv1_198227_AA0668220.1	1	245	2	2.0	0.14311154407123577	5	26.167598233163766	5' GGGGGTGTAGCTCATATGGTAGC '3 o|||||||||||||o o||| o| 3' TAGGTCTCCCCACATCGAGTG-GCCACTGATCA '5	4.0	-34.3	-46.9	0.7313432835820896	0.0057636887608069065
476	>GCGAATGACTTATACACCG	TRIAE_CS42_1AL_TGACv1_002281_AA0040440.1	0	3564	8	0.8888888888888888	0.5724461762849431	10	52.33519646632753	5' GCGAATGACTTATACACCG '3 ||||||||||||| |||| 3' TTGATGCGCTTACTGAATAAGTGGATCTGCCT '5	2.0	-26.0	-31.7	0.8201892744479495	0.0015976564394104553
477	>GCGAATGACTTATACACCG	TRIAE_CS42_1AL_TGACv1_002281_AA0040440.2	0	3597	8	0.8888888888888888	0.5724461762849431	10	52.33519646632753	5' GCGAATGACTTATACACCG '3 ||||||||||||| |||| 3' TTGATGCGCTTACTGAATAAGTGGATCTGCCT '5	2.0	-26.0	-31.7	0.8201892744479495	0.0015837399445043365
478	>GCGAATGACTTATACACCG	TRIAE_CS42_2DL_TGACv1_159324_AA0536610.1	0	1121	8	0.8888888888888888	0.5724461762849431	10	52.33519646632753	5' GCGAATGACTTATACACCG '3 ||||||||||||| ||||| 3' TTGATGCGCTTACTGAATAAGTGGCTCTGCCT '5	1.0	-27.0	-31.7	0.8517350157728707	0.001737996548004106
479	>GCGAATGACTTATACACCG	TRIAE_CS42_3B_TGACv1_225082_AA0804800.1	2	1055	8	0.8888888888888888	0.5724461762849431	10	52.33519646632753	5' GCGAATGACTTATACACCG '3 ||||||||||||||||||| 3' TTGATGCGCTTACTGAATATGTGGCCCTGCCT '5	0.0	-31.7	-31.7	1.0	0.015543761076750706
480	>GCGAATGACTTATACACCG	TRIAE_CS42_4BL_TGACv1_320594_AA1044130.1	0	2171	8	0.8888888888888888	0.5724461762849431	10	52.33519646632753	5' GCGAATGACTTATACACCG '3 ||||||||||||||||||| 3' TTGATGCGCTTACTGAATATGTGGCCCTGCCT '5	0.0	-31.7	-31.7	1.0	0.0011659540216573117
481	>GCGAATGACTTATACACCG	TRIAE_CS42_4BL_TGACv1_320594_AA1044130.2	0	2147	8	0.8888888888888888	0.5724461762849431	10	52.33519646632753	5' GCGAATGACTTATACACCG '3 ||||||||||||||||||| 3' TTGATGCGCTTACTGAATATGTGGCCCTGCCT '5	0.0	-31.7	-31.7	1.0	0.001176932009416931
482	>CCAGATGTGTGAATGGTGT	TRIAE_CS42_2DL_TGACv1_159003_AA0530420.1	3	2319	2	0.5	0.14311154407123577	5	26.167598233163766	5' CCAGATGTGTGAATGGTGT '3 |||||o||||||||||o| 3' GGCAATGGTCTGCACACTTACCGCCCCTTCGG '5	2.5	-31.9	-33.4	0.9550898203592815	0.034372785258681815
483	>TGACGGTCTGCATGCTTTAGGAAA	TRIAE_CS42_4AS_TGACv1_308827_AA1029610.1	2	2598	3	1.0	0.21466731610685366	6	31.40111787979652	5' TGACGGTCTGCATGCTTTAGGAAA '3 ||||||o|||| ||||| ||||| 3' CCAGCCACTGCCGGACG-ACGAACTCCTTCAGG '5	4.0	-34.0	-43.1	0.7888631090487239	0.026801995752883112
484	>TGACGGTCTGCATGCTTTAGGAAA	TRIAE_CS42_4BL_TGACv1_320780_AA1048570.1	2	2594	3	1.0	0.21466731610685366	6	31.40111787979652	5' TGACGGTCTGCATGCTTTAGGAAA '3 ||||||o|||| |||||o||||| 3' CCAGCCACTGCCGGACG-ACGAAGTCCTTCAGG '5	3.5	-38.2	-43.1	0.8863109048723898	0.017044173974926302
485	>TGACGGTCTGCATGCTTTAGGAAA	TRIAE_CS42_4DL_TGACv1_343053_AA1128620.1	2	2499	3	1.0	0.21466731610685366	6	31.40111787979652	5' TGACGGTCTGCATGCTTTAGGAAA '3 ||||||o|||| |||||o||||| 3' CCAGCCACTGCCGGACG-ACGAAGTCCTTCAGG '5	3.5	-38.2	-43.1	0.8863109048723898	0.015772082675427512
486	>CTGAATCGAGTCGGCACTTTC	TRIAE_CS42_6BS_TGACv1_514804_AA1664570.1	2	1245	6	0.12	0.4293346322137073	14	73.26927505285855	5' CTGAATCGAGTCGGCACTT-TC '3 ||||||| ||||||||||| || 3' CATTTAGACTTAGATCAGCCGTGAAGAGGAAA '5	3.0	-29.3	-38.1	0.7690288713910761	0.008121237909102685
487	>CTGAATCGAGTCGGCACTTTC	TRIAE_CS42_6BS_TGACv1_515234_AA1668450.1	2	1099	6	0.12	0.4293346322137073	14	73.26927505285855	5' CTGAATCGAGTCGGCACTTTC '3 ||||||| ||||||||||| | 3' CATTTAGACTTAGATCAGCCGTGAA-GGTAGAAA '5	3.0	-28.8	-38.1	0.7559055118110236	0.023380336978467642
488	>CTGAATCGAGTCGGCACTTTC	TRIAE_CS42_6DS_TGACv1_543365_AA1739130.1	2	3130	6	0.12	0.4293346322137073	14	73.26927505285855	5' CTGAATCGAGTCGGCACTTTC '3 ||||||| ||||||||||| | 3' CATTTAGACTTAGATCAGCCGTGAA-GGTAGAAA '5	3.0	-28.8	-38.1	0.7559055118110236	0.017320627879182093
489	>CAAGACAAGTATTTCGGAACGGAG	TRIAE_CS42_1AL_TGACv1_001918_AA0036700.1	2	7367	6	0.3304093567251462	0.4293346322137073	5	26.167598233163766	5' CAAGACAAGTATTTCGGAACGGAG '3 ||||||||||| |||||||||||| 3' GTTTAGGTTCTGTTCATTAAGCCTTGCCTCCC '5	2.0	-37.7	-40.9	0.9217603911980441	0.027187911889055005
490	>CAAGACAAGTATTTCGGAACGGAG	TRIAE_CS42_1AL_TGACv1_001918_AA0036700.2	2	7315	6	0.3304093567251462	0.4293346322137073	5	26.167598233163766	5' CAAGACAAGTATTTCGGAACGGAG '3 ||||||||||| |||||||||||| 3' GTTTAGGTTCTGTTCATTAAGCCTTGCCTCCC '5	2.0	-37.7	-40.9	0.9217603911980441	0.026493540900710877
491	>CAAGACAAGTATTTCGGAACGGAG	TRIAE_CS42_1AL_TGACv1_001918_AA0036700.3	2	7584	6	0.3304093567251462	0.4293346322137073	5	26.167598233163766	5' CAAGACAAGTATTTCGGAACGGAG '3 ||||||||||| |||||||||||| 3' GTTTAGGTTCTGTTCATTAAGCCTTGCCTCCC '5	2.0	-37.7	-40.9	0.9217603911980441	0.026468336522526226
492	>CAAGACAAGTATTTCGGAACGGAG	TRIAE_CS42_2AL_TGACv1_096810_AA0321510.2	0	2865	6	0.3304093567251462	0.4293346322137073	5	26.167598233163766	5' CAAGACAAGTATTTCGGAACGGAG '3 ||||||||||| |||||||||o|| 3' GTTTAGGTTCTGTTCATTAAGCCTTGCTTCCC '5	2.5	-34.8	-40.9	0.8508557457212713	0.003017002663925128
493	>CAAGACAAGTATTTCGGAACGGAG	TRIAE_CS42_3AL_TGACv1_195444_AA0649620.1	2	2435	6	0.3304093567251462	0.4293346322137073	5	26.167598233163766	5' CAAGACAAGTATTTCGGAACGGAG '3 ||||||||||| |||||||||||| 3' GTTTAGGTTCTGTTCATTAAGCCTTGCCTCCA '5	2.0	-37.7	-40.9	0.9217603911980441	0.006698539974648976
494	>CAAGACAAGTATTTCGGAACGGAG	TRIAE_CS42_3B_TGACv1_221603_AA0745610.1	2	871	6	0.3304093567251462	0.4293346322137073	5	26.167598233163766	5' CAAGACAAGTATTTCGGAACGGAG '3 ||||||||||| |||||||||||| 3' GTTTAGGTTCTGTTCATTAAGCCTTGCCTCCC '5	2.0	-37.7	-40.9	0.9217603911980441	0.023254775194030963
495	>CAAGACAAGTATTTCGGAACGGAG	TRIAE_CS42_5AL_TGACv1_377674_AA1248690.1	0	1702	6	0.3304093567251462	0.4293346322137073	5	26.167598233163766	5' CAAGACAAGTATTTCGGAACGGAG '3 ||||||||||| |||o|||||||| 3' GTTTAGGTTCTGTTCATTAAGTCTTGCCTCTC '5	2.5	-35.5	-40.9	0.8679706601466993	0.005491748630506721
496	>CAAGACAAGTATTTCGGAACGGAG	TRIAE_CS42_5AL_TGACv1_377674_AA1248690.3	0	5229	6	0.3304093567251462	0.4293346322137073	5	26.167598233163766	5' CAAGACAAGTATTTCGGAACGGAG '3 ||||||||||| |||o|||||||| 3' GTTTAGGTTCTGTTCATTAAGTCTTGCCTCTC '5	2.5	-35.5	-40.9	0.8679706601466993	0.0019891494393130538
497	>CAAGACAAGTATTTCGGAACGGAG	TRIAE_CS42_5BL_TGACv1_404295_AA1294350.1	0	1038	6	0.3304093567251462	0.4293346322137073	5	26.167598233163766	5' CAAGACAAGTATTTCGGAACGGAG '3 ||||||||||| |||o|||||||| 3' GTTTAGGTTCTGTTCATTAAGTCTTGCCTCCC '5	2.5	-35.5	-40.9	0.8679706601466993	0.010299534703529734
498	>CAACGCAACTGACAGGTCCTT	TRIAE_CS42_4BL_TGACv1_321604_AA1062890.1	3	1041	2	2.0	0.14311154407123577	30	157.0055893989826	5' CA-ACGCAACTGACAGGTCCTT '3 || ||o|||||||||| |||o| 3' GAGACGTATGTGTTGACTGTCAAGGGAGTCCG '5	3.5	-27.3	-38.8	0.7036082474226805	0.009282700421940904
499	>GTGTATGATTGAATCGGGGGCGTC	TRIAE_CS42_2AL_TGACv1_096706_AA0320820.1	3	2511	2	0.25	0.14311154407123577	7	36.63463752642927	5' GTGTATGATTGAATCGGGGGCGTC '3 |||||o|||||||||||||||||| 3' ACTAATCACATGCTAACTTAGCCCCCGCAGTG '5	1.0	-45.8	-46.2	0.9913419913419912	0.037557767935397224
500	>GTGTATGATTGAATCGGGGGCGTC	TRIAE_CS42_2AL_TGACv1_096706_AA0320820.2	3	2438	2	0.25	0.14311154407123577	7	36.63463752642927	5' GTGTATGATTGAATCGGGGGCGTC '3 |||||o|||||||||||||||||| 3' ACTAATCACATGCTAACTTAGCCCCCGCAGTG '5	1.0	-45.8	-46.2	0.9913419913419912	0.038595060275769644
501	>GTGTATGATTGAATCGGGGGCGTC	TRIAE_CS42_2BS_TGACv1_147530_AA0484370.1	3	4008	2	0.25	0.14311154407123577	7	36.63463752642927	5' GTGTATGATTGAATCGGGGGCGTC '3 |||||o|||||||||||||||||| 3' ACTAATCACATGCTAACTTAGCCCCCGCAGTG '5	1.0	-45.8	-46.2	0.9913419913419912	0.013204037596669549
502	>GTGTATGATTGAATCGGGGGCGTC	TRIAE_CS42_4BS_TGACv1_328769_AA1093370.1	3	989	2	0.25	0.14311154407123577	7	36.63463752642927	5' GTGTATGATTGAATCGGGGGCGTC '3 |||||o|||||||||||||||||| 3' ACTAATCACATGCTAACTTAGCCCCCGCAGTG '5	1.0	-45.8	-46.2	0.9913419913419912	0.048661000793991493
503	>TCAATCATGGCACTCCCGGAC	TRIAE_CS42_3DL_TGACv1_249127_AA0838710.1	2	916	6	6.0	0.4293346322137073	13	68.03575540622579	5' TCAATCATGGCACTCCCGGAC '3 o|||||||||| |o||||| | 3' TCCTCCGGTTAGTACCGCGGGGGCC-GGCGCCTG '5	4.0	-33.3	-42.0	0.7928571428571428	0.04078303425774876
504	>TAAACGGCGGGAGTAACTA	TRIAE_CS42_4AL_TGACv1_290078_AA0981390.1	3	839	2	0.6666666666666666	0.14311154407123577	10	52.33519646632753	5' TAAACGGCGGGAGTAACTA '3 o|||||| |||||||||| 3' ATTTTTGTTTGCCTCCCTCATTGAAAAAAGGT '5	3.5	-26.4	-32.8	0.8048780487804879	0.010245901639344246
505	>TAAACGGCGGGAGTAACTA	TRIAE_CS42_4AL_TGACv1_290539_AA0986420.2	3	1783	2	0.016461184121392768	0.14311154407123577	10	52.33519646632753	5' TAAACGGCGGGAGTAACTA '3 ||||| ||||||||||| 3' ATAAAACCC-TTGCCTCCCTCATTGATTGATCGA '5	4.0	-25.5	-32.8	0.7774390243902439	0.03569096928081228
506	>TAAACGGCGGGAGTAACTA	TRIAE_CS42_4AL_TGACv1_290539_AA0986420.3	3	2089	2	0.016461184121392768	0.14311154407123577	10	52.33519646632753	5' TAAACGGCGGGAGTAACTA '3 ||||| ||||||||||| 3' ATAAAACCC-TTGCCTCCCTCATTGATTGATCGA '5	4.0	-25.5	-32.8	0.7774390243902439	0.030557155103277056
507	>AGGGGATGTATCTAGATGTATTTT	TRIAE_CS42_5AL_TGACv1_378293_AA1252550.2	3	3531	2	0.08333333333333333	0.14311154407123577	7	36.63463752642927	5' AGG-GGATGTATCTAGATGTATTTT '3 |oo ||||||||||||||||||||| 3' GCGTCTTTACCTACATAGATCTACATAAAATC '5	3.0	-31.1	-37.9	0.820580474934037	0.04509790367316646
508	>GAAACATGATCGAGAAGCT	TRIAE_CS42_U_TGACv1_642441_AA2117700.1	1	680	9	1.8	0.644001948320561	7	36.63463752642927	5' GAAACATGATC-GAGAAGCT '3 | ||||||||| ||||||| 3' TCTGCTCGTTGTACTAGTCTCTTCGTTTATCC '5	4.0	-24.8	-30.8	0.8051948051948052	0.01773790297536504
509	>CATCTTTCTTCCATCTATCCC	TRIAE_CS42_4BL_TGACv1_320495_AA1041400.1	3	1370	2	0.5	0.14311154407123577	5	26.167598233163766	5' CATCTTTCTTCCATC-TATCCC '3 |||||o|||||||o| ||o|| 3' CTGTAGGTAGAGAGAAGGTGGTATGGGTCAAA '5	4.0	-28.7	-35.6	0.8061797752808988	0.02150916624964394
510	>CATCTTTCTTCCATCTATCCC	TRIAE_CS42_4DL_TGACv1_344665_AA1148800.1	3	1400	2	0.5	0.14311154407123577	5	26.167598233163766	5' CATCTTTCTTCCATCTATCCC '3 |||||o|||||||o| | ||| 3' CTGTAGGTAGAGAGAAGGTGGTTTGGGTCAAG '5	3.5	-27.4	-35.6	0.7696629213483145	0.021003405485299553
511	>CATCTTTCTTCCATCTATCCC	TRIAE_CS42_5BL_TGACv1_405042_AA1318540.1	3	1262	2	0.5	0.14311154407123577	5	26.167598233163766	5' CATCTTTCTTCCATCTATCCC '3 |||||o|||||||o| | ||| 3' CTGTAGGTAGAGAGAAGGTGGTTTGGGTCAAA '5	3.5	-27.4	-35.6	0.7696629213483145	0.008141867844664974
512	>TGCGGGATGAACCGGAAGC	TRIAE_CS42_1AL_TGACv1_000449_AA0012290.1	1	4585	3	0.3333333333333333	0.21466731610685366	23	120.37095187255333	5' TGCGGGATGAA-CCGGAAGC '3 |||||||||| |||| || 3' ACAGGACCGCCCTACTTTGGCCGTCAAGACGA '5	4.0	-27.8	-38.8	0.7164948453608249	0.0023833157785326797
513	>TGCGGGATGAACCGGAAGC	TRIAE_CS42_1AL_TGACv1_000449_AA0012290.2	1	3661	3	0.3333333333333333	0.21466731610685366	23	120.37095187255333	5' TGCGGGATGAA-CCGGAAGC '3 |||||||||| |||| || 3' ACAGGACCGCCCTACTTTGGCCGTCAAGACGA '5	4.0	-27.8	-38.8	0.7164948453608249	0.002979144016651225
514	>TGCGGGATGAACCGGAAGC	TRIAE_CS42_1AL_TGACv1_000449_AA0012290.3	2	4585	3	0.3333333333333333	0.21466731610685366	23	120.37095187255333	5' TGCGGGATGAA-CCGGAAGC '3 |||||||||| |||| || 3' ACAGGACCGCCCTACTTTGGCCGTCAAGACGA '5	4.0	-27.8	-38.8	0.7164948453608249	0.007475529605591169
515	>TGTGACAAGTAATTCGAAACGGAG	TRIAE_CS42_3AL_TGACv1_195444_AA0649620.1	2	2435	6	0.3304093567251462	0.4293346322137073	6	31.40111787979652	5' TGTGACAAGTAATTCGAAACGGAG '3 o ||||||||||||| ||||||| 3' GTTTAGGTT-CTGTTCATTAAGCCTTGCCTCCA '5	4.0	-29.7	-39.3	0.7557251908396947	0.04595795026877403
516	>TGTGACAAGTAATTCGAAACGGAG	TRIAE_CS42_3DL_TGACv1_250462_AA0868620.1	3	2456	2	0.04878048780487805	0.14311154407123577	6	31.40111787979652	5' TGTGACAAGTAATTCGAAACGGAG '3 ||o|||||||||||| ||||o||| 3' GTAAAGACGCTGTTCATTAAGATTTGTCTCCG '5	2.5	-30.7	-39.3	0.7811704834605598	0.030462342046131075
517	>TGTGACAAGTAATTCGAAACGGAG	TRIAE_CS42_3DL_TGACv1_250462_AA0868620.2	3	1603	2	0.04878048780487805	0.14311154407123577	6	31.40111787979652	5' TGTGACAAGTAATTCGAAACGGAG '3 ||o|||||||||||| ||||o||| 3' GTAAAGACGCTGTTCATTAAGATTTGTCTCCG '5	2.5	-30.7	-39.3	0.7811704834605598	0.04511392228549027
518	>TGTGACAAGTAATTCGAAACGGAG	TRIAE_CS42_5DL_TGACv1_433117_AA1402600.1	3	638	2	0.04878048780487805	0.14311154407123577	6	31.40111787979652	5' TGTGACAAGTAATTCGAAACGGAG '3 ||o|||||||||||| |||||||| 3' GTAAAGACGCTGTTCATTAAGGTTTGCCTCCC '5	2.0	-35.5	-39.3	0.9033078880407125	0.03828802808142506
519	>TGTGACAAGTAATTCGAAACGGAG	TRIAE_CS42_5DL_TGACv1_433117_AA1402600.3	3	757	2	0.04878048780487805	0.14311154407123577	6	31.40111787979652	5' TGTGACAAGTAATTCGAAACGGAG '3 ||o|||||||||||| |||||||| 3' GTAAAGACGCTGTTCATTAAGGTTTGCCTCCC '5	2.0	-35.5	-39.3	0.9033078880407125	0.03520372361073776
520	>AACAGAGGCATGGGACATGAT	TRIAE_CS42_U_TGACv1_640839_AA2076610.1	2	731	3	3.0	0.21466731610685366	15	78.5027946994913	5' AACAGAGGCATGGGACATGAT '3 ||||||||||||o||| ||| 3' CGATCGTTGTCTCCGTACTCTG-ACTCCTCGTT '5	3.0	-31.0	-38.7	0.8010335917312661	0.003373819163292824
521	>GTCATGGAAGCAGAGCAGGCC	TRIAE_CS42_2DS_TGACv1_178567_AA0597530.1	3	1327	2	1.0	0.14311154407123577	6	31.40111787979652	5' GTCATGG-AAGCAGAGCAGGCC '3 |||||| |||||||||||| | 3' ATACAGAGTACCATTCGTCTCGTCCAGTAACA '5	3.0	-33.1	-44.2	0.748868778280543	0.013994910941475869
522	>CCAAGACAAGTAATTTGGAACGGA	TRIAE_CS42_5BL_TGACv1_406188_AA1341990.1	3	1409	2	0.3333333333333333	0.14311154407123577	15	78.5027946994913	5' CCAAGACAAGTAATTTGGAACGGA '3 || ||||||||||||o ||||||| 3' AGTAAAGGCTCTGTTCATTAAGGCTTGCCTCC '5	3.5	-32.0	-39.8	0.8040201005025126	0.044944158469995
523	>TTCTTATATTGTGGGACGGAG	TRIAE_CS42_4AS_TGACv1_307193_AA1018240.1	3	2101	3	0.07317073170731707	0.21466731610685366	71	371.5798949109255	5' TTCTTATATTGTGGGACGGAG '3 ||||||||||||||||||||| 3' TTTTGCAAGAATATAACACCCTGCCTCCCTCA '5	0.0	-35.3	-35.3	1.0	0.03035990348960138
524	>TTCTTATATTGTGGGACGGAG	TRIAE_CS42_4AS_TGACv1_307193_AA1018240.2	3	3337	3	0.07317073170731707	0.21466731610685366	71	371.5798949109255	5' TTCTTATATTGTGGGACGGAG '3 ||||||||||||||||||||| 3' TTTTGCAAGAATATAACACCCTGCCTCCCTCA '5	0.0	-35.3	-35.3	1.0	0.02049869828855766
525	>TTCTTATATTGTGGGACGGAG	TRIAE_CS42_4AS_TGACv1_307193_AA1018240.3	3	3262	3	0.07317073170731707	0.21466731610685366	71	371.5798949109255	5' TTCTTATATTGTGGGACGGAG '3 ||||||||||||||||||||| 3' TTTTGCAAGAATATAACACCCTGCCTCCCTCA '5	0.0	-35.3	-35.3	1.0	0.02091084365192053
526	>TCTTCTTCATGTCTCGTCGAT	TRIAE_CS42_2AS_TGACv1_113005_AA0349550.1	1	887	40	6.666666666666666	2.8622308814247153	5	26.167598233163766	5' TCTTCTTCATGTC-TCGTCGAT '3 ||||o||||||| ||| |||| 3' AGTCGCTGAAGGAGTACAGTAGCTGCTAGCGA '5	4.0	-26.6	-35.4	0.7514124293785311	0.012871907583292375
527	>TCTTCTTCATGTCTCGTCGAT	TRIAE_CS42_2AS_TGACv1_113005_AA0349550.2	1	974	40	6.666666666666666	2.8622308814247153	5	26.167598233163766	5' TCTTCTTCATGTC-TCGTCGAT '3 ||||o||||||| ||| |||| 3' AGTCGCTGAAGGAGTACAGTAGCTGCTAGCGA '5	4.0	-26.6	-35.4	0.7514124293785311	0.0120299315072947
528	>TCTTCTTCATGTCTCGTCGAT	TRIAE_CS42_2BS_TGACv1_145894_AA0448490.1	1	902	40	6.666666666666666	2.8622308814247153	5	26.167598233163766	5' TCTTCTTCATGTC-TCGTCGAT '3 ||||o||||||| ||| |||| 3' AGTCGCTGAAGGAGTACAGTAGCTGCTAGCGA '5	4.0	-26.6	-35.4	0.7514124293785311	0.014184161389912853
529	>TCTTCTTCATGTCTCGTCGAT	TRIAE_CS42_2BS_TGACv1_145894_AA0448490.2	1	989	40	6.666666666666666	2.8622308814247153	5	26.167598233163766	5' TCTTCTTCATGTC-TCGTCGAT '3 ||||o||||||| ||| |||| 3' AGTCGCTGAAGGAGTACAGTAGCTGCTAGCGA '5	4.0	-26.6	-35.4	0.7514124293785311	0.013168535710078588
530	>TCTTCTTCATGTCTCGTCGAT	TRIAE_CS42_2DS_TGACv1_179053_AA0603900.1	1	906	40	6.666666666666666	2.8622308814247153	5	26.167598233163766	5' TCTTCTTCATGTC-TCGTCGAT '3 ||||o||||||| ||| |||| 3' AGTCGCTGAAGGAGTACAGTAGCTGCTAGCGG '5	4.0	-26.6	-35.4	0.7514124293785311	0.012955286050183812
531	>TCTTCTTCATGTCTCGTCGAT	TRIAE_CS42_2DS_TGACv1_179053_AA0603900.2	1	993	40	6.666666666666666	2.8622308814247153	5	26.167598233163766	5' TCTTCTTCATGTC-TCGTCGAT '3 ||||o||||||| ||| |||| 3' AGTCGCTGAAGGAGTACAGTAGCTGCTAGCGG '5	4.0	-26.6	-35.4	0.7514124293785311	0.012102728122429962
532	>AAAATAGATGACCCAACTTTGTAC	TRIAE_CS42_2BL_TGACv1_131988_AA0434240.2	2	1077	86	0.826923076923077	6.1537963950631385	17	88.9698339927568	5' AAAATAGATGACCCAACTTTGTAC '3 |||||||||||||||||||||||| 3' GCAAGGTTTTATCTACTGGGTTGAAACATGAT '5	0.0	-36.3	-36.3	1.0	0.041577257473699225
533	>AAAATAGATGACCCAACTTTGTAC	TRIAE_CS42_5BL_TGACv1_404160_AA1287520.1	0	2392	13	0.7222222222222222	0.9302250364630326	17	88.9698339927568	5' AAAATAGATGACCCAACTTTGTAC '3 |||||||||||||||| ||||||| 3' GCAAGATTTTATCTACTGGGTTAAAACATGAT '5	1.0	-30.1	-36.3	0.8292011019283747	0.016871043508834838
534	>AAAATAGATGACCCAACTTTGTAC	TRIAE_CS42_5BL_TGACv1_404160_AA1287520.2	0	2924	13	0.7222222222222222	0.9302250364630326	17	88.9698339927568	5' AAAATAGATGACCCAACTTTGTAC '3 |||||||||||||||| ||||||| 3' GCAAGATTTTATCTACTGGGTTAAAACATGAT '5	1.0	-30.1	-36.3	0.8292011019283747	0.014404007914621153
535	>TCCACGGGTGGGCTTGGCAAT	TRIAE_CS42_1DL_TGACv1_062531_AA0215910.1	3	742	2	0.6666666666666666	0.14311154407123577	117	612.3217986560321	5' TCCACGGGTGGGCTTGGCAAT '3 ||||| |||||||oo||||| 3' TATAGAGAGGTGG-CACCCGAGTCGTTACCTTT '5	4.0	-31.1	-44.1	0.7052154195011338	0.03209019947961833
536	>CAGAGATGTTCGGTCCAACT	TRIAE_CS42_5DL_TGACv1_434624_AA1438940.1	3	3335	2	1.0	0.14311154407123577	7	36.63463752642927	5' CAGAGAT-GTTCGGTCCAACT '3 ||||||| ||||o|||||| 3' TTCTGGTCTCTAGCAAGTCAGGTTTTTTATAT '5	4.0	-27.0	-36.1	0.7479224376731302	0.026959894246082694
537	>CAGAGATGTTCGGTCCAACT	TRIAE_CS42_U_TGACv1_642286_AA2115130.1	3	3329	2	1.0	0.14311154407123577	7	36.63463752642927	5' CAGAGAT-GTTCGGTCCAACT '3 ||||||| ||||o|||||| 3' TTCTGGTCTCTAGCAAGTCAGGTTTTTTATAT '5	4.0	-27.0	-36.1	0.7479224376731302	0.02871762499885988
538	>TCAGATGAGAAGGCAGATCATT	TRIAE_CS42_1AL_TGACv1_002621_AA0043770.1	0	1338	16	16.0	1.1448923525698862	28	146.5385501057171	5' TCAGATGAGAAGGCAGATCATT '3 ||||||o||||||||o |||| 3' TACAAGAGTCTATTCTTCCGTTCAGTATTATC '5	3.5	-28.4	-37.9	0.7493403693931399	3.0211480362540843E-4
539	>TCAGATGAGAAGGCAGATCATT	TRIAE_CS42_5AL_TGACv1_374623_AA1204750.1	0	1125	188	62.666666666666664	13.452485142696162	28	146.5385501057171	5' TCAGATGAGAAGGCAGATCATT '3 |||||||||||||||o o|| 3' ACGTCTAGTCTACTCTTCCGTTCGGT-TTCTGCA '5	4.0	-28.7	-37.9	0.7572559366754618	0.004865094396325875
540	>TCAGATGAGAAGGCAGATCATT	TRIAE_CS42_5AL_TGACv1_374623_AA1204750.2	0	367	188	62.666666666666664	13.452485142696162	28	146.5385501057171	5' TCAGATGAGAAGGCAGATCATT '3 |||||||||||||||o o|| 3' ACGTCTAGTCTACTCTTCCGTTCGGT-TTCTGCA '5	4.0	-28.7	-37.9	0.7572559366754618	0.007255904989179385
541	>TCAGATGAGAAGGCAGATCATT	TRIAE_CS42_5AL_TGACv1_375422_AA1221330.1	1	446	4	2.0	0.28622308814247155	28	146.5385501057171	5' TCAGATGAGAAGGCAGATCATT '3 |||||||||||||||o o|| 3' ACGACTAGTCTACTCTTCCGTTCGGT-TTCTGAA '5	4.0	-28.7	-37.9	0.7572559366754618	0.02228884146947352
542	>TCAGATGAGAAGGCAGATCATT	TRIAE_CS42_5AL_TGACv1_375422_AA1221330.2	1	446	4	2.0	0.28622308814247155	28	146.5385501057171	5' TCAGATGAGAAGGCAGATCATT '3 |||||||||||||||o o|| 3' ACGACTAGTCTACTCTTCCGTTCGGT-TTCTGAA '5	4.0	-28.7	-37.9	0.7572559366754618	0.015224619602788758
543	>TCAGATGAGAAGGCAGATCATT	TRIAE_CS42_5BL_TGACv1_405752_AA1334640.1	0	1427	13	2.6	0.9302250364630326	28	146.5385501057171	5' TCAGATGAGAAGGCAGATCATT '3 |||||||||||||||o o|| 3' ACGCCTAGTCTACTCTTCCGTTCGGT-TTCTGAA '5	4.0	-28.7	-37.9	0.7572559366754618	0.004144681368062675
544	>TCAGATGAGAAGGCAGATCATT	TRIAE_CS42_5BL_TGACv1_405752_AA1334640.2	0	445	13	2.6	0.9302250364630326	28	146.5385501057171	5' TCAGATGAGAAGGCAGATCATT '3 |||||||||||||||o o|| 3' ACGCCTAGTCTACTCTTCCGTTCGGT-TTCTGAA '5	4.0	-28.7	-37.9	0.7572559366754618	0.0075757215063883
545	>TCAGATGAGAAGGCAGATCATT	TRIAE_CS42_5BL_TGACv1_407327_AA1355800.1	0	462	13	2.6	0.9302250364630326	28	146.5385501057171	5' TCAGATGAGAAGGCAGATCATT '3 ||||||||||||||| ||| 3' ACGCCTAGTCTACTCTTCCGT-TAGGTTCTGAA '5	4.0	-29.3	-37.9	0.7730870712401056	0.006354686985519109
546	>TCAGATGAGAAGGCAGATCATT	TRIAE_CS42_5BL_TGACv1_407327_AA1355820.3	0	1142	13	2.6	0.9302250364630326	28	146.5385501057171	5' TCAGATGAGAAGGCAGATCATT '3 |||||||||||||||o o|| 3' ACGCCTAGTCTACTCTTCCGTTCGGT-TTCTAAA '5	4.0	-28.7	-37.9	0.7572559366754618	0.003357750223816125
547	>TCAGATGAGAAGGCAGATCATT	TRIAE_CS42_5BL_TGACv1_407677_AA1358810.1	0	410	188	62.666666666666664	13.452485142696162	28	146.5385501057171	5' TCAGATGAGAAGGCAGATCATT '3 |||||||||||||||o o|| 3' ACGTCTAGTCTACTCTTCCGTTCGGT-TTCTGAA '5	4.0	-28.7	-37.9	0.7572559366754618	0.006413972291804848
548	>TCAGATGAGAAGGCAGATCATT	TRIAE_CS42_5DL_TGACv1_433996_AA1426930.1	0	407	13	2.6	0.9302250364630326	28	146.5385501057171	5' TCAGATGAGAAGGCAGATCATT '3 |||||||||||||||o o|| 3' ACGCCTAGTCTACTCTTCCGTTCGGT-TTCTGAA '5	4.0	-28.7	-37.9	0.7572559366754618	0.00664650133292588
549	>GACGAGTAATTTGGAACGGACGGA	TRIAE_CS42_1BL_TGACv1_032848_AA0134730.1	0	1228	8	0.25	0.5724461762849431	5	26.167598233163766	5' GACGAGTAATTTGGAACGGACGGA '3 |||||||||||||||||||| ||| 3' TTGGTGCTGCTCATTAAACCTTGCCTCCCTCA '5	1.0	-37.7	-43.5	0.8666666666666667	0.019629413441642818
550	>GACGAGTAATTTGGAACGGACGGA	TRIAE_CS42_1BS_TGACv1_051876_AA0181100.1	0	1208	8	0.25	0.5724461762849431	5	26.167598233163766	5' GACGAGTAATTTGGAACGGACGGA '3 ||||||||||||||||||| ||| 3' TTGGTGCTGCTCATTAAACCTTGCCACCCTCA '5	2.0	-34.3	-43.5	0.7885057471264367	0.03434361454487844
551	>GACGAGTAATTTGGAACGGACGGA	TRIAE_CS42_2AL_TGACv1_095163_AA0307680.1	1	533	8	0.25	0.5724461762849431	5	26.167598233163766	5' GACGAGTAATTTGGAACGGACGGA '3 |||||||||||||||||||| || 3' TTGGTGCTGCTCATTAAACCTTGCCT-CCATCA '5	2.0	-36.9	-43.5	0.8482758620689654	0.024010838828306347
552	>GACGAGTAATTTGGAACGGACGGA	TRIAE_CS42_2AS_TGACv1_112396_AA0337280.1	0	2679	8	0.25	0.5724461762849431	5	26.167598233163766	5' GACGAGTAATTTGGAACGGACGGA '3 |||||||||||||||||||| ||| 3' TTGGTGCTGCTCATTAAACCTTGCCTCCCTCA '5	1.0	-37.7	-43.5	0.8666666666666667	0.005493911150577957
553	>GACGAGTAATTTGGAACGGACGGA	TRIAE_CS42_2AS_TGACv1_112396_AA0337280.4	0	2666	8	0.25	0.5724461762849431	5	26.167598233163766	5' GACGAGTAATTTGGAACGGACGGA '3 |||||||||||||||||||| ||| 3' TTGGTGCTGCTCATTAAACCTTGCCTCCCTCA '5	1.0	-37.7	-43.5	0.8666666666666667	0.006200051645717908
554	>GACGAGTAATTTGGAACGGACGGA	TRIAE_CS42_5AL_TGACv1_373990_AA1186830.1	1	2839	8	0.25	0.5724461762849431	5	26.167598233163766	5' GACGAGTAATTTGGAACGGACGGA '3 ||||||||||||||| |||| ||| 3' TTGGTGCTGCTCATTAAACCTCGCCTCCCTCA '5	2.0	-33.4	-43.5	0.767816091954023	0.0317958875490536
555	>GACGAGTAATTTGGAACGGACGGA	TRIAE_CS42_5AL_TGACv1_373990_AA1186830.2	1	2866	8	0.25	0.5724461762849431	5	26.167598233163766	5' GACGAGTAATTTGGAACGGACGGA '3 ||||||||||||||| |||| ||| 3' TTGGTGCTGCTCATTAAACCTCGCCTCCCTCA '5	2.0	-33.4	-43.5	0.767816091954023	0.03151409410750816
556	>GACGAGTAATTTGGAACGGACGGA	TRIAE_CS42_5BS_TGACv1_423385_AA1375620.2	0	217	8	0.25	0.5724461762849431	5	26.167598233163766	5' GACGAGTAATTTGGAACGGACGGA '3 |||||||||||||||||||| ||| 3' TTGGTGCTGCTCATTAAACCTTGCCTCCCTCA '5	1.0	-37.7	-43.5	0.8666666666666667	0.012977106702259822
557	>GACGAGTAATTTGGAACGGACGGA	TRIAE_CS42_6AL_TGACv1_472867_AA1526780.1	0	2055	8	0.25	0.5724461762849431	5	26.167598233163766	5' GACGAGTAATTTGGAACGGACGGA '3 |||||||||||||||||||| ||| 3' TTGGTGCTGCTCATTAAACCTTGCCTCCCTCA '5	1.0	-37.7	-43.5	0.8666666666666667	0.003760209610641274
558	>AAACAACGATCGACTAGGCTA	TRIAE_CS42_4AL_TGACv1_289635_AA0974480.1	3	4404	5	5.0	0.3577788601780894	9	47.10167681969478	5' AAACAACGATCGACTAGGCTA '3 |||||||||||| |||| | 3' GTTTTCGTTGTTGCTAGCTTTTCCG-TTTCCGGA '5	4.0	-26.0	-35.0	0.7428571428571429	0.01785320696495485
559	>GACAAGTAATTTCGAACGGAGGGA	TRIAE_CS42_2AS_TGACv1_112396_AA0337280.1	0	2679	8	0.25	0.5724461762849431	8	41.86815717306202	5' GACAAGTAATTTCGAACGGAGGGA '3 ||| |||||||| ||||||||||| 3' TTGGTGCTGCTCATTAAACCTTGCCTCCCTCA '5	4.0	-31.7	-41.9	0.7565632458233891	0.03844072543938992
560	>GACAAGTAATTTCGAACGGAGGGA	TRIAE_CS42_2AS_TGACv1_112396_AA0337280.4	0	2666	8	0.25	0.5724461762849431	8	41.86815717306202	5' GACAAGTAATTTCGAACGGAGGGA '3 ||| |||||||| ||||||||||| 3' TTGGTGCTGCTCATTAAACCTTGCCTCCCTCA '5	4.0	-31.7	-41.9	0.7565632458233891	0.04328819777763959
561	>GACAAGTAATTTCGAACGGAGGGA	TRIAE_CS42_4AL_TGACv1_290485_AA0985900.2	3	204	4	0.5	0.28622308814247155	8	41.86815717306202	5' GACAAGTAATTTCGAACGGAGGGA '3 |||||||||||o|||||||| ||| 3' AAAGCGCTGTTCATTAAGGCTTGCCTACCTCA '5	2.0	-34.8	-41.9	0.8305489260143197	0.04026800375727524
562	>GACAAGTAATTTCGAACGGAGGGA	TRIAE_CS42_4BS_TGACv1_329699_AA1103370.1	0	2721	21	0.4666666666666667	1.5026712127479755	8	41.86815717306202	5' GACAAGTAATTTCGAACGGAGGGA '3 |||||||||||o|||||||||||| 3' AAGACGCTGTTCATTAAGGCTTGCCTCCCTCA '5	1.0	-41.4	-41.9	0.9880668257756563	0.012800902177361184
563	>GACAAGTAATTTCGAACGGAGGGA	TRIAE_CS42_4BS_TGACv1_329981_AA1105270.1	0	2606	21	0.4666666666666667	1.5026712127479755	8	41.86815717306202	5' GACAAGTAATTTCGAACGGAGGGA '3 |||||||||||o|||||||||||| 3' AAGACGCTGTTCATTAAGGCTTGCCTCCCTCA '5	1.0	-41.4	-41.9	0.9880668257756563	0.013891202736904917
564	>GACAAGTAATTTCGAACGGAGGGA	TRIAE_CS42_4BS_TGACv1_329981_AA1105270.2	0	2528	21	0.4666666666666667	1.5026712127479755	8	41.86815717306202	5' GACAAGTAATTTCGAACGGAGGGA '3 |||||||||||o|||||||||||| 3' AAGACGCTGTTCATTAAGGCTTGCCTCCCTCA '5	1.0	-41.4	-41.9	0.9880668257756563	0.01429890811948964
565	>GACAAGTAATTTCGAACGGAGGGA	TRIAE_CS42_5DL_TGACv1_433117_AA1402600.1	0	635	21	0.4666666666666667	1.5026712127479755	8	41.86815717306202	5' GACAAGTAATTTCGAACGGAGGGA '3 |||||||||||o|o|||||||||| 3' AAGACGCTGTTCATTAAGGTTTGCCTCCCTCA '5	1.5	-39.3	-41.9	0.9379474940334128	0.03219622296174318
566	>GACAAGTAATTTCGAACGGAGGGA	TRIAE_CS42_5DL_TGACv1_433117_AA1402600.3	0	754	21	0.4666666666666667	1.5026712127479755	8	41.86815717306202	5' GACAAGTAATTTCGAACGGAGGGA '3 |||||||||||o|o|||||||||| 3' AAGACGCTGTTCATTAAGGTTTGCCTCCCTCA '5	1.5	-39.3	-41.9	0.9379474940334128	0.0296174599566138
567	>GACAAGTAATTTCGAACGGAGGGA	TRIAE_CS42_6AL_TGACv1_472867_AA1526780.1	0	2055	8	0.25	0.5724461762849431	8	41.86815717306202	5' GACAAGTAATTTCGAACGGAGGGA '3 ||| |||||||| ||||||||||| 3' TTGGTGCTGCTCATTAAACCTTGCCTCCCTCA '5	4.0	-31.7	-41.9	0.7565632458233891	0.026449681151282767
568	>GACAAGTAATTTCGAACGGAGGGA	TRIAE_CS42_7AS_TGACv1_569410_AA1815150.1	0	1683	21	0.4666666666666667	1.5026712127479755	8	41.86815717306202	5' GACAAGTAATTTCGAACGGAGGGA '3 |||||||||||o|||||||||||| 3' AAGACGCTGTTCATTAAGGCTTGCCTCCCTCA '5	1.0	-41.4	-41.9	0.9880668257756563	0.01689223797087369
569	>GACAAGTAATTTCGAACGGAGGGA	TRIAE_CS42_7AS_TGACv1_569410_AA1815150.2	0	1386	21	0.4666666666666667	1.5026712127479755	8	41.86815717306202	5' GACAAGTAATTTCGAACGGAGGGA '3 |||||||||||o|||||||||||| 3' AAGACGCTGTTCATTAAGGCTTGCCTCCCTCA '5	1.0	-41.4	-41.9	0.9880668257756563	0.019461608006990705
570	>GACAAGTAATTTCGAACGGAGGGA	TRIAE_CS42_7AS_TGACv1_569410_AA1815150.3	0	1512	21	0.4666666666666667	1.5026712127479755	8	41.86815717306202	5' GACAAGTAATTTCGAACGGAGGGA '3 |||||||||||o|||||||||||| 3' AAGACGCTGTTCATTAAGGCTTGCCTCCCTCA '5	1.0	-41.4	-41.9	0.9880668257756563	0.017727546815324846
571	>GACAAGTAATTTCGAACGGAGGGA	TRIAE_CS42_7AS_TGACv1_569410_AA1815150.4	0	1535	21	0.4666666666666667	1.5026712127479755	8	41.86815717306202	5' GACAAGTAATTTCGAACGGAGGGA '3 |||||||||||o|||||||||||| 3' AAGACGCTGTTCATTAAGGCTTGCCTCCCTCA '5	1.0	-41.4	-41.9	0.9880668257756563	0.01753935743492796
572	>ATAGCTTCGTCTATCCCGGCT	TRIAE_CS42_1DL_TGACv1_061276_AA0190870.1	2	1460	482	9.0	34.48988212116782	33	172.70614833888087	5' ATAGCTTCGTCTATCCCGGCT '3 ||||||||||||||||| || 3' AGGAACTATCGAAGCAGATAGGGGCGTTACTA '5	2.0	-35.2	-39.9	0.8822055137844612	0.004345121160150955
573	>ATAGCTTCGTCTATCCCGGCT	TRIAE_CS42_U_TGACv1_641050_AA2083360.1	2	1184	482	9.0	34.48988212116782	33	172.70614833888087	5' ATAGCTTCGTCTATCCCGGCT '3 ||||||||||||||||| || 3' AGGAACTATCGAAGCAGATAGGGGCGTTGCTA '5	2.0	-35.2	-39.9	0.8822055137844612	0.010003630547355313
574	>ATAGCTTCGTCTATCCCGGCT	TRIAE_CS42_U_TGACv1_641050_AA2083360.2	2	1237	482	9.0	34.48988212116782	33	172.70614833888087	5' ATAGCTTCGTCTATCCCGGCT '3 ||||||||||||||||| || 3' AGGAACTATCGAAGCAGATAGGGGCGTTGCTA '5	2.0	-35.2	-39.9	0.8822055137844612	0.007751903344207722
575	>ACAGATGTGGAACATATGCAGGAA	TRIAE_CS42_1AS_TGACv1_020139_AA0075080.1	2	1943	6	0.5454545454545454	0.4293346322137073	7	36.63463752642927	5' ACAGATGTGGAACATATGCAGGAA '3 |||| ||||||||||||||||||| 3' TGTACATGTCCACACCTTGTATACGTCCTTTG '5	2.0	-37.3	-42.0	0.888095238095238	0.01798153509282896
576	>ACAGATGTGGAACATATGCAGGAA	TRIAE_CS42_2DL_TGACv1_158933_AA0529100.1	2	2328	6	0.5454545454545454	0.4293346322137073	7	36.63463752642927	5' ACAGATGTGGAACATATGCAGGAA '3 |||| ||||||||||||||||||| 3' TGTACATGTCCACACCTTGTATACGTCCTTTG '5	2.0	-37.3	-42.0	0.888095238095238	0.015081408021175191
577	>ACAGATGTGGAACATATGCAGGAA	TRIAE_CS42_3DL_TGACv1_252281_AA0889080.1	2	2348	6	0.5454545454545454	0.4293346322137073	7	36.63463752642927	5' ACAGATGTGGAACATATGCAGGAA '3 |||| ||||||||||||||||||| 3' TGTACATGTCCACACCTTGTATACGTCCTTTG '5	2.0	-37.3	-42.0	0.888095238095238	0.018663914417980543
578	>ACAGATGTGGAACATATGCAGGAA	TRIAE_CS42_6DL_TGACv1_526989_AA1696800.1	2	2189	6	0.5454545454545454	0.4293346322137073	7	36.63463752642927	5' ACAGATGTGGAACATATGCAGGAA '3 |||| ||||||||||||||||||| 3' TGTACATGTCCACACCTTGTATACGTCCTTTG '5	2.0	-37.3	-42.0	0.888095238095238	0.0239350278817273
579	>ACAGATGTGGAACATATGCAGGAA	TRIAE_CS42_6DS_TGACv1_542541_AA1723910.1	2	1299	6	0.5454545454545454	0.4293346322137073	7	36.63463752642927	5' ACAGATGTGGAACATATGCAGGAA '3 |||| ||||||||||||||||o|| 3' TGTACATGTCCACACCTTGTATACGTCTTTTG '5	2.5	-34.4	-42.0	0.819047619047619	0.02993787212389043
580	>ACAGATGTGGAACATATGCAGGAA	TRIAE_CS42_6DS_TGACv1_543322_AA1738490.1	2	5480	6	0.5454545454545454	0.4293346322137073	7	36.63463752642927	5' ACAGATGTGGAACATATGCAGGAA '3 |||| ||||||||||||||||||| 3' TGTACATGTCCACACCTTGTATACGTCCTTTG '5	2.0	-37.3	-42.0	0.888095238095238	0.038449919792474474
581	>ACAGATGTGGAACATATGCAGGAA	TRIAE_CS42_6DS_TGACv1_543322_AA1738490.2	2	5677	6	0.5454545454545454	0.4293346322137073	7	36.63463752642927	5' ACAGATGTGGAACATATGCAGGAA '3 |||| ||||||||||||||||||| 3' TGTACATGTCCACACCTTGTATACGTCCTTTG '5	2.0	-37.3	-42.0	0.888095238095238	0.03409933190327685
582	>ACAGATGTGGAACATATGCAGGAA	TRIAE_CS42_7DS_TGACv1_623839_AA2056690.1	2	1833	6	0.5454545454545454	0.4293346322137073	7	36.63463752642927	5' ACAGATGTGGAACATATGCAGGAA '3 |||| ||||||||||||||||||| 3' TGTACATGTCCACACCTTGTATACGTCCTTTG '5	2.0	-37.3	-42.0	0.888095238095238	0.009528779693065759
583	>CAAAATAGATGACTCAACTTTGTA	TRIAE_CS42_1AL_TGACv1_001188_AA0026750.1	0	3106	245	2.3198476052249637	17.531164148726383	5	26.167598233163766	5' CAAAATAGATGACTCAACTTTGTA '3 |||||||||||||o|||||||||| 3' GGCAAGGTTTTATCTACTGGGTTGAAACATGA '5	0.5	-33.2	-34.1	0.9736070381231672	0.02129910794535994
584	>CAAAATAGATGACTCAACTTTGTA	TRIAE_CS42_1AS_TGACv1_019322_AA0064930.1	0	4111	245	2.3198476052249637	17.531164148726383	5	26.167598233163766	5' CAAAATAGATGACTCAACTTTGTA '3 |||||||||||| ||||||||||| 3' GGCAAGGTTTTATCTACTAAGTTGAAACATGA '5	2.0	-27.9	-34.1	0.8181818181818181	0.02446149948921983
585	>CAAAATAGATGACTCAACTTTGTA	TRIAE_CS42_1AS_TGACv1_019322_AA0064930.2	0	4018	245	2.3198476052249637	17.531164148726383	5	26.167598233163766	5' CAAAATAGATGACTCAACTTTGTA '3 |||||||||||| ||||||||||| 3' GGCAAGGTTTTATCTACTAAGTTGAAACATGA '5	2.0	-27.9	-34.1	0.8181818181818181	0.02499284280382008
586	>CAAAATAGATGACTCAACTTTGTA	TRIAE_CS42_1AS_TGACv1_019322_AA0064930.3	0	4232	245	2.3198476052249637	17.531164148726383	5	26.167598233163766	5' CAAAATAGATGACTCAACTTTGTA '3 |||||||||||| ||||||||||| 3' GGCAAGGTTTTATCTACTAAGTTGAAACATGA '5	2.0	-27.9	-34.1	0.8181818181818181	0.023803089505912922
587	>CAAAATAGATGACTCAACTTTGTA	TRIAE_CS42_1AS_TGACv1_019322_AA0064930.4	0	4670	245	2.3198476052249637	17.531164148726383	5	26.167598233163766	5' CAAAATAGATGACTCAACTTTGTA '3 |||||||||||| ||||||||||| 3' GGCAAGGTTTTATCTACTAAGTTGAAACATGA '5	2.0	-27.9	-34.1	0.8181818181818181	0.02168979513933078
588	>CAAAATAGATGACTCAACTTTGTA	TRIAE_CS42_1AS_TGACv1_019814_AA0071760.1	0	1455	245	2.3198476052249637	17.531164148726383	5	26.167598233163766	5' CAAAATAGATGACTCAACTTTGTA '3 |||||||||||||||||||||||| 3' GGCAAGGTTTTATCTACTGAGTTGAAACATGT '5	0.0	-34.1	-34.1	1.0	0.016928956399936412
589	>CAAAATAGATGACTCAACTTTGTA	TRIAE_CS42_1AS_TGACv1_019814_AA0071760.2	0	1342	245	2.3198476052249637	17.531164148726383	5	26.167598233163766	5' CAAAATAGATGACTCAACTTTGTA '3 |||||||||||||||||||||||| 3' GGCAAGGTTTTATCTACTGAGTTGAAACATGT '5	0.0	-34.1	-34.1	1.0	0.01812449987860698
590	>CAAAATAGATGACTCAACTTTGTA	TRIAE_CS42_1AS_TGACv1_019814_AA0071760.3	0	2100	245	2.3198476052249637	17.531164148726383	5	26.167598233163766	5' CAAAATAGATGACTCAACTTTGTA '3 |||||||||||||||||||||||| 3' GGCAAGGTTTTATCTACTGAGTTGAAACATGT '5	0.0	-34.1	-34.1	1.0	0.012329774985987307
591	>CAAAATAGATGACTCAACTTTGTA	TRIAE_CS42_1AS_TGACv1_019814_AA0071760.4	0	2002	245	2.3198476052249637	17.531164148726383	5	26.167598233163766	5' CAAAATAGATGACTCAACTTTGTA '3 |||||||||||||||||||||||| 3' GGCAAGGTTTTATCTACTGAGTTGAAACATGT '5	0.0	-34.1	-34.1	1.0	0.013363855303802685
592	>CAAAATAGATGACTCAACTTTGTA	TRIAE_CS42_1AS_TGACv1_019814_AA0071760.5	0	1321	245	2.3198476052249637	17.531164148726383	5	26.167598233163766	5' CAAAATAGATGACTCAACTTTGTA '3 |||||||||||||||||||||||| 3' GGCAAGGTTTTATCTACTGAGTTGAAACATGT '5	0.0	-34.1	-34.1	1.0	0.018435582943975626
593	>CAAAATAGATGACTCAACTTTGTA	TRIAE_CS42_1BL_TGACv1_030564_AA0094130.3	0	957	245	2.3198476052249637	17.531164148726383	5	26.167598233163766	5' CAAAATAGATGACTCAACTTTGTA '3 |||||||||||||o|||||||||| 3' GGCAAGGTTTTATCTACTGGGTTGAAACATAA '5	0.5	-33.2	-34.1	0.9736070381231672	0.017419819567074613
594	>CAAAATAGATGACTCAACTTTGTA	TRIAE_CS42_1BL_TGACv1_031949_AA0123260.1	0	1598	245	2.3198476052249637	17.531164148726383	5	26.167598233163766	5' CAAAATAGATGACTCAACTTTGTA '3 |||||||||||||||||||||o|| 3' GGCAAGGTTTTATCTACTGAGTTGAAATATGA '5	0.5	-32.2	-34.1	0.9442815249266863	0.029088827848195886
595	>CAAAATAGATGACTCAACTTTGTA	TRIAE_CS42_1BL_TGACv1_031949_AA0123260.2	0	2936	245	2.3198476052249637	17.531164148726383	5	26.167598233163766	5' CAAAATAGATGACTCAACTTTGTA '3 |||||||||||||||||||||o|| 3' GGCAAGGTTTTATCTACTGAGTTGAAATATGA '5	0.5	-32.2	-34.1	0.9442815249266863	0.018500351728832687
596	>CAAAATAGATGACTCAACTTTGTA	TRIAE_CS42_1BL_TGACv1_031988_AA0123870.1	0	3704	245	2.3198476052249637	17.531164148726383	5	26.167598233163766	5' CAAAATAGATGACTCAACTTTGTA '3 |||||||||||||o|||||||o|| 3' GGCAAGGTTTTATCTACTGGGTTGAAATATGA '5	1.0	-31.3	-34.1	0.9178885630498533	0.01952290668320744
597	>CAAAATAGATGACTCAACTTTGTA	TRIAE_CS42_1BL_TGACv1_031988_AA0123870.2	0	2897	245	2.3198476052249637	17.531164148726383	5	26.167598233163766	5' CAAAATAGATGACTCAACTTTGTA '3 |||||||||||||o|||||||o|| 3' GGCAAGGTTTTATCTACTGGGTTGAAATATGA '5	1.0	-31.3	-34.1	0.9178885630498533	0.024167993602804305
598	>CAAAATAGATGACTCAACTTTGTA	TRIAE_CS42_1BL_TGACv1_032456_AA0130110.2	0	1023	245	2.3198476052249637	17.531164148726383	5	26.167598233163766	5' CAAAATAGATGACTCAACTTTGTA '3 |||||||||||||||||||||o|| 3' GGCAAGGTTTTATCTACTGAGTTGAAATATGA '5	0.5	-32.2	-34.1	0.9442815249266863	0.02131914005332125
599	>CAAAATAGATGACTCAACTTTGTA	TRIAE_CS42_1BL_TGACv1_034243_AA0143940.1	0	1539	245	2.3198476052249637	17.531164148726383	5	26.167598233163766	5' CAAAATAGATGACTCAACTTTGTA '3 |||||||||||||||||||||||| 3' GGCAAGGTTTTATCTACTGAGTTGAAACATGA '5	0.0	-34.1	-34.1	1.0	0.017458914959722627
600	>CAAAATAGATGACTCAACTTTGTA	TRIAE_CS42_1BS_TGACv1_049437_AA0153690.1	0	2321	245	2.3198476052249637	17.531164148726383	5	26.167598233163766	5' CAAAATAGATGACTCAACTTTGTA '3 |||||||||||||||||||||o|| 3' GGCAAGGTTTTATCTACTGAGTTGAAATATAA '5	0.5	-32.2	-34.1	0.9442815249266863	0.02707377666502142
601	>CAAAATAGATGACTCAACTTTGTA	TRIAE_CS42_1BS_TGACv1_049437_AA0153690.2	0	2406	245	2.3198476052249637	17.531164148726383	5	26.167598233163766	5' CAAAATAGATGACTCAACTTTGTA '3 |||||||||||||||||||||o|| 3' GGCAAGGTTTTATCTACTGAGTTGAAATATAA '5	0.5	-32.2	-34.1	0.9442815249266863	0.026187584427656008
602	>CAAAATAGATGACTCAACTTTGTA	TRIAE_CS42_1DS_TGACv1_081612_AA0261890.1	0	1443	245	2.3198476052249637	17.531164148726383	5	26.167598233163766	5' CAAAATAGATGACTCAACTTTGTA '3 |||||||||||||o|||||||||| 3' GGCAAGGTTTTATCTACTGGGTTGAAACATGA '5	0.5	-33.2	-34.1	0.9736070381231672	0.04242719469142964
603	>CAAAATAGATGACTCAACTTTGTA	TRIAE_CS42_1DS_TGACv1_081612_AA0261890.2	0	1447	245	2.3198476052249637	17.531164148726383	5	26.167598233163766	5' CAAAATAGATGACTCAACTTTGTA '3 |||||||||||||o|||||||||| 3' GGCAAGGTTTTATCTACTGGGTTGAAACATGA '5	0.5	-33.2	-34.1	0.9736070381231672	0.04242719469142964
604	>CAAAATAGATGACTCAACTTTGTA	TRIAE_CS42_1DS_TGACv1_081612_AA0261890.3	0	1578	245	2.3198476052249637	17.531164148726383	5	26.167598233163766	5' CAAAATAGATGACTCAACTTTGTA '3 |||||||||||||o|||||||||| 3' GGCAAGGTTTTATCTACTGGGTTGAAACATGA '5	0.5	-33.2	-34.1	0.9736070381231672	0.039289845765485554
605	>CAAAATAGATGACTCAACTTTGTA	TRIAE_CS42_1DS_TGACv1_081612_AA0261890.4	0	1349	245	2.3198476052249637	17.531164148726383	5	26.167598233163766	5' CAAAATAGATGACTCAACTTTGTA '3 |||||||||||||o|||||||||| 3' GGCAAGGTTTTATCTACTGGGTTGAAACATGA '5	0.5	-33.2	-34.1	0.9736070381231672	0.04528012882248145
606	>CAAAATAGATGACTCAACTTTGTA	TRIAE_CS42_2AL_TGACv1_093526_AA0281770.3	0	3754	245	2.3198476052249637	17.531164148726383	5	26.167598233163766	5' CAAAATAGATGACTCAACTTTGTA '3 |||||||||||||||||||||||| 3' GGCAAGGTTTTATCTACTGAGTTGAAACATGA '5	0.0	-34.1	-34.1	1.0	0.007505140663898846
607	>CAAAATAGATGACTCAACTTTGTA	TRIAE_CS42_2AL_TGACv1_094636_AA0300940.1	0	2563	245	2.3198476052249637	17.531164148726383	5	26.167598233163766	5' CAAAATAGATGACTCAACTTTGTA '3 |||||||||||||||||||||o|| 3' GGCAAGGTTTTATCTACTGAGTTGAAATATGA '5	0.5	-32.2	-34.1	0.9442815249266863	0.025291548988131907
608	>CAAAATAGATGACTCAACTTTGTA	TRIAE_CS42_2AS_TGACv1_113596_AA0358310.5	0	1544	245	2.3198476052249637	17.531164148726383	5	26.167598233163766	5' CAAAATAGATGACTCAACTTTGTA '3 |||||||||||||||||||||||| 3' GGCAAGGTTTTATCTACTGAGTTGAAACATGA '5	0.0	-34.1	-34.1	1.0	0.00918878176573068
609	>CAAAATAGATGACTCAACTTTGTA	TRIAE_CS42_2BL_TGACv1_130855_AA0418870.1	0	1463	245	2.3198476052249637	17.531164148726383	5	26.167598233163766	5' CAAAATAGATGACTCAACTTTGTA '3 |||||||||||||o|| ||||||| 3' GGCAAGGTTTTATCTACTGGGTAGAAACATGA '5	1.5	-28.9	-34.1	0.847507331378299	0.04489491915312083
610	>CAAAATAGATGACTCAACTTTGTA	TRIAE_CS42_2BL_TGACv1_131988_AA0434240.2	0	1078	245	2.3198476052249637	17.531164148726383	5	26.167598233163766	5' CAAAATAGATGACTCAACTTTGTA '3 |||||||||||||o|||||||||| 3' GGCAAGGTTTTATCTACTGGGTTGAAACATGA '5	0.5	-33.2	-34.1	0.9736070381231672	0.027367960338545716
611	>CAAAATAGATGACTCAACTTTGTA	TRIAE_CS42_2DL_TGACv1_159265_AA0535600.1	0	1668	245	2.3198476052249637	17.531164148726383	5	26.167598233163766	5' CAAAATAGATGACTCAACTTTGTA '3 |||||||||||||||||||||||| 3' GGCAAGGTTTTATCTACTGAGTTGAAACATGA '5	0.0	-34.1	-34.1	1.0	0.01609288001779463
612	>CAAAATAGATGACTCAACTTTGTA	TRIAE_CS42_3AL_TGACv1_194977_AA0643130.1	0	1844	245	2.3198476052249637	17.531164148726383	5	26.167598233163766	5' CAAAATAGATGACTCAACTTTGTA '3 |||||||||||||||||||||||| 3' GGCAAGGTTTTATCTACTGAGTTGAAACATAA '5	0.0	-34.1	-34.1	1.0	0.015167071380289054
613	>CAAAATAGATGACTCAACTTTGTA	TRIAE_CS42_3AL_TGACv1_195151_AA0645480.1	0	2451	245	2.3198476052249637	17.531164148726383	5	26.167598233163766	5' CAAAATAGATGACTCAACTTTGTA '3 |||||||||||||||| ||||o|| 3' GGCAAGGTTTTATCTACTGAGTCGAAATATGA '5	1.5	-27.9	-34.1	0.8181818181818181	0.02672687512658478
614	>CAAAATAGATGACTCAACTTTGTA	TRIAE_CS42_3AL_TGACv1_195151_AA0645480.2	0	5203	245	2.3198476052249637	17.531164148726383	5	26.167598233163766	5' CAAAATAGATGACTCAACTTTGTA '3 |||||||||||||||| ||||o|| 3' GGCAAGGTTTTATCTACTGAGTCGAAATATGA '5	1.5	-27.9	-34.1	0.8181818181818181	0.01627735547813336
615	>CAAAATAGATGACTCAACTTTGTA	TRIAE_CS42_3AL_TGACv1_195151_AA0645480.3	0	5203	245	2.3198476052249637	17.531164148726383	5	26.167598233163766	5' CAAAATAGATGACTCAACTTTGTA '3 |||||||||||||||| ||||o|| 3' GGCAAGGTTTTATCTACTGAGTCGAAATATGA '5	1.5	-27.9	-34.1	0.8181818181818181	0.016032373674423783
616	>CAAAATAGATGACTCAACTTTGTA	TRIAE_CS42_3AL_TGACv1_195151_AA0645480.4	0	2451	245	2.3198476052249637	17.531164148726383	5	26.167598233163766	5' CAAAATAGATGACTCAACTTTGTA '3 |||||||||||||||| ||||o|| 3' GGCAAGGTTTTATCTACTGAGTCGAAATATGA '5	1.5	-27.9	-34.1	0.8181818181818181	0.03313301230597365
617	>CAAAATAGATGACTCAACTTTGTA	TRIAE_CS42_3B_TGACv1_221385_AA0738890.1	0	4041	245	2.3198476052249637	17.531164148726383	5	26.167598233163766	5' CAAAATAGATGACTCAACTTTGTA '3 |||||||||||||o|||||||||| 3' GGCAAGGTTTTATCTACTGGGTTGAAACATGA '5	0.5	-33.2	-34.1	0.9736070381231672	0.01601661403251109
618	>CAAAATAGATGACTCAACTTTGTA	TRIAE_CS42_3B_TGACv1_222269_AA0760920.1	0	3658	245	2.3198476052249637	17.531164148726383	5	26.167598233163766	5' CAAAATAGATGACTCAACTTTGTA '3 ||||||||||| |||||||||||| 3' GGCAAGGTTTTATCTACCGAGTTGAAACATGA '5	2.0	-29.0	-34.1	0.8504398826979471	0.027711229427120787
619	>CAAAATAGATGACTCAACTTTGTA	TRIAE_CS42_3B_TGACv1_222565_AA0766860.1	0	858	245	2.3198476052249637	17.531164148726383	5	26.167598233163766	5' CAAAATAGATGACTCAACTTTGTA '3 |||||||||||||||||||||||| 3' GGCAAGGTTTTATCTACTGAGTTGAAACATGA '5	0.0	-34.1	-34.1	1.0	0.027025361416108007
620	>CAAAATAGATGACTCAACTTTGTA	TRIAE_CS42_3B_TGACv1_222610_AA0767730.1	0	3180	245	2.3198476052249637	17.531164148726383	5	26.167598233163766	5' CAAAATAGATGACTCAACTTTGTA '3 |||||||||||||||||||||||| 3' GGCAAGGTTTTATCTACTGAGTTGAAACATGA '5	0.0	-34.1	-34.1	1.0	0.00832132917042916
621	>CAAAATAGATGACTCAACTTTGTA	TRIAE_CS42_3B_TGACv1_222610_AA0767730.2	0	3121	245	2.3198476052249637	17.531164148726383	5	26.167598233163766	5' CAAAATAGATGACTCAACTTTGTA '3 |||||||||||||||||||||||| 3' GGCAAGGTTTTATCTACTGAGTTGAAACATGA '5	0.0	-34.1	-34.1	1.0	0.00865666218758454
622	>CAAAATAGATGACTCAACTTTGTA	TRIAE_CS42_3B_TGACv1_223446_AA0782290.2	0	1133	245	2.3198476052249637	17.531164148726383	5	26.167598233163766	5' CAAAATAGATGACTCAACTTTGTA '3 |||||||||||||o|||||||o|| 3' GGCAAGGTTTTATCTACTGGGTTGAAATATAA '5	1.0	-31.3	-34.1	0.9178885630498533	0.025526631277032807
623	>CAAAATAGATGACTCAACTTTGTA	TRIAE_CS42_3B_TGACv1_224507_AA0797470.1	0	1306	245	2.3198476052249637	17.531164148726383	5	26.167598233163766	5' CAAAATAGATGACTCAACTTTGTA '3 |||||||||||||o|||||||||| 3' GGCAAGGTTTTATCTACTGGGTTGAAACATGA '5	0.5	-33.2	-34.1	0.9736070381231672	0.043736840617201955
624	>CAAAATAGATGACTCAACTTTGTA	TRIAE_CS42_3DL_TGACv1_249133_AA0839090.1	0	1705	245	2.3198476052249637	17.531164148726383	5	26.167598233163766	5' CAAAATAGATGACTCAACTTTGTA '3 ||||||||||||||||| |||o|| 3' GGCAAGGTTTTATCTACTGAGTTAAAATATGA '5	1.5	-26.0	-34.1	0.7624633431085044	0.04995110874496489
625	>CAAAATAGATGACTCAACTTTGTA	TRIAE_CS42_3DL_TGACv1_249219_AA0841850.3	0	914	245	2.3198476052249637	17.531164148726383	5	26.167598233163766	5' CAAAATAGATGACTCAACTTTGTA '3 |||||||||||||o||| |||||| 3' GGCAAGGTTTTATCTACTGGGTTAAAACATGA '5	1.5	-27.0	-34.1	0.7917888563049853	0.04066661702219165
626	>CAAAATAGATGACTCAACTTTGTA	TRIAE_CS42_3DL_TGACv1_251180_AA0878440.1	0	3914	245	2.3198476052249637	17.531164148726383	5	26.167598233163766	5' CAAAATAGATGACTCAACTTTGTA '3 |||||||||||||||||||||||| 3' GGCAAGGTTTTATCTACTGAGTTGAAACATGA '5	0.0	-34.1	-34.1	1.0	0.0059830644385875376
627	>CAAAATAGATGACTCAACTTTGTA	TRIAE_CS42_4AL_TGACv1_288216_AA0940640.1	0	1157	245	2.3198476052249637	17.531164148726383	5	26.167598233163766	5' CAAAATAGATGACTCAACTTTGTA '3 ||||||||||||||||| |||||| 3' GGCAAGGTTTTATCTACTGAGTTAAAACATGA '5	1.0	-27.9	-34.1	0.8181818181818181	0.031906081294779676
628	>CAAAATAGATGACTCAACTTTGTA	TRIAE_CS42_4AL_TGACv1_288826_AA0959000.2	0	814	245	2.3198476052249637	17.531164148726383	5	26.167598233163766	5' CAAAATAGATGACTCAACTTTGTA '3 |||||||||||||||||||||||| 3' GGCAAGGTTTTATCTACTGAGTTGAAACATGA '5	0.0	-34.1	-34.1	1.0	0.0121084108333821
629	>CAAAATAGATGACTCAACTTTGTA	TRIAE_CS42_4AL_TGACv1_288958_AA0962070.3	0	1524	245	2.3198476052249637	17.531164148726383	5	26.167598233163766	5' CAAAATAGATGACTCAACTTTGTA '3 |||||||||||||o ||||||||| 3' GGCAAGGTTTTATCTACTGGATTGAAACATGT '5	1.5	-27.7	-34.1	0.8123167155425219	0.04000272085784384
630	>CAAAATAGATGACTCAACTTTGTA	TRIAE_CS42_4AL_TGACv1_289156_AA0966320.2	0	2758	245	2.3198476052249637	17.531164148726383	5	26.167598233163766	5' CAAAATAGATGACTCAACTTTGTA '3 |||||||||||||o|||||||o|| 3' GGCAAGGTTTTATCTACTGGGTTGAAATATGA '5	1.0	-31.3	-34.1	0.9178885630498533	0.023644205560465092
631	>CAAAATAGATGACTCAACTTTGTA	TRIAE_CS42_4AL_TGACv1_289223_AA0967570.1	0	1649	245	2.3198476052249637	17.531164148726383	5	26.167598233163766	5' CAAAATAGATGACTCAACTTTGTA '3 |||||||||||||o|||||||||| 3' GGCAAGGTTTTATCTACTGGGTTGAAACATGA '5	0.5	-33.2	-34.1	0.9736070381231672	0.033224353789557015
632	>CAAAATAGATGACTCAACTTTGTA	TRIAE_CS42_4AL_TGACv1_289223_AA0967570.2	0	1563	245	2.3198476052249637	17.531164148726383	5	26.167598233163766	5' CAAAATAGATGACTCAACTTTGTA '3 |||||||||||||o|||||||||| 3' GGCAAGGTTTTATCTACTGGGTTGAAACATGA '5	0.5	-33.2	-34.1	0.9736070381231672	0.034681491836590195
633	>CAAAATAGATGACTCAACTTTGTA	TRIAE_CS42_4AL_TGACv1_290539_AA0986420.1	0	3209	245	2.3198476052249637	17.531164148726383	5	26.167598233163766	5' CAAAATAGATGACTCAACTTTGTA '3 |||||||||||||o|||||||||| 3' GGCAAGGTTTTATCTACTGGGTTGAAACATGA '5	0.5	-33.2	-34.1	0.9736070381231672	0.02073411764591071
634	>CAAAATAGATGACTCAACTTTGTA	TRIAE_CS42_4BS_TGACv1_327905_AA1078230.1	0	279	245	2.3198476052249637	17.531164148726383	5	26.167598233163766	5' CAAAATAGATGACTCAACTTTGTA '3 |||||||||||||o|||||||||| 3' GGCAAGGTTTTATCTACTGGGTTGAAACATGA '5	0.5	-33.2	-34.1	0.9736070381231672	0.03818678843983747
635	>CAAAATAGATGACTCAACTTTGTA	TRIAE_CS42_4DS_TGACv1_361218_AA1163770.1	0	1051	245	2.3198476052249637	17.531164148726383	5	26.167598233163766	5' CAAAATAGATGACTCAACTTTGTA '3 |||||||||||||||||||||||| 3' GGCAAGGTTTTATCTACTGAGTTGAAACATGA '5	0.0	-34.1	-34.1	1.0	0.023847541647649684
636	>CAAAATAGATGACTCAACTTTGTA	TRIAE_CS42_4DS_TGACv1_361218_AA1163770.2	0	1154	245	2.3198476052249637	17.531164148726383	5	26.167598233163766	5' CAAAATAGATGACTCAACTTTGTA '3 |||||||||||||||||||||||| 3' GGCAAGGTTTTATCTACTGAGTTGAAACATGA '5	0.0	-34.1	-34.1	1.0	0.021985458878708952
637	>CAAAATAGATGACTCAACTTTGTA	TRIAE_CS42_4DS_TGACv1_362041_AA1176060.1	0	3541	245	2.3198476052249637	17.531164148726383	5	26.167598233163766	5' CAAAATAGATGACTCAACTTTGTA '3 |||||||||||||||||||||||| 3' GGCAAGGTTTTATCTACTGAGTTGAAACATGA '5	0.0	-34.1	-34.1	1.0	0.0073102774219391264
638	>CAAAATAGATGACTCAACTTTGTA	TRIAE_CS42_5BL_TGACv1_404731_AA1309440.1	0	628	245	2.3198476052249637	17.531164148726383	5	26.167598233163766	5' CAAAATAGATGACTCAACTTTGTA '3 |||||||||||||||||||||||| 3' GGCAAGGTTTTATCTACTGAGTTGAAACATAA '5	0.0	-34.1	-34.1	1.0	0.027460373476645095
639	>CAAAATAGATGACTCAACTTTGTA	TRIAE_CS42_5BL_TGACv1_404731_AA1309440.2	0	2812	245	2.3198476052249637	17.531164148726383	5	26.167598233163766	5' CAAAATAGATGACTCAACTTTGTA '3 |||||||||||||||||||||||| 3' GGCAAGGTTTTATCTACTGAGTTGAAACATAA '5	0.0	-34.1	-34.1	1.0	0.00895055733170158
640	>CAAAATAGATGACTCAACTTTGTA	TRIAE_CS42_5BL_TGACv1_404731_AA1309440.3	0	1182	245	2.3198476052249637	17.531164148726383	5	26.167598233163766	5' CAAAATAGATGACTCAACTTTGTA '3 |||||||||||||||||||||||| 3' GGCAAGGTTTTATCTACTGAGTTGAAACATAA '5	0.0	-34.1	-34.1	1.0	0.018011931527802894
641	>CAAAATAGATGACTCAACTTTGTA	TRIAE_CS42_5BL_TGACv1_404785_AA1310760.1	0	3886	245	2.3198476052249637	17.531164148726383	5	26.167598233163766	5' CAAAATAGATGACTCAACTTTGTA '3 |||||||||||||o ||||||||| 3' GGCAAGGTTTTATCTACTGGATTGAAACATGA '5	1.5	-27.7	-34.1	0.8123167155425219	0.022692079834943812
642	>CAAAATAGATGACTCAACTTTGTA	TRIAE_CS42_5BL_TGACv1_404785_AA1310760.2	0	1834	245	2.3198476052249637	17.531164148726383	5	26.167598233163766	5' CAAAATAGATGACTCAACTTTGTA '3 |||||||||||||o ||||||||| 3' GGCAAGGTTTTATCTACTGGATTGAAACATGA '5	1.5	-27.7	-34.1	0.8123167155425219	0.04573279769707195
643	>CAAAATAGATGACTCAACTTTGTA	TRIAE_CS42_5BL_TGACv1_407046_AA1352880.1	0	757	245	2.3198476052249637	17.531164148726383	5	26.167598233163766	5' CAAAATAGATGACTCAACTTTGTA '3 |||||||||||||||||||||||| 3' GGCAAGGTTTTATCTACTGAGTTGAAACATGA '5	0.0	-34.1	-34.1	1.0	0.008865732016867467
644	>CAAAATAGATGACTCAACTTTGTA	TRIAE_CS42_5BL_TGACv1_407075_AA1353050.1	0	2417	245	2.3198476052249637	17.531164148726383	5	26.167598233163766	5' CAAAATAGATGACTCAACTTTGTA '3 ||||||||||| |o|||||||||| 3' GGCAAGGTTTTATCTACAGGGTTGAAACATGA '5	2.5	-27.8	-34.1	0.81524926686217	0.03778139639375333
645	>CAAAATAGATGACTCAACTTTGTA	TRIAE_CS42_5DL_TGACv1_436239_AA1459380.1	0	4554	245	2.3198476052249637	17.531164148726383	5	26.167598233163766	5' CAAAATAGATGACTCAACTTTGTA '3 |||||||||||||o|||||||||| 3' GGCAAGGTTTTATCTACTGGGTTGAAACATGA '5	0.5	-33.2	-34.1	0.9736070381231672	0.013813897687373067
646	>CAAAATAGATGACTCAACTTTGTA	TRIAE_CS42_5DL_TGACv1_436239_AA1459380.2	0	4476	245	2.3198476052249637	17.531164148726383	5	26.167598233163766	5' CAAAATAGATGACTCAACTTTGTA '3 |||||||||||||o|||||||||| 3' GGCAAGGTTTTATCTACTGGGTTGAAACATGA '5	0.5	-33.2	-34.1	0.9736070381231672	0.014036304242559972
647	>CAAAATAGATGACTCAACTTTGTA	TRIAE_CS42_5DL_TGACv1_436656_AA1462530.2	0	1203	245	2.3198476052249637	17.531164148726383	5	26.167598233163766	5' CAAAATAGATGACTCAACTTTGTA '3 |||||||||||||o|||||||||| 3' GGCAAGGTTTTATCTACTGGGTTGAAACATGA '5	0.5	-33.2	-34.1	0.9736070381231672	0.048823091625994075
648	>CAAAATAGATGACTCAACTTTGTA	TRIAE_CS42_5DS_TGACv1_459172_AA1495000.1	0	1523	245	2.3198476052249637	17.531164148726383	5	26.167598233163766	5' CAAAATAGATGACTCAACTTTGTA '3 |||||||||||||o|||||||||| 3' GGCAAGGTTTTATCTACTGGGTTGAAACATGA '5	0.5	-33.2	-34.1	0.9736070381231672	0.04134394062064228
649	>CAAAATAGATGACTCAACTTTGTA	TRIAE_CS42_6AS_TGACv1_486896_AA1566320.1	0	1161	245	2.3198476052249637	17.531164148726383	5	26.167598233163766	5' CAAAATAGATGACTCAACTTTGTA '3 |||||||||||||||||||||||| 3' GGCAAGGTTTTATCTACTGAGTTGAAACATGA '5	0.0	-34.1	-34.1	1.0	0.018319129783349597
650	>CAAAATAGATGACTCAACTTTGTA	TRIAE_CS42_6AS_TGACv1_487654_AA1572100.3	0	8757	198	1.8679245283018868	14.168042863052342	5	26.167598233163766	5' CAAAATAGATGACTCAACTTTGTA '3 ||||||||||| |||||||||o|| 3' GGCAAGGTTTTATCTACCGAGTTGAAATATGA '5	2.5	-27.1	-34.1	0.7947214076246334	0.013306107270076417
651	>CAAAATAGATGACTCAACTTTGTA	TRIAE_CS42_6AS_TGACv1_487654_AA1572100.6	0	8757	198	1.8679245283018868	14.168042863052342	5	26.167598233163766	5' CAAAATAGATGACTCAACTTTGTA '3 ||||||||||| |||||||||o|| 3' GGCAAGGTTTTATCTACCGAGTTGAAATATGA '5	2.5	-27.1	-34.1	0.7947214076246334	0.013457189225600907
652	>CAAAATAGATGACTCAACTTTGTA	TRIAE_CS42_6BS_TGACv1_514925_AA1665930.1	0	3287	245	2.3198476052249637	17.531164148726383	5	26.167598233163766	5' CAAAATAGATGACTCAACTTTGTA '3 |||||||||||||||||||||||| 3' GGCAAGGTTTTATCTACTGAGTTGAAACATGA '5	0.0	-34.1	-34.1	1.0	0.008400877441421928
653	>CAAAATAGATGACTCAACTTTGTA	TRIAE_CS42_6DS_TGACv1_544130_AA1746660.1	0	1424	245	2.3198476052249637	17.531164148726383	5	26.167598233163766	5' CAAAATAGATGACTCAACTTTGTA '3 |||||||||||||||||||||o|| 3' GGCAAGGTTTTATCTACTGAGTTGAAATATGA '5	0.5	-32.2	-34.1	0.9442815249266863	0.04280100284118027
654	>CAAAATAGATGACTCAACTTTGTA	TRIAE_CS42_7AS_TGACv1_569122_AA1807860.1	0	3372	245	2.3198476052249637	17.531164148726383	5	26.167598233163766	5' CAAAATAGATGACTCAACTTTGTA '3 |||||||||||||||||||||||| 3' GGCAAGGTTTTATCTACTGAGTTGAAACATGA '5	0.0	-34.1	-34.1	1.0	0.008118656285412196
655	>CAAAATAGATGACTCAACTTTGTA	TRIAE_CS42_7AS_TGACv1_569122_AA1807860.2	0	3111	245	2.3198476052249637	17.531164148726383	5	26.167598233163766	5' CAAAATAGATGACTCAACTTTGTA '3 |||||||||||||||||||||||| 3' GGCAAGGTTTTATCTACTGAGTTGAAACATGA '5	0.0	-34.1	-34.1	1.0	0.008758627005110653
656	>CAAAATAGATGACTCAACTTTGTA	TRIAE_CS42_7AS_TGACv1_570665_AA1839190.1	0	2548	245	2.3198476052249637	17.531164148726383	5	26.167598233163766	5' CAAAATAGATGACTCAACTTTGTA '3 |||||||||||||o|||||||o|| 3' GGCAAGGTTTTATCTACTGGGTTGAAATATGA '5	1.0	-31.3	-34.1	0.9178885630498533	0.03074987306564758
657	>CAAAATAGATGACTCAACTTTGTA	TRIAE_CS42_7BL_TGACv1_577149_AA1867380.3	0	5256	245	2.3198476052249637	17.531164148726383	5	26.167598233163766	5' CAAAATAGATGACTCAACTTTGTA '3 |||||||||||||||||| ||||| 3' GGCAAGGTTTTATCTACTGAGTTGTAACATGA '5	1.0	-30.3	-34.1	0.8885630498533724	0.014161440840489758
658	>CAAAATAGATGACTCAACTTTGTA	TRIAE_CS42_7BS_TGACv1_592947_AA1946630.1	0	1512	245	2.3198476052249637	17.531164148726383	5	26.167598233163766	5' CAAAATAGATGACTCAACTTTGTA '3 ||||||||||||||||| |||||| 3' GGCAAGGTTTTATCTACTGAGTTAAAACATGT '5	1.0	-27.9	-34.1	0.8181818181818181	0.03062655697500627
659	>CAAAATAGATGACTCAACTTTGTA	TRIAE_CS42_7DS_TGACv1_621848_AA2027600.1	0	2442	245	2.3198476052249637	17.531164148726383	5	26.167598233163766	5' CAAAATAGATGACTCAACTTTGTA '3 ||||||||||||||||| |||o|| 3' GGCAAGGTTTTATCTACTGAGTTAAAATATGA '5	1.5	-26.0	-34.1	0.7624633431085044	0.037825937048720504
660	>CAAAATAGATGACTCAACTTTGTA	TRIAE_CS42_U_TGACv1_640815_AA2075440.2	0	1095	7	0.38888888888888884	0.5008904042493252	5	26.167598233163766	5' CAAAATAGATGACTCAACTTTGTA '3 |||||||o |||||||||o||||| 3' GGCAGAGTTTTATTCACTGAGTTGGAACATGA '5	3.5	-26.9	-34.1	0.7888563049853372	0.04377680715557253
661	>CAAAATAGATGACTCAACTTTGTA	TRIAE_CS42_U_TGACv1_641208_AA2088380.1	0	1526	245	2.3198476052249637	17.531164148726383	5	26.167598233163766	5' CAAAATAGATGACTCAACTTTGTA '3 |||||||||||||o|||||||||| 3' GGCAAGGTTTTATCTACTGGGTTGAAACATGA '5	0.5	-33.2	-34.1	0.9736070381231672	0.040124338197225384
662	>CAAAATAGATGACTCAACTTTGTA	TRIAE_CS42_U_TGACv1_643358_AA2131140.1	0	1702	245	2.3198476052249637	17.531164148726383	5	26.167598233163766	5' CAAAATAGATGACTCAACTTTGTA '3 |||||||||||||o|||||||||| 3' GGCAAGGTTTTATCTACTGGGTTGAAACATGA '5	0.5	-33.2	-34.1	0.9736070381231672	0.02735695069252586
663	>CAAAATAGATGACTCAACTTTGTA	TRIAE_CS42_U_TGACv1_644204_AA2138020.1	0	1575	245	2.3198476052249637	17.531164148726383	5	26.167598233163766	5' CAAAATAGATGACTCAACTTTGTA '3 |||||||||||||o|||||||||| 3' GGCAAGGTTTTATCTACTGGGTTGAAACATAA '5	0.5	-33.2	-34.1	0.9736070381231672	0.03227818657720127
664	>CAAAATAGATGACTCAACTTTGTA	TRIAE_CS42_U_TGACv1_644989_AA2142570.1	0	1933	245	2.3198476052249637	17.531164148726383	5	26.167598233163766	5' CAAAATAGATGACTCAACTTTGTA '3 ||||||||||||||||| |||||| 3' GGCAAGGTTTTATCTACTGAGTTAAAACATGA '5	1.0	-27.9	-34.1	0.8181818181818181	0.03825532059384229
665	>ATATGGAACTGCAGAAATGATATG	TRIAE_CS42_4DL_TGACv1_342987_AA1127100.1	1	1016	2	2.0	0.14311154407123577	5	26.167598233163766	5' ATA-TGGAACTGCAGAAATGATATG '3 || |o||||||||||||| ||||| 3' AATCCAATCATCTTGACGTCTTTAGTATACCC '5	4.0	-28.0	-37.0	0.7567567567567568	0.0024154589371980784
666	>AAGCGTAGTCGAACGAATC	TRIAE_CS42_2AS_TGACv1_112085_AA0329870.1	3	1245	6	2.0	0.4293346322137073	317	1659.0257279825828	5' AAGCGTAGTCGAACGAATC '3 | |||||||||||o|||| 3' TGTTTGCCT-GCATCAGCTTGTTTAGGAGTGTT '5	2.5	-24.6	-31.5	0.780952380952381	0.024065864471184306
667	>AAGCGTAGTCGAACGAATC	TRIAE_CS42_5AL_TGACv1_375708_AA1225950.1	2	1479	6	2.0	0.4293346322137073	317	1659.0257279825828	5' AAGCGTAGTCGAACGAATC '3 | |||||||||||| ||| 3' TGTTTGCCT-GCATCAGCTTGCCTAGGAGTGTT '5	3.0	-22.2	-31.5	0.7047619047619047	0.008496532137899027
668	>TTGCAGAAATGTAGAAAAAGGCTG	TRIAE_CS42_2BL_TGACv1_130920_AA0419930.1	2	460	8	0.16666666666666669	0.5724461762849431	5	26.167598233163766	5' TTGCAGAAATGTAGAAAAAGGCTG '3 ||o||||||||||| ||||||||| 3' TCGGAGAATGTCTTTACATCCTTTTCCGACGC '5	2.0	-31.6	-38.1	0.8293963254593176	0.038642745056650774
669	>TTGCAGAAATGTAGAAAAAGGCTG	TRIAE_CS42_5AS_TGACv1_392682_AA1262980.3	2	4313	8	0.16666666666666669	0.5724461762849431	5	26.167598233163766	5' TTGCAGAAATGTAGAAAAAGGCTG '3 ||o||||||||||| ||||||||| 3' TCGGAGAATGTCTTTACATCCTTTTCCGACGC '5	2.0	-31.6	-38.1	0.8293963254593176	0.036575894942978304
670	>TCTCCGCGTAGATCCATTCCT	TRIAE_CS42_4AL_TGACv1_289428_AA0970930.1	2	2365	11	11.0	0.7871134923917967	12	62.80223575959304	5' TCTCC-GCGTAGATCCATTCCT '3 |||| ||||||||||| ||| 3' TGAGTTGAGGTCGCATCTAGGTCAGGCCGGTA '5	4.0	-31.8	-40.0	0.795	0.03208556149732622
671	>GACAGTCGGGGGCATTCGTAT	TRIAE_CS42_6BS_TGACv1_515958_AA1673150.1	2	1130	3	0.3333333333333333	0.21466731610685366	76	397.7474931440893	5' GACAGTCGGGGGCATTCGTAT '3 ||||| |||||||||||o| 3' TTAGCGAATGTCA-CCCCCGTAAGCGTTCGTCG '5	3.5	-33.2	-41.3	0.8038740920096854	0.004143355810271698
672	>GACAGTCGGGGGCATTCGTAT	TRIAE_CS42_6DS_TGACv1_544516_AA1748610.1	3	954	3	0.3333333333333333	0.21466731610685366	76	397.7474931440893	5' GACAGTCGGGGGCATTCGTAT '3 ||||| |||||||||||o| 3' TTAGCGAATGTCA-CCCCCGTAAGCGTTCGTCG '5	3.5	-33.2	-41.3	0.8038740920096854	0.006359284352306371
673	>TTCACCGGCAAAATTCCAGAG	TRIAE_CS42_7AL_TGACv1_557549_AA1782860.1	0	2567	5	1.25	0.3577788601780894	14	73.26927505285855	5' TTCACCGGCAAAATTCCAGAG '3 |||||||||||||o ||| |o 3' TTGTTCAAGTGGCCGTTTTGTGGT-TTGAGTCT '5	3.0	-26.7	-36.7	0.7275204359673024	7.395082017436216E-4
674	>TTCACCGGCAAAATTCCAGAG	TRIAE_CS42_7AL_TGACv1_557549_AA1782860.2	0	2426	5	1.25	0.3577788601780894	14	73.26927505285855	5' TTCACCGGCAAAATTCCAGAG '3 |||||||||||||o ||| |o 3' TTGTTCAAGTGGCCGTTTTGTGGT-TTGAGTCT '5	3.0	-26.7	-36.7	0.7275204359673024	8.033741391008098E-4
675	>ACTGGTTGGATCATGCTTCTGG	TRIAE_CS42_3B_TGACv1_227881_AA0825030.1	0	1717	19	6.333333333333333	1.3595596686767397	13	68.03575540622579	5' ACTGGTTGGATCATGCTTCTGG '3 || ||o||||||||||||||| 3' AAGAGGTGTCCGACCTAGTACGAAGACAACTA '5	4.0	-34.8	-41.1	0.8467153284671531	5.443658018744468E-4
676	>ACTGGTTGGATCATGCTTCTGG	TRIAE_CS42_3B_TGACv1_227881_AA0825030.2	0	1717	19	6.333333333333333	1.3595596686767397	13	68.03575540622579	5' ACTGGTTGGATCATGCTTCTGG '3 || ||o||||||||||||||| 3' AAGAGGTGTCCGACCTAGTACGAAGACAACTA '5	4.0	-34.8	-41.1	0.8467153284671531	7.178750623207941E-4
677	>ACTGGTTGGATCATGCTTCTGG	TRIAE_CS42_3B_TGACv1_227881_AA0825030.3	0	1825	19	6.333333333333333	1.3595596686767397	13	68.03575540622579	5' ACTGGTTGGATCATGCTTCTGG '3 || ||o||||||||||||||| 3' AAGAGGTGTCCGACCTAGTACGAAGACAACTA '5	4.0	-34.8	-41.1	0.8467153284671531	5.339028184087047E-4
678	>AAATTACTCGTCACAGAAATGGAT	TRIAE_CS42_2AL_TGACv1_094578_AA0299860.1	2	3931	11	0.28205128205128205	0.7871134923917967	11	57.56871611296029	5' AAATTACTCGTCACAGAAATGGAT '3 |||||||||||| |||||||||| 3' GCAAGGTTTAATGAGCAGCATCTTTACCTACA '5	3.0	-27.6	-36.4	0.7582417582417583	0.01399312551116505
679	>AAATTACTCGTCACAGAAATGGAT	TRIAE_CS42_2BL_TGACv1_130292_AA0408160.1	2	1637	20	0.1872638963842418	1.4311154407123576	11	57.56871611296029	5' AAATTACTCGTCACAGAAATGGAT '3 ||||||| ||||||o|||||||| 3' GCAAGCCTTAATGAACAGTGTTTTTACCTATT '5	3.5	-27.6	-36.4	0.7582417582417583	0.020941638839806598
680	>AAATTACTCGTCACAGAAATGGAT	TRIAE_CS42_2BL_TGACv1_131312_AA0425860.2	2	1639	20	0.1872638963842418	1.4311154407123576	11	57.56871611296029	5' AAATTACTCGTCACAGAAATGGAT '3 ||||||| ||||||o|||||||| 3' GCAAGCCTTAATGAACAGTGTTTTTACCTACA '5	3.5	-27.6	-36.4	0.7582417582417583	0.02967453618267457
681	>AAATTACTCGTCACAGAAATGGAT	TRIAE_CS42_3DL_TGACv1_249028_AA0835010.2	2	1312	11	0.28205128205128205	0.7871134923917967	11	57.56871611296029	5' AAATTACTCGTCACAGAAATGGAT '3 |||||||||||| ||||||||||| 3' GCAAGGTTTAATGAGCAGCGTCTTTACCTATA '5	2.0	-32.5	-36.4	0.8928571428571429	0.0032608667867933816
682	>AAATTACTCGTCACAGAAATGGAT	TRIAE_CS42_3DS_TGACv1_274376_AA0935630.1	2	1481	11	0.28205128205128205	0.7871134923917967	11	57.56871611296029	5' AAATTACTCGTCACAGAAATGGAT '3 |||||||||||||||||||||||| 3' GCAAGGTTTAATGAGCAGTGTCTTTACCTACA '5	0.0	-36.4	-36.4	1.0	0.012345679012345734
683	>AAATTACTCGTCACAGAAATGGAT	TRIAE_CS42_4AL_TGACv1_288675_AA0955280.2	2	1832	11	0.28205128205128205	0.7871134923917967	11	57.56871611296029	5' AAATTACTCGTCACAGAAATGGAT '3 |||||||||||| ||||||||o|| 3' GCAAGGTTTAATGAGCAGCGTCTTTACTTACA '5	2.5	-29.6	-36.4	0.8131868131868133	0.023311236034450733
684	>AAATTACTCGTCACAGAAATGGAT	TRIAE_CS42_4AL_TGACv1_288995_AA0962950.1	2	2867	11	0.28205128205128205	0.7871134923917967	11	57.56871611296029	5' AAATTACTCGTCACAGAAATGGAT '3 |||||||||||| ||||||||||| 3' GCAAGGTTTAATGAGCAGCGTCTTTACCTACA '5	2.0	-32.5	-36.4	0.8928571428571429	0.0049325783398138645
685	>AAATTACTCGTCACAGAAATGGAT	TRIAE_CS42_5AL_TGACv1_375505_AA1222860.1	2	1713	11	0.28205128205128205	0.7871134923917967	11	57.56871611296029	5' AAATTACTCGTCACAGAAATGGAT '3 |||||||||||| |||||||o||| 3' GCAAGGTTTAATGAGCAGCGTCTTTATCTACA '5	2.5	-30.2	-36.4	0.8296703296703297	0.013647785483323016
686	>TGGAGGTGGAAGGCCTACGGGTC	TRIAE_CS42_2DL_TGACv1_161369_AA0558270.1	1	604	2	1.0	0.14311154407123577	5	26.167598233163766	5' TGGAGGTGGAAGGCCTACGGGTC '3 o|||||o|||||||||| ||o| 3' TTATAGGCCTCCGCCTTCCGGAT-ACCGGACCC '5	4.0	-40.4	-50.8	0.7952755905511811	0.010309209515988016
687	>TGGAGGTGGAAGGCCTACGGGTC	TRIAE_CS42_U_TGACv1_640900_AA2078640.1	1	550	2	1.0	0.14311154407123577	5	26.167598233163766	5' TGGAGGTGGAAGGCCTACGGGTC '3 o|||||o|||||||||| ||o| 3' TTATAGGCCTCCGCCTTCCGGAT-ACCGGACCC '5	4.0	-40.4	-50.8	0.7952755905511811	0.009603785907399964
688	>CAAGACAAGTAATTTAGAACGGA	TRIAE_CS42_2AL_TGACv1_096810_AA0321510.2	0	2865	6	0.3304093567251462	0.4293346322137073	11	57.56871611296029	5' CAAGACAAGTAATTTAGAACGGA '3 ||||||||||||||o |||||o| 3' GTTTAGGTTCTGTTCATTAAGCCTTGCTTCCC '5	2.0	-27.4	-34.5	0.7942028985507246	0.004658802216183311
689	>CAAGACAAGTAATTTAGAACGGA	TRIAE_CS42_3AL_TGACv1_195444_AA0649620.1	2	2435	6	0.3304093567251462	0.4293346322137073	11	57.56871611296029	5' CAAGACAAGTAATTTAGAACGGA '3 ||||||||||||||o ||||||| 3' GTTTAGGTTCTGTTCATTAAGCCTTGCCTCCA '5	1.5	-30.3	-34.5	0.8782608695652174	0.015245058553827961
690	>CAAGACAAGTAATTTAGAACGGA	TRIAE_CS42_5AL_TGACv1_374785_AA1208940.1	3	3907	6	0.3304093567251462	0.4293346322137073	11	57.56871611296029	5' CAAGACAAGTAATTTAGAACGGA '3 ||||||||||||||||||||||| 3' GTTTAGGTTCTGTTCATTAAATCTTGCCTCCC '5	0.0	-34.5	-34.5	1.0	0.0066898049739611
691	>CAAGACAAGTAATTTAGAACGGA	TRIAE_CS42_5AL_TGACv1_374785_AA1208940.2	3	3630	6	0.3304093567251462	0.4293346322137073	11	57.56871611296029	5' CAAGACAAGTAATTTAGAACGGA '3 ||||||||||||||||||||||| 3' GTTTAGGTTCTGTTCATTAAATCTTGCCTCCC '5	0.0	-34.5	-34.5	1.0	0.006937012147575472
692	>CAAGACAAGTAATTTAGAACGGA	TRIAE_CS42_5AL_TGACv1_377674_AA1248690.1	0	1702	6	0.3304093567251462	0.4293346322137073	11	57.56871611296029	5' CAAGACAAGTAATTTAGAACGGA '3 ||||||||||||||o|||||||| 3' GTTTAGGTTCTGTTCATTAAGTCTTGCCTCTC '5	0.5	-34.6	-34.5	1.0028985507246377	0.0024999987484365382
693	>CAAGACAAGTAATTTAGAACGGA	TRIAE_CS42_5AL_TGACv1_377674_AA1248690.3	0	5229	6	0.3304093567251462	0.4293346322137073	11	57.56871611296029	5' CAAGACAAGTAATTTAGAACGGA '3 ||||||||||||||o|||||||| 3' GTTTAGGTTCTGTTCATTAAGTCTTGCCTCTC '5	0.5	-34.6	-34.5	1.0028985507246377	9.046498412328408E-4
694	>CAAGACAAGTAATTTAGAACGGA	TRIAE_CS42_5BL_TGACv1_404295_AA1294350.1	0	1038	6	0.3304093567251462	0.4293346322137073	11	57.56871611296029	5' CAAGACAAGTAATTTAGAACGGA '3 ||||||||||||||o|||||||| 3' GTTTAGGTTCTGTTCATTAAGTCTTGCCTCCC '5	0.5	-34.6	-34.5	1.0028985507246377	0.004694827382798472
695	>CAAGACAAGTAATTTAGAACGGA	TRIAE_CS42_7AL_TGACv1_556139_AA1756740.1	2	1045	6	0.3304093567251462	0.4293346322137073	11	57.56871611296029	5' CAAGACAAGTAATTTAGAACGGA '3 ||||||||||||||| ||||||| 3' GTTTAGGTTCTGTTCATTAAACCTTGCCTCCC '5	1.0	-29.9	-34.5	0.8666666666666666	0.032771999740120794
696	>CAAGACAAGTAATTTAGAACGGA	TRIAE_CS42_7AL_TGACv1_556139_AA1756740.2	2	1136	6	0.3304093567251462	0.4293346322137073	11	57.56871611296029	5' CAAGACAAGTAATTTAGAACGGA '3 ||||||||||||||| ||||||| 3' GTTTAGGTTCTGTTCATTAAACCTTGCCTCCC '5	1.0	-29.9	-34.5	0.8666666666666666	0.03073527761800454
697	>ATGAGCTCGGGTGCAGATTAGC	TRIAE_CS42_2BL_TGACv1_129967_AA0400640.1	3	1669	2	2.0	0.14311154407123577	16	83.73631434612405	5' ATGAGCTCGGGTGCAGATTAGC '3 ||||||o||||||||||||||| 3' CACGTCTACTCGGGCCCACGTCTAATCGGCGT '5	1.0	-42.2	-43.1	0.9791183294663574	0.013959560326248566
698	>ATGAGCTCGGGTGCAGATTAGC	TRIAE_CS42_3B_TGACv1_225212_AA0806170.2	0	946	6	1.2	0.4293346322137073	16	83.73631434612405	5' ATGAGCTCGGGTGCAGATTAGC '3 |||||||||||||||||||||| 3' CTCGTATACTCGAGCCCACGTCTAATCGGCGC '5	0.0	-43.1	-43.1	1.0	9.596928982725794E-4
699	>ATGAGCTCGGGTGCAGATTAGC	TRIAE_CS42_5AL_TGACv1_375403_AA1221090.1	2	2704	6	1.2	0.4293346322137073	16	83.73631434612405	5' ATGAGCTCGGGTGCAGATTAGC '3 ||||||||||||||||| | | 3' CTCGTATACTCGAGCCCACGTCTTACCTGAAA '5	3.0	-34.6	-43.1	0.802784222737819	0.003621872324007458
700	>ATGAGCTCGGGTGCAGATTAGC	TRIAE_CS42_5AL_TGACv1_375403_AA1221090.2	2	2712	6	1.2	0.4293346322137073	16	83.73631434612405	5' ATGAGCTCGGGTGCAGATTAGC '3 ||||||||||||||||| | | 3' CTCGTATACTCGAGCCCACGTCTTACCTGAAA '5	3.0	-34.6	-43.1	0.802784222737819	0.0036469691248159908
701	>ATGAGCTCGGGTGCAGATTAGC	TRIAE_CS42_5AL_TGACv1_375403_AA1221090.3	2	2389	6	1.2	0.4293346322137073	16	83.73631434612405	5' ATGAGCTCGGGTGCAGATTAGC '3 ||||||||||||||||| | | 3' CTCGTATACTCGAGCCCACGTCTTACCTGAAA '5	3.0	-34.6	-43.1	0.802784222737819	0.00413393398104156
702	>TGTTCCATGACAGGTTGAGCAC	TRIAE_CS42_3AS_TGACv1_210879_AA0680640.1	0	1523	6	3.0	0.4293346322137073	159	832.1296238146078	5' TGTTCCATGACAGGTTGAGCAC '3 ||||||||||||o|||||| | 3' AGGGACACAAGGTACTGTTCAACTC-TAACCCG '5	3.0	-31.2	-41.1	0.7591240875912408	0.0012001199039040067
703	>TGTTCCATGACAGGTTGAGCAC	TRIAE_CS42_3B_TGACv1_220886_AA0722520.1	0	1755	6	3.0	0.4293346322137073	159	832.1296238146078	5' TGTTCCATGACAGGTTGAGCAC '3 ||||||||||||o|||||| | 3' AGGGACACAAGGTACTGTTCAACTC-TAACCCG '5	3.0	-31.2	-41.1	0.7591240875912408	9.952723941863972E-4
704	>TGAAGCTGCCATCATGATCTGA	TRIAE_CS42_3DL_TGACv1_250136_AA0862810.1	0	1157	3	3.0	0.21466731610685366	7	36.63463752642927	5' TGAAGCTGCCATCATGATCTGA '3 ||||||||||o||||||||| 3' ATGTTCCCTTCGACGGTGGTACTAGACGTGTA '5	3.0	-38.1	-40.1	0.9501246882793017	7.733952049496784E-4
705	>TGAAGCTGCCAGCATGATCTGAA	TRIAE_CS42_3DL_TGACv1_250136_AA0862810.1	0	1157	3	3.0	0.21466731610685366	1044	5463.794511084595	5' TGAAGCTGCCAGCATGATCTGAA '3 |||||||||| ||||||||| | 3' ATGTTCCCTTCGACGGTGGTACTAGACGTGTA '5	4.0	-36.6	-43.1	0.8491879350348028	7.733952049496784E-4
706	>AGCGACGACTACAAGCACTAGAGC	TRIAE_CS42_4BS_TGACv1_328714_AA1092420.1	3	2156	2	0.14285714285714285	0.14311154407123577	17	88.9698339927568	5' AGCGACGACTACAAGCACTAGAGC '3 ||||||||||||||||||| |||| 3' GGTGGATCGCTGCTGATGTTCGTGACCTCGCT '5	1.0	-42.1	-46.7	0.9014989293361884	0.02154335388184403
707	>AGCGACGACTACAAGCACTAGAGC	TRIAE_CS42_4BS_TGACv1_328714_AA1092420.2	3	2076	2	0.14285714285714285	0.14311154407123577	17	88.9698339927568	5' AGCGACGACTACAAGCACTAGAGC '3 ||||||||||||||||||| |||| 3' GGTGGATCGCTGCTGATGTTCGTGACCTCGCT '5	1.0	-42.1	-46.7	0.9014989293361884	0.022253579133197143
708	>AGCGACGACTACAAGCACTAGAGC	TRIAE_CS42_5BL_TGACv1_409886_AA1366590.1	1	636	2	0.14285714285714285	0.14311154407123577	17	88.9698339927568	5' AGCGACGACTACAAGCACTAGAGC '3 ||||||||||||||o|||| ||o| 3' GGTGGATCGCTGCTGATGTTTGTGA-CTTGGTT '5	2.0	-37.3	-46.7	0.7987152034261241	0.03242956307181655
709	>AGCGACGACTACAAGCACTAGAGC	TRIAE_CS42_5DL_TGACv1_434081_AA1428550.1	3	3384	2	0.14285714285714285	0.14311154407123577	17	88.9698339927568	5' AGCGACGACTACAAGCACTAGAGC '3 |||||||||||||||||||||| 3' GGTGGATCGCTGCTGATGTTCGTGATCTGAAT '5	2.0	-41.5	-46.7	0.8886509635974303	0.037468948130323976
710	>TAGCGAGCTGGAGATATGGTG	TRIAE_CS42_5AL_TGACv1_374541_AA1202690.1	3	1557	2	0.3333333333333333	0.14311154407123577	104	544.2860432498063	5' TAGCGAGCTGGAGATATGGTG '3 | ||o|||o||||||||oo|| 3' GATTCGGAA-CGTTCGGCCTCTATATTACACCAC '5	4.0	-30.7	-40.1	0.7655860349127181	0.003561355716939607
711	>TAGCGAGCTGGAGATATGGTG	TRIAE_CS42_5AL_TGACv1_374541_AA1202690.2	3	1557	2	0.3333333333333333	0.14311154407123577	104	544.2860432498063	5' TAGCGAGCTGGAGATATGGTG '3 | ||o|||o||||||||oo|| 3' GATTCGGAA-CGTTCGGCCTCTATATTACACCAC '5	4.0	-30.7	-40.1	0.7655860349127181	0.003456715765092211
712	>TAGCGAGCTGGAGATATGGTG	TRIAE_CS42_5AL_TGACv1_374541_AA1202690.3	3	2628	2	0.3333333333333333	0.14311154407123577	104	544.2860432498063	5' TAGCGAGCTGGAGATATGGTG '3 | ||o|||o||||||||oo|| 3' GATTCGGAA-CGTTCGGCCTCTATATTACACCAC '5	4.0	-30.7	-40.1	0.7655860349127181	0.00265692314251198
713	>TAGCGAGCTGGAGATATGGTG	TRIAE_CS42_5AL_TGACv1_374541_AA1202690.4	3	1329	2	0.3333333333333333	0.14311154407123577	104	544.2860432498063	5' TAGCGAGCTGGAGATATGGTG '3 | ||o|||o||||||||oo|| 3' GATTCGGAA-CGTTCGGCCTCTATATTACACCAC '5	4.0	-30.7	-40.1	0.7655860349127181	0.0043644233872499605
714	>TGAGAATGTAGATCATAATAGC	TRIAE_CS42_4AL_TGACv1_289217_AA0967420.1	0	1240	16	4.0	1.1448923525698862	7	36.63463752642927	5' TGAGAATGTAGATCATAATAGC '3 ||| || ||||||||||||||| 3' AACTCCACTGTTCCATCTAGTATTATCGATTT '5	4.0	-25.1	-33.3	0.7537537537537539	0.0021617718341988557
715	>TGAGAATGTAGATCATAATAGC	TRIAE_CS42_6DS_TGACv1_542471_AA1721360.1	2	2888	6	6.0	0.4293346322137073	7	36.63463752642927	5' TGAGAATGTAGATCATAATAGC '3 | ||| ||||||||||||||| 3' AAGTTTACC-CTTCCATCTAGTATTATCGATTT '5	4.0	-23.8	-33.3	0.7147147147147148	0.008556534541388716
716	>TGAGAATGTAGATCATAATAGC	TRIAE_CS42_7AS_TGACv1_569126_AA1808060.1	1	1416	6	0.8571428571428572	0.4293346322137073	7	36.63463752642927	5' TGAGAATGTAGATCATAATAGC '3 |||||| ||||||| ||||||| 3' AAGTTTACTCTTCCATCTAGCATTATCGACTT '5	3.0	-24.5	-33.3	0.7357357357357358	6.333122229259525E-4
717	>TGAGAATGTAGATCATAATAGC	TRIAE_CS42_7AS_TGACv1_569292_AA1812580.1	0	1438	16	4.0	1.1448923525698862	7	36.63463752642927	5' TGAGAATGTAGATCATAATAGC '3 ||| || ||||||||||||||| 3' AACTCCACTGTTCCATCTAGTATTATCGATTT '5	4.0	-25.1	-33.3	0.7537537537537539	0.0018102273059606988
718	>TGAGAATGTAGATCATAATAGC	TRIAE_CS42_7AS_TGACv1_569292_AA1812580.2	0	1406	16	4.0	1.1448923525698862	7	36.63463752642927	5' TGAGAATGTAGATCATAATAGC '3 ||| || ||||||||||||||| 3' AACTCCACTGTTCCATCTAGTATTATCGATTT '5	4.0	-25.1	-33.3	0.7537537537537539	0.0018278745999557033
719	>TGAGAATGTAGATCATAATAGC	TRIAE_CS42_7DS_TGACv1_621407_AA2014460.1	0	1443	16	4.0	1.1448923525698862	7	36.63463752642927	5' TGAGAATGTAGATCATAATAGC '3 ||| || ||||||||||||||| 3' AACTCCACTGTTCCATCTAGTATTATCGATTT '5	4.0	-25.1	-33.3	0.7537537537537539	0.0019289497474708206
720	>TAAAACAGTAGAAGAAAATGA	TRIAE_CS42_5AL_TGACv1_374721_AA1207380.1	2	1621	4	1.3333333333333333	0.28622308814247155	6	31.40111787979652	5' TAAAACAGTAGAAGAAAATGA '3 |||||||o |||||||||o|| 3' AGTTGCGATTTTGTT-TCTTCTTTTGCTTTTTT '5	2.5	-19.7	-27.0	0.7296296296296296	0.03547440012212344
721	>TAAAACAGTAGAAGAAAATGA	TRIAE_CS42_5BL_TGACv1_405642_AA1332000.1	2	737	4	1.3333333333333333	0.28622308814247155	6	31.40111787979652	5' TAAAACAGTAGAAGAAAATGA '3 |||||||o |||||||||o|| 3' AGTTGCGATTTTGTT-TCTTCTTTTGCTTCTTT '5	2.5	-19.7	-27.0	0.7296296296296296	0.047768766017250885
722	>TAAAACAGTAGAAGAAAATGA	TRIAE_CS42_5DL_TGACv1_433171_AA1404450.1	2	1330	4	1.3333333333333333	0.28622308814247155	6	31.40111787979652	5' TAAAACAGTAGAAGAAAATGA '3 |||||||o |||||||||o|| 3' AGTTGCGATTTTGTT-TCTTCTTTTGCTTCTTC '5	2.5	-19.7	-27.0	0.7296296296296296	0.03969881747186621
723	>CGACAAAGTGAGGATGGACTT	TRIAE_CS42_2BL_TGACv1_132936_AA0440560.1	1	1575	3	1.5	0.21466731610685366	32	167.4726286922481	5' CGACAAAGTGAGGATGGACTT '3 |||||||| |||||||| |oo 3' AGACGTAGCTGTTTC-CTCCTACCAGGGAGGAT '5	3.0	-26.5	-37.0	0.7162162162162162	0.0022284122562674646
724	>AATTCTGGGAGAAGCTGGGAAGGA	TRIAE_CS42_2DL_TGACv1_158049_AA0507280.1	3	1495	2	2.0	0.14311154407123577	6	31.40111787979652	5' AATTCTGGGAGAAGCTGGGA-AGGA '3 |||||||||||||o||||o |o|| 3' CATATTTTAAGACCCTCTTTGACCTACTTCTT '5	3.5	-32.6	-46.2	0.7056277056277056	0.028863499699338546
725	>AGGACCTTACAAAGTAGTACGACA	TRIAE_CS42_6AL_TGACv1_471022_AA1501030.1	2	737	3	1.0	0.21466731610685366	7	36.63463752642927	5' AGGACCTTACAAAGTAGTACGACA '3 |o||||||||||||||||||o || 3' AAGTGTTTCTGGAATGTTTCATCATGTAGTCT '5	2.5	-31.4	-41.1	0.7639902676399026	0.0029980013324449883
726	>ACGAGAATGGGACTGCATA	TRIAE_CS42_2BL_TGACv1_130276_AA0407850.1	3	1871	2	1.0	0.14311154407123577	9	47.10167681969478	5' ACGAGAATGGGACTGCATA '3 ||o|||| |||||oo||o| 3' TAGGCCTTGTTCTT-CCCTGGTGTGTAGAGAGG '5	3.5	-24.0	-33.8	0.7100591715976332	0.04541414463578397
727	>ACGAGAATGGGACTGCATA	TRIAE_CS42_2BL_TGACv1_130276_AA0407850.2	3	1866	2	1.0	0.14311154407123577	9	47.10167681969478	5' ACGAGAATGGGACTGCATA '3 ||o|||| |||||oo||o| 3' TAGGCCTTGTTCTT-CCCTGGTGTGTAGAGAGG '5	3.5	-24.0	-33.8	0.7100591715976332	0.04352801224478253
728	>TCGAGTCTTTGAACGCAAGT	TRIAE_CS42_4DL_TGACv1_344612_AA1148380.1	3	1308	3	3.0	0.21466731610685366	9	47.10167681969478	5' TCGAGTCTTTGAACGCAAGT '3 o||||||||||| |||||| 3' AAAGAAGGCTCAGAAACT-CCGTTCATTTTTAG '5	2.5	-25.2	-33.4	0.7544910179640719	0.022028453418999505
729	>TAATGACGCAGACGAACAGCT	TRIAE_CS42_1DL_TGACv1_063075_AA0223630.1	3	2986	2	2.0	0.14311154407123577	9	47.10167681969478	5' TAATGACGCAGACGAACAGCT '3 o||||||||||| |||||||| 3' TGTCTCGTTACTGCGTCTTCTTGTCGAACAAC '5	2.5	-31.0	-37.1	0.8355795148247979	0.011246485473289547
730	>AGGCTCTGTTGCCCGTTCGGACGG	TRIAE_CS42_6AS_TGACv1_485568_AA1547790.2	1	1550	3	1.0	0.21466731610685366	12	62.80223575959304	5' AGGCTCTGTTGCCCGTTCGGACGG '3 ||||||||||| ||o|| |||||| 3' AGTTGCTCCGAGACAACAGGTAACCCTGCCAA '5	3.5	-37.0	-52.0	0.7115384615384616	0.011508837833666963
731	>AGGCTCTGTTGCCCGTTCGGACGG	TRIAE_CS42_6BS_TGACv1_513384_AA1639770.1	2	1243	3	1.0	0.21466731610685366	12	62.80223575959304	5' AGGCTCTGTTGCCCGTTCGGACGG '3 ||||||||||| ||o|| |||||| 3' AGTTGCTCCGAGACAACAGGTAACCCTGCCAA '5	3.5	-37.0	-52.0	0.7115384615384616	0.023737869610107154
732	>AGGCTCTGTTGCCCGTTCGGACGG	TRIAE_CS42_6BS_TGACv1_513384_AA1639770.2	2	1253	3	1.0	0.21466731610685366	12	62.80223575959304	5' AGGCTCTGTTGCCCGTTCGGACGG '3 ||||||||||| ||o|| |||||| 3' AGTTGCTCCGAGACAACAGGTAACCCTGCCAA '5	3.5	-37.0	-52.0	0.7115384615384616	0.023424335897362147
733	>ATACGTGGCAAAATGAATGATGAT	TRIAE_CS42_2BL_TGACv1_132623_AA0438690.1	3	1270	2	0.6666666666666666	0.14311154407123577	16	83.73631434612405	5' ATACGTGGCAAAATGAATGATGAT '3 ||||||||||||||||||| |||| 3' GATAAGTATGCACCGTTTTACTTACCACTACT '5	1.0	-31.8	-36.5	0.8712328767123287	0.007187040000000144
734	>ATACGTGGCAAAATGAATGATGAT	TRIAE_CS42_3B_TGACv1_221200_AA0733610.1	3	2113	2	0.6666666666666666	0.14311154407123577	16	83.73631434612405	5' ATACGTGGCAAAATGAATGATGAT '3 ||||||||||||||||||| |||| 3' GATAAGTATGCACCGTTTTACTTACCACTACT '5	1.0	-31.8	-36.5	0.8712328767123287	0.0028228638003127138
735	>ATACGTGGCAAAATGAATGATGAT	TRIAE_CS42_7DL_TGACv1_604996_AA2003680.1	3	2673	2	0.6666666666666666	0.14311154407123577	16	83.73631434612405	5' ATACGTGGCAAAATGAATGATGAT '3 ||||||||||||||o| ||||||| 3' GATAAGTATGCACCGTTTTATTCACTACTACC '5	1.5	-30.4	-36.5	0.832876712328767	0.0021762777993237226
736	>TGAAGTCGTAACAAGGTAGCCGTA	TRIAE_CS42_6BL_TGACv1_501958_AA1621960.1	2	1438	3	3.0	0.21466731610685366	7	36.63463752642927	5' TGAAGTCGTAACAAGGTAGCC-GTA '3 |||||||||||||| ||||| || 3' CGATTACCTTCAGCATTGTTCGATCGGGCAAG '5	4.0	-34.5	-42.6	0.8098591549295774	0.0425071531168878
737	>TGAAGTCGTAACAAGGTAGCCGTA	TRIAE_CS42_6DL_TGACv1_527472_AA1704570.1	2	1674	4	1.0	0.28622308814247155	7	36.63463752642927	5' TGAAGTCGTAACAAGGTAGCC-GTA '3 |||||||||||||| ||||| || 3' CGAATACCTTCAGCATTGTTCGATCGGGCAAG '5	4.0	-34.5	-42.6	0.8098591549295774	0.046775436128721926
738	>TGAAGTCGTAACAAGGTAGCCGTA	TRIAE_CS42_6DL_TGACv1_527472_AA1704570.2	2	2298	4	1.0	0.28622308814247155	7	36.63463752642927	5' TGAAGTCGTAACAAGGTAGCC-GTA '3 |||||||||||||| ||||| || 3' CGAATACCTTCAGCATTGTTCGATCGGGCAAG '5	4.0	-34.5	-42.6	0.8098591549295774	0.03138305123276708
739	>TGAAGTCGTAACAAGGTAGCCGTA	TRIAE_CS42_6DL_TGACv1_527472_AA1704570.3	2	1674	4	1.0	0.28622308814247155	7	36.63463752642927	5' TGAAGTCGTAACAAGGTAGCC-GTA '3 |||||||||||||| ||||| || 3' CGAATACCTTCAGCATTGTTCGATCGGGCAAG '5	4.0	-34.5	-42.6	0.8098591549295774	0.03520779624802828
740	>AAATAGATGACCCAACTTTGTACT	TRIAE_CS42_2BL_TGACv1_131988_AA0434240.2	2	1076	198	1.8775471698113206	14.168042863052342	9	47.10167681969478	5' AAATAGATGACCCAACTTTGTACT '3 |||||||||||||||||||||||| 3' CAAGGTTTTATCTACTGGGTTGAAACATGATT '5	0.0	-37.0	-37.0	1.0	0.04314139087643498
741	>AAATAGATGACCCAACTTTGTACT	TRIAE_CS42_2BS_TGACv1_146367_AA0463440.1	0	1154	181	1.7075471698113207	12.951594738446836	9	47.10167681969478	5' AAATAGATGACCCAACTTTGTACT '3 |||||||||||| ||||||o|||| 3' CAAGGTTTTATCTACTGG-TTGAAATATGATTG '5	1.5	-28.5	-37.0	0.7702702702702703	0.037862469247197716
742	>AAATAGATGACCCAACTTTGTACT	TRIAE_CS42_2BS_TGACv1_146367_AA0463440.2	0	1150	181	1.7075471698113207	12.951594738446836	9	47.10167681969478	5' AAATAGATGACCCAACTTTGTACT '3 |||||||||||| ||||||o|||| 3' CAAGGTTTTATCTACTGG-TTGAAATATGATTG '5	1.5	-28.5	-37.0	0.7702702702702703	0.03797984325883319
743	>AAATAGATGACCCAACTTTGTACT	TRIAE_CS42_2BS_TGACv1_146367_AA0463440.3	0	1165	181	1.7075471698113207	12.951594738446836	9	47.10167681969478	5' AAATAGATGACCCAACTTTGTACT '3 |||||||||||| ||||||o|||| 3' CAAGGTTTTATCTACTGG-TTGAAATATGATTG '5	1.5	-28.5	-37.0	0.7702702702702703	0.03754339944618723
744	>AAATAGATGACCCAACTTTGTACT	TRIAE_CS42_4AL_TGACv1_288427_AA0948520.1	0	1720	181	1.7075471698113207	12.951594738446836	9	47.10167681969478	5' AAATAGATGACCCAACTTTGTACT '3 |||||||||||||||||||||||| 3' CAAGGTTTTATCTACTGGGTTGAAACATGATT '5	0.0	-37.0	-37.0	1.0	0.014729682966413526
745	>AAATAGATGACCCAACTTTGTACT	TRIAE_CS42_5BL_TGACv1_404160_AA1287520.1	2	2391	5	0.2777777777777778	0.3577788601780894	9	47.10167681969478	5' AAATAGATGACCCAACTTTGTACT '3 ||||||||||||||| |||||||| 3' CAAGATTTTATCTACTGGGTTAAAACATGATT '5	1.0	-30.8	-37.0	0.8324324324324325	0.031315682241400467
746	>AAATAGATGACCCAACTTTGTACT	TRIAE_CS42_5BL_TGACv1_404160_AA1287520.2	2	2923	5	0.2777777777777778	0.3577788601780894	9	47.10167681969478	5' AAATAGATGACCCAACTTTGTACT '3 ||||||||||||||| |||||||| 3' CAAGATTTTATCTACTGGGTTAAAACATGATT '5	1.0	-30.8	-37.0	0.8324324324324325	0.026764643358507034
747	>AAATAGATGACCCAACTTTGTACT	TRIAE_CS42_5BS_TGACv1_424411_AA1389460.1	0	1810	182	2.2075471698113205	13.023150510482456	9	47.10167681969478	5' AAATAGATGACCCAACTTTGTACT '3 |||||||||||||||||||o|||| 3' CAAGGTTTTATCTACTGGGTTGAAATATGAGA '5	0.5	-35.1	-37.0	0.9486486486486487	0.017097656667551697
748	>AAATAGATGACCCAACTTTGTACT	TRIAE_CS42_5BS_TGACv1_424411_AA1389460.2	0	1807	182	2.2075471698113205	13.023150510482456	9	47.10167681969478	5' AAATAGATGACCCAACTTTGTACT '3 |||||||||||||||||||o|||| 3' CAAGGTTTTATCTACTGGGTTGAAATATGAGA '5	0.5	-35.1	-37.0	0.9486486486486487	0.017122051642577518
749	>GACAAGTATTTCCGGACGGAGGGA	TRIAE_CS42_2DS_TGACv1_178464_AA0595920.1	2	2545	12	0.15584415584415584	0.8586692644274146	20	104.67039293265506	5' GACAAGTATTTCCGGACGGAGGGA '3 |||||||||||||||||o|||||| 3' AAACTACTGTTCATAAAGGCCTGTCTCCCTCA '5	0.5	-44.5	-46.7	0.9528907922912205	0.04686621814800451
750	>GACAAGTATTTCCGGACGGAGGGA	TRIAE_CS42_4BS_TGACv1_329699_AA1103370.1	0	2721	21	0.4666666666666667	1.5026712127479755	20	104.67039293265506	5' GACAAGTATTTCCGGACGGAGGGA '3 |||||||| |||||o||||||||| 3' AAGACGCTGTTCATTAAGGCTTGCCTCCCTCA '5	2.5	-40.6	-46.7	0.8693790149892934	0.04473880187717638
751	>GACAAGTATTTCCGGACGGAGGGA	TRIAE_CS42_4BS_TGACv1_329981_AA1105270.1	0	2606	21	0.4666666666666667	1.5026712127479755	20	104.67039293265506	5' GACAAGTATTTCCGGACGGAGGGA '3 |||||||| |||||o||||||||| 3' AAGACGCTGTTCATTAAGGCTTGCCTCCCTCA '5	2.5	-40.6	-46.7	0.8693790149892934	0.04848164415270961
752	>GACAAGTATTTCCGGACGGAGGGA	TRIAE_CS42_4BS_TGACv1_329981_AA1105270.2	0	2528	21	0.4666666666666667	1.5026712127479755	20	104.67039293265506	5' GACAAGTATTTCCGGACGGAGGGA '3 |||||||| |||||o||||||||| 3' AAGACGCTGTTCATTAAGGCTTGCCTCCCTCA '5	2.5	-40.6	-46.7	0.8693790149892934	0.04987852630897549
753	>CATAGGAGATACTCGTAGGTAC	TRIAE_CS42_2AL_TGACv1_093422_AA0279890.1	3	2347	2	1.0	0.14311154407123577	6	31.40111787979652	5' CATAGGAGATACTCGTAGGTAC '3 ||o||o||||||o|||| |||| 3' CGTCTTGTGTCTTCTATGGGCATACATGTATA '5	4.0	-28.4	-38.8	0.731958762886598	0.035839363785892475
754	>CATAGGAGATACTCGTAGGTAC	TRIAE_CS42_U_TGACv1_650657_AA2149300.1	3	3173	2	1.0	0.14311154407123577	6	31.40111787979652	5' CATAGGAGATACTCGTAGGTAC '3 ||o||o||||||o|||| |||| 3' CGTCTTGTGTCTTCTATGGGCATACATGTATA '5	4.0	-28.4	-38.8	0.731958762886598	0.025476660092044634
755	>GTGCAACGACTGAGAGCTAGAGGC	TRIAE_CS42_3AS_TGACv1_212239_AA0699060.1	2	3820	5	0.45454545454545453	0.3577788601780894	12	62.80223575959304	5' GTGCAACGACTGAGAGCTAGAGGC '3 o|| ||||||||||o|o|||||| 3' CTGTAGGAGCG-TGCTGACTCTTGGTCTCCGTT '5	4.0	-39.6	-49.1	0.8065173116089613	0.03639046632946441
756	>GTGCAACGACTGAGAGCTAGAGGC	TRIAE_CS42_3AS_TGACv1_212239_AA0699060.2	2	3911	5	0.45454545454545453	0.3577788601780894	12	62.80223575959304	5' GTGCAACGACTGAGAGCTAGAGGC '3 o|| ||||||||||o|o|||||| 3' CTGTAGGAGCG-TGCTGACTCTTGGTCTCCGTT '5	4.0	-39.6	-49.1	0.8065173116089613	0.03560451672600806
757	>GTGCAACGACTGAGAGCTAGAGGC	TRIAE_CS42_3AS_TGACv1_212239_AA0699060.3	2	3907	5	0.45454545454545453	0.3577788601780894	12	62.80223575959304	5' GTGCAACGACTGAGAGCTAGAGGC '3 o|| ||||||||||o|o|||||| 3' CTGTAGGAGCG-TGCTGACTCTTGGTCTCCGTT '5	4.0	-39.6	-49.1	0.8065173116089613	0.035638350019771226
758	>GTGCAACGACTGAGAGCTAGAGGC	TRIAE_CS42_3AS_TGACv1_212239_AA0699060.4	2	3910	5	0.45454545454545453	0.3577788601780894	12	62.80223575959304	5' GTGCAACGACTGAGAGCTAGAGGC '3 o|| ||||||||||o|o|||||| 3' CTGTAGGAGCG-TGCTGACTCTTGGTCTCCGTT '5	4.0	-39.6	-49.1	0.8065173116089613	0.03561296902624789
759	>GTGCAACGACTGAGAGCTAGAGGC	TRIAE_CS42_3AS_TGACv1_212239_AA0699060.5	2	4680	5	0.45454545454545453	0.3577788601780894	12	62.80223575959304	5' GTGCAACGACTGAGAGCTAGAGGC '3 o|| ||||||||||o|o|||||| 3' CTGTAGGAGCG-TGCTGACTCTTGGTCTCCGTT '5	4.0	-39.6	-49.1	0.8065173116089613	0.030109125593755448
760	>GTGCAACGACTGAGAGCTAGAGGC	TRIAE_CS42_3B_TGACv1_220591_AA0709970.1	2	3693	5	0.45454545454545453	0.3577788601780894	12	62.80223575959304	5' GTGCAACGACTGAGAGCTAGAGGC '3 o|| ||||||||||o|o|||||| 3' CTGTAGGAGCG-TGCTGACTCTTGGTCTCCGTT '5	4.0	-39.6	-49.1	0.8065173116089613	0.033813180282410094
761	>GTGCAACGACTGAGAGCTAGAGGC	TRIAE_CS42_3DS_TGACv1_272112_AA0915120.1	2	3832	5	0.45454545454545453	0.3577788601780894	12	62.80223575959304	5' GTGCAACGACTGAGAGCTAGAGGC '3 o|| ||||||||||o|o|||||| 3' CTGTAGGAGCG-TGCTGACTCTTGGTCTCCGTT '5	4.0	-39.6	-49.1	0.8065173116089613	0.03194614796817963
762	>GTGCAACGACTGAGAGCTAGAGGC	TRIAE_CS42_3DS_TGACv1_272112_AA0915120.2	2	3259	5	0.45454545454545453	0.3577788601780894	12	62.80223575959304	5' GTGCAACGACTGAGAGCTAGAGGC '3 o|| ||||||||||o|o|||||| 3' CTGTAGGAGCG-TGCTGACTCTTGGTCTCCGTT '5	4.0	-39.6	-49.1	0.8065173116089613	0.03915578637587591
763	>GTGCAACGACTGAGAGCTAGAGGC	TRIAE_CS42_3DS_TGACv1_272112_AA0915120.3	2	3836	5	0.45454545454545453	0.3577788601780894	12	62.80223575959304	5' GTGCAACGACTGAGAGCTAGAGGC '3 o|| ||||||||||o|o|||||| 3' CTGTAGGAGCG-TGCTGACTCTTGGTCTCCGTT '5	4.0	-39.6	-49.1	0.8065173116089613	0.03371547316063117
764	>GTGCAACGACTGAGAGCTAGAGGC	TRIAE_CS42_3DS_TGACv1_272112_AA0915120.4	2	3835	5	0.45454545454545453	0.3577788601780894	12	62.80223575959304	5' GTGCAACGACTGAGAGCTAGAGGC '3 o|| ||||||||||o|o|||||| 3' CTGTAGGAGCG-TGCTGACTCTTGGTCTCCGTT '5	4.0	-39.6	-49.1	0.8065173116089613	0.03372359385037438
765	>AACTGAGACATTAGGAGTAGAGAC	TRIAE_CS42_6AS_TGACv1_485686_AA1550090.1	3	1423	4	1.0	0.28622308814247155	18	94.20335363938956	5' AACTGAGACATTAGGAGTAGAGAC '3 |||| |||||||||||||||||| 3' AGTTGGTTGAGTCTGTAATCCTCATCTCTAAT '5	3.0	-35.9	-41.8	0.8588516746411483	0.033952594490711085
766	>GGTCCGCCGGCGCTGTTTTC	TRIAE_CS42_1BS_TGACv1_049369_AA0150920.1	2	1491	3	1.0	0.21466731610685366	10	52.33519646632753	5' GGTCCGCCGGCGCTGTTTTC '3 |||o|||||||||||o|| 3' GTCCGCAAA-AGGTGGCCGCGACAAGAGAGTACG '5	3.5	-35.4	-42.6	0.8309859154929576	0.016958340237094416
767	>GGTCCGCCGGCGCTGTTTTC	TRIAE_CS42_7AL_TGACv1_556858_AA1772200.1	0	881	9	9.0	0.644001948320561	10	52.33519646632753	5' GGTCCGCCGGCGCTGTTTTC '3 o|| |||||||||||o|oo| 3' GTTTAGGTCA-GCGGCCGCGACGAGGGTAGCGC '5	3.0	-33.1	-42.6	0.7769953051643192	9.407337723423836E-4
768	>AAATTTCAAGATGATATGCCGGTT	TRIAE_CS42_2AL_TGACv1_095187_AA0307980.1	2	2161	5	1.0	0.3577788601780894	5	26.167598233163766	5' AAATTTCAAGATGATATGCCGGTT '3 ||||o|||||||||||||||||o| 3' GAAGCATTTAGAGTTCTACTATACGGCCGAGT '5	1.5	-36.4	-36.2	1.005524861878453	0.009791847955453625
769	>AAATTTCAAGATGATATGCCGGTT	TRIAE_CS42_3B_TGACv1_222900_AA0772910.2	0	1303	5	1.0	0.3577788601780894	5	26.167598233163766	5' AAATTTCAAGATGATATGCCGGTT '3 ||||o||||||||||||||||||| 3' GAAGCATTTAGAGTTCTACTATACGGCCAAAG '5	1.0	-36.3	-36.2	1.0027624309392265	6.773920212101991E-4
770	>AAATTTCAAGATGATATGCCGGTT	TRIAE_CS42_5AL_TGACv1_375141_AA1216870.1	2	2444	5	1.0	0.3577788601780894	5	26.167598233163766	5' AAATTTCAAGATGATATGCCGGTT '3 ||||o|||||||||||||||||o| 3' GAAGCATTTAGAGTTCTACTATACGGCCGAGT '5	1.5	-36.4	-36.2	1.005524861878453	0.012593310116031708
771	>AAATTTCAAGATGATATGCCGGTT	TRIAE_CS42_5BL_TGACv1_404113_AA1284570.1	1	1873	3	1.5	0.21466731610685366	5	26.167598233163766	5' AAATTTCAAGATGATATGCCGGTT '3 ||||||||||||||||||||||o| 3' GAAGCATTTAAAGTTCTACTATACGGCCGAGC '5	0.5	-36.3	-36.2	1.0027624309392265	9.350163627863672E-4
772	>AAATTTCAAGATGATATGCCGGTT	TRIAE_CS42_U_TGACv1_641194_AA2087850.1	2	1875	5	1.0	0.3577788601780894	5	26.167598233163766	5' AAATTTCAAGATGATATGCCGGTT '3 ||||o|||||||||||||||o|o| 3' GAAGCATTTAGAGTTCTACTATACGGTCGAGT '5	2.0	-34.2	-36.2	0.9447513812154696	0.025263978853330094
773	>CAGACATTGGCTTCTTGATAC	TRIAE_CS42_3AL_TGACv1_194801_AA0639780.1	3	531	2	1.0	0.14311154407123577	7	36.63463752642927	5' CAGA-CATTGGCTTCTTGATAC '3 ||o| ||||||||o||||||| 3' CGAAAGTTTGGTAACCGAGGAACTATTATATA '5	4.0	-26.6	-35.1	0.7578347578347578	0.02015787015608994
774	>CAGACATTGGCTTCTTGATAC	TRIAE_CS42_3DL_TGACv1_249746_AA0855580.1	3	417	2	1.0	0.14311154407123577	7	36.63463752642927	5' CAGA-CATTGGCTTCTTGATAC '3 ||o| ||||||||o||||||| 3' CGAAAGTTTGGTAACCGAGGAACTATTATATA '5	4.0	-26.6	-35.1	0.7578347578347578	0.039509744617916454
775	>CTCAGATGGTCGATGATGT	TRIAE_CS42_3AL_TGACv1_194605_AA0636640.1	2	977	4	0.5714285714285714	0.28622308814247155	22	115.13743222592058	5' CT-CAGATGGTCGATGATGT '3 |o ||||||||||||||o|o 3' ACACCGGTGTCTACCAGCTACTGCGTAGCTGG '5	3.0	-29.7	-33.4	0.8892215568862276	0.022908843037467763
776	>CTCAGATGGTCGATGATGT	TRIAE_CS42_3AL_TGACv1_194605_AA0636640.1	2	2812	3	0.5	0.21466731610685366	22	115.13743222592058	5' CT-CAGATGGTCGATGATGT '3 |o ||||||||||||||o|o 3' ACACCGGCGTCTACCAGCTACTGCGTAGCCAG '5	3.0	-29.7	-33.4	0.8892215568862276	0.022908843037467763
777	>CTCAGATGGTCGATGATGT	TRIAE_CS42_3DL_TGACv1_251932_AA0886080.2	1	487	4	0.5714285714285714	0.28622308814247155	22	115.13743222592058	5' CT-CAGATGGTCGATGATGT '3 |o ||||||||||||||o|o 3' ACACCGGTGTCTACCAGCTACTGCGTAGCTGG '5	3.0	-29.7	-33.4	0.8892215568862276	0.024095215209516074
778	>AGGAGACGTTCTCATCGACGACAA	TRIAE_CS42_7AS_TGACv1_569151_AA1808600.1	3	1048	2	0.6666666666666666	0.14311154407123577	7	36.63463752642927	5' AGGAGACGTTCTCATCGACGACAA '3 || ||||||||||| |||||||| 3' TCTCCTTCATCTGCAAGAGT-GCTGCTGTCATC '5	4.0	-33.1	-44.5	0.7438202247191011	0.007073386383731228
779	>CGAAGGAGAATGTGTAATC	TRIAE_CS42_5BS_TGACv1_423566_AA1379610.1	3	1232	2	2.0	0.14311154407123577	8	41.86815717306202	5' CGAAGGAGAATG-TGTAATC '3 |||||||||||| o||||| 3' CTTTTGGCTTCCTCTTACGGCATTATCGAGAT '5	3.0	-23.4	-30.2	0.7748344370860927	0.0367213114754098
780	>ATACAATAGTAAGACTGAAGCCAC	TRIAE_CS42_3B_TGACv1_221246_AA0735050.1	3	1690	2	1.0	0.14311154407123577	10	52.33519646632753	5' ATACAATAGTAAGACTGAAGCCAC '3 ||||| o|||||| |||||||||| 3' TTTCATTATGTAGTCATTCGGACTTCGGTGCT '5	4.0	-29.9	-39.2	0.7627551020408162	9.239297813365965E-4
781	>CTGGATAGAAGGGATGATGAT	TRIAE_CS42_5DL_TGACv1_435254_AA1447890.1	3	1522	2	0.6666666666666666	0.14311154407123577	8	41.86815717306202	5' CTGGATAGAAGGGATGATGAT '3 |||||o|||||| |||||| 3' GTTCAAGACCTGTCTTCC-AACTACTTTACTTG '5	4.0	-27.6	-36.5	0.7561643835616438	0.00797546012269934
782	>CAACCACTAGAGGAGAACTAG	TRIAE_CS42_1AL_TGACv1_000298_AA0008240.1	3	2000	2	2.0	0.14311154407123577	22	115.13743222592058	5' CAACCACTAGAGGAGAACTAG '3 ||| |||||||||||||| 3' CGTTGTTGTT-GTGATCTCCTCTTGCCGCTGCC '5	4.0	-26.7	-37.5	0.712	0.024436090225563922
783	>TCGGACCAGGCTTCAATCCCTAT	TRIAE_CS42_5AL_TGACv1_377240_AA1245260.1	0	932	473	27.823529411764707	33.84588017284727	6	31.40111787979652	5' TCGGACCAGGCTTCAATCCCTAT '3 o|||||||||||||| |||| |o 3' ACCTTAGGCCTGGTCCGAAGT-AGGGTTGGTAA '5	3.0	-37.7	-44.8	0.8415178571428572	0.00352676776936911
784	>TCGGACCAGGCTTCAATCCCTAT	TRIAE_CS42_5AS_TGACv1_393975_AA1277460.1	0	775	473	27.823529411764707	33.84588017284727	6	31.40111787979652	5' TCGGACCAGGCTTCAATCCCTAT '3 o|||||||||||||| |||| || 3' ACCTTAGGCCTGGTCCGAAGTAAGGG-TAGTAA '5	2.5	-37.5	-44.8	0.8370535714285715	0.0022421515451841456
785	>TCGGACCAGGCTTCAATCCCTAT	TRIAE_CS42_5AS_TGACv1_393975_AA1277460.2	0	795	473	27.823529411764707	33.84588017284727	6	31.40111787979652	5' TCGGACCAGGCTTCAATCCCTAT '3 o|||||||||||||| |||| || 3' ACCTTAGGCCTGGTCCGAAGTAAGGG-TAGTAA '5	2.5	-37.5	-44.8	0.8370535714285715	0.002251526889658906
786	>TCGGACCAGGCTTCAATCCCTAT	TRIAE_CS42_5BS_TGACv1_423305_AA1373890.1	0	895	473	27.823529411764707	33.84588017284727	6	31.40111787979652	5' TCGGACCAGGCTTCAATCCCTAT '3 o|||||||||||||| |||| || 3' ACCTTAGGCCTGGTCCGAAGTAAGGG-TAGTAA '5	2.5	-37.5	-44.8	0.8370535714285715	0.0021578290186264892
787	>TCGGACCAGGCTTCAATCCCTAT	TRIAE_CS42_5DL_TGACv1_433548_AA1416010.1	0	953	473	27.823529411764707	33.84588017284727	6	31.40111787979652	5' TCGGACCAGGCTTCAATCCCTAT '3 o|||||||||||||| |||| |o 3' ACCTTAGGCCTGGTCCGAAGT-AGGGTTGGTAA '5	3.0	-37.7	-44.8	0.8415178571428572	0.0035495284045988784
788	>TCGGACCAGGCTTCAATCCCTAT	TRIAE_CS42_5DL_TGACv1_433548_AA1416010.2	0	953	473	27.823529411764707	33.84588017284727	6	31.40111787979652	5' TCGGACCAGGCTTCAATCCCTAT '3 o|||||||||||||| |||| |o 3' ACCTTAGGCCTGGTCCGAAGT-AGGGTTGGTAA '5	3.0	-37.7	-44.8	0.8415178571428572	0.0034342770088962027
789	>TCGGACCAGGCTTCAATCCCTAT	TRIAE_CS42_5DS_TGACv1_457472_AA1486880.1	0	787	473	27.823529411764707	33.84588017284727	6	31.40111787979652	5' TCGGACCAGGCTTCAATCCCTAT '3 o|||||||||||||| |||| || 3' ACCTTAGGCCTGGTCCGAAGTAAGGG-TAGTAA '5	2.5	-37.5	-44.8	0.8370535714285715	0.0017789067827446159
790	>TCGGACCAGGCTTCAATCCCTAT	TRIAE_CS42_5DS_TGACv1_457472_AA1486880.2	0	795	473	27.823529411764707	33.84588017284727	6	31.40111787979652	5' TCGGACCAGGCTTCAATCCCTAT '3 o|||||||||||||| |||| || 3' ACCTTAGGCCTGGTCCGAAGTAAGGG-TAGTAA '5	2.5	-37.5	-44.8	0.8370535714285715	0.001867662221158195
791	>TCGGACCAGGCTTCAATCCCTAT	TRIAE_CS42_5DS_TGACv1_457472_AA1486880.3	0	393	473	27.823529411764707	33.84588017284727	6	31.40111787979652	5' TCGGACCAGGCTTCAATCCCTAT '3 o|||||||||||||| |||| || 3' ACCTTAGGCCTGGTCCGAAGTAAGGG-TAGTAA '5	2.5	-37.5	-44.8	0.8370535714285715	0.0024743713315964477
792	>TCGGACCAGGCTTCAATCCCTAT	TRIAE_CS42_5DS_TGACv1_457472_AA1486880.4	0	792	473	27.823529411764707	33.84588017284727	6	31.40111787979652	5' TCGGACCAGGCTTCAATCCCTAT '3 o|||||||||||||| |||| || 3' ACCTTAGGCCTGGTCCGAAGTAAGGG-TAGTAA '5	2.5	-37.5	-44.8	0.8370535714285715	0.0021685245693742194
793	>TCGGACCAGGCTTCAATCCCTAT	TRIAE_CS42_U_TGACv1_642003_AA2109160.1	0	687	473	27.823529411764707	33.84588017284727	6	31.40111787979652	5' TCGGACCAGGCTTCAATCCCTAT '3 o|||||||||||||| |||| |o 3' ACCTTAGGCCTGGTCCGAAGT-AGGGTTGGTAA '5	3.0	-37.7	-44.8	0.8415178571428572	0.0038814348191291703
794	>CGGCGGATGTTGCTTATAGGA	TRIAE_CS42_6BS_TGACv1_513308_AA1637900.2	2	1682	4	0.5	0.28622308814247155	11	57.56871611296029	5' C-GGCGGATGTTGCTTATAGGA '3 | ||||||||||||o| ||| | 3' ATCTCGGACCGCCTACAACGGACATCGTATATC '5	3.5	-29.5	-38.9	0.7583547557840618	0.028850628199162398
795	>GCGGCATACATTGAACTGGTGGCA	TRIAE_CS42_2DL_TGACv1_160402_AA0550160.1	3	816	2	2.0	0.14311154407123577	5	26.167598233163766	5' GCGGCATACATTGAACTGGTGGCA '3 ||||||||||| |||||o|oo||| 3' GTGGTCCGCCGTATGTA-CTTGATCGTCGTCCT '5	2.5	-37.1	-46.9	0.791044776119403	0.004226542688081203
796	>TGGGAAATCTATCTGATGGAC	TRIAE_CS42_1BL_TGACv1_032480_AA0130320.1	3	981	2	0.5	0.14311154407123577	38	198.87374657204464	5' TGGGAAATCTATCTGATGGAC '3 ||||| |||||||| |||o|| 3' ACGTGGACCCTCTAGATAGAGTACTTGACTCT '5	3.5	-26.0	-36.4	0.7142857142857143	0.029432132963988944
797	>AATTCTGGGAGAAGCTGGGAAGGG	TRIAE_CS42_2DL_TGACv1_158049_AA0507280.1	3	1495	2	2.0	0.14311154407123577	8	41.86815717306202	5' AATTCTGGGAGAAGCTGGGAAGGG '3 |||||||||||||o||||o oo| 3' CATATTTTAAGACCCTCTTTGACCTACTTCTT '5	4.0	-33.8	-47.6	0.7100840336134453	0.028863499699338546
798	>TAGGCCGTGTCCCTGGAAGGT	TRIAE_CS42_1AS_TGACv1_019693_AA0070020.1	2	2085	3	1.0	0.21466731610685366	7	36.63463752642927	5' TAGGCCGTGTCCCTGGAAGGT '3 ||||||| ||||||||| |o 3' AGTAGTCTTCCGGCA-AGGGACCTTACGAGCAG '5	3.5	-31.3	-44.6	0.7017937219730942	0.03132600714946743
799	>TAGGCCGTGTCCCTGGAAGGT	TRIAE_CS42_1BL_TGACv1_032095_AA0125340.1	2	2440	3	1.0	0.21466731610685366	7	36.63463752642927	5' TAGGCCGTGTCCCTGGAAGGT '3 ||||||| ||||||||| |o 3' AGTAGTCTTCCGGCA-AGGGACCTTACGAGCAG '5	3.5	-31.3	-44.6	0.7017937219730942	0.018889696645931653
800	>TAGGCCGTGTCCCTGGAAGGT	TRIAE_CS42_1DL_TGACv1_061119_AA0186080.1	2	2136	3	1.0	0.21466731610685366	7	36.63463752642927	5' TAGGCCGTGTCCCTGGAAGGT '3 ||||||| ||||||||| |o 3' AGTAGTCTTCCGGCA-AGGGACCTTACGAACGG '5	3.5	-31.3	-44.6	0.7017937219730942	0.030714543441715536
801	>AAGAGAAGAACAATGATGAT	TRIAE_CS42_7DL_TGACv1_602615_AA1962790.1	3	2434	2	0.4	0.14311154407123577	6	31.40111787979652	5' AAGAGAAGAACAATGATGAT '3 |||||||||||| |||||| 3' TAGGTAGTCTCTTCTTGTT-CTACTACGGCAAC '5	2.0	-24.4	-28.6	0.853146853146853	0.04658247340398136
802	>GACGGATCTAGGTATATTGCA	TRIAE_CS42_3AL_TGACv1_194838_AA0640460.1	2	3074	3	1.0	0.21466731610685366	24	125.60447151918608	5' GACGGATCTAGGTATATTGCA '3 ||||||||||||| | o|||| 3' CTTCACCTGCCTAGATCCAAAGGACGTTGACT '5	2.5	-28.4	-35.9	0.7910863509749304	0.013563643680581605
803	>GACGGATCTAGGTATATTGCA	TRIAE_CS42_U_TGACv1_641348_AA2092590.1	2	2892	3	1.0	0.21466731610685366	24	125.60447151918608	5' GACGGATCTAGGTATATTGCA '3 ||||||||||||| | o|||| 3' CTTCACCTGCCTAGATCCAAAGGACGTTGACT '5	2.5	-28.4	-35.9	0.7910863509749304	0.014858983521039426
804	>GACGGATCTAGGTATATTGCA	TRIAE_CS42_U_TGACv1_641348_AA2092590.2	2	2969	3	1.0	0.21466731610685366	24	125.60447151918608	5' GACGGATCTAGGTATATTGCA '3 ||||||||||||| | o|||| 3' CTTCACCTGCCTAGATCCAAAGGACGTTGACT '5	2.5	-28.4	-35.9	0.7910863509749304	0.014944690581923714
805	>AGTTCGAACTGATGAAGAAAGGCC	TRIAE_CS42_2BL_TGACv1_130116_AA0404110.1	1	1680	2	0.3333333333333333	0.14311154407123577	17	88.9698339927568	5' AGTTCGAACTGATGAAGAAAGGCC '3 |||o|||||||||||||| ||o| 3' AGGTTTTCAGGCTTGACTACTTCTCTCTGCCC '5	3.5	-33.3	-42.4	0.785377358490566	0.0056470454464906394
806	>AGTTCGAACTGATGAAGAAAGGCC	TRIAE_CS42_2BL_TGACv1_130116_AA0404110.2	1	1543	2	0.3333333333333333	0.14311154407123577	17	88.9698339927568	5' AGTTCGAACTGATGAAGAAAGGCC '3 |||o|||||||||||||| ||o| 3' AGGTTTTCAGGCTTGACTACTTCTCTCTGCCC '5	3.5	-33.3	-42.4	0.785377358490566	0.006195129467571614
807	>AGTTCGAACTGATGAAGAAAGGCC	TRIAE_CS42_4AL_TGACv1_288611_AA0953790.1	3	393	2	0.3333333333333333	0.14311154407123577	17	88.9698339927568	5' AGTTCGAACTGATGAAGAAAGGCC '3 |||o|||||||||||||| |||| 3' AGGTTTTCAGGCTTGACTACTTCTCTCCGTCC '5	3.0	-35.7	-42.4	0.8419811320754718	0.005406943653955554
808	>AGTTCGAACTGATGAAGAAAGGCC	TRIAE_CS42_5BS_TGACv1_423629_AA1380880.1	0	49	2	0.3333333333333333	0.14311154407123577	17	88.9698339927568	5' AGTTCGAACTGATGAAGAAAGGCC '3 |||o|||||||||| ||| |||| 3' AGGTTTTCAGGCTTGACTACCTCTCTCCGCCC '5	4.0	-31.5	-42.4	0.7429245283018868	0.0011084937275320783
809	>ACAAGTGACTATATACGAAGCAAA	TRIAE_CS42_7BS_TGACv1_592440_AA1938210.2	2	1370	16	0.10588972431077694	1.1448923525698862	5	26.167598233163766	5' ACAAGTGACTATATACGAAGCAAA '3 |||||||||||o|||||||||||| 3' TAAAGTTGTTCACTGATGTATGCTTCGTTTTA '5	1.0	-36.7	-36.7	1.0	0.018610527714618796
810	>AGGCGAGACTCTGTTTCTGGC	TRIAE_CS42_1BS_TGACv1_049411_AA0152770.1	3	418	2	2.0	0.14311154407123577	20	104.67039293265506	5' AGG-CGAGACTCTGTTTCTGGC '3 ||| ||||||||o| |||oo|| 3' ACCGCTCCGGCTCTGAGGCCAAGGTCGTACTG '5	4.0	-29.2	-41.7	0.7002398081534772	0.02438233921174382
811	>AGGCGAGACTCTGTTTCTGGC	TRIAE_CS42_1DL_TGACv1_061094_AA0184880.1	0	881	40	2.857142857142857	2.8622308814247153	20	104.67039293265506	5' AGGCGAGACTCTGTTTCTGGC '3 ||||||| ||||||o||o o| 3' AACCCCCTCCGCTC-GAGACAGAGGGTGAACTC '5	3.5	-30.8	-41.7	0.7386091127098321	0.001703577146236479
812	>AGGCGAGACTCTGTTTCTGGC	TRIAE_CS42_1DS_TGACv1_082067_AA0263700.1	0	1164	40	2.857142857142857	2.8622308814247153	20	104.67039293265506	5' AGGCGAGACTCTGTTTCTGGC '3 ||||||| ||||||o||o o| 3' AACCCCCTCCGCTC-GAGACAGAGGGTGAACTC '5	3.5	-30.8	-41.7	0.7386091127098321	0.0014224748933275855
813	>AGGCGAGACTCTGTTTCTGGC	TRIAE_CS42_2DL_TGACv1_159272_AA0535730.1	0	149	40	2.857142857142857	2.8622308814247153	20	104.67039293265506	5' AGGCGAGACTCTGTTTCTGGC '3 ||||||| ||||||o||o o| 3' AACCCCCTCCGCTC-GAGACAGAGGGTGAACTC '5	3.5	-30.8	-41.7	0.7386091127098321	0.005893894415741618
814	>GTTGAAGATATCCCGAGCTACCAT	TRIAE_CS42_7AL_TGACv1_557075_AA1776100.1	3	1763	2	0.08	0.14311154407123577	19	99.43687328602232	5' GTTGAAGATATCCCGAGCTACCAT '3 ||||||||||| ||| |||||||| 3' TTTGGCCAACTTCTATAAGGCACGATGGTAGA '5	3.0	-31.0	-43.3	0.7159353348729792	0.025443904337795753
815	>CTTGTAATTTTCTTGGATCGT	TRIAE_CS42_5DL_TGACv1_435386_AA1449930.1	2	771	3	3.0	0.21466731610685366	15	78.5027946994913	5' CTTGTAATTTTCTTGGATCGT '3 ||o|||||o||||||| || | 3' TTCTTAGAGCATTAGAAGAACCCAG-AAGCATTT '5	4.0	-22.4	-30.0	0.7466666666666666	0.010126582278481067
816	>GACGAAGGATAGACGACGTG	TRIAE_CS42_4AL_TGACv1_289514_AA0972410.1	2	1612	3	1.5	0.21466731610685366	5	26.167598233163766	5' GACGAAGGATAGACGACGTG '3 ||| ||||||||||o||oo| 3' AAGTTCCTGGTTCCTATCTGTTGTGCGGTGGT '5	3.5	-26.1	-36.8	0.7092391304347827	0.0151878497202238
817	>AAAATGAATGAACCTACACTCTAA	TRIAE_CS42_3AL_TGACv1_193715_AA0618280.2	3	3256	2	0.07692307692307693	0.14311154407123577	11	57.56871611296029	5' AAAATGAATGAACCTACACTCTAA '3 |||||||||||||||||||||||| 3' GCCTCGTTTTACTTACTTGGATGTGAGATTTT '5	0.0	-34.9	-34.9	1.0	0.040722830236701424
818	>TTGGACCAGGCTTCAATCCCT	TRIAE_CS42_1AL_TGACv1_001179_AA0026560.1	0	1624	3115	239.61538461538464	222.8962298909497	6	31.40111787979652	5' TTGGACCAGGCTTCAATCCCT '3 oo||||||||||||| |||| 3' TGCTTAGGCCTGGTCCGAAGT-AGGGTCCGTAG '5	3.5	-35.7	-40.7	0.8771498771498771	0.00997315948984634
819	>TTGGACCAGGCTTCAATCCCT	TRIAE_CS42_1AL_TGACv1_001179_AA0026560.2	0	1120	3115	239.61538461538464	222.8962298909497	6	31.40111787979652	5' TTGGACCAGGCTTCAATCCCT '3 oo||||||||||||| |||| 3' TGCTTAGGCCTGGTCCGAAGT-AGGGTCCGTAG '5	3.5	-35.7	-40.7	0.8771498771498771	0.013069624764280752
820	>TTGGACCAGGCTTCAATCCCT	TRIAE_CS42_1AL_TGACv1_001179_AA0026560.3	0	1120	3115	239.61538461538464	222.8962298909497	6	31.40111787979652	5' TTGGACCAGGCTTCAATCCCT '3 oo||||||||||||| |||| 3' TGCTTAGGCCTGGTCCGAAGT-AGGGTCCGTAG '5	3.5	-35.7	-40.7	0.8771498771498771	0.011379282628815712
821	>TTGGACCAGGCTTCAATCCCT	TRIAE_CS42_1AL_TGACv1_001179_AA0026560.4	0	1356	3115	239.61538461538464	222.8962298909497	6	31.40111787979652	5' TTGGACCAGGCTTCAATCCCT '3 oo||||||||||||| |||| 3' TGCTTAGGCCTGGTCCGAAGT-AGGGTCCGTAG '5	3.5	-35.7	-40.7	0.8771498771498771	0.010679762553293504
822	>TTGGACCAGGCTTCAATCCCT	TRIAE_CS42_1BL_TGACv1_030309_AA0086320.1	0	836	3115	239.61538461538464	222.8962298909497	6	31.40111787979652	5' TTGGACCAGGCTTCAATCCCT '3 oo||||||||||||| |||| 3' TGCTTAGGCCTGGTCCGAAGT-AGGGTCCGTAG '5	3.5	-35.7	-40.7	0.8771498771498771	0.012619099042624926
823	>TTGGACCAGGCTTCAATCCCT	TRIAE_CS42_1BL_TGACv1_030309_AA0086320.2	0	1225	3115	239.61538461538464	222.8962298909497	6	31.40111787979652	5' TTGGACCAGGCTTCAATCCCT '3 oo||||||||||||| |||| 3' TGCTTAGGCCTGGTCCGAAGT-AGGGTCCGTAG '5	3.5	-35.7	-40.7	0.8771498771498771	0.011269808645073542
824	>TTGGACCAGGCTTCAATCCCT	TRIAE_CS42_1BL_TGACv1_030309_AA0086320.3	0	1225	3115	239.61538461538464	222.8962298909497	6	31.40111787979652	5' TTGGACCAGGCTTCAATCCCT '3 oo||||||||||||| |||| 3' TGCTTAGGCCTGGTCCGAAGT-AGGGTCCGTAG '5	3.5	-35.7	-40.7	0.8771498771498771	0.010688114657914305
825	>TTGGACCAGGCTTCAATCCCT	TRIAE_CS42_1BL_TGACv1_030309_AA0086320.4	0	1225	3115	239.61538461538464	222.8962298909497	6	31.40111787979652	5' TTGGACCAGGCTTCAATCCCT '3 oo||||||||||||| |||| 3' TGCTTAGGCCTGGTCCGAAGT-AGGGTCCGTAG '5	3.5	-35.7	-40.7	0.8771498771498771	0.010766702212095636
826	>TTGGACCAGGCTTCAATCCCT	TRIAE_CS42_1DL_TGACv1_062345_AA0212980.1	0	1208	3115	239.61538461538464	222.8962298909497	6	31.40111787979652	5' TTGGACCAGGCTTCAATCCCT '3 oo||||||||||||| |||| 3' TGCTTAGGCCTGGTCCGAAGT-AGGGTCCGTAG '5	3.5	-35.7	-40.7	0.8771498771498771	0.01280432122269648
827	>TTGGACCAGGCTTCAATCCCT	TRIAE_CS42_1DL_TGACv1_062345_AA0212980.2	0	1082	3115	239.61538461538464	222.8962298909497	6	31.40111787979652	5' TTGGACCAGGCTTCAATCCCT '3 oo||||||||||||| |||| 3' TGCTTAGGCCTGGTCCGAAGT-AGGGTCCGTAG '5	3.5	-35.7	-40.7	0.8771498771498771	0.01170746122620947
828	>TTGGACCAGGCTTCAATCCCT	TRIAE_CS42_1DL_TGACv1_062345_AA0212980.3	0	1082	3115	239.61538461538464	222.8962298909497	6	31.40111787979652	5' TTGGACCAGGCTTCAATCCCT '3 oo||||||||||||| |||| 3' TGCTTAGGCCTGGTCCGAAGT-AGGGTCCGTAG '5	3.5	-35.7	-40.7	0.8771498771498771	0.012884798688539423
829	>TTGGACCAGGCTTCAATCCCT	TRIAE_CS42_1DL_TGACv1_062345_AA0212980.4	0	1082	3115	239.61538461538464	222.8962298909497	6	31.40111787979652	5' TTGGACCAGGCTTCAATCCCT '3 oo||||||||||||| |||| 3' TGCTTAGGCCTGGTCCGAAGT-AGGGTCCGTAG '5	3.5	-35.7	-40.7	0.8771498771498771	0.010594215686430708
830	>TTGGACCAGGCTTCAATCCCT	TRIAE_CS42_1DL_TGACv1_062345_AA0212980.5	0	797	3115	239.61538461538464	222.8962298909497	6	31.40111787979652	5' TTGGACCAGGCTTCAATCCCT '3 oo||||||||||||| |||| 3' TGCTTAGGCCTGGTCCGAAGT-AGGGTCCGTAG '5	3.5	-35.7	-40.7	0.8771498771498771	0.012744619774291643
831	>TTGGACCAGGCTTCAATCCCT	TRIAE_CS42_3AS_TGACv1_210859_AA0680430.1	0	2146	473	27.823529411764707	33.84588017284727	6	31.40111787979652	5' TTGGACCAGGCTTCAATCCCT '3 oo||||||||||||| |||| 3' ACCTTAGGCCTGGTCCGAAGT-AGGGTCCGTAA '5	3.5	-35.7	-40.7	0.8771498771498771	0.009275951317416431
832	>TTGGACCAGGCTTCAATCCCT	TRIAE_CS42_3AS_TGACv1_210859_AA0680430.2	0	2266	473	27.823529411764707	33.84588017284727	6	31.40111787979652	5' TTGGACCAGGCTTCAATCCCT '3 oo||||||||||||| |||| 3' ACCTTAGGCCTGGTCCGAAGT-AGGGTCCGTAA '5	3.5	-35.7	-40.7	0.8771498771498771	0.009030775386600243
833	>TTGGACCAGGCTTCAATCCCT	TRIAE_CS42_3B_TGACv1_223947_AA0790010.1	0	2146	473	27.823529411764707	33.84588017284727	6	31.40111787979652	5' TTGGACCAGGCTTCAATCCCT '3 oo||||||||||||| |||| 3' ACCTTAGGCCTGGTCCGAAGT-AGGGTCCGTAA '5	3.5	-35.7	-40.7	0.8771498771498771	0.00944040852825978
834	>TTGGACCAGGCTTCAATCCCT	TRIAE_CS42_3B_TGACv1_223947_AA0790010.2	0	2251	473	27.823529411764707	33.84588017284727	6	31.40111787979652	5' TTGGACCAGGCTTCAATCCCT '3 oo||||||||||||| |||| 3' ACCTTAGGCCTGGTCCGAAGT-AGGGTCCGTAA '5	3.5	-35.7	-40.7	0.8771498771498771	0.009217560372312916
835	>TTGGACCAGGCTTCAATCCCT	TRIAE_CS42_3DS_TGACv1_271605_AA0903510.1	0	1588	473	27.823529411764707	33.84588017284727	6	31.40111787979652	5' TTGGACCAGGCTTCAATCCCT '3 oo||||||||||||| |||| 3' ACCTTAGGCCTGGTCCGAAGT-AGGGTCCGTAA '5	3.5	-35.7	-40.7	0.8771498771498771	0.010580545987812995
836	>TTGGACCAGGCTTCAATCCCT	TRIAE_CS42_3DS_TGACv1_271605_AA0903510.2	0	1477	473	27.823529411764707	33.84588017284727	6	31.40111787979652	5' TTGGACCAGGCTTCAATCCCT '3 oo||||||||||||| |||| 3' ACCTTAGGCCTGGTCCGAAGT-AGGGTCCGTAA '5	3.5	-35.7	-40.7	0.8771498771498771	0.010860819871834515
837	>TTGGACCAGGCTTCAATCCCT	TRIAE_CS42_4DL_TGACv1_343955_AA1141980.1	0	1061	898	128.28571428571428	64.25708328798486	6	31.40111787979652	5' TTGGACCAGGCTTCAATCCCT '3 oo||||||||||||| |||| 3' GGCTTAGGCCTGGTCCGAAGT-AGGGTCCGTAG '5	3.5	-35.7	-40.7	0.8771498771498771	0.011724200132402052
838	>TTGGACCAGGCTTCAATCCCT	TRIAE_CS42_4DL_TGACv1_343955_AA1141980.2	0	950	898	128.28571428571428	64.25708328798486	6	31.40111787979652	5' TTGGACCAGGCTTCAATCCCT '3 oo||||||||||||| |||| 3' GGCTTAGGCCTGGTCCGAAGT-AGGGTCCGTAG '5	3.5	-35.7	-40.7	0.8771498771498771	0.012108534053010711
839	>TTGGACCAGGCTTCAATCCCT	TRIAE_CS42_4DL_TGACv1_343955_AA1141980.3	0	1340	898	128.28571428571428	64.25708328798486	6	31.40111787979652	5' TTGGACCAGGCTTCAATCCCT '3 oo||||||||||||| |||| 3' GGCTTAGGCCTGGTCCGAAGT-AGGGTCCGTAG '5	3.5	-35.7	-40.7	0.8771498771498771	0.010857943652337942
840	>TTGGACCAGGCTTCAATCCCT	TRIAE_CS42_5AL_TGACv1_374822_AA1209640.1	0	1028	898	128.28571428571428	64.25708328798486	6	31.40111787979652	5' TTGGACCAGGCTTCAATCCCT '3 oo||||||||||||| |||| 3' GGCTTAGGCCTGGTCCGAAGT-AGGGTCCGTAG '5	3.5	-35.7	-40.7	0.8771498771498771	0.0114973488527641
841	>TTGGACCAGGCTTCAATCCCT	TRIAE_CS42_5AL_TGACv1_374822_AA1209640.2	0	1028	898	128.28571428571428	64.25708328798486	6	31.40111787979652	5' TTGGACCAGGCTTCAATCCCT '3 oo||||||||||||| |||| 3' GGCTTAGGCCTGGTCCGAAGT-AGGGTCCGTAG '5	3.5	-35.7	-40.7	0.8771498771498771	0.011238916185680514
842	>TTGGACCAGGCTTCAATCCCT	TRIAE_CS42_5AL_TGACv1_377240_AA1245260.1	0	932	473	27.823529411764707	33.84588017284727	6	31.40111787979652	5' TTGGACCAGGCTTCAATCCCT '3 oo||||||||||||| |||| 3' ACCTTAGGCCTGGTCCGAAGT-AGGGTTGGTAA '5	3.5	-35.7	-40.7	0.8771498771498771	0.013082135212924118
843	>TTGGACCAGGCTTCAATCCCT	TRIAE_CS42_5AS_TGACv1_393975_AA1277460.1	0	775	473	27.823529411764707	33.84588017284727	6	31.40111787979652	5' TTGGACCAGGCTTCAATCCCT '3 oo||||||||||||| |||| 3' ACCTTAGGCCTGGTCCGAAGTAAGGGTAGTAA '5	3.5	-35.7	-40.7	0.8771498771498771	0.013061297749572987
844	>TTGGACCAGGCTTCAATCCCT	TRIAE_CS42_5AS_TGACv1_393975_AA1277460.2	0	795	473	27.823529411764707	33.84588017284727	6	31.40111787979652	5' TTGGACCAGGCTTCAATCCCT '3 oo||||||||||||| |||| 3' ACCTTAGGCCTGGTCCGAAGTAAGGGTAGTAA '5	3.5	-35.7	-40.7	0.8771498771498771	0.01311561379804782
845	>TTGGACCAGGCTTCAATCCCT	TRIAE_CS42_5BS_TGACv1_423305_AA1373890.1	0	895	473	27.823529411764707	33.84588017284727	6	31.40111787979652	5' TTGGACCAGGCTTCAATCCCT '3 oo||||||||||||| |||| 3' ACCTTAGGCCTGGTCCGAAGTAAGGGTAGTAA '5	3.5	-35.7	-40.7	0.8771498771498771	0.012572663852197241
846	>TTGGACCAGGCTTCAATCCCT	TRIAE_CS42_5BS_TGACv1_423916_AA1384910.1	3	745	2	0.5	0.14311154407123577	6	31.40111787979652	5' TTGGACCAGGCTTCAATCCCT '3 o|||||||||||||| |||| 3' GTGTAAGACCTGGTCCGAAGTGAGGGTTGAGT '5	2.5	-36.4	-40.7	0.8943488943488942	0.027196075455221402
847	>TTGGACCAGGCTTCAATCCCT	TRIAE_CS42_5BS_TGACv1_423916_AA1384910.2	3	745	2	0.5	0.14311154407123577	6	31.40111787979652	5' TTGGACCAGGCTTCAATCCCT '3 o|||||||||||||| |||| 3' GTGTAAGACCTGGTCCGAAGTGAGGGTTGAGT '5	2.5	-36.4	-40.7	0.8943488943488942	0.027976047280194205
848	>TTGGACCAGGCTTCAATCCCT	TRIAE_CS42_5DL_TGACv1_433548_AA1416010.1	0	953	473	27.823529411764707	33.84588017284727	6	31.40111787979652	5' TTGGACCAGGCTTCAATCCCT '3 oo||||||||||||| |||| 3' ACCTTAGGCCTGGTCCGAAGT-AGGGTTGGTAA '5	3.5	-35.7	-40.7	0.8771498771498771	0.013166154191350588
849	>TTGGACCAGGCTTCAATCCCT	TRIAE_CS42_5DL_TGACv1_433548_AA1416010.2	0	953	473	27.823529411764707	33.84588017284727	6	31.40111787979652	5' TTGGACCAGGCTTCAATCCCT '3 oo||||||||||||| |||| 3' ACCTTAGGCCTGGTCCGAAGT-AGGGTTGGTAA '5	3.5	-35.7	-40.7	0.8771498771498771	0.012740659466083715
850	>TTGGACCAGGCTTCAATCCCT	TRIAE_CS42_5DS_TGACv1_457086_AA1482090.1	3	267	2	0.5	0.14311154407123577	6	31.40111787979652	5' TTGGACCAGGCTTCAATCCCT '3 o|||||||||||||| |||| 3' GTGTAAGACCTGGTCCGAAGTGAGGGTTGAGT '5	2.5	-36.4	-40.7	0.8943488943488942	0.027787656588691645
851	>TTGGACCAGGCTTCAATCCCT	TRIAE_CS42_5DS_TGACv1_457086_AA1482090.2	3	398	2	0.5	0.14311154407123577	6	31.40111787979652	5' TTGGACCAGGCTTCAATCCCT '3 o|||||||||||||| |||| 3' GTGTAAGACCTGGTCCGAAGTGAGGGTTGAGT '5	2.5	-36.4	-40.7	0.8943488943488942	0.026290134887424044
852	>TTGGACCAGGCTTCAATCCCT	TRIAE_CS42_5DS_TGACv1_457472_AA1486880.1	0	787	473	27.823529411764707	33.84588017284727	6	31.40111787979652	5' TTGGACCAGGCTTCAATCCCT '3 oo||||||||||||| |||| 3' ACCTTAGGCCTGGTCCGAAGTAAGGGTAGTAA '5	3.5	-35.7	-40.7	0.8771498771498771	0.010374400447915266
853	>TTGGACCAGGCTTCAATCCCT	TRIAE_CS42_5DS_TGACv1_457472_AA1486880.2	0	795	473	27.823529411764707	33.84588017284727	6	31.40111787979652	5' TTGGACCAGGCTTCAATCCCT '3 oo||||||||||||| |||| 3' ACCTTAGGCCTGGTCCGAAGTAAGGGTAGTAA '5	3.5	-35.7	-40.7	0.8771498771498771	0.010889666097246287
854	>TTGGACCAGGCTTCAATCCCT	TRIAE_CS42_5DS_TGACv1_457472_AA1486880.3	0	393	473	27.823529411764707	33.84588017284727	6	31.40111787979652	5' TTGGACCAGGCTTCAATCCCT '3 oo||||||||||||| |||| 3' ACCTTAGGCCTGGTCCGAAGTAAGGGTAGTAA '5	3.5	-35.7	-40.7	0.8771498771498771	0.014405933312185537
855	>TTGGACCAGGCTTCAATCCCT	TRIAE_CS42_5DS_TGACv1_457472_AA1486880.4	0	792	473	27.823529411764707	33.84588017284727	6	31.40111787979652	5' TTGGACCAGGCTTCAATCCCT '3 oo||||||||||||| |||| 3' ACCTTAGGCCTGGTCCGAAGTAAGGGTAGTAA '5	3.5	-35.7	-40.7	0.8771498771498771	0.012634653755109748
856	>TTGGACCAGGCTTCAATCCCT	TRIAE_CS42_U_TGACv1_641583_AA2098790.1	0	990	898	128.28571428571428	64.25708328798486	6	31.40111787979652	5' TTGGACCAGGCTTCAATCCCT '3 oo||||||||||||| |||| 3' GGCTTAGGCCTGGTCCGAAGT-AGGGTCCGTAG '5	3.5	-35.7	-40.7	0.8771498771498771	0.012974500452090587
857	>TTGGACCAGGCTTCAATCCCT	TRIAE_CS42_U_TGACv1_641583_AA2098790.2	0	986	898	128.28571428571428	64.25708328798486	6	31.40111787979652	5' TTGGACCAGGCTTCAATCCCT '3 oo||||||||||||| |||| 3' GGCTTAGGCCTGGTCCGAAGT-AGGGTCCGTAG '5	3.5	-35.7	-40.7	0.8771498771498771	0.012990944219361644
858	>TTGGACCAGGCTTCAATCCCT	TRIAE_CS42_U_TGACv1_642003_AA2109160.1	0	687	473	27.823529411764707	33.84588017284727	6	31.40111787979652	5' TTGGACCAGGCTTCAATCCCT '3 oo||||||||||||| |||| 3' ACCTTAGGCCTGGTCCGAAGT-AGGGTTGGTAA '5	3.5	-35.7	-40.7	0.8771498771498771	0.014390764378498844
859	>AGCAGTCTGACTCGAAGGTGA	TRIAE_CS42_2AL_TGACv1_093093_AA0271860.1	2	973	37	37.0	2.6475635653178617	15	78.5027946994913	5' AGCAGTCTGACT-CGAAGGTGA '3 |||||||||||| |||||o|o| 3' TCCCGTTCGTCAGACTGAAGCTTCTATTCAAC '5	2.0	-31.9	-40.3	0.7915632754342432	0.0032051282051281937
860	>TCTAGCGACGACTATGAACACGGT	TRIAE_CS42_5BL_TGACv1_409886_AA1366590.1	1	639	2	0.16666666666666666	0.14311154407123577	6	31.40111787979652	5' TCTAGCGACGACTATGAACACGGT '3 o|||||||||||||oo||||| | 3' TCTGGTGGATCGCTGCTGATGTTTGTGACTTG '5	3.5	-34.9	-44.5	0.7842696629213483	0.002743484224965731
861	>AGGATTTCCGGCAATGCGCATTCA	TRIAE_CS42_3AS_TGACv1_210534_AA0674880.1	3	663	3	0.6	0.21466731610685366	11	57.56871611296029	5' AGGATTTCCGGCAATGCGCATTCA '3 |||||||||||| |||||| |||| 3' ATAAAGTCCTAAAGGCCGCTACGCGAAAGTCA '5	3.0	-35.8	-44.4	0.8063063063063063	0.008555229170652878
862	>AGGATTTCCGGCAATGCGCATTCA	TRIAE_CS42_3AS_TGACv1_210534_AA0674880.2	3	663	3	0.6	0.21466731610685366	11	57.56871611296029	5' AGGATTTCCGGCAATGCGCATTCA '3 |||||||||||| |||||| |||| 3' ATAAAGTCCTAAAGGCCGCTACGCGAAAGTCA '5	3.0	-35.8	-44.4	0.8063063063063063	0.00847410105794133
863	>AGGATTTCCGGCAATGCGCATTCA	TRIAE_CS42_5AL_TGACv1_374457_AA1200670.1	2	1631	3	0.6	0.21466731610685366	11	57.56871611296029	5' AGGATTTCCGGCAATGCGCATTCA '3 |||||||||||| |||||| |||| 3' ATAAAGTCCTAAAGGCCGCTACGCGAAAGTCA '5	3.0	-35.8	-44.4	0.8063063063063063	0.007540022933963386
864	>AGGATTTCCGGCAATGCGCATTCA	TRIAE_CS42_5AL_TGACv1_374457_AA1200670.2	2	1625	3	0.6	0.21466731610685366	11	57.56871611296029	5' AGGATTTCCGGCAATGCGCATTCA '3 |||||||||||| |||||| |||| 3' ATAAAGTCCTAAAGGCCGCTACGCGAAAGTCA '5	3.0	-35.8	-44.4	0.8063063063063063	0.00756140276937034
865	>CAATGTGAAGATGAGCAACAG	TRIAE_CS42_3AS_TGACv1_213141_AA0705650.1	3	1180	2	0.5	0.14311154407123577	36	188.40670727877912	5' C-AATGTGAAGATGAGCAACAG '3 | ||||||||||| |||||||o 3' TGTTTGGATTACACTTCTAGTCGTTGTTGACTT '5	3.5	-27.5	-34.7	0.7925072046109509	0.04181817545894617
866	>CAATGTGAAGATGAGCAACAG	TRIAE_CS42_3DS_TGACv1_274159_AA0934920.1	3	1157	2	0.5	0.14311154407123577	36	188.40670727877912	5' C-AATGTGAAGATGAGCAACAG '3 | ||||||||||| |||||||o 3' TGTTTGGATTACACTTCTAGTCGTTGTTGACGT '5	3.5	-27.5	-34.7	0.7925072046109509	0.04725062917459444
867	>AGAATATGGATGGAGCGTTGTAGT	TRIAE_CS42_1DL_TGACv1_061206_AA0188770.1	2	5232	3	1.5	0.21466731610685366	7	36.63463752642927	5' AGAATATGGATGGA-GCGTTGTAGT '3 |||||||||||o|| o|||||||| 3' ACACTGTCTTATACCTATCTGTGCAACATCCA '5	3.5	-33.5	-41.4	0.8091787439613527	0.016414569259812994
868	>AGAATATGGATGGAGCGTTGTAGT	TRIAE_CS42_1DL_TGACv1_061206_AA0188770.2	2	5208	3	1.5	0.21466731610685366	7	36.63463752642927	5' AGAATATGGATGGA-GCGTTGTAGT '3 |||||||||||o|| o|||||||| 3' ACACTGTCTTATACCTATCTGTGCAACATCCA '5	3.5	-33.5	-41.4	0.8091787439613527	0.016488381539670582
869	>AACACAACTCTAGACACAAGTTAA	TRIAE_CS42_5AL_TGACv1_374647_AA1205470.2	3	595	7	0.5909090909090909	0.5008904042493252	5	26.167598233163766	5' AACACAACTCTAGACACAAGTTAA '3 |||||||||||||||||||o|||| 3' ATAGTGTTGTGTTGAGATCTGTGTTTAATTTT '5	0.5	-34.6	-36.9	0.937669376693767	0.04890152914749579
870	>AACACAACTCTAGACACAAGTTAA	TRIAE_CS42_7DS_TGACv1_621534_AA2018670.1	2	49	7	0.5909090909090909	0.5008904042493252	5	26.167598233163766	5' AACACAACTCTAGACACAAGTTAA '3 |||||||||||||||||||o|||| 3' ATAGTGTTGTGTTGAGATCTGTGTTTAATTTT '5	0.5	-34.6	-36.9	0.937669376693767	0.007101765730673448
871	>CAAGTATTTTTGGACGGAGGG	TRIAE_CS42_7AS_TGACv1_570467_AA1836140.1	2	2295	8	0.10398550724637681	0.5724461762849431	11	57.56871611296029	5' CAAGTATTTTTGGACGGAGGG '3 ||||||||||||||||||||| 3' ACTACTGTTCATAAAAACCTGCCTCCCTCATC '5	0.0	-36.0	-36.0	1.0	0.015417254923176915
872	>GCGACAAGTAATTCCGGACGGAGG	TRIAE_CS42_3DS_TGACv1_273070_AA0928000.2	0	2318	10	2.5	0.7155577203561788	21	109.90391257928782	5' GCGACAAGTAATTCCGGACGGAGG '3 ||||||||||||||||o||o|||| 3' TAAAGGCGCTGTTCATTAAGGCTTGTCTCCCT '5	1.0	-42.2	-47.3	0.8921775898520086	0.01000732907563151
873	>GCGACAAGTAATTCCGGACGGAGG	TRIAE_CS42_3DS_TGACv1_273070_AA0928000.3	0	2258	10	2.5	0.7155577203561788	21	109.90391257928782	5' GCGACAAGTAATTCCGGACGGAGG '3 ||||||||||||||||o||o|||| 3' TAAAGGCGCTGTTCATTAAGGCTTGTCTCCCT '5	1.0	-42.2	-47.3	0.8921775898520086	0.010234936851625354
874	>GCGACAAGTAATTCCGGACGGAGG	TRIAE_CS42_5BL_TGACv1_404330_AA1295810.1	0	3637	10	2.5	0.7155577203561788	21	109.90391257928782	5' GCGACAAGTAATTCCGGACGGAGG '3 ||||||||||||| ||||o|||o 3' TAAAGGCGCTGTTCATTAAACCCTGTCTCTGT '5	3.0	-33.4	-47.3	0.7061310782241015	0.023996724820989246
875	>AATGACAGATCTGCCGGAGACACA	TRIAE_CS42_2AL_TGACv1_097570_AA0324530.1	3	1656	2	0.6666666666666666	0.14311154407123577	19	99.43687328602232	5' AATGACAGATCTGCCGGAGACACA '3 || ||||||||o||| |||||||| 3' AGGTGGTTT-CTGTCTAGGCGGACTCTGTGTAG '5	3.0	-36.1	-45.8	0.7882096069868997	0.001683501329771131
876	>AATGACAGATCTGCCGGAGACACA	TRIAE_CS42_4AL_TGACv1_288492_AA0950060.2	3	4470	2	0.6666666666666666	0.14311154407123577	19	99.43687328602232	5' AATGACAGATCTGCCGGAGACACA '3 || ||||||||o|||||||||||| 3' AGGTGGTTT-CTGTCTAGGCGGCCTCTGTGTTG '5	2.0	-42.3	-45.8	0.9235807860262009	0.007850398317188478
877	>AGTCCGAACTGATGGAGAGAGGCG	TRIAE_CS42_1AL_TGACv1_001965_AA0037310.1	0	1451	8	4.0	0.5724461762849431	16	83.73631434612405	5' AGTCCGAACTGATGGAGAGAGGCG '3 ||||||||||||||||o|| ||| 3' TGGTTTTCAGGCTTGACTACCTTTC-CCGATCC '5	2.5	-40.0	-49.0	0.8163265306122449	0.0043209810542059746
878	>AGTCCGAACTGATGGAGAGAGGCG	TRIAE_CS42_1AL_TGACv1_001965_AA0037310.2	0	1524	8	4.0	0.5724461762849431	16	83.73631434612405	5' AGTCCGAACTGATGGAGAGAGGCG '3 ||||||||||||||||o|| ||| 3' TGGTTTTCAGGCTTGACTACCTTTC-CCGATCC '5	2.5	-40.0	-49.0	0.8163265306122449	0.003308125584165489
879	>AGTCCGAACTGATGGAGAGAGGCG	TRIAE_CS42_2BL_TGACv1_130116_AA0404110.1	1	1680	2	0.3333333333333333	0.14311154407123577	16	83.73631434612405	5' AGTCCGAACTGATGGAGAGAGGCG '3 ||||||||||||||o||||||o|| 3' AGGTTTTCAGGCTTGACTACTTCTCTCTGCCC '5	1.0	-43.4	-49.0	0.8857142857142857	0.009394015094789099
880	>AGTCCGAACTGATGGAGAGAGGCG	TRIAE_CS42_2BL_TGACv1_130116_AA0404110.2	1	1543	2	0.3333333333333333	0.14311154407123577	16	83.73631434612405	5' AGTCCGAACTGATGGAGAGAGGCG '3 ||||||||||||||o||||||o|| 3' AGGTTTTCAGGCTTGACTACTTCTCTCTGCCC '5	1.0	-43.4	-49.0	0.8857142857142857	0.010303879055750587
881	>AGTCCGAACTGATGGAGAGAGGCG	TRIAE_CS42_4AL_TGACv1_288611_AA0953790.1	3	393	2	0.3333333333333333	0.14311154407123577	16	83.73631434612405	5' AGTCCGAACTGATGGAGAGAGGCG '3 ||||||||||||||o||||||||o 3' AGGTTTTCAGGCTTGACTACTTCTCTCCGTCC '5	1.0	-45.2	-49.0	0.9224489795918368	0.02674394432631333
882	>AGTCCGAACTGATGGAGAGAGGCG	TRIAE_CS42_5BS_TGACv1_423629_AA1380880.1	0	49	2	0.3333333333333333	0.14311154407123577	16	83.73631434612405	5' AGTCCGAACTGATGGAGAGAGGCG '3 |||||||||||||||||||||||| 3' AGGTTTTCAGGCTTGACTACCTCTCTCCGCCC '5	0.0	-49.0	-49.0	1.0	2.7723870252283067E-4
883	>AGTCCGAACTGATGGAGAGAGGCG	TRIAE_CS42_7DS_TGACv1_622226_AA2035840.1	3	3219	2	0.3333333333333333	0.14311154407123577	16	83.73631434612405	5' AGTCCGAACTGATGGAGAGAGGCG '3 ||||||||||||||||| |||||| 3' AGGTTTTCAGGCTTGACTACCTCCCTCCGCCT '5	1.0	-44.2	-49.0	0.9020408163265307	0.004518064894281082
884	>TTGGTAGATACTCAAAGCAGA	TRIAE_CS42_5DL_TGACv1_433034_AA1399050.1	2	557	5	0.8333333333333333	0.3577788601780894	14	73.26927505285855	5' TT-GGTAGATACTCAAAGCAGA '3 || |||| |||||||||||||| 3' AAGGAAATCCATGTATGAGTTTCGTCTCGTTG '5	3.0	-29.0	-34.4	0.8430232558139535	0.022455381842682587
885	>TTGGTAGATACTCAAAGCAGA	TRIAE_CS42_5DL_TGACv1_433034_AA1399050.2	2	557	5	0.8333333333333333	0.3577788601780894	14	73.26927505285855	5' TT-GGTAGATACTCAAAGCAGA '3 || |||| |||||||||||||| 3' AAGGAAATCCATGTATGAGTTTCGTCTCGTTG '5	3.0	-29.0	-34.4	0.8430232558139535	0.020458991988894337
886	>TTGGTAGATACTCAAAGCAGA	TRIAE_CS42_5DL_TGACv1_433034_AA1399090.1	3	633	5	0.8333333333333333	0.3577788601780894	14	73.26927505285855	5' TT-GGTAGATACTCAAAGCAGA '3 || |||| ||||||||||||o| 3' AAGGAAATCCATGTATGAGTTTCGTTTCGTTG '5	3.5	-26.4	-34.4	0.7674418604651163	0.0300339609864807
887	>CAAAAGACCGATCTGATGGAAGAG	TRIAE_CS42_7DL_TGACv1_603062_AA1974890.1	0	1020	2	2.0	0.14311154407123577	14	73.26927505285855	5' CAAAAGACCGATCTGATGGAAGAG '3 ||||||||||||||||o||||||| 3' ACGTTGGTTTTCTGGCTAGACTGCCTTCTCTG '5	0.5	-41.6	-42.0	0.9904761904761905	8.968609865470656E-4
888	>TCGGACCAGGCTTCCTTCCCT	TRIAE_CS42_1AL_TGACv1_001179_AA0026560.1	0	1624	3115	239.61538461538464	222.8962298909497	8	41.86815717306202	5' TCGGACCAGGCTTCCTTCCCT '3 o||||||||||||| |||| 3' TGCTTAGGCCTGGTCCGAAG-TAGGGTCCGTAG '5	3.5	-36.4	-44.6	0.8161434977578474	0.00997315948984634
889	>TCGGACCAGGCTTCCTTCCCT	TRIAE_CS42_1AL_TGACv1_001179_AA0026560.2	0	1120	3115	239.61538461538464	222.8962298909497	8	41.86815717306202	5' TCGGACCAGGCTTCCTTCCCT '3 o||||||||||||| |||| 3' TGCTTAGGCCTGGTCCGAAG-TAGGGTCCGTAG '5	3.5	-36.4	-44.6	0.8161434977578474	0.013069624764280752
890	>TCGGACCAGGCTTCCTTCCCT	TRIAE_CS42_1AL_TGACv1_001179_AA0026560.3	0	1120	3115	239.61538461538464	222.8962298909497	8	41.86815717306202	5' TCGGACCAGGCTTCCTTCCCT '3 o||||||||||||| |||| 3' TGCTTAGGCCTGGTCCGAAG-TAGGGTCCGTAG '5	3.5	-36.4	-44.6	0.8161434977578474	0.011379282628815712
891	>TCGGACCAGGCTTCCTTCCCT	TRIAE_CS42_1AL_TGACv1_001179_AA0026560.4	0	1356	3115	239.61538461538464	222.8962298909497	8	41.86815717306202	5' TCGGACCAGGCTTCCTTCCCT '3 o||||||||||||| |||| 3' TGCTTAGGCCTGGTCCGAAG-TAGGGTCCGTAG '5	3.5	-36.4	-44.6	0.8161434977578474	0.010679762553293504
892	>TCGGACCAGGCTTCCTTCCCT	TRIAE_CS42_1BL_TGACv1_030309_AA0086320.1	0	836	3115	239.61538461538464	222.8962298909497	8	41.86815717306202	5' TCGGACCAGGCTTCCTTCCCT '3 o||||||||||||| |||| 3' TGCTTAGGCCTGGTCCGAAG-TAGGGTCCGTAG '5	3.5	-36.4	-44.6	0.8161434977578474	0.012619099042624926
893	>TCGGACCAGGCTTCCTTCCCT	TRIAE_CS42_1BL_TGACv1_030309_AA0086320.2	0	1225	3115	239.61538461538464	222.8962298909497	8	41.86815717306202	5' TCGGACCAGGCTTCCTTCCCT '3 o||||||||||||| |||| 3' TGCTTAGGCCTGGTCCGAAG-TAGGGTCCGTAG '5	3.5	-36.4	-44.6	0.8161434977578474	0.011269808645073542
894	>TCGGACCAGGCTTCCTTCCCT	TRIAE_CS42_1BL_TGACv1_030309_AA0086320.3	0	1225	3115	239.61538461538464	222.8962298909497	8	41.86815717306202	5' TCGGACCAGGCTTCCTTCCCT '3 o||||||||||||| |||| 3' TGCTTAGGCCTGGTCCGAAG-TAGGGTCCGTAG '5	3.5	-36.4	-44.6	0.8161434977578474	0.010688114657914305
895	>TCGGACCAGGCTTCCTTCCCT	TRIAE_CS42_1BL_TGACv1_030309_AA0086320.4	0	1225	3115	239.61538461538464	222.8962298909497	8	41.86815717306202	5' TCGGACCAGGCTTCCTTCCCT '3 o||||||||||||| |||| 3' TGCTTAGGCCTGGTCCGAAG-TAGGGTCCGTAG '5	3.5	-36.4	-44.6	0.8161434977578474	0.010766702212095636
896	>TCGGACCAGGCTTCCTTCCCT	TRIAE_CS42_1DL_TGACv1_062345_AA0212980.1	0	1208	3115	239.61538461538464	222.8962298909497	8	41.86815717306202	5' TCGGACCAGGCTTCCTTCCCT '3 o||||||||||||| |||| 3' TGCTTAGGCCTGGTCCGAAG-TAGGGTCCGTAG '5	3.5	-36.4	-44.6	0.8161434977578474	0.01280432122269648
897	>TCGGACCAGGCTTCCTTCCCT	TRIAE_CS42_1DL_TGACv1_062345_AA0212980.2	0	1082	3115	239.61538461538464	222.8962298909497	8	41.86815717306202	5' TCGGACCAGGCTTCCTTCCCT '3 o||||||||||||| |||| 3' TGCTTAGGCCTGGTCCGAAG-TAGGGTCCGTAG '5	3.5	-36.4	-44.6	0.8161434977578474	0.01170746122620947
898	>TCGGACCAGGCTTCCTTCCCT	TRIAE_CS42_1DL_TGACv1_062345_AA0212980.3	0	1082	3115	239.61538461538464	222.8962298909497	8	41.86815717306202	5' TCGGACCAGGCTTCCTTCCCT '3 o||||||||||||| |||| 3' TGCTTAGGCCTGGTCCGAAG-TAGGGTCCGTAG '5	3.5	-36.4	-44.6	0.8161434977578474	0.012884798688539423
899	>TCGGACCAGGCTTCCTTCCCT	TRIAE_CS42_1DL_TGACv1_062345_AA0212980.4	0	1082	3115	239.61538461538464	222.8962298909497	8	41.86815717306202	5' TCGGACCAGGCTTCCTTCCCT '3 o||||||||||||| |||| 3' TGCTTAGGCCTGGTCCGAAG-TAGGGTCCGTAG '5	3.5	-36.4	-44.6	0.8161434977578474	0.010594215686430708
900	>TCGGACCAGGCTTCCTTCCCT	TRIAE_CS42_1DL_TGACv1_062345_AA0212980.5	0	797	3115	239.61538461538464	222.8962298909497	8	41.86815717306202	5' TCGGACCAGGCTTCCTTCCCT '3 o||||||||||||| |||| 3' TGCTTAGGCCTGGTCCGAAG-TAGGGTCCGTAG '5	3.5	-36.4	-44.6	0.8161434977578474	0.012744619774291643
901	>TCGGACCAGGCTTCCTTCCCT	TRIAE_CS42_3AS_TGACv1_210859_AA0680430.1	0	2146	473	27.823529411764707	33.84588017284727	8	41.86815717306202	5' TCGGACCAGGCTTCCTTCCCT '3 o||||||||||||| |||| 3' ACCTTAGGCCTGGTCCGAAG-TAGGGTCCGTAA '5	3.5	-36.4	-44.6	0.8161434977578474	0.009275951317416431
902	>TCGGACCAGGCTTCCTTCCCT	TRIAE_CS42_3AS_TGACv1_210859_AA0680430.2	0	2266	473	27.823529411764707	33.84588017284727	8	41.86815717306202	5' TCGGACCAGGCTTCCTTCCCT '3 o||||||||||||| |||| 3' ACCTTAGGCCTGGTCCGAAG-TAGGGTCCGTAA '5	3.5	-36.4	-44.6	0.8161434977578474	0.009030775386600243
903	>TCGGACCAGGCTTCCTTCCCT	TRIAE_CS42_3B_TGACv1_223947_AA0790010.1	0	2146	473	27.823529411764707	33.84588017284727	8	41.86815717306202	5' TCGGACCAGGCTTCCTTCCCT '3 o||||||||||||| |||| 3' ACCTTAGGCCTGGTCCGAAG-TAGGGTCCGTAA '5	3.5	-36.4	-44.6	0.8161434977578474	0.00944040852825978
904	>TCGGACCAGGCTTCCTTCCCT	TRIAE_CS42_3B_TGACv1_223947_AA0790010.2	0	2251	473	27.823529411764707	33.84588017284727	8	41.86815717306202	5' TCGGACCAGGCTTCCTTCCCT '3 o||||||||||||| |||| 3' ACCTTAGGCCTGGTCCGAAG-TAGGGTCCGTAA '5	3.5	-36.4	-44.6	0.8161434977578474	0.009217560372312916
905	>TCGGACCAGGCTTCCTTCCCT	TRIAE_CS42_3DS_TGACv1_271605_AA0903510.1	0	1588	473	27.823529411764707	33.84588017284727	8	41.86815717306202	5' TCGGACCAGGCTTCCTTCCCT '3 o||||||||||||| |||| 3' ACCTTAGGCCTGGTCCGAAG-TAGGGTCCGTAA '5	3.5	-36.4	-44.6	0.8161434977578474	0.010580545987812995
906	>TCGGACCAGGCTTCCTTCCCT	TRIAE_CS42_3DS_TGACv1_271605_AA0903510.2	0	1477	473	27.823529411764707	33.84588017284727	8	41.86815717306202	5' TCGGACCAGGCTTCCTTCCCT '3 o||||||||||||| |||| 3' ACCTTAGGCCTGGTCCGAAG-TAGGGTCCGTAA '5	3.5	-36.4	-44.6	0.8161434977578474	0.010860819871834515
907	>TCGGACCAGGCTTCCTTCCCT	TRIAE_CS42_4DL_TGACv1_343955_AA1141980.1	0	1061	898	128.28571428571428	64.25708328798486	8	41.86815717306202	5' TCGGACCAGGCTTCCTTCCCT '3 o||||||||||||| |||| 3' GGCTTAGGCCTGGTCCGAAG-TAGGGTCCGTAG '5	3.5	-36.4	-44.6	0.8161434977578474	0.011724200132402052
908	>TCGGACCAGGCTTCCTTCCCT	TRIAE_CS42_4DL_TGACv1_343955_AA1141980.2	0	950	898	128.28571428571428	64.25708328798486	8	41.86815717306202	5' TCGGACCAGGCTTCCTTCCCT '3 o||||||||||||| |||| 3' GGCTTAGGCCTGGTCCGAAG-TAGGGTCCGTAG '5	3.5	-36.4	-44.6	0.8161434977578474	0.012108534053010711
909	>TCGGACCAGGCTTCCTTCCCT	TRIAE_CS42_4DL_TGACv1_343955_AA1141980.3	0	1340	898	128.28571428571428	64.25708328798486	8	41.86815717306202	5' TCGGACCAGGCTTCCTTCCCT '3 o||||||||||||| |||| 3' GGCTTAGGCCTGGTCCGAAG-TAGGGTCCGTAG '5	3.5	-36.4	-44.6	0.8161434977578474	0.010857943652337942
910	>TCGGACCAGGCTTCCTTCCCT	TRIAE_CS42_5AL_TGACv1_374822_AA1209640.1	0	1028	898	128.28571428571428	64.25708328798486	8	41.86815717306202	5' TCGGACCAGGCTTCCTTCCCT '3 o||||||||||||| |||| 3' GGCTTAGGCCTGGTCCGAAG-TAGGGTCCGTAG '5	3.5	-36.4	-44.6	0.8161434977578474	0.0114973488527641
911	>TCGGACCAGGCTTCCTTCCCT	TRIAE_CS42_5AL_TGACv1_374822_AA1209640.2	0	1028	898	128.28571428571428	64.25708328798486	8	41.86815717306202	5' TCGGACCAGGCTTCCTTCCCT '3 o||||||||||||| |||| 3' GGCTTAGGCCTGGTCCGAAG-TAGGGTCCGTAG '5	3.5	-36.4	-44.6	0.8161434977578474	0.011238916185680514
912	>TCGGACCAGGCTTCCTTCCCT	TRIAE_CS42_5AL_TGACv1_377240_AA1245260.1	0	932	473	27.823529411764707	33.84588017284727	8	41.86815717306202	5' TCGGACCAGGCTTCCTTCCCT '3 o||||||||||||| |||| 3' ACCTTAGGCCTGGTCCGAAG-TAGGGTTGGTAA '5	3.5	-36.4	-44.6	0.8161434977578474	0.013082135212924118
913	>TCGGACCAGGCTTCCTTCCCT	TRIAE_CS42_5AS_TGACv1_393975_AA1277460.1	0	775	473	27.823529411764707	33.84588017284727	8	41.86815717306202	5' TCGGACCAGGCTTCCTTCCCT '3 o||||||||||||| ||||| 3' ACCTTAGGCCTGGTCCGAAGTAAGGGTAGTAA '5	2.5	-37.2	-44.6	0.8340807174887893	0.0022421515451841456
914	>TCGGACCAGGCTTCCTTCCCT	TRIAE_CS42_5AS_TGACv1_393975_AA1277460.2	0	795	473	27.823529411764707	33.84588017284727	8	41.86815717306202	5' TCGGACCAGGCTTCCTTCCCT '3 o||||||||||||| ||||| 3' ACCTTAGGCCTGGTCCGAAGTAAGGGTAGTAA '5	2.5	-37.2	-44.6	0.8340807174887893	0.002251526889658906
915	>TCGGACCAGGCTTCCTTCCCT	TRIAE_CS42_5BS_TGACv1_423305_AA1373890.1	0	895	473	27.823529411764707	33.84588017284727	8	41.86815717306202	5' TCGGACCAGGCTTCCTTCCCT '3 o||||||||||||| ||||| 3' ACCTTAGGCCTGGTCCGAAGTAAGGGTAGTAA '5	2.5	-37.2	-44.6	0.8340807174887893	0.0021578290186264892
916	>TCGGACCAGGCTTCCTTCCCT	TRIAE_CS42_5DL_TGACv1_433548_AA1416010.1	0	953	473	27.823529411764707	33.84588017284727	8	41.86815717306202	5' TCGGACCAGGCTTCCTTCCCT '3 o||||||||||||| |||| 3' ACCTTAGGCCTGGTCCGAAG-TAGGGTTGGTAA '5	3.5	-36.4	-44.6	0.8161434977578474	0.013166154191350588
917	>TCGGACCAGGCTTCCTTCCCT	TRIAE_CS42_5DL_TGACv1_433548_AA1416010.2	0	953	473	27.823529411764707	33.84588017284727	8	41.86815717306202	5' TCGGACCAGGCTTCCTTCCCT '3 o||||||||||||| |||| 3' ACCTTAGGCCTGGTCCGAAG-TAGGGTTGGTAA '5	3.5	-36.4	-44.6	0.8161434977578474	0.012740659466083715
918	>TCGGACCAGGCTTCCTTCCCT	TRIAE_CS42_5DS_TGACv1_457472_AA1486880.1	0	787	473	27.823529411764707	33.84588017284727	8	41.86815717306202	5' TCGGACCAGGCTTCCTTCCCT '3 o||||||||||||| ||||| 3' ACCTTAGGCCTGGTCCGAAGTAAGGGTAGTAA '5	2.5	-37.2	-44.6	0.8340807174887893	0.0017789067827446159
919	>TCGGACCAGGCTTCCTTCCCT	TRIAE_CS42_5DS_TGACv1_457472_AA1486880.2	0	795	473	27.823529411764707	33.84588017284727	8	41.86815717306202	5' TCGGACCAGGCTTCCTTCCCT '3 o||||||||||||| ||||| 3' ACCTTAGGCCTGGTCCGAAGTAAGGGTAGTAA '5	2.5	-37.2	-44.6	0.8340807174887893	0.001867662221158195
920	>TCGGACCAGGCTTCCTTCCCT	TRIAE_CS42_5DS_TGACv1_457472_AA1486880.3	0	393	473	27.823529411764707	33.84588017284727	8	41.86815717306202	5' TCGGACCAGGCTTCCTTCCCT '3 o||||||||||||| ||||| 3' ACCTTAGGCCTGGTCCGAAGTAAGGGTAGTAA '5	2.5	-37.2	-44.6	0.8340807174887893	0.0024743713315964477
921	>TCGGACCAGGCTTCCTTCCCT	TRIAE_CS42_5DS_TGACv1_457472_AA1486880.4	0	792	473	27.823529411764707	33.84588017284727	8	41.86815717306202	5' TCGGACCAGGCTTCCTTCCCT '3 o||||||||||||| ||||| 3' ACCTTAGGCCTGGTCCGAAGTAAGGGTAGTAA '5	2.5	-37.2	-44.6	0.8340807174887893	0.0021685245693742194
922	>TCGGACCAGGCTTCCTTCCCT	TRIAE_CS42_U_TGACv1_641583_AA2098790.1	0	990	898	128.28571428571428	64.25708328798486	8	41.86815717306202	5' TCGGACCAGGCTTCCTTCCCT '3 o||||||||||||| |||| 3' GGCTTAGGCCTGGTCCGAAG-TAGGGTCCGTAG '5	3.5	-36.4	-44.6	0.8161434977578474	0.012974500452090587
923	>TCGGACCAGGCTTCCTTCCCT	TRIAE_CS42_U_TGACv1_641583_AA2098790.2	0	986	898	128.28571428571428	64.25708328798486	8	41.86815717306202	5' TCGGACCAGGCTTCCTTCCCT '3 o||||||||||||| |||| 3' GGCTTAGGCCTGGTCCGAAG-TAGGGTCCGTAG '5	3.5	-36.4	-44.6	0.8161434977578474	0.012990944219361644
924	>TCGGACCAGGCTTCCTTCCCT	TRIAE_CS42_U_TGACv1_642003_AA2109160.1	0	687	473	27.823529411764707	33.84588017284727	8	41.86815717306202	5' TCGGACCAGGCTTCCTTCCCT '3 o||||||||||||| |||| 3' ACCTTAGGCCTGGTCCGAAG-TAGGGTTGGTAA '5	3.5	-36.4	-44.6	0.8161434977578474	0.014390764378498844
925	>CGAGTTGGAGCACGCCTGTC	TRIAE_CS42_2BL_TGACv1_129455_AA0384650.1	3	2122	3	1.0	0.21466731610685366	304	1590.989972576357	5' CGAGTTGGAGCACGCCTGTC '3 ||||oo|||||||||| || 3' AGGTAGGCTCGGCCTCGTGCGG-CAAGAGGCCA '5	4.0	-33.7	-41.4	0.8140096618357489	0.004716973339458641
926	>CGAGTTGGAGCACGCCTGTC	TRIAE_CS42_2BL_TGACv1_129455_AA0384650.2	3	2078	3	1.0	0.21466731610685366	304	1590.989972576357	5' CGAGTTGGAGCACGCCTGTC '3 ||||oo|||||||||| || 3' AGGTAGGCTCGGCCTCGTGCGG-CAAGAGGCCA '5	4.0	-33.7	-41.4	0.8140096618357489	0.04125361479896672
927	>TGAATCCTTTGCAGACGACT	TRIAE_CS42_3B_TGACv1_221584_AA0745010.1	2	1650	4	4.0	0.28622308814247155	6	31.40111787979652	5' TGAATCCTTTGCAGACGACT '3 o|||||||o||||| ||| o 3' GGTACAGCTTAGGAGACGTC-GCTAGTGTGAAT '5	4.0	-25.3	-34.4	0.7354651162790699	0.02707501109631605
928	>GAACGGAGGGAGTAGAAGAGTAAC	TRIAE_CS42_1DL_TGACv1_062301_AA0212110.2	2	3080	9	0.07894736842105263	0.644001948320561	5	26.167598233163766	5' GAACGGAGGGAGTAGAAGAGTAAC '3 |||||||||||||||||| |o|| 3' TAAATCCTTGCCTCCCTCATCTTC-CGTTACGT '5	2.5	-37.3	-44.8	0.8325892857142857	0.04317166276526585
929	>GAACGGAGGGAGTAGAAGAGTAAC	TRIAE_CS42_2DL_TGACv1_159213_AA0534550.2	3	1574	5	0.03968253968253968	0.3577788601780894	5	26.167598233163766	5' GAACGGAGGGAGTAGAAGAGTAAC '3 |||||||||||||||||| |||| 3' TAAAACCTTGCCTCCCTCATCTTC-GATTGACA '5	2.0	-37.7	-44.8	0.8415178571428572	0.023036281980384654
930	>GAACGGAGGGAGTAGAAGAGTAAC	TRIAE_CS42_6BS_TGACv1_516635_AA1675830.1	3	3920	3	0.06818181818181818	0.21466731610685366	5	26.167598233163766	5' GAACGGAGGGAGTAGAAGAGTAAC '3 ||||||||||||||||||| |||| 3' TAAATCCTTGCCTCCCTCATCTTCT-ATTGTAG '5	1.0	-38.6	-44.8	0.8616071428571429	0.027867095391211127
931	>AAAGTTAGTACAAAGTTGAGTCAT	TRIAE_CS42_5BL_TGACv1_405180_AA1321690.2	1	7157	3	0.06976744186046512	0.21466731610685366	6	31.40111787979652	5' AAAGTTAGTACAAAGTTGAGTCAT '3 |||||||||||||||||o|| ||o 3' ACATGATTTCAATCATGTTTCAATTCTGTGAA '5	2.0	-28.6	-34.5	0.8289855072463769	0.011453270749745892
932	>AAAGTTAGTACAAAGTTGAGTCAT	TRIAE_CS42_7AL_TGACv1_556007_AA1752410.1	2	4431	7	3.5	0.5008904042493252	6	31.40111787979652	5' AAAGTTAGTACAAAGTTGAGTCAT '3 |||||||||||||||||||||||| 3' ACATGATTTCAATCATGTTTCAACTCAGTAGA '5	0.0	-34.5	-34.5	1.0	0.019906844657498257
933	>AGATGACCCAACTTTATACTAACT	TRIAE_CS42_1BL_TGACv1_030749_AA0099780.2	3	3966	2	0.125	0.14311154407123577	11	57.56871611296029	5' AGATGACCCAACTTTATACTAACT '3 ||||||||||||||| |||||||| 3' GTTTTATCTACTGGGTTGAAACATGATTGAAA '5	1.0	-33.1	-37.4	0.8850267379679145	0.04848090933520266
934	>AGATGACCCAACTTTATACTAACT	TRIAE_CS42_2DL_TGACv1_158294_AA0514890.1	2	1195	18	0.3892276422764228	1.288003896641122	11	57.56871611296029	5' AGATGACCCAACTTTATACTAACT '3 |||||||||||||||||||||||| 3' GTTTTATCTACTGGGTTGAAATATGATTGAAA '5	0.0	-37.4	-37.4	1.0	0.007886915184466936
935	>AGATGACCCAACTTTATACTAACT	TRIAE_CS42_4AL_TGACv1_289156_AA0966320.2	3	2752	18	0.3892276422764228	1.288003896641122	11	57.56871611296029	5' AGATGACCCAACTTTATACTAACT '3 |||||||||||||||||||||||| 3' GTTTTATCTACTGGGTTGAAATATGATTGAAA '5	0.0	-37.4	-37.4	1.0	0.025947002457155532
936	>AGATGACCCAACTTTATACTAACT	TRIAE_CS42_6BS_TGACv1_514328_AA1658440.1	2	1907	14	0.2916666666666667	1.0017808084986504	11	57.56871611296029	5' AGATGACCCAACTTTATACTAACT '3 |||||||||||||||||||||||| 3' GTTTTATCTACTGGGTTGAAATATGATTGAAA '5	0.0	-37.4	-37.4	1.0	0.025077122111761607
937	>AGATGACCCAACTTTATACTAACT	TRIAE_CS42_7AS_TGACv1_570665_AA1839190.1	2	2542	18	0.3892276422764228	1.288003896641122	11	57.56871611296029	5' AGATGACCCAACTTTATACTAACT '3 |||||||||||||||||||||||| 3' GTTTTATCTACTGGGTTGAAATATGATTGAAA '5	0.0	-37.4	-37.4	1.0	0.0453059204900238
938	>TCGGACCAGGCTTGATTCCCC	TRIAE_CS42_1AL_TGACv1_001179_AA0026560.1	0	1624	3115	239.61538461538464	222.8962298909497	6	31.40111787979652	5' TCGGACCAGGCTTGATTCCCC '3 o|||||||||||| || ||| 3' TGCTTAGGCCTGGTCCGAAGTA-GGGTCCGTAG '5	3.5	-32.9	-44.1	0.7460317460317459	0.00997315948984634
939	>TCGGACCAGGCTTGATTCCCC	TRIAE_CS42_1AL_TGACv1_001179_AA0026560.2	0	1120	3115	239.61538461538464	222.8962298909497	6	31.40111787979652	5' TCGGACCAGGCTTGATTCCCC '3 o|||||||||||| || ||| 3' TGCTTAGGCCTGGTCCGAAGTA-GGGTCCGTAG '5	3.5	-32.9	-44.1	0.7460317460317459	0.013069624764280752
940	>TCGGACCAGGCTTGATTCCCC	TRIAE_CS42_1AL_TGACv1_001179_AA0026560.3	0	1120	3115	239.61538461538464	222.8962298909497	6	31.40111787979652	5' TCGGACCAGGCTTGATTCCCC '3 o|||||||||||| || ||| 3' TGCTTAGGCCTGGTCCGAAGTA-GGGTCCGTAG '5	3.5	-32.9	-44.1	0.7460317460317459	0.011379282628815712
941	>TCGGACCAGGCTTGATTCCCC	TRIAE_CS42_1AL_TGACv1_001179_AA0026560.4	0	1356	3115	239.61538461538464	222.8962298909497	6	31.40111787979652	5' TCGGACCAGGCTTGATTCCCC '3 o|||||||||||| || ||| 3' TGCTTAGGCCTGGTCCGAAGTA-GGGTCCGTAG '5	3.5	-32.9	-44.1	0.7460317460317459	0.010679762553293504
942	>TCGGACCAGGCTTGATTCCCC	TRIAE_CS42_1BL_TGACv1_030309_AA0086320.1	0	836	3115	239.61538461538464	222.8962298909497	6	31.40111787979652	5' TCGGACCAGGCTTGATTCCCC '3 o|||||||||||| || ||| 3' TGCTTAGGCCTGGTCCGAAGTA-GGGTCCGTAG '5	3.5	-32.9	-44.1	0.7460317460317459	0.012619099042624926
943	>TCGGACCAGGCTTGATTCCCC	TRIAE_CS42_1BL_TGACv1_030309_AA0086320.2	0	1225	3115	239.61538461538464	222.8962298909497	6	31.40111787979652	5' TCGGACCAGGCTTGATTCCCC '3 o|||||||||||| || ||| 3' TGCTTAGGCCTGGTCCGAAGTA-GGGTCCGTAG '5	3.5	-32.9	-44.1	0.7460317460317459	0.011269808645073542
944	>TCGGACCAGGCTTGATTCCCC	TRIAE_CS42_1BL_TGACv1_030309_AA0086320.3	0	1225	3115	239.61538461538464	222.8962298909497	6	31.40111787979652	5' TCGGACCAGGCTTGATTCCCC '3 o|||||||||||| || ||| 3' TGCTTAGGCCTGGTCCGAAGTA-GGGTCCGTAG '5	3.5	-32.9	-44.1	0.7460317460317459	0.010688114657914305
945	>TCGGACCAGGCTTGATTCCCC	TRIAE_CS42_1BL_TGACv1_030309_AA0086320.4	0	1225	3115	239.61538461538464	222.8962298909497	6	31.40111787979652	5' TCGGACCAGGCTTGATTCCCC '3 o|||||||||||| || ||| 3' TGCTTAGGCCTGGTCCGAAGTA-GGGTCCGTAG '5	3.5	-32.9	-44.1	0.7460317460317459	0.010766702212095636
946	>TCGGACCAGGCTTGATTCCCC	TRIAE_CS42_1DL_TGACv1_062345_AA0212980.1	0	1208	3115	239.61538461538464	222.8962298909497	6	31.40111787979652	5' TCGGACCAGGCTTGATTCCCC '3 o|||||||||||| || ||| 3' TGCTTAGGCCTGGTCCGAAGTA-GGGTCCGTAG '5	3.5	-32.9	-44.1	0.7460317460317459	0.01280432122269648
947	>TCGGACCAGGCTTGATTCCCC	TRIAE_CS42_1DL_TGACv1_062345_AA0212980.2	0	1082	3115	239.61538461538464	222.8962298909497	6	31.40111787979652	5' TCGGACCAGGCTTGATTCCCC '3 o|||||||||||| || ||| 3' TGCTTAGGCCTGGTCCGAAGTA-GGGTCCGTAG '5	3.5	-32.9	-44.1	0.7460317460317459	0.01170746122620947
948	>TCGGACCAGGCTTGATTCCCC	TRIAE_CS42_1DL_TGACv1_062345_AA0212980.3	0	1082	3115	239.61538461538464	222.8962298909497	6	31.40111787979652	5' TCGGACCAGGCTTGATTCCCC '3 o|||||||||||| || ||| 3' TGCTTAGGCCTGGTCCGAAGTA-GGGTCCGTAG '5	3.5	-32.9	-44.1	0.7460317460317459	0.012884798688539423
949	>TCGGACCAGGCTTGATTCCCC	TRIAE_CS42_1DL_TGACv1_062345_AA0212980.4	0	1082	3115	239.61538461538464	222.8962298909497	6	31.40111787979652	5' TCGGACCAGGCTTGATTCCCC '3 o|||||||||||| || ||| 3' TGCTTAGGCCTGGTCCGAAGTA-GGGTCCGTAG '5	3.5	-32.9	-44.1	0.7460317460317459	0.010594215686430708
950	>TCGGACCAGGCTTGATTCCCC	TRIAE_CS42_1DL_TGACv1_062345_AA0212980.5	0	797	3115	239.61538461538464	222.8962298909497	6	31.40111787979652	5' TCGGACCAGGCTTGATTCCCC '3 o|||||||||||| || ||| 3' TGCTTAGGCCTGGTCCGAAGTA-GGGTCCGTAG '5	3.5	-32.9	-44.1	0.7460317460317459	0.012744619774291643
951	>TCGGACCAGGCTTGATTCCCC	TRIAE_CS42_3AS_TGACv1_210859_AA0680430.1	0	2146	473	27.823529411764707	33.84588017284727	6	31.40111787979652	5' TCGGACCAGGCTTGATTCCCC '3 o|||||||||||| || ||| 3' ACCTTAGGCCTGGTCCGAAGTA-GGGTCCGTAA '5	3.5	-32.9	-44.1	0.7460317460317459	0.009275951317416431
952	>TCGGACCAGGCTTGATTCCCC	TRIAE_CS42_3AS_TGACv1_210859_AA0680430.2	0	2266	473	27.823529411764707	33.84588017284727	6	31.40111787979652	5' TCGGACCAGGCTTGATTCCCC '3 o|||||||||||| || ||| 3' ACCTTAGGCCTGGTCCGAAGTA-GGGTCCGTAA '5	3.5	-32.9	-44.1	0.7460317460317459	0.009030775386600243
953	>TCGGACCAGGCTTGATTCCCC	TRIAE_CS42_3B_TGACv1_223947_AA0790010.1	0	2146	473	27.823529411764707	33.84588017284727	6	31.40111787979652	5' TCGGACCAGGCTTGATTCCCC '3 o|||||||||||| || ||| 3' ACCTTAGGCCTGGTCCGAAGTA-GGGTCCGTAA '5	3.5	-32.9	-44.1	0.7460317460317459	0.00944040852825978
954	>TCGGACCAGGCTTGATTCCCC	TRIAE_CS42_3B_TGACv1_223947_AA0790010.2	0	2251	473	27.823529411764707	33.84588017284727	6	31.40111787979652	5' TCGGACCAGGCTTGATTCCCC '3 o|||||||||||| || ||| 3' ACCTTAGGCCTGGTCCGAAGTA-GGGTCCGTAA '5	3.5	-32.9	-44.1	0.7460317460317459	0.009217560372312916
955	>TCGGACCAGGCTTGATTCCCC	TRIAE_CS42_3DS_TGACv1_271605_AA0903510.1	0	1588	473	27.823529411764707	33.84588017284727	6	31.40111787979652	5' TCGGACCAGGCTTGATTCCCC '3 o|||||||||||| || ||| 3' ACCTTAGGCCTGGTCCGAAGTA-GGGTCCGTAA '5	3.5	-32.9	-44.1	0.7460317460317459	0.010580545987812995
956	>TCGGACCAGGCTTGATTCCCC	TRIAE_CS42_3DS_TGACv1_271605_AA0903510.2	0	1477	473	27.823529411764707	33.84588017284727	6	31.40111787979652	5' TCGGACCAGGCTTGATTCCCC '3 o|||||||||||| || ||| 3' ACCTTAGGCCTGGTCCGAAGTA-GGGTCCGTAA '5	3.5	-32.9	-44.1	0.7460317460317459	0.010860819871834515
957	>TCGGACCAGGCTTGATTCCCC	TRIAE_CS42_4DL_TGACv1_343955_AA1141980.1	0	1061	898	128.28571428571428	64.25708328798486	6	31.40111787979652	5' TCGGACCAGGCTTGATTCCCC '3 o|||||||||||| || ||| 3' GGCTTAGGCCTGGTCCGAAGTA-GGGTCCGTAG '5	3.5	-32.9	-44.1	0.7460317460317459	0.011724200132402052
958	>TCGGACCAGGCTTGATTCCCC	TRIAE_CS42_4DL_TGACv1_343955_AA1141980.2	0	950	898	128.28571428571428	64.25708328798486	6	31.40111787979652	5' TCGGACCAGGCTTGATTCCCC '3 o|||||||||||| || ||| 3' GGCTTAGGCCTGGTCCGAAGTA-GGGTCCGTAG '5	3.5	-32.9	-44.1	0.7460317460317459	0.012108534053010711
959	>TCGGACCAGGCTTGATTCCCC	TRIAE_CS42_4DL_TGACv1_343955_AA1141980.3	0	1340	898	128.28571428571428	64.25708328798486	6	31.40111787979652	5' TCGGACCAGGCTTGATTCCCC '3 o|||||||||||| || ||| 3' GGCTTAGGCCTGGTCCGAAGTA-GGGTCCGTAG '5	3.5	-32.9	-44.1	0.7460317460317459	0.010857943652337942
960	>TCGGACCAGGCTTGATTCCCC	TRIAE_CS42_5AL_TGACv1_374822_AA1209640.1	0	1028	898	128.28571428571428	64.25708328798486	6	31.40111787979652	5' TCGGACCAGGCTTGATTCCCC '3 o|||||||||||| || ||| 3' GGCTTAGGCCTGGTCCGAAGTA-GGGTCCGTAG '5	3.5	-32.9	-44.1	0.7460317460317459	0.0114973488527641
961	>TCGGACCAGGCTTGATTCCCC	TRIAE_CS42_5AL_TGACv1_374822_AA1209640.2	0	1028	898	128.28571428571428	64.25708328798486	6	31.40111787979652	5' TCGGACCAGGCTTGATTCCCC '3 o|||||||||||| || ||| 3' GGCTTAGGCCTGGTCCGAAGTA-GGGTCCGTAG '5	3.5	-32.9	-44.1	0.7460317460317459	0.011238916185680514
962	>TCGGACCAGGCTTGATTCCCC	TRIAE_CS42_5AL_TGACv1_377240_AA1245260.1	0	932	473	27.823529411764707	33.84588017284727	6	31.40111787979652	5' TCGGACCAGGCTTGATTCCCC '3 o|||||||||||| || ||| 3' ACCTTAGGCCTGGTCCGAAGTA-GGGTTGGTAA '5	3.5	-32.9	-44.1	0.7460317460317459	0.013082135212924118
963	>TCGGACCAGGCTTGATTCCCC	TRIAE_CS42_5AS_TGACv1_393975_AA1277460.1	0	775	473	27.823529411764707	33.84588017284727	6	31.40111787979652	5' TCGGACCAGGCTTGATTCCCC '3 o|||||||||||| |||||| 3' ACCTTAGGCCTGGTCCGAAGTAAGGGTAGTAA '5	2.5	-37.4	-44.1	0.8480725623582765	0.0022421515451841456
964	>TCGGACCAGGCTTGATTCCCC	TRIAE_CS42_5AS_TGACv1_393975_AA1277460.2	0	795	473	27.823529411764707	33.84588017284727	6	31.40111787979652	5' TCGGACCAGGCTTGATTCCCC '3 o|||||||||||| |||||| 3' ACCTTAGGCCTGGTCCGAAGTAAGGGTAGTAA '5	2.5	-37.4	-44.1	0.8480725623582765	0.002251526889658906
965	>TCGGACCAGGCTTGATTCCCC	TRIAE_CS42_5BS_TGACv1_423305_AA1373890.1	0	895	473	27.823529411764707	33.84588017284727	6	31.40111787979652	5' TCGGACCAGGCTTGATTCCCC '3 o|||||||||||| |||||| 3' ACCTTAGGCCTGGTCCGAAGTAAGGGTAGTAA '5	2.5	-37.4	-44.1	0.8480725623582765	0.0021578290186264892
966	>TCGGACCAGGCTTGATTCCCC	TRIAE_CS42_5DL_TGACv1_433548_AA1416010.1	0	953	473	27.823529411764707	33.84588017284727	6	31.40111787979652	5' TCGGACCAGGCTTGATTCCCC '3 o|||||||||||| || ||| 3' ACCTTAGGCCTGGTCCGAAGTA-GGGTTGGTAA '5	3.5	-32.9	-44.1	0.7460317460317459	0.013166154191350588
967	>TCGGACCAGGCTTGATTCCCC	TRIAE_CS42_5DL_TGACv1_433548_AA1416010.2	0	953	473	27.823529411764707	33.84588017284727	6	31.40111787979652	5' TCGGACCAGGCTTGATTCCCC '3 o|||||||||||| || ||| 3' ACCTTAGGCCTGGTCCGAAGTA-GGGTTGGTAA '5	3.5	-32.9	-44.1	0.7460317460317459	0.012740659466083715
968	>TCGGACCAGGCTTGATTCCCC	TRIAE_CS42_5DS_TGACv1_457472_AA1486880.1	0	787	473	27.823529411764707	33.84588017284727	6	31.40111787979652	5' TCGGACCAGGCTTGATTCCCC '3 o|||||||||||| |||||| 3' ACCTTAGGCCTGGTCCGAAGTAAGGGTAGTAA '5	2.5	-37.4	-44.1	0.8480725623582765	0.0017789067827446159
969	>TCGGACCAGGCTTGATTCCCC	TRIAE_CS42_5DS_TGACv1_457472_AA1486880.2	0	795	473	27.823529411764707	33.84588017284727	6	31.40111787979652	5' TCGGACCAGGCTTGATTCCCC '3 o|||||||||||| |||||| 3' ACCTTAGGCCTGGTCCGAAGTAAGGGTAGTAA '5	2.5	-37.4	-44.1	0.8480725623582765	0.001867662221158195
970	>TCGGACCAGGCTTGATTCCCC	TRIAE_CS42_5DS_TGACv1_457472_AA1486880.3	0	393	473	27.823529411764707	33.84588017284727	6	31.40111787979652	5' TCGGACCAGGCTTGATTCCCC '3 o|||||||||||| |||||| 3' ACCTTAGGCCTGGTCCGAAGTAAGGGTAGTAA '5	2.5	-37.4	-44.1	0.8480725623582765	0.0024743713315964477
971	>TCGGACCAGGCTTGATTCCCC	TRIAE_CS42_5DS_TGACv1_457472_AA1486880.4	0	792	473	27.823529411764707	33.84588017284727	6	31.40111787979652	5' TCGGACCAGGCTTGATTCCCC '3 o|||||||||||| |||||| 3' ACCTTAGGCCTGGTCCGAAGTAAGGGTAGTAA '5	2.5	-37.4	-44.1	0.8480725623582765	0.0021685245693742194
972	>TCGGACCAGGCTTGATTCCCC	TRIAE_CS42_U_TGACv1_641583_AA2098790.1	0	990	898	128.28571428571428	64.25708328798486	6	31.40111787979652	5' TCGGACCAGGCTTGATTCCCC '3 o|||||||||||| || ||| 3' GGCTTAGGCCTGGTCCGAAGTA-GGGTCCGTAG '5	3.5	-32.9	-44.1	0.7460317460317459	0.012974500452090587
973	>TCGGACCAGGCTTGATTCCCC	TRIAE_CS42_U_TGACv1_641583_AA2098790.2	0	986	898	128.28571428571428	64.25708328798486	6	31.40111787979652	5' TCGGACCAGGCTTGATTCCCC '3 o|||||||||||| || ||| 3' GGCTTAGGCCTGGTCCGAAGTA-GGGTCCGTAG '5	3.5	-32.9	-44.1	0.7460317460317459	0.012990944219361644
974	>TCGGACCAGGCTTGATTCCCC	TRIAE_CS42_U_TGACv1_642003_AA2109160.1	0	687	473	27.823529411764707	33.84588017284727	6	31.40111787979652	5' TCGGACCAGGCTTGATTCCCC '3 o|||||||||||| || ||| 3' ACCTTAGGCCTGGTCCGAAGTA-GGGTTGGTAA '5	3.5	-32.9	-44.1	0.7460317460317459	0.014390764378498844
975	>ATCGACCAGAATGCAAGATGA	TRIAE_CS42_2BL_TGACv1_132845_AA0440100.1	3	1876	4	1.0	0.28622308814247155	112	586.1542004228684	5' ATCGACCAGAATGCAAGATGA '3 |||o||||||||||||| || 3' AACAGGTAGTTGGTCTTACGTTC-ACAGAACAG '5	3.0	-28.3	-35.9	0.7883008356545962	0.04171031487037169
976	>ATCGACCAGAATGCAAGATGA	TRIAE_CS42_2BL_TGACv1_132845_AA0440100.2	3	2471	4	1.0	0.28622308814247155	112	586.1542004228684	5' ATCGACCAGAATGCAAGATGA '3 |||o||||||||||||| || 3' AACAGGTAGTTGGTCTTACGTTC-ACAGAACAG '5	3.0	-28.3	-35.9	0.7883008356545962	0.03429895517777415
977	>ATCGACCAGAATGCAAGATGA	TRIAE_CS42_5AL_TGACv1_376884_AA1242020.1	2	1021	4	1.0	0.28622308814247155	112	586.1542004228684	5' ATCGACCAGAATGCAAG-ATGA '3 |o|o||||||||||||| || | 3' ACCTGTTGGTTGGTCTTACGTTCCTAGTGCTA '5	4.0	-26.4	-35.9	0.7353760445682451	0.03270033938402295
978	>ATCGACCAGAATGCAAGATGA	TRIAE_CS42_5DL_TGACv1_433344_AA1410210.1	2	979	4	1.0	0.28622308814247155	112	586.1542004228684	5' ATCGACCAGAATGCAAG-ATGA '3 |o|o||||||||||||| || | 3' ACCTGTTGGTTGGTCTTACGTTCCTAGTGCTA '5	4.0	-26.4	-35.9	0.7353760445682451	0.029904420785881403
979	>CACTCTGCTGGGCCGACACT	TRIAE_CS42_7AL_TGACv1_558740_AA1795760.1	2	837	7	1.0	0.5008904042493252	6	31.40111787979652	5' CACTCTGCTGGGCCGACACT '3 |||||o|||||||o||| | 3' GGTATGTTGAGATGACCCGGTTGT-AAGGTGTCA '5	3.5	-32.9	-42.7	0.7704918032786885	0.04300567107750475
980	>CACTCTGCTGGGCCGACACT	TRIAE_CS42_7DL_TGACv1_603318_AA1980940.1	2	777	7	1.0	0.5008904042493252	6	31.40111787979652	5' CACTCTGCTGGGCCGACACT '3 |||||o|||||||o||| | 3' GGTATGTTGAGATGACCCGGTTGT-AAGGTGTCG '5	3.5	-32.9	-42.7	0.7704918032786885	0.02424152290303394
981	>GTAGCGACCACGAACGGATCAGAG	TRIAE_CS42_1BL_TGACv1_031241_AA0110210.1	3	826	2	0.5	0.14311154407123577	8	41.86815717306202	5' GTAGCGACCACGAACGGATCAGAG '3 |||||||||||||||||||||| | 3' CCCACTCATCGCTGGTGCTTGCCTAGTCACGG '5	1.0	-44.3	-47.7	0.9287211740041927	0.03866802528529556
982	>GTAGCGACCACGAACGGATCAGAG	TRIAE_CS42_2BS_TGACv1_146822_AA0473460.1	3	3494	2	0.5	0.14311154407123577	8	41.86815717306202	5' GTAGCGACCACGAACGGATCAGAG '3 |||||||||||||||||||||||| 3' CCCACTCATCGCTGGTGCTTGCCTAGTCTCGG '5	0.0	-47.7	-47.7	1.0	0.012631578947368438
983	>TAATATGGAACGGAGGGAGTA	TRIAE_CS42_2AL_TGACv1_095643_AA0313280.1	0	214	44	0.18118022328548644	3.148453969567187	8	41.86815717306202	5' TAATATGGAACGGAGGGAGTA '3 || ||||| |||||||||||| 3' AAGAATATAATACCCTGCCTCCCTCATCATTA '5	4.0	-29.3	-36.3	0.8071625344352618	0.039268957902240054
984	>TAATATGGAACGGAGGGAGTA	TRIAE_CS42_3AL_TGACv1_196792_AA0662940.5	0	978	44	0.18118022328548644	3.148453969567187	8	41.86815717306202	5' TAATATGGAACGGAGGGAGTA '3 || ||||| |||||||||||| 3' AAGAATATAATACCCTGCCTCCCTCATCGTTG '5	4.0	-29.3	-36.3	0.8071625344352618	0.04838818525884525
985	>TAATATGGAACGGAGGGAGTA	TRIAE_CS42_3AS_TGACv1_211210_AA0686740.2	0	2581	44	0.18118022328548644	3.148453969567187	8	41.86815717306202	5' TAATATGGAACGGAGGGAGTA '3 || ||||| |||||||||||| 3' AAGAATATAATACCCTGCCTCCCTCATAAAAT '5	4.0	-29.3	-36.3	0.8071625344352618	0.0334686597586632
986	>TAATATGGAACGGAGGGAGTA	TRIAE_CS42_3B_TGACv1_221357_AA0738230.1	0	6093	44	0.18118022328548644	3.148453969567187	8	41.86815717306202	5' TAATATGGAACGGAGGGAGTA '3 || ||||| |||||||||||| 3' AAGAATATAATACCCTGCCTCCCTCATATAAT '5	4.0	-29.3	-36.3	0.8071625344352618	0.023495908292128553
987	>TAATATGGAACGGAGGGAGTA	TRIAE_CS42_3B_TGACv1_221357_AA0738230.2	0	6064	44	0.18118022328548644	3.148453969567187	8	41.86815717306202	5' TAATATGGAACGGAGGGAGTA '3 || ||||| |||||||||||| 3' AAGAATATAATACCCTGCCTCCCTCATATAAT '5	4.0	-29.3	-36.3	0.8071625344352618	0.023606835851610053
988	>TAATATGGAACGGAGGGAGTA	TRIAE_CS42_3DL_TGACv1_251444_AA0881540.1	2	1910	3	0.6	0.21466731610685366	8	41.86815717306202	5' TAATATGGAACGGAGGGAGTA '3 || |||||||||||||||||| 3' CAGAATATAATACCTTGCCTCCCTCATAAACA '5	2.0	-33.8	-36.3	0.931129476584022	0.008309482167373261
989	>TAATATGGAACGGAGGGAGTA	TRIAE_CS42_4AL_TGACv1_290095_AA0981620.1	0	3138	47	7.833333333333334	3.3631212856740405	8	41.86815717306202	5' TAATATGGAACGGAGGGAGTA '3 || |||||||||||o|||||| 3' AAGAATATAATACCTTGCCTTCCTCATCAACT '5	2.5	-31.1	-36.3	0.856749311294766	0.007197449752405771
990	>TAATATGGAACGGAGGGAGTA	TRIAE_CS42_4AL_TGACv1_290095_AA0981620.2	0	3144	47	7.833333333333334	3.3631212856740405	8	41.86815717306202	5' TAATATGGAACGGAGGGAGTA '3 || |||||||||||o|||||| 3' AAGAATATAATACCTTGCCTTCCTCATCAACT '5	2.5	-31.1	-36.3	0.856749311294766	0.007184522248948166
991	>TAATATGGAACGGAGGGAGTA	TRIAE_CS42_4AL_TGACv1_290095_AA0981620.3	0	3150	47	7.833333333333334	3.3631212856740405	8	41.86815717306202	5' TAATATGGAACGGAGGGAGTA '3 || |||||||||||o|||||| 3' AAGAATATAATACCTTGCCTTCCTCATCAACT '5	2.5	-31.1	-36.3	0.856749311294766	0.0071716411007959335
992	>TAATATGGAACGGAGGGAGTA	TRIAE_CS42_4AL_TGACv1_290095_AA0981620.4	0	3150	47	7.833333333333334	3.3631212856740405	8	41.86815717306202	5' TAATATGGAACGGAGGGAGTA '3 || |||||||||||o|||||| 3' AAGAATATAATACCTTGCCTTCCTCATCAACT '5	2.5	-31.1	-36.3	0.856749311294766	0.0071716411007959335
993	>TAATATGGAACGGAGGGAGTA	TRIAE_CS42_4AL_TGACv1_290095_AA0981620.5	0	3141	47	7.833333333333334	3.3631212856740405	8	41.86815717306202	5' TAATATGGAACGGAGGGAGTA '3 || |||||||||||o|||||| 3' AAGAATATAATACCTTGCCTTCCTCATCAACT '5	2.5	-31.1	-36.3	0.856749311294766	0.00719098019063924
994	>TAATATGGAACGGAGGGAGTA	TRIAE_CS42_4AL_TGACv1_290095_AA0981620.6	0	3141	47	7.833333333333334	3.3631212856740405	8	41.86815717306202	5' TAATATGGAACGGAGGGAGTA '3 || |||||||||||o|||||| 3' AAGAATATAATACCTTGCCTTCCTCATCAACT '5	2.5	-31.1	-36.3	0.856749311294766	0.00719098019063924
995	>TAATATGGAACGGAGGGAGTA	TRIAE_CS42_5BS_TGACv1_424532_AA1390450.1	0	723	12	3.0	0.8586692644274146	8	41.86815717306202	5' TAATATGGAACGGAGGGAGTA '3 o| |||||||||||||||||| 3' CAGAATGTAATACCTTGCCTCCCTCATTGTAA '5	2.5	-33.8	-36.3	0.931129476584022	0.03245147076101118
996	>TAATATGGAACGGAGGGAGTA	TRIAE_CS42_6AS_TGACv1_487174_AA1568710.1	1	928	3	0.6	0.21466731610685366	8	41.86815717306202	5' TAATATGGAACGGAGGGAGTA '3 || |||||||||||||||||| 3' CAGAATATAATACCTTGCCTCCCTCATCTTCA '5	2.0	-33.8	-36.3	0.931129476584022	0.03371646823531638
997	>TAATATGGAACGGAGGGAGTA	TRIAE_CS42_7AL_TGACv1_557374_AA1780510.3	0	4145	44	0.18118022328548644	3.148453969567187	8	41.86815717306202	5' TAATATGGAACGGAGGGAGTA '3 || ||||| |||||||||||| 3' AAGAATATAATACCCTGCCTCCCTCATTATAC '5	4.0	-29.3	-36.3	0.8071625344352618	0.027528140390057243
998	>TAATATGGAACGGAGGGAGTA	TRIAE_CS42_7AL_TGACv1_557374_AA1780510.4	0	3842	44	0.18118022328548644	3.148453969567187	8	41.86815717306202	5' TAATATGGAACGGAGGGAGTA '3 || ||||| |||||||||||| 3' AAGAATATAATACCCTGCCTCCCTCATTATAC '5	4.0	-29.3	-36.3	0.8071625344352618	0.02926125131472468
999	>TAATATGGAACGGAGGGAGTA	TRIAE_CS42_7BL_TGACv1_580542_AA1914480.1	0	2589	44	0.18118022328548644	3.148453969567187	8	41.86815717306202	5' TAATATGGAACGGAGGGAGTA '3 || ||||| |||||||||||| 3' AAGAATATAATACCCTGCCTCCCTCATGTACC '5	4.0	-29.3	-36.3	0.8071625344352618	0.025993497356945894
1000	>ATACGCGCATACACTCACCCCTAT	TRIAE_CS42_2AS_TGACv1_114802_AA0369420.1	2	292	4	0.26666666666666666	0.28622308814247155	19	99.43687328602232	5' ATACGCGCATACACTCACCCCTAT '3 |o|||||||||||||||||||||| 3' AGTATATGTGCGCGTATGTGAGTGGGGATATT '5	1.0	-45.3	-45.3	1.0	0.02635762101066097
1001	>ATACGCGCATACACTCACCCCTAT	TRIAE_CS42_2BS_TGACv1_146298_AA0461730.1	2	4465	4	0.26666666666666666	0.28622308814247155	19	99.43687328602232	5' ATACGCGCATACACTCACCCCTAT '3 |o|||||||||||||||||| || 3' AGTATATGTGCGCGTATGTGAGTGGGTATCTT '5	3.0	-38.8	-45.3	0.8565121412803532	0.004728123631611347
1002	>ATACGCGCATACACTCACCCCTAT	TRIAE_CS42_5AL_TGACv1_374079_AA1189740.1	2	1909	4	0.26666666666666666	0.28622308814247155	19	99.43687328602232	5' ATACGCGCATACACTCACCCCTAT '3 |o|||||||||||||||||||||| 3' AGTATATGTGCGCGTATGTGAGTGGGGATACT '5	1.0	-45.3	-45.3	1.0	0.011755927653115061
1003	>ATACGCGCATACACTCACCCCTAT	TRIAE_CS42_5AL_TGACv1_374079_AA1189740.2	2	1637	4	0.26666666666666666	0.28622308814247155	19	99.43687328602232	5' ATACGCGCATACACTCACCCCTAT '3 |o|||||||||||||||||||||| 3' AGTATATGTGCGCGTATGTGAGTGGGGATACT '5	1.0	-45.3	-45.3	1.0	0.014289726162566296
1004	>ATACGCGCATACACTCACCCCTAT	TRIAE_CS42_7DL_TGACv1_603425_AA1983450.1	2	1457	4	0.26666666666666666	0.28622308814247155	19	99.43687328602232	5' ATACGCGCATACACTCACCCCTAT '3 |o|||||||||||||||| ||||| 3' AGTATATGTGCGCGTATGTGAGTGAGGATACT '5	2.0	-38.4	-45.3	0.847682119205298	0.01329767704591267
1005	>CGGATCGAGCATAAGACACAA	TRIAE_CS42_6AS_TGACv1_485334_AA1543400.1	3	1124	2	0.6666666666666666	0.14311154407123577	74	387.2804538508238	5' CGGATCGAGCATAAGACACAA '3 |||||||||| || |||||| 3' TTCGCCTCCTAGCTCGTCTTGTGTGTTTGAGG '5	4.0	-27.7	-36.8	0.7527173913043479	0.03701144902937714
1006	>CGGATCGAGCATAAGACACAA	TRIAE_CS42_6BS_TGACv1_515578_AA1671140.1	3	1131	2	0.6666666666666666	0.14311154407123577	74	387.2804538508238	5' CGGATCGAGCATAAGACACAA '3 |||||||||| || |||||| 3' TTCGCCTCCTAGCTCGTCTTGTGTGTTTGAGG '5	4.0	-27.7	-36.8	0.7527173913043479	0.046919536851827925
1007	>CGGATCGAGCATAAGACACAA	TRIAE_CS42_6DS_TGACv1_542853_AA1731660.1	3	1050	2	0.6666666666666666	0.14311154407123577	74	387.2804538508238	5' CGGATCGAGCATAAGACACAA '3 |||||||||| || |||||| 3' TTCGCCTCCTAGCTCGTCTTGTGTGTTTGAGG '5	4.0	-27.7	-36.8	0.7527173913043479	0.04729336692637476
1008	>ACTCTCTGCTGGGAGATGGACCGC	TRIAE_CS42_1DL_TGACv1_061194_AA0188380.1	2	1200	3	1.5	0.21466731610685366	11	57.56871611296029	5' ACTCTCTGCTGGGAGATGGACCGC '3 |||||| |||||||o||||||| | 3' AGTTCTTGAGAGTCGACCCTTTACCTGG-GGTTC '5	3.5	-40.5	-52.1	0.7773512476007677	0.005950324360418535
1009	>ACTCTCTGCTGGGAGATGGACCGC	TRIAE_CS42_1DL_TGACv1_061194_AA0188380.2	2	1086	3	1.5	0.21466731610685366	11	57.56871611296029	5' ACTCTCTGCTGGGAGATGGACCGC '3 |||||| |||||||o||||||| | 3' AGTTCTTGAGAGTCGACCCTTTACCTGG-GGTTC '5	3.5	-40.5	-52.1	0.7773512476007677	0.006201535434589567
1010	>ACAAGAATTTTGGGACGGAGGGAG	TRIAE_CS42_3B_TGACv1_224797_AA0801690.2	0	1838	9	0.0661764705882353	0.644001948320561	23	120.37095187255333	5' ACAAGAATTTTGGGACGGAGGGAG '3 ||||| ||||| |||||||||||| 3' AACTACTGTTCATAAAAGCCTGCCTCCCTCAT '5	4.0	-35.9	-44.4	0.8085585585585585	0.04651407992545875
1011	>ACAAGAATTTTGGGACGGAGGGAG	TRIAE_CS42_4BL_TGACv1_322159_AA1069120.5	0	1198	10	0.0837203302373581	0.7155577203561788	23	120.37095187255333	5' ACAAGAATTTTGGGACGGAGGGAG '3 ||||| ||||| |||||||||||| 3' AACTACTGTTCATAAAAGCCTGCCTCCCTCAT '5	4.0	-35.9	-44.4	0.8085585585585585	0.022802956337311553
1012	>CCGCACTGCATACATGGTCGT	TRIAE_CS42_3B_TGACv1_221888_AA0752440.1	3	1127	2	1.0	0.14311154407123577	14	73.26927505285855	5' CCGCACTGCATACATGGTCGT '3 ||| |||||| ||||||||| 3' AAAGGCGAGCG-GACGTAGGTACCAGCACTTGA '5	4.0	-29.4	-40.9	0.7188264058679706	0.021582098630190782
1013	>CCGCACTGCATACATGGTCGT	TRIAE_CS42_3B_TGACv1_221888_AA0752440.2	3	2124	2	1.0	0.14311154407123577	14	73.26927505285855	5' CCGCACTGCATACATGGTCGT '3 ||| |||||| ||||||||| 3' AAAGGCGAGCG-GACGTAGGTACCAGCACTTGA '5	4.0	-29.4	-40.9	0.7188264058679706	0.013508287668747232
1014	>TGCGACGAGTAATTTGAAACGGAG	TRIAE_CS42_3DL_TGACv1_250462_AA0868620.1	3	2456	2	0.04878048780487805	0.14311154407123577	33	172.70614833888087	5' TGCGACGAGTAATTTGAAACGGAG '3 ||||||o|||||||o ||||o||| 3' GTAAAGACGCTGTTCATTAAGATTTGTCTCCG '5	3.0	-30.5	-40.8	0.7475490196078431	0.04534374298931909
1015	>TGCGACGAGTAATTTGAAACGGAG	TRIAE_CS42_3DS_TGACv1_271635_AA0904470.1	2	502	3	3.0	0.21466731610685366	33	172.70614833888087	5' TGCGACGAGTAATTTGAAACGGAG '3 |||||o|||||| |||||||||| 3' ATTTAGTCGCTGTTCATTATACTTTGCCTCAC '5	3.0	-35.0	-40.8	0.857843137254902	0.03933922970855441
1016	>TGCGACGAGTAATTTGAAACGGAG	TRIAE_CS42_5DL_TGACv1_433117_AA1402600.1	3	638	2	0.04878048780487805	0.14311154407123577	33	172.70614833888087	5' TGCGACGAGTAATTTGAAACGGAG '3 ||||||o|||||||o |||||||| 3' GTAAAGACGCTGTTCATTAAGGTTTGCCTCCC '5	2.5	-35.3	-40.8	0.8651960784313726	0.03828802808142506
1017	>TGCGACGAGTAATTTGAAACGGAG	TRIAE_CS42_5DL_TGACv1_433117_AA1402600.3	3	757	2	0.04878048780487805	0.14311154407123577	33	172.70614833888087	5' TGCGACGAGTAATTTGAAACGGAG '3 ||||||o|||||||o |||||||| 3' GTAAAGACGCTGTTCATTAAGGTTTGCCTCCC '5	2.5	-35.3	-40.8	0.8651960784313726	0.03520372361073776
1018	>CGGGTGACGGAGAATTAGGG	TRIAE_CS42_2DS_TGACv1_178658_AA0599110.1	3	417	70	8.75	5.008904042493253	109	570.45364148297	5' CGGGTGACGGAGAATTAGGG '3 |||||||||||| o |||o 3' GGCACGCCCCACTGCCTCT-GTTCCTACCCCGG '5	4.0	-29.2	-39.3	0.7430025445292622	0.02135231316725983
1019	>AAGTTGGGGTAGGCTAGAGGT	TRIAE_CS42_2AL_TGACv1_095490_AA0311500.1	0	3378	13	0.2219941348973607	0.9302250364630326	5	26.167598233163766	5' AAGTTGGGGTAGGCTAGAGGT '3 ||||||||||||||||||||| 3' GGTTTGTTCAACCCCATCCGATCTCCACTTCG '5	0.0	-40.8	-40.8	1.0	0.011503800644729223
1020	>AAGTTGGGGTAGGCTAGAGGT	TRIAE_CS42_4AS_TGACv1_307989_AA1025050.2	1	2561	13	0.2219941348973607	0.9302250364630326	5	26.167598233163766	5' AAGTTGGGGTAGGCTAGAGGT '3 ||||||||||||||||||| | 3' GGTTTGTTCAACCCCATCCGATCTCGACTTTG '5	1.0	-37.2	-40.8	0.911764705882353	0.02940961379075102
1021	>AAGTTGGGGTAGGCTAGAGGT	TRIAE_CS42_4DS_TGACv1_361140_AA1161810.3	0	789	13	0.2219941348973607	0.9302250364630326	5	26.167598233163766	5' AAGTTGGGGTAGGCTAGAGGT '3 |||||||||||||||| | o| 3' GGTTTGTTCAACCCCATCCGAT-TATAGTCACA '5	2.5	-29.5	-40.8	0.7230392156862746	0.015285299540800601
1022	>AAGTTGGGGTAGGCTAGAGGT	TRIAE_CS42_4DS_TGACv1_361973_AA1175000.1	0	5000	13	0.2219941348973607	0.9302250364630326	5	26.167598233163766	5' AAGTTGGGGTAGGCTAGAGGT '3 ||||||||||||||||||||| 3' GGTTTGTTCAACCCCATCCGATCTCCACTTTG '5	0.0	-40.8	-40.8	1.0	0.005648924046428472
1023	>AAGTTGGGGTAGGCTAGAGGT	TRIAE_CS42_5AL_TGACv1_374408_AA1199410.1	0	3803	13	0.2219941348973607	0.9302250364630326	5	26.167598233163766	5' AAGTTGGGGTAGGCTAGAGGT '3 ||||||||||||||||||||| 3' GGTTTGTTCAACCCCATCCGATCTCCACTTTA '5	0.0	-40.8	-40.8	1.0	0.006666641907577375
1024	>AAGTTGGGGTAGGCTAGAGGT	TRIAE_CS42_7BS_TGACv1_592113_AA1930900.1	0	1016	13	0.2219941348973607	0.9302250364630326	5	26.167598233163766	5' AAGTTGGGGTAGGCTAGAGGT '3 ||||||||||||||||||||| 3' GGTTTGTTCAACCCCATCCGATCTCCATGTAG '5	0.0	-40.8	-40.8	1.0	0.032718502446178466
1025	>AAGTTGGGGTAGGCTAGAGGT	TRIAE_CS42_7DS_TGACv1_621743_AA2025040.1	0	1060	13	0.2219941348973607	0.9302250364630326	5	26.167598233163766	5' AAGTTGGGGTAGGCTAGAGGT '3 ||||||||||||||||||||| 3' GGTTTGTTCAACCCCATCCGATCTCCACTTTA '5	0.0	-40.8	-40.8	1.0	0.011245081121237455
1026	>ATTGGTTGGATCATGCTTC	TRIAE_CS42_1BL_TGACv1_031627_AA0117370.1	2	2110	4	2.0	0.28622308814247155	20	104.67039293265506	5' ATT-GGTTGGATCATGCTTC '3 || |||||||||||||||| 3' AAAAATATTCCAACCTAGTACGAAGATAACTG '5	3.0	-28.7	-31.3	0.9169329073482427	0.029634746275792878
1027	>ATTGGTTGGATCATGCTTC	TRIAE_CS42_1BL_TGACv1_031627_AA0117370.2	2	2110	4	2.0	0.28622308814247155	20	104.67039293265506	5' ATT-GGTTGGATCATGCTTC '3 || |||||||||||||||| 3' AAAAATATTCCAACCTAGTACGAAGATAACTG '5	3.0	-28.7	-31.3	0.9169329073482427	0.03446938024194446
1028	>ATTGGTTGGATCATGCTTC	TRIAE_CS42_4AL_TGACv1_289074_AA0964480.1	2	1568	9	9.0	0.644001948320561	20	104.67039293265506	5' ATTGGTTGGATCATGCTTC '3 | |||||o|||||||||| 3' TGAAAGCTC-CCAACTTAGTACGAAGCCAACTA '5	4.0	-25.6	-31.3	0.817891373801917	0.023399855776848222
1029	>ATTGGTTGGATCATGCTTC	TRIAE_CS42_5AS_TGACv1_392588_AA1261370.1	0	1435	4	0.6666666666666666	0.28622308814247155	20	104.67039293265506	5' ATTGGTTGGATCATGCTTC '3 | |||| ||||||||||o| 3' AGAACTCTT-ACCATCCTAGTACGAGGACGAATA '5	3.5	-25.3	-31.3	0.8083067092651757	0.022722486599466296
1030	>ATTGGTTGGATCATGCTTC	TRIAE_CS42_5BS_TGACv1_424048_AA1386390.1	1	2417	4	0.6666666666666666	0.28622308814247155	20	104.67039293265506	5' ATTGGTTGGATCATGCTTC '3 | |||| ||||||||||o| 3' AGAACTCTT-ACCATCCTAGTACGAGGACGAATA '5	3.5	-25.3	-31.3	0.8083067092651757	0.0318847111817514
1031	>ATTGGTTGGATCATGCTTC	TRIAE_CS42_5BS_TGACv1_424048_AA1386390.2	1	2478	4	0.6666666666666666	0.28622308814247155	20	104.67039293265506	5' ATTGGTTGGATCATGCTTC '3 | |||| ||||||||||o| 3' AGAACTCTT-ACCATCCTAGTACGAGGACGAATA '5	3.5	-25.3	-31.3	0.8083067092651757	0.03143518806719614
1032	>ATTGGTTGGATCATGCTTC	TRIAE_CS42_5BS_TGACv1_424048_AA1386390.3	1	2622	4	0.6666666666666666	0.28622308814247155	20	104.67039293265506	5' ATTGGTTGGATCATGCTTC '3 | |||| ||||||||||o| 3' AGAACTCTT-ACCATCCTAGTACGAGGACGAATA '5	3.5	-25.3	-31.3	0.8083067092651757	0.029163675676683543
1033	>ATTGGTTGGATCATGCTTC	TRIAE_CS42_5DS_TGACv1_457032_AA1481230.1	0	2464	4	0.6666666666666666	0.28622308814247155	20	104.67039293265506	5' ATTGGTTGGATCATGCTTC '3 | |||| ||||||||||o| 3' AGAACTCTT-ACCATCCTAGTACGAGGACGAATA '5	3.5	-25.3	-31.3	0.8083067092651757	0.014864736860679795
1034	>ATTGGTTGGATCATGCTTC	TRIAE_CS42_5DS_TGACv1_457032_AA1481230.2	0	2560	4	0.6666666666666666	0.28622308814247155	20	104.67039293265506	5' ATTGGTTGGATCATGCTTC '3 | |||| ||||||||||o| 3' AGAACTCTT-ACCATCCTAGTACGAGGACGAATA '5	3.5	-25.3	-31.3	0.8083067092651757	0.014559209992398014
1035	>ATTGGTTGGATCATGCTTC	TRIAE_CS42_7AS_TGACv1_569827_AA1824860.1	0	856	66	16.5	4.722680954350781	20	104.67039293265506	5' ATTGGTTGGATCATGCTTC '3 |||| |||o|||||||||| 3' AAGATGTAACGAACTTAGTACGAAGCACTTAG '5	3.0	-24.3	-31.3	0.7763578274760383	0.020778465508491717
1036	>ATTGGTTGGATCATGCTTC	TRIAE_CS42_7AS_TGACv1_569827_AA1824860.2	0	856	66	16.5	4.722680954350781	20	104.67039293265506	5' ATTGGTTGGATCATGCTTC '3 |||| |||o|||||||||| 3' AAGATGTAACGAACTTAGTACGAAGCACTTAG '5	3.0	-24.3	-31.3	0.7763578274760383	0.021781667185985287
1037	>ATTGGTTGGATCATGCTTC	TRIAE_CS42_7BS_TGACv1_592135_AA1931390.1	0	1062	66	16.5	4.722680954350781	20	104.67039293265506	5' ATTGGTTGGATCATGCTTC '3 |||| |||o|||||||||| 3' AAGATGTAACGAACTTAGTACGAAGCACTTAG '5	3.0	-24.3	-31.3	0.7763578274760383	0.018723117837380898
1038	>ATTGGTTGGATCATGCTTC	TRIAE_CS42_7DS_TGACv1_622495_AA2040790.1	0	948	66	16.5	4.722680954350781	20	104.67039293265506	5' ATTGGTTGGATCATGCTTC '3 |||| |||o|||||||||| 3' AAGATGTAACGAACTTAGTACGAAGCACTTAG '5	3.0	-24.3	-31.3	0.7763578274760383	0.020327939413811946
1039	>ATGGCCTCGTGGGAATACAAGTTG	TRIAE_CS42_4DL_TGACv1_344299_AA1145850.1	3	2903	3	0.21428571428571427	0.21466731610685366	5	26.167598233163766	5' ATGGCCTCGTGGGAATACAAGTTG '3 ||||||||o||||||||||||||| 3' GCCGGATACCGGAGTACCCTTATGTTCAACGT '5	1.0	-42.8	-44.6	0.959641255605381	0.032976999369972115
1040	>ATGGCCTCGTGGGAATACAAGTTG	TRIAE_CS42_6DS_TGACv1_542928_AA1732690.1	3	4157	3	0.21428571428571427	0.21466731610685366	5	26.167598233163766	5' ATGGCCTCGTGGGAATACAAGTTG '3 ||||||||o||||||||||||||| 3' GCCGGATACCGGAGTACCCTTATGTTCAACGA '5	1.0	-42.8	-44.6	0.959641255605381	0.028640927378552505
1041	>ATGGCCTCGTGGGAATACAAGTTG	TRIAE_CS42_7DL_TGACv1_603892_AA1990790.1	3	3207	3	0.21428571428571427	0.21466731610685366	5	26.167598233163766	5' ATGGCCTCGTGGGAATACAAGTTG '3 ||||||||o||||||||||||||o 3' GCCGGATACCGGAGTACCCTTATGTTCAATGA '5	1.5	-41.2	-44.6	0.9237668161434978	0.047123912587443195
1042	>ATGGCCTCGTGGGAATACAAGTTG	TRIAE_CS42_7DL_TGACv1_603892_AA1990790.3	3	2802	3	0.21428571428571427	0.21466731610685366	5	26.167598233163766	5' ATGGCCTCGTGGGAATACAAGTTG '3 ||||||||o||||||||||||||o 3' GCCGGATACCGGAGTACCCTTATGTTCAATGA '5	1.5	-41.2	-44.6	0.9237668161434978	0.04756141087441612
1043	>GCCTGGATGAAAGATGTTGCA	TRIAE_CS42_3DL_TGACv1_251940_AA0886170.1	1	852	3	1.5	0.21466731610685366	25	130.83799116581883	5' GCCTGGATGAAAGATGTTGCA '3 |||||||||| ||o|||||| 3' TCCTACAGGACCTACTT-CTGCAACGTCTCGCC '5	2.5	-31.1	-37.8	0.8227513227513229	0.007023683272108228
1044	>GCCTGGATGAAAGATGTTGCA	TRIAE_CS42_U_TGACv1_642374_AA2116500.1	1	867	3	1.5	0.21466731610685366	25	130.83799116581883	5' GCCTGGATGAAAGATGTTGCA '3 |||||||||| ||o|||||| 3' TCCTACAGGACCTACTT-CTGCAACGTCTCGCC '5	2.5	-31.1	-37.8	0.8227513227513229	0.005788699852971924
1045	>TGGATGGAGTTGGCGCTCACCACG	TRIAE_CS42_7DS_TGACv1_625125_AA2064400.1	3	704	3	0.375	0.21466731610685366	6	31.40111787979652	5' TGGATGGAGTTGGCGCTCACCACG '3 || ||o|||||||| |||||||| 3' CGCATCCTCC-ACTTCAACCGCCAGTGGTGCAA '5	4.0	-36.0	-50.7	0.7100591715976331	0.02441077441077444
1046	>TACATTTCTGCAAGAGGCTGTTTC	TRIAE_CS42_2DL_TGACv1_159815_AA0543100.1	2	2752	9	0.08251231527093596	0.644001948320561	9	47.10167681969478	5' TACATTTCTGCAAGAGGCTGTT-TC '3 |||||||||||||||||||||| | 3' AAAGGGATGTAAAGACGTTCTCCGACAATCGT '5	2.0	-37.5	-40.8	0.9191176470588236	0.04267632166879742
1047	>TACATTTCTGCAAGAGGCTGTTTC	TRIAE_CS42_2DL_TGACv1_159815_AA0543100.3	2	2562	9	0.08251231527093596	0.644001948320561	9	47.10167681969478	5' TACATTTCTGCAAGAGGCTGTT-TC '3 |||||||||||||||||||||| | 3' AAAGGGATGTAAAGACGTTCTCCGACAATCGT '5	2.0	-37.5	-40.8	0.9191176470588236	0.04484016730399509
1048	>AAAGCAAATCGTCACAAGCACAGT	TRIAE_CS42_3AS_TGACv1_212081_AA0697530.1	3	2399	2	0.20202020202020202	0.14311154407123577	5	26.167598233163766	5' AAAGCAAATCGTCACAAGCACA-GT '3 ||||||||o||||| ||||||| o| 3' TATTTATTTCGTTTGGCAGTTTTCGTGTGTAT '5	3.5	-29.6	-40.1	0.7381546134663342	0.007456828885400335
1049	>AAGTAATTCGGAACAGAGGAAGTA	TRIAE_CS42_7BS_TGACv1_592428_AA1937970.2	3	3278	2	2.0	0.14311154407123577	7	36.63463752642927	5' AAGTAATTCGGAACAGAGGAAGTA '3 |||||||||||||| |||| |||| 3' ATTTTGTTCATTAAGCCTTGCCTCCCTCATGC '5	2.0	-29.6	-38.8	0.7628865979381444	0.03805381897254689
1050	>CAAGAATTTTGGGACGGAGGAAGT	TRIAE_CS42_5BL_TGACv1_404543_AA1303660.1	2	4555	13	0.19696162046908314	0.9302250364630326	5	26.167598233163766	5' CAAGAATTTTGGGACGGAGGAAGT '3 |||||||||||||||||||| ||| 3' GATTCTGTTCTTAAAACCCTGCCTCCCTCATC '5	1.0	-37.5	-42.0	0.8928571428571429	0.04011796823639202
1051	>CAAGAATTTTGGGACGGAGGAAGT	TRIAE_CS42_7BS_TGACv1_592329_AA1935780.2	2	781	13	0.19696162046908314	0.9302250364630326	5	26.167598233163766	5' CAAGAATTTTGGGACGGAGGAAGT '3 |||||||||||||||||||||||| 3' GATTCTGTTCTTAAAACCCTGCCTCCTTCATG '5	0.0	-42.0	-42.0	1.0	0.026430517711171664
1052	>AGGACAGTACAAAGAACACCAGAA	TRIAE_CS42_1AL_TGACv1_000645_AA0016450.1	0	110	7	1.1666666666666667	0.5008904042493252	5	26.167598233163766	5' AGGACAGTACAAAGAACACCAGAA '3 || |||||||| ||||||||||| 3' AGTTAGTACC-GTCATGTTGCTTGTGGTCTTTA '5	4.0	-31.8	-41.5	0.7662650602409639	0.0015558146224772251
1053	>AGGACAGTACAAAGAACACCAGAA	TRIAE_CS42_1AL_TGACv1_000645_AA0016450.2	0	110	7	1.1666666666666667	0.5008904042493252	5	26.167598233163766	5' AGGACAGTACAAAGAACACCAGAA '3 || |||||||| ||||||||||| 3' AGTTAGTACC-GTCATGTTGCTTGTGGTCTTTA '5	4.0	-31.8	-41.5	0.7662650602409639	0.0015606708508002498
1054	>ATCATCTACTCGGCAGTAGGGGCA	TRIAE_CS42_1AL_TGACv1_000199_AA0005900.1	2	5881	6	3.0	0.4293346322137073	23	120.37095187255333	5' ATCATCTACTCGGCAGTAGGGGCA '3 |||| |||||||||||o| ||o| 3' TAGTCAGTAGT-GATGAGCCGTCGTACCTGGGC '5	4.0	-34.2	-48.4	0.706611570247934	0.019316995177345198
1055	>ATCATCTACTCGGCAGTAGGGGCA	TRIAE_CS42_1DL_TGACv1_064130_AA0232750.1	2	5889	6	3.0	0.4293346322137073	23	120.37095187255333	5' ATCATCTACTCGGCAGTAGGGGCA '3 |||| |||||||||||o| ||o| 3' TAGTCAGTAGT-GATGAGCCGTCGTACCTGGGC '5	4.0	-34.2	-48.4	0.706611570247934	0.018664111121877713
1056	>AGGGGTTTTCTGCATATGTTCCAC	TRIAE_CS42_6AS_TGACv1_486238_AA1558650.1	2	4475	10	5.0	0.7155577203561788	9	47.10167681969478	5' AGGGGTTTTCTGCATATGTTCCAC '3 ||||||||o||||||||||| ||| 3' ATATATTCCCCAAAGGACGTATACAAAGTGTA '5	2.0	-35.7	-43.1	0.8283062645011602	0.0031758614326828916
1057	>TATGCAGAGTAAAAAGGACCGGAA	TRIAE_CS42_5DL_TGACv1_436083_AA1457870.1	3	1705	2	0.4	0.14311154407123577	9	47.10167681969478	5' TATGCAGAGTAAAAAGGACCGGAA '3 |||||||||||||||||||||o| 3' AAGAATATACGTCTCATTTTTCCTGGCTTCCC '5	1.5	-38.1	-41.0	0.9292682926829269	0.031659608607936596
1058	>TATGCAGAGTAAAAAGGACCGGAA	TRIAE_CS42_5DL_TGACv1_436083_AA1457870.2	3	1807	2	0.4	0.14311154407123577	9	47.10167681969478	5' TATGCAGAGTAAAAAGGACCGGAA '3 |||||||||||||||||||||o| 3' AAGAATATACGTCTCATTTTTCCTGGCTTCCC '5	1.5	-38.1	-41.0	0.9292682926829269	0.03004279612667138
1059	>CGGAGGGAGTATTTAGGAACGGAG	TRIAE_CS42_2DL_TGACv1_158691_AA0524530.1	3	1711	3	0.17647058823529413	0.21466731610685366	16	83.73631434612405	5' CGGAGGGAGTATTTAGGAACGG-AG '3 |||||||||||||| |o|||o| |o 3' TACTCTGCCTCCCTCATAAAGCTTTGTCGTTT '5	3.5	-32.9	-46.0	0.7152173913043478	0.02055895073461622
1060	>CGGAGGGAGTATTTAGGAACGGAG	TRIAE_CS42_2DL_TGACv1_158691_AA0524530.2	3	1803	3	0.17647058823529413	0.21466731610685366	16	83.73631434612405	5' CGGAGGGAGTATTTAGGAACGG-AG '3 |||||||||||||| |o|||o| |o 3' TACTCTGCCTCCCTCATAAAGCTTTGTCGTTT '5	3.5	-32.9	-46.0	0.7152173913043478	0.01953274425646312
1061	>CGGAGGGAGTATTTAGGAACGGAG	TRIAE_CS42_3DL_TGACv1_250314_AA0865970.1	0	2738	16	0.11609907120743033	1.1448923525698862	16	83.73631434612405	5' CGGAGGGAGTATTTAGGAACGGAG '3 |||||||||||o|| | ||||| | 3' AGGCCTGCCTCCCTCATGAACCGTTGCCGCGT '5	4.0	-33.9	-46.0	0.7369565217391304	0.006921585075455927
1062	>CGGAGGGAGTATTTAGGAACGGAG	TRIAE_CS42_3DL_TGACv1_250314_AA0865970.2	0	2795	16	0.11609907120743033	1.1448923525698862	16	83.73631434612405	5' CGGAGGGAGTATTTAGGAACGGAG '3 |||||||||||o|| | ||||| | 3' AGGCCTGCCTCCCTCATGAACCGTTGCCGCGT '5	4.0	-33.9	-46.0	0.7369565217391304	0.006787688153077287
1063	>CGGAGGGAGTATTTAGGAACGGAG	TRIAE_CS42_5BS_TGACv1_423592_AA1380200.1	3	1839	2	0.013157894736842105	0.14311154407123577	16	83.73631434612405	5' CGGAGGGAGTATTTAGGAACGGAG '3 ||||||||||||||||||| |||| 3' AGGCCTGCCTCCCTCATAAATCCTTACCTCCT '5	1.0	-40.2	-46.0	0.8739130434782609	0.018766211390414234
1064	>GAGGGTCAGATCAATACAACACAA	TRIAE_CS42_7DL_TGACv1_603431_AA1983600.1	0	1894	40	40.0	2.8622308814247153	5	26.167598233163766	5' GAGGGTCAGATCAATACAACACA-A '3 ||||||| o|||||||||||||| | 3' CGAGTGCTCCCAGATTAGTTATGTTGTGTATTT '5	4.0	-33.5	-41.4	0.8091787439613527	4.86144871171601E-4
1065	>GCAACGAAGTAGAGCATCGGT	TRIAE_CS42_3B_TGACv1_221518_AA0742730.1	2	1293	4	4.0	0.28622308814247155	11	57.56871611296029	5' GCAACGAAGTAGA-GCATCGGT '3 |||||o|||||o| |||||||| 3' ACGTGGCGTTGTTTCATTTGCGTAGCCAAGTG '5	3.0	-30.8	-38.8	0.7938144329896908	0.03276353276353272
1066	>TCAGGATGAACGCTGGCGGCA	TRIAE_CS42_6AS_TGACv1_485183_AA1539470.2	3	2491	2	0.6666666666666666	0.14311154407123577	7	36.63463752642927	5' TCA-GGATGAACGCTGGCGGCA '3 || ||||||||o|||o||||| 3' AAGGATGTACCTACTTGTGACTGCCGTCCGTA '5	3.5	-34.7	-43.8	0.7922374429223745	0.04675667412780482
1067	>TGCGTGGAGGAGGAAGCCGT	TRIAE_CS42_6AL_TGACv1_472520_AA1523110.1	2	1168	5	2.5	0.3577788601780894	11	57.56871611296029	5' TGCGTGGAGGAGGAAGCCGT '3 oo| ||||||||||||||| 3' CGGCCTGGTG-ACCTCCTCCTTCGGCTTGTCTC '5	3.5	-33.7	-42.7	0.7892271662763466	0.03452815301098344
1068	>TGCGTGGAGGAGGAAGCCGT	TRIAE_CS42_6BL_TGACv1_499501_AA1584410.1	2	1182	5	2.5	0.3577788601780894	11	57.56871611296029	5' TGCGTGGAGGAGGAAGCCGT '3 oo| ||||||||||||||| 3' CGGCCTGGTG-ACCTCCTCCTTCGGCTTGTCTC '5	3.5	-33.7	-42.7	0.7892271662763466	0.04252314546669633
1069	>AAAGGGAGTAGTAAAAAGATG	TRIAE_CS42_2BS_TGACv1_146240_AA0459970.1	2	2466	14	0.03580562659846547	1.0017808084986504	7	36.63463752642927	5' AAAGGGAGTAGTAAAAAGATG '3 |||||||||||||| || | 3' TCCTTGCCC-TCCCTCATCATTTTGCTTCCGAAC '5	4.0	-22.6	-30.8	0.7337662337662338	0.006936391377713846
1070	>AAAGGGAGTAGTAAAAAGATG	TRIAE_CS42_4BL_TGACv1_322495_AA1071690.2	2	2817	14	0.03580562659846547	1.0017808084986504	7	36.63463752642927	5' AAAGGGAGTAGTAAAAAGATG '3 |||||||||o||| ||||| 3' TCCTTGCCC-TCCCTCATCGTTTCTCTACTGTTA '5	4.0	-26.0	-30.8	0.8441558441558441	0.044842044446895546
1071	>TGAAGTCGTAACAAGGTAGCCGT	TRIAE_CS42_6BL_TGACv1_501958_AA1621960.1	2	1438	3	3.0	0.21466731610685366	7	36.63463752642927	5' TGAAGTCGTAACAAGGTAGCCGT '3 |||||||||||||| ||||| o 3' CGATTACCTTCAGCATTGTTCGATCGG-GGCAAG '5	3.5	-33.7	-41.3	0.8159806295399517	0.0425071531168878
1072	>TGAAGTCGTAACAAGGTAGCCGT	TRIAE_CS42_6DL_TGACv1_527472_AA1704570.1	2	1674	4	1.0	0.28622308814247155	7	36.63463752642927	5' TGAAGTCGTAACAAGGTAGCCGT '3 |||||||||||||| ||||| o 3' CGAATACCTTCAGCATTGTTCGATCGG-GGCAAG '5	3.5	-33.7	-41.3	0.8159806295399517	0.046775436128721926
1073	>TGAAGTCGTAACAAGGTAGCCGT	TRIAE_CS42_6DL_TGACv1_527472_AA1704570.2	2	2298	4	1.0	0.28622308814247155	7	36.63463752642927	5' TGAAGTCGTAACAAGGTAGCCGT '3 |||||||||||||| ||||| o 3' CGAATACCTTCAGCATTGTTCGATCGG-GGCAAG '5	3.5	-33.7	-41.3	0.8159806295399517	0.03138305123276708
1074	>TGAAGTCGTAACAAGGTAGCCGT	TRIAE_CS42_6DL_TGACv1_527472_AA1704570.3	2	1674	4	1.0	0.28622308814247155	7	36.63463752642927	5' TGAAGTCGTAACAAGGTAGCCGT '3 |||||||||||||| ||||| o 3' CGAATACCTTCAGCATTGTTCGATCGG-GGCAAG '5	3.5	-33.7	-41.3	0.8159806295399517	0.03520779624802828
1075	>TGAAAGCCAGGACGGTGAGGC	TRIAE_CS42_4BL_TGACv1_321544_AA1062110.1	2	3736	4	1.3333333333333333	0.28622308814247155	8	41.86815717306202	5' TGAAAGCCAGGACGGTGAGGC '3 oo||||||||||||| |||| 3' AACTATGTTTTCGGTCCTGCCCCTCCCTAGAG '5	3.5	-33.8	-43.8	0.771689497716895	0.003805175038051778
1076	>CTAGCTCGTTGATCAAAGATGGTT	TRIAE_CS42_5AL_TGACv1_374454_AA1200570.1	1	921	2	1.0	0.14311154407123577	6	31.40111787979652	5' CTAGCTCGTTGATCAA-AGATGGTT '3 |||||||||||||||| ||||o||o 3' TCAACTGATCGAGCAACTAGTTGTCTATCAGT '5	2.0	-35.6	-40.3	0.8833746898263029	0.0017331022530329143
1077	>CTACATACGGAGCAAAATGAGTG	TRIAE_CS42_1AL_TGACv1_000265_AA0007720.1	3	1712	2	0.2222222222222222	0.14311154407123577	5	26.167598233163766	5' CTACATACGGAGCAAAATGAGTG '3 ||||||||||||||||||||||| 3' TTTACTGATGTATGCCTCGTTTTACTCACATA '5	0.0	-38.6	-38.6	1.0	0.045287372068060994
1078	>TGAGACGAAGGGAGTACCTCT	TRIAE_CS42_3AS_TGACv1_211218_AA0686820.1	3	1867	4	0.033857142857142856	0.28622308814247155	11	57.56871611296029	5' TGAGACGAAGGGAGTACCTCT '3 || ||| ||||||||||||| 3' GATAAAACCT-TGCCTCCCTCATGGAGACATGG '5	4.0	-28.9	-40.6	0.7118226600985221	0.03572004087531788
1079	>TGAGACGAAGGGAGTACCTCT	TRIAE_CS42_U_TGACv1_641136_AA2086370.1	3	3085	2	0.07692307692307693	0.14311154407123577	11	57.56871611296029	5' TGAGACGAAGGGAGTACCTCT '3 ||| ||| ||||||||||||| 3' TATAAACACT-TGCCTCCCTCATGGAGACATTT '5	3.0	-29.7	-40.6	0.731527093596059	0.04717275851296465
1080	>ACAAGTATTTCTGGACGGAGG	TRIAE_CS42_3B_TGACv1_223199_AA0777850.1	2	1687	10	0.0837203302373581	0.7155577203561788	6	31.40111787979652	5' ACAAGTATTTCTGGACGGAGG '3 ||||||||||||||||||||| 3' AACTACTGTTCATAAAGACCTGCCTCCCTCAT '5	0.0	-37.1	-37.1	1.0	0.030575187073709653
1081	>ACAAGTATTTCTGGACGGAGG	TRIAE_CS42_3B_TGACv1_223199_AA0777850.2	2	1492	10	0.0837203302373581	0.7155577203561788	6	31.40111787979652	5' ACAAGTATTTCTGGACGGAGG '3 ||||||||||||||||||||| 3' AACTACTGTTCATAAAGACCTGCCTCCCTCAT '5	0.0	-37.1	-37.1	1.0	0.034369610233654035
1082	>CAATGATGTAGACAAATGGAGGCA	TRIAE_CS42_6BL_TGACv1_499879_AA1593830.1	3	566	2	2.0	0.14311154407123577	707	3700.0983901693567	5' CAATGATGTAGACAAATGGAGGCA '3 ||||||||||| | ||||||||| 3' GTCAAGGTTACTACATCAGCTTACCTCCGAGT '5	4.0	-31.4	-41.1	0.7639902676399026	0.029959514170040502
1083	>TCGGACCAGGCTCCATTCCCC	TRIAE_CS42_5AS_TGACv1_393975_AA1277460.1	0	775	473	27.823529411764707	33.84588017284727	11	57.56871611296029	5' TCGGACCAGGCTCCATTCCCC '3 o||||||||||| ||||||| 3' ACCTTAGGCCTGGTCCGAAGTAAGGGTAGTAA '5	3.5	-36.7	-46.5	0.789247311827957	0.0022421515451841456
1084	>TCGGACCAGGCTCCATTCCCC	TRIAE_CS42_5AS_TGACv1_393975_AA1277460.2	0	795	473	27.823529411764707	33.84588017284727	11	57.56871611296029	5' TCGGACCAGGCTCCATTCCCC '3 o||||||||||| ||||||| 3' ACCTTAGGCCTGGTCCGAAGTAAGGGTAGTAA '5	3.5	-36.7	-46.5	0.789247311827957	0.002251526889658906
1085	>TCGGACCAGGCTCCATTCCCC	TRIAE_CS42_5BS_TGACv1_423305_AA1373890.1	0	895	473	27.823529411764707	33.84588017284727	11	57.56871611296029	5' TCGGACCAGGCTCCATTCCCC '3 o||||||||||| ||||||| 3' ACCTTAGGCCTGGTCCGAAGTAAGGGTAGTAA '5	3.5	-36.7	-46.5	0.789247311827957	0.0021578290186264892
1086	>TCGGACCAGGCTCCATTCCCC	TRIAE_CS42_5DS_TGACv1_457472_AA1486880.1	0	787	473	27.823529411764707	33.84588017284727	11	57.56871611296029	5' TCGGACCAGGCTCCATTCCCC '3 o||||||||||| ||||||| 3' ACCTTAGGCCTGGTCCGAAGTAAGGGTAGTAA '5	3.5	-36.7	-46.5	0.789247311827957	0.0017789067827446159
1087	>TCGGACCAGGCTCCATTCCCC	TRIAE_CS42_5DS_TGACv1_457472_AA1486880.2	0	795	473	27.823529411764707	33.84588017284727	11	57.56871611296029	5' TCGGACCAGGCTCCATTCCCC '3 o||||||||||| ||||||| 3' ACCTTAGGCCTGGTCCGAAGTAAGGGTAGTAA '5	3.5	-36.7	-46.5	0.789247311827957	0.001867662221158195
1088	>TCGGACCAGGCTCCATTCCCC	TRIAE_CS42_5DS_TGACv1_457472_AA1486880.3	0	393	473	27.823529411764707	33.84588017284727	11	57.56871611296029	5' TCGGACCAGGCTCCATTCCCC '3 o||||||||||| ||||||| 3' ACCTTAGGCCTGGTCCGAAGTAAGGGTAGTAA '5	3.5	-36.7	-46.5	0.789247311827957	0.0024743713315964477
1089	>TCGGACCAGGCTCCATTCCCC	TRIAE_CS42_5DS_TGACv1_457472_AA1486880.4	0	792	473	27.823529411764707	33.84588017284727	11	57.56871611296029	5' TCGGACCAGGCTCCATTCCCC '3 o||||||||||| ||||||| 3' ACCTTAGGCCTGGTCCGAAGTAAGGGTAGTAA '5	3.5	-36.7	-46.5	0.789247311827957	0.0021685245693742194
1090	>GAAGACAAGTAATTTGGAACGGA	TRIAE_CS42_1AL_TGACv1_001918_AA0036700.1	2	7367	6	0.3304093567251462	0.4293346322137073	7	36.63463752642927	5' GAAGACAAGTAATTTGGAACGGA '3 |||||||||||||o|||||||| 3' GTTTAGGTTCTGTTCATTAAGCCTTGCCTCCC '5	1.5	-34.8	-36.8	0.9456521739130435	0.04990273972057513
1091	>GAAGACAAGTAATTTGGAACGGA	TRIAE_CS42_1AL_TGACv1_001918_AA0036700.2	2	7315	6	0.3304093567251462	0.4293346322137073	7	36.63463752642927	5' GAAGACAAGTAATTTGGAACGGA '3 |||||||||||||o|||||||| 3' GTTTAGGTTCTGTTCATTAAGCCTTGCCTCCC '5	1.5	-34.8	-36.8	0.9456521739130435	0.04864291880407767
1092	>GAAGACAAGTAATTTGGAACGGA	TRIAE_CS42_1AL_TGACv1_001918_AA0036700.3	2	7584	6	0.3304093567251462	0.4293346322137073	7	36.63463752642927	5' GAAGACAAGTAATTTGGAACGGA '3 |||||||||||||o|||||||| 3' GTTTAGGTTCTGTTCATTAAGCCTTGCCTCCC '5	1.5	-34.8	-36.8	0.9456521739130435	0.04859717515184225
1093	>GAAGACAAGTAATTTGGAACGGA	TRIAE_CS42_2AL_TGACv1_096810_AA0321510.2	0	2865	6	0.3304093567251462	0.4293346322137073	7	36.63463752642927	5' GAAGACAAGTAATTTGGAACGGA '3 |||||||||||||o||||||o| 3' GTTTAGGTTCTGTTCATTAAGCCTTGCTTCCC '5	2.0	-31.9	-36.8	0.8668478260869565	0.004658802216183311
1094	>GAAGACAAGTAATTTGGAACGGA	TRIAE_CS42_3AL_TGACv1_195444_AA0649620.1	2	2435	6	0.3304093567251462	0.4293346322137073	7	36.63463752642927	5' GAAGACAAGTAATTTGGAACGGA '3 |||||||||||||o|||||||| 3' GTTTAGGTTCTGTTCATTAAGCCTTGCCTCCA '5	1.5	-34.8	-36.8	0.9456521739130435	0.01240442104802053
1095	>GAAGACAAGTAATTTGGAACGGA	TRIAE_CS42_3B_TGACv1_221603_AA0745610.1	2	871	6	0.3304093567251462	0.4293346322137073	7	36.63463752642927	5' GAAGACAAGTAATTTGGAACGGA '3 |||||||||||||o|||||||| 3' GTTTAGGTTCTGTTCATTAAGCCTTGCCTCCC '5	1.5	-34.8	-36.8	0.9456521739130435	0.04275653944102231
1096	>GAAGACAAGTAATTTGGAACGGA	TRIAE_CS42_4AS_TGACv1_307250_AA1018840.2	2	796	6	0.3304093567251462	0.4293346322137073	7	36.63463752642927	5' GAAGACAAGTAATTTGGAACGGA '3 |||||||||||||||||||||| 3' GTTTAGGTTCTGTTCATTAAACCTTGCCTCCC '5	1.0	-35.1	-36.8	0.953804347826087	0.04718922941097703
1097	>GAAGACAAGTAATTTGGAACGGA	TRIAE_CS42_5AL_TGACv1_374785_AA1208940.1	3	3907	6	0.3304093567251462	0.4293346322137073	7	36.63463752642927	5' GAAGACAAGTAATTTGGAACGGA '3 ||||||||||||||o||||||| 3' GTTTAGGTTCTGTTCATTAAATCTTGCCTCCC '5	1.5	-32.8	-36.8	0.8913043478260869	0.04269174430536926
1098	>GAAGACAAGTAATTTGGAACGGA	TRIAE_CS42_5AL_TGACv1_374785_AA1208940.2	3	3630	6	0.3304093567251462	0.4293346322137073	7	36.63463752642927	5' GAAGACAAGTAATTTGGAACGGA '3 ||||||||||||||o||||||| 3' GTTTAGGTTCTGTTCATTAAATCTTGCCTCCC '5	1.5	-32.8	-36.8	0.8913043478260869	0.04423929226152179
1099	>GAAGACAAGTAATTTGGAACGGA	TRIAE_CS42_5AL_TGACv1_377674_AA1248690.1	0	1702	6	0.3304093567251462	0.4293346322137073	7	36.63463752642927	5' GAAGACAAGTAATTTGGAACGGA '3 |||||||||||||oo||||||| 3' GTTTAGGTTCTGTTCATTAAGTCTTGCCTCTC '5	2.0	-31.9	-36.8	0.8668478260869565	0.008474525512731645
1100	>GAAGACAAGTAATTTGGAACGGA	TRIAE_CS42_5AL_TGACv1_377674_AA1248690.3	0	5229	6	0.3304093567251462	0.4293346322137073	7	36.63463752642927	5' GAAGACAAGTAATTTGGAACGGA '3 |||||||||||||oo||||||| 3' GTTTAGGTTCTGTTCATTAAGTCTTGCCTCTC '5	2.0	-31.9	-36.8	0.8668478260869565	0.0030724718330572554
1101	>GAAGACAAGTAATTTGGAACGGA	TRIAE_CS42_5BL_TGACv1_404295_AA1294350.1	0	1038	6	0.3304093567251462	0.4293346322137073	7	36.63463752642927	5' GAAGACAAGTAATTTGGAACGGA '3 |||||||||||||oo||||||| 3' GTTTAGGTTCTGTTCATTAAGTCTTGCCTCCC '5	2.0	-31.9	-36.8	0.8668478260869565	0.015872681107051534
1102	>GAAGACAAGTAATTTGGAACGGA	TRIAE_CS42_7AL_TGACv1_556139_AA1756740.1	2	1045	6	0.3304093567251462	0.4293346322137073	7	36.63463752642927	5' GAAGACAAGTAATTTGGAACGGA '3 |||||||||||||||||||||| 3' GTTTAGGTTCTGTTCATTAAACCTTGCCTCCC '5	1.0	-35.1	-36.8	0.953804347826087	0.01470022774264379
1103	>GAAGACAAGTAATTTGGAACGGA	TRIAE_CS42_7AL_TGACv1_556139_AA1756740.2	2	1136	6	0.3304093567251462	0.4293346322137073	7	36.63463752642927	5' GAAGACAAGTAATTTGGAACGGA '3 |||||||||||||||||||||| 3' GTTTAGGTTCTGTTCATTAAACCTTGCCTCCC '5	1.0	-35.1	-36.8	0.953804347826087	0.013778643676310542
1104	>GTATGATCATCGCTGTGCGTT	TRIAE_CS42_3B_TGACv1_222291_AA0761390.1	3	910	2	0.3333333333333333	0.14311154407123577	6	31.40111787979652	5' GTATGATCATCGCTGTGCGTT '3 | |||||||||||o|||| o 3' CGTAATACC-TACTAGTAGCGGCACGGTGGGTAC '5	4.0	-29.2	-36.8	0.7934782608695653	0.032894368607975566
1105	>GTATGATCATCGCTGTGCGTT	TRIAE_CS42_3DL_TGACv1_252282_AA0889100.1	3	937	2	0.3333333333333333	0.14311154407123577	6	31.40111787979652	5' GTATGATCATCGCTGTGCGTT '3 | |||||||||||o|||| o 3' CGTAATACC-TACTAGTAGCGGCACGGCGGGTAC '5	4.0	-29.2	-36.8	0.7934782608695653	0.033060920483805156
1106	>GTATGATCATCGCTGTGCGTT	TRIAE_CS42_3DL_TGACv1_252282_AA0889100.2	3	937	2	0.3333333333333333	0.14311154407123577	6	31.40111787979652	5' GTATGATCATCGCTGTGCGTT '3 | |||||||||||o|||| o 3' CGTAATACC-TACTAGTAGCGGCACGGCGGGTAC '5	4.0	-29.2	-36.8	0.7934782608695653	0.029496489863238273
1107	>GTATGATCATCGCTGTGCGTT	TRIAE_CS42_3DL_TGACv1_252282_AA0889100.3	3	937	2	0.3333333333333333	0.14311154407123577	6	31.40111787979652	5' GTATGATCATCGCTGTGCGTT '3 | |||||||||||o|||| o 3' CGTAATACC-TACTAGTAGCGGCACGGCGGGTAC '5	4.0	-29.2	-36.8	0.7934782608695653	0.030186497061912676
1108	>CAAAGACTTATATTTTGGAACGGA	TRIAE_CS42_5DS_TGACv1_457068_AA1481760.1	2	1257	3	0.125	0.21466731610685366	5	26.167598233163766	5' CAAAGACTTATATTTTGGAACGGA '3 |||||||||||||| |o| |||| 3' AGAGATTTTTCTGAATATAAACCTTAGCCTCC '5	3.5	-25.0	-35.5	0.704225352112676	0.022319181078576555
1109	>GCGGGATCTGGCTGCAGTGC	TRIAE_CS42_7BL_TGACv1_576756_AA1853930.1	2	575	4	2.0	0.28622308814247155	7	36.63463752642927	5' GCGGGATCTGGCTGCAGTGC '3 |||||||||| | |||o|| 3' ACCCGCGGCCCTAGACC-AGGTCGCGGAGGACG '5	3.5	-31.4	-44.6	0.7040358744394618	0.021977351118708133
1110	>GCGGGATCTGGCTGCAGTGC	TRIAE_CS42_7DL_TGACv1_602864_AA1970360.1	2	793	4	2.0	0.28622308814247155	7	36.63463752642927	5' GCGGGATCTGGCTGCAGTGC '3 |||||||||| | |||o|| 3' ACCCGCGGCCCTAGACC-AGGTCGCGGAGGACG '5	3.5	-31.4	-44.6	0.7040358744394618	0.027121758113910155
1111	>GCAACAATTGGAATCAAGGCT	TRIAE_CS42_1BL_TGACv1_032172_AA0126320.1	3	503	2	1.0	0.14311154407123577	9	47.10167681969478	5' GCAACAATTGGAATCAAGGCT '3 |||||||||||| || |||o 3' TATGGTCGTTGTTAACCT-AGGACCGGGAACGA '5	3.5	-25.9	-35.1	0.7378917378917378	0.0408254238916268
1112	>AGACTTATATTTGGGAACGGA	TRIAE_CS42_5BL_TGACv1_405270_AA1323600.1	0	6592	13	0.3915441176470588	0.9302250364630326	22	115.13743222592058	5' AGACTTATATTTGGGAACGGA '3 ||||||||||||||||||||| 3' GATCTTTCTGAATATAAACCCTTGCCTCCCTC '5	0.0	-33.5	-33.5	1.0	0.001667171486981811
1113	>AGACTTATATTTGGGAACGGA	TRIAE_CS42_5BL_TGACv1_405270_AA1323600.2	0	4005	13	0.3915441176470588	0.9302250364630326	22	115.13743222592058	5' AGACTTATATTTGGGAACGGA '3 ||||||||||||||||||||| 3' GATCTTTCTGAATATAAACCCTTGCCTCCCTC '5	0.0	-33.5	-33.5	1.0	0.0027424565328532102
1114	>AGACTTATATTTGGGAACGGA	TRIAE_CS42_7DL_TGACv1_603521_AA1985160.2	0	1578	13	0.3915441176470588	0.9302250364630326	22	115.13743222592058	5' AGACTTATATTTGGGAACGGA '3 ||||||||||||||||||||| 3' GATCTTTCTGAATATAAACCCTTGCCTCCTTC '5	0.0	-33.5	-33.5	1.0	0.006944416670621734
1115	>TGACAGAAGAGAGTGAGCGC	TRIAE_CS42_6AS_TGACv1_485697_AA1550310.1	0	838	47	15.666666666666666	3.3631212856740405	5	26.167598233163766	5' TGACAGAAGAGAGTGAGCGC '3 ||||||||||||| ||||o| 3' TGATCGACTGTCTTCTCTCTCTCGTGCGACTT '5	1.5	-32.6	-38.7	0.8423772609819121	0.0037313391197230095
1116	>TGACAGAAGAGAGTGAGCGC	TRIAE_CS42_6BS_TGACv1_513598_AA1645640.1	0	951	47	15.666666666666666	3.3631212856740405	5	26.167598233163766	5' TGACAGAAGAGAGTGAGCGC '3 ||||||||||||| ||||o| 3' TGATCGACTGTCTTCTCTCTCTCGTGCGACTT '5	1.5	-32.6	-38.7	0.8423772609819121	0.0034506523319280946
1117	>TGACAGAAGAGAGTGAGCGC	TRIAE_CS42_6BS_TGACv1_514166_AA1656250.1	0	1834	220	13.75	15.742269847835937	5	26.167598233163766	5' TGACAGAAGAGAGTGAGCGC '3 ||||||||||||| ||||o 3' CAACGAACTGTCTTCTCTCTCTCGTACGACTT '5	2.5	-30.2	-38.7	0.780361757105943	0.011240513945610875
1118	>TGACAGAAGAGAGTGAGCGC	TRIAE_CS42_6BS_TGACv1_514166_AA1656250.2	0	1760	220	13.75	15.742269847835937	5	26.167598233163766	5' TGACAGAAGAGAGTGAGCGC '3 ||||||||||||| ||||o 3' CAACGAACTGTCTTCTCTCTCTCGTACGACTT '5	2.5	-30.2	-38.7	0.780361757105943	0.011597807561856466
1119	>TGACAGAAGAGAGTGAGCGC	TRIAE_CS42_6BS_TGACv1_514166_AA1656250.3	0	2747	220	13.75	15.742269847835937	5	26.167598233163766	5' TGACAGAAGAGAGTGAGCGC '3 ||||||||||||| ||||o 3' CAACGAACTGTCTTCTCTCTCTCGTACGACTT '5	2.5	-30.2	-38.7	0.780361757105943	0.008144751232699865
1120	>TGACAGAAGAGAGTGAGCGC	TRIAE_CS42_6BS_TGACv1_514166_AA1656250.4	0	1318	220	13.75	15.742269847835937	5	26.167598233163766	5' TGACAGAAGAGAGTGAGCGC '3 ||||||||||||| ||||o 3' CAACGAACTGTCTTCTCTCTCTCGTACGACTT '5	2.5	-30.2	-38.7	0.780361757105943	0.014315766802011631
1121	>TGACAGAAGAGAGTGAGCGC	TRIAE_CS42_6BS_TGACv1_514166_AA1656250.5	0	1778	220	13.75	15.742269847835937	5	26.167598233163766	5' TGACAGAAGAGAGTGAGCGC '3 ||||||||||||| ||||o 3' CAACGAACTGTCTTCTCTCTCTCGTACGACTT '5	2.5	-30.2	-38.7	0.780361757105943	0.011508823812591218
1122	>TGACAGAAGAGAGTGAGCGC	TRIAE_CS42_6DS_TGACv1_544038_AA1746180.1	0	933	47	15.666666666666666	3.3631212856740405	5	26.167598233163766	5' TGACAGAAGAGAGTGAGCGC '3 ||||||||||||| ||||o 3' TGATCGACTGTCTTCTCTCTCTCGTACGACTT '5	2.5	-30.2	-38.7	0.780361757105943	0.01918917170983514
1123	>AAGACAAGAATTTTAGGACGGAG	TRIAE_CS42_1BL_TGACv1_030535_AA0093430.4	3	3007	5	0.11564625850340135	0.3577788601780894	6	31.40111787979652	5' AAGACAAGAATTTTAGGACGGAG '3 ||||||||||||||||||||| | 3' TTTAGATTCTGTTCTTAAAATCCTGCCCCCTT '5	1.0	-33.7	-36.7	0.9182561307901907	0.0377727612971116
1124	>AGTACAAGTCACGTAAGAACCGAC	TRIAE_CS42_2DS_TGACv1_179372_AA0606630.1	3	1545	2	2.0	0.14311154407123577	11	57.56871611296029	5' AGTACAAGTCACGTAAGAACCGAC '3 |||||||||||||||||| ||||| 3' CTAGTTTCATGTTCAGTGCATTCT-GGCTGTAC '5	1.0	-37.6	-41.9	0.8973747016706445	0.029696969696969666
1125	>TGAATCAAGACGGGATGAG	TRIAE_CS42_2AS_TGACv1_113464_AA0356490.1	2	566	7	7.0	0.5008904042493252	5	26.167598233163766	5' TGAATCA-AGACGGGATGAG '3 o|||||| ||||o|||o||| 3' TGTAGGCTTAGTATCTGTCCTGCTCCCGGCTG '5	3.0	-27.6	-33.1	0.8338368580060423	0.013274336283185861
1126	>ATGTAGTGAGGATGGCTGACTT	TRIAE_CS42_1DL_TGACv1_061876_AA0205160.1	3	3276	2	1.0	0.14311154407123577	5	26.167598233163766	5' ATGTAGTGAGGATGGCTGACTT '3 |||||||||||||||||||||| 3' ACAGTCTACATCACTCCTACCGACTGAACTAC '5	0.0	-39.9	-39.9	1.0	0.01863313222076468
1127	>ATGTAGTGAGGATGGCTGACTT	TRIAE_CS42_1DL_TGACv1_061876_AA0205160.2	3	3276	2	1.0	0.14311154407123577	5	26.167598233163766	5' ATGTAGTGAGGATGGCTGACTT '3 |||||||||||||||||||||| 3' ACAGTCTACATCACTCCTACCGACTGAACTAC '5	0.0	-39.9	-39.9	1.0	0.019779159309490812
1128	>TTATATTATGGGACGGAGGGAG	TRIAE_CS42_4AL_TGACv1_291592_AA0995500.1	0	3471	14	0.6086956521739131	1.0017808084986504	10	52.33519646632753	5' TTATATTATGGGACGGAGGGAG '3 o| |||| ||||||o||||||| 3' ACTCAGTGA-ATAAAACCCTGTCTCCCTCATTG '5	4.0	-29.8	-39.1	0.7621483375959079	0.04138830112176084
1129	>TACACCGATGATGACTCCCTCGCC	TRIAE_CS42_1BL_TGACv1_031690_AA0118900.1	3	843	3	3.0	0.21466731610685366	5	26.167598233163766	5' TACACCGATGATGACTCCCTCGCC '3 |||||||||||||||||||||||| 3' CAGTTGATGTGGCTACTACTGAGGGAGCGGCA '5	0.0	-49.4	-49.4	1.0	0.03978651140223188
1130	>TCTGACTCGAAGGTGAAGACA	TRIAE_CS42_5AL_TGACv1_375432_AA1221470.1	2	456	3	0.75	0.21466731610685366	116	607.0882790093995	5' TCTGACTCGAAGGTGAAGACA '3 |||||||||||||||| || 3' TGAAGTAGACTGAGCTTCCACTGCTTCCGCTC '5	3.0	-30.3	-38.1	0.7952755905511811	0.04330364526947772
1131	>TCTGACTCGAAGGTGAAGACA	TRIAE_CS42_5AL_TGACv1_375432_AA1221470.2	2	456	3	0.75	0.21466731610685366	116	607.0882790093995	5' TCTGACTCGAAGGTGAAGACA '3 |||||||||||||||| || 3' TGAAGTAGACTGAGCTTCCACTGCTTCCGCTC '5	3.0	-30.3	-38.1	0.7952755905511811	0.045969241384563264
1132	>ATATTTGCAGGTTTTAGGTCT	TRIAE_CS42_5DS_TGACv1_456892_AA1479690.1	2	729	8	2.0	0.5724461762849431	6	31.40111787979652	5' ATATTTGCAGGTTTTAGGTCT '3 |||||||||||||| ||o||o 3' TCGTCATATAAACGTCCAAATTCTAGGTTCAC '5	2.0	-25.0	-31.5	0.7936507936507936	0.00948235108861084
1133	>ATATTTGCAGGTTTTAGGTCT	TRIAE_CS42_5DS_TGACv1_456892_AA1479690.2	2	776	8	2.0	0.5724461762849431	6	31.40111787979652	5' ATATTTGCAGGTTTTAGGTCT '3 |||||||||||||| ||o||o 3' TCGTCATATAAACGTCCAAATTCTAGGTTCAC '5	2.0	-25.0	-31.5	0.7936507936507936	0.009632681187399128
1134	>ATATTTGCAGGTTTTAGGTCT	TRIAE_CS42_5DS_TGACv1_456892_AA1479690.3	2	84	8	2.0	0.5724461762849431	6	31.40111787979652	5' ATATTTGCAGGTTTTAGGTCT '3 |||||||||||||| ||o||o 3' TCGTCATATAAACGTCCAAATTCTAGGTTCAC '5	2.0	-25.0	-31.5	0.7936507936507936	0.0103104001599581
1135	>ATATTTGCAGGTTTTAGGTCT	TRIAE_CS42_5DS_TGACv1_456892_AA1479690.4	2	729	8	2.0	0.5724461762849431	6	31.40111787979652	5' ATATTTGCAGGTTTTAGGTCT '3 |||||||||||||| ||o||o 3' TCGTCATATAAACGTCCAAATTCTAGGTTCAC '5	2.0	-25.0	-31.5	0.7936507936507936	0.006067812160489683
1136	>TAGACTCGCACTCTCAGAGACT	TRIAE_CS42_1BL_TGACv1_032295_AA0128110.1	2	2481	13	2.1666666666666665	0.9302250364630326	12	62.80223575959304	5' TAGACTCGCACTCTCAGAGACT '3 |||||||||||||||||||||| 3' AGACCCATCTGAGCGTGAGAGTCTCTGAACCC '5	0.0	-41.9	-41.9	1.0	0.018642447418738106
1137	>GTTCTTACACGAACCGGGACAGAA	TRIAE_CS42_7DS_TGACv1_622997_AA2048390.1	2	252	3	3.0	0.21466731610685366	7	36.63463752642927	5' GTTCTTACACGAACCGGGACAGAA '3 |||||||||||||||||||| o|| 3' CAGGGCCAAGAATGTGCTTGGCCCTGATTTCC '5	1.5	-38.5	-44.1	0.873015873015873	0.0032828282828283317
1138	>CGGTACTAATGAGAGCGGCCCGGC	TRIAE_CS42_7BS_TGACv1_592425_AA1937890.1	3	1409	4	4.0	0.28622308814247155	20	104.67039293265506	5' CGGTACTAATGAGAGCGGCCCGGC '3 |||||||||||||||||||||||| 3' TGCTTGGCCATGATTACTCTCGCCGGGCCGAT '5	0.0	-52.0	-52.0	1.0	0.026327336551118963
1139	>ACCCATAAGATCTCGCAACCAACT	TRIAE_CS42_3DL_TGACv1_249345_AA0846030.1	2	829	4	0.07272727272727272	0.28622308814247155	11	57.56871611296029	5' ACCCATAAGATCTCGCAACCAACT '3 |||||||||||||||| ||||||| 3' CCACTTTGGGTATTCTAGAGCGCTGGTTGAGT '5	1.0	-39.0	-43.2	0.9027777777777777	0.031762629350216454
1140	>TCGCAGAAATAGGTGTATGTAGAC	TRIAE_CS42_1AL_TGACv1_001498_AA0031390.1	2	1331	29	0.6982707215265355	2.075117389032919	6	31.40111787979652	5' TCGCAGAAATAGGTGTATGTAGAC '3 ||||||||||||o||||| ||||| 3' ATGAACAGCGTCTTTATCTACATAGATCTGCA '5	2.0	-34.8	-41.0	0.848780487804878	0.013333333333333308
1141	>TCGCAGAAATAGGTGTATGTAGAC	TRIAE_CS42_5AL_TGACv1_375505_AA1222860.1	3	1703	5	0.35	0.3577788601780894	6	31.40111787979652	5' TCGCAGAAATAGGTGTATGTA-GAC '3 ||||||||||||o||||| || o|| 3' ATGAGCAGCGTCTTTATCTACATAGATTTTGA '5	3.5	-29.7	-41.0	0.724390243902439	0.02952704365630021
1142	>AAGGGGTTTCCTGCATATGTTCCA	TRIAE_CS42_6AS_TGACv1_486238_AA1558650.1	2	4476	12	6.0	0.8586692644274146	11	57.56871611296029	5' AAGGGGTTTCCTGCATATGTTCCA '3 ||||||||||||||||||||| || 3' AATATATTCCCCAAAGGACGTATACAAAGTGT '5	1.0	-36.8	-43.7	0.8421052631578946	0.0031758614326828916
1143	>TCGGACCAGGCCTCATTCCCC	TRIAE_CS42_5AS_TGACv1_393975_AA1277460.1	0	775	473	27.823529411764707	33.84588017284727	17	88.9698339927568	5' TCGGACCAGGCCTCATTCCCC '3 o|||||||||| |||||||| 3' ACCTTAGGCCTGGTCCGAAGTAAGGGTAGTAA '5	3.5	-37.0	-46.5	0.7956989247311828	0.0022421515451841456
1144	>TCGGACCAGGCCTCATTCCCC	TRIAE_CS42_5AS_TGACv1_393975_AA1277460.2	0	795	473	27.823529411764707	33.84588017284727	17	88.9698339927568	5' TCGGACCAGGCCTCATTCCCC '3 o|||||||||| |||||||| 3' ACCTTAGGCCTGGTCCGAAGTAAGGGTAGTAA '5	3.5	-37.0	-46.5	0.7956989247311828	0.002251526889658906
1145	>TCGGACCAGGCCTCATTCCCC	TRIAE_CS42_5BS_TGACv1_423305_AA1373890.1	0	895	473	27.823529411764707	33.84588017284727	17	88.9698339927568	5' TCGGACCAGGCCTCATTCCCC '3 o|||||||||| |||||||| 3' ACCTTAGGCCTGGTCCGAAGTAAGGGTAGTAA '5	3.5	-37.0	-46.5	0.7956989247311828	0.0021578290186264892
1146	>TCGGACCAGGCCTCATTCCCC	TRIAE_CS42_5DS_TGACv1_457472_AA1486880.1	0	787	473	27.823529411764707	33.84588017284727	17	88.9698339927568	5' TCGGACCAGGCCTCATTCCCC '3 o|||||||||| |||||||| 3' ACCTTAGGCCTGGTCCGAAGTAAGGGTAGTAA '5	3.5	-37.0	-46.5	0.7956989247311828	0.0017789067827446159
1147	>TCGGACCAGGCCTCATTCCCC	TRIAE_CS42_5DS_TGACv1_457472_AA1486880.2	0	795	473	27.823529411764707	33.84588017284727	17	88.9698339927568	5' TCGGACCAGGCCTCATTCCCC '3 o|||||||||| |||||||| 3' ACCTTAGGCCTGGTCCGAAGTAAGGGTAGTAA '5	3.5	-37.0	-46.5	0.7956989247311828	0.001867662221158195
1148	>TCGGACCAGGCCTCATTCCCC	TRIAE_CS42_5DS_TGACv1_457472_AA1486880.3	0	393	473	27.823529411764707	33.84588017284727	17	88.9698339927568	5' TCGGACCAGGCCTCATTCCCC '3 o|||||||||| |||||||| 3' ACCTTAGGCCTGGTCCGAAGTAAGGGTAGTAA '5	3.5	-37.0	-46.5	0.7956989247311828	0.0024743713315964477
1149	>TCGGACCAGGCCTCATTCCCC	TRIAE_CS42_5DS_TGACv1_457472_AA1486880.4	0	792	473	27.823529411764707	33.84588017284727	17	88.9698339927568	5' TCGGACCAGGCCTCATTCCCC '3 o|||||||||| |||||||| 3' ACCTTAGGCCTGGTCCGAAGTAAGGGTAGTAA '5	3.5	-37.0	-46.5	0.7956989247311828	0.0021685245693742194
1150	>CTTGGATTTGTCTAGATACGGATG	TRIAE_CS42_3DL_TGACv1_250501_AA0869260.1	2	3690	10	0.1767554479418886	0.7155577203561788	36	188.40670727877912	5' CTTGGATTTGTCTAGATACGGATG '3 |||o|||||||||||||||||||| 3' AGAACAGAATCTAAACAGATCTATGCCTACAT '5	1.0	-37.8	-40.1	0.9426433915211969	0.0356467995676536
1151	>CTTGGATTTGTCTAGATACGGATG	TRIAE_CS42_3DS_TGACv1_271731_AA0906910.1	2	2656	10	0.1767554479418886	0.7155577203561788	36	188.40670727877912	5' CTTGGATTTGTCTAGATACGGATG '3 |||o|||||||||||||||||||| 3' AGAACAGAATCTAAACAGATCTATGCCTACAT '5	1.0	-37.8	-40.1	0.9426433915211969	0.038870423654121744
1152	>CTTGGATTTGTCTAGATACGGATG	TRIAE_CS42_3DS_TGACv1_271731_AA0906910.2	2	2581	10	0.1767554479418886	0.7155577203561788	36	188.40670727877912	5' CTTGGATTTGTCTAGATACGGATG '3 |||o|||||||||||||||||||| 3' AGAACAGAATCTAAACAGATCTATGCCTACAT '5	1.0	-37.8	-40.1	0.9426433915211969	0.039909090347956755
1153	>CTTGGATTTGTCTAGATACGGATG	TRIAE_CS42_5AL_TGACv1_374785_AA1208940.1	3	3972	4	0.2542857142857143	0.28622308814247155	36	188.40670727877912	5' CTTGGATTTGTCTAGATACGGATG '3 |||o|||||||||||||||||||| 3' TGAACAGAATCTAAACAGATCTATGCCTACAT '5	1.0	-37.8	-40.1	0.9426433915211969	0.045899220419810094
1154	>CTTGGATTTGTCTAGATACGGATG	TRIAE_CS42_5AL_TGACv1_374785_AA1208940.2	3	3695	4	0.2542857142857143	0.28622308814247155	36	188.40670727877912	5' CTTGGATTTGTCTAGATACGGATG '3 |||o|||||||||||||||||||| 3' TGAACAGAATCTAAACAGATCTATGCCTACAT '5	1.0	-37.8	-40.1	0.9426433915211969	0.047560123265290466
1155	>TTTTTGCAAGAGGCTGTTTCCAAG	TRIAE_CS42_5BL_TGACv1_405663_AA1332400.1	3	1049	2	0.030303030303030304	0.14311154407123577	5	26.167598233163766	5' TTTTTGCAAGAGGCTGTTTCCAAG '3 |||o|| ||||||||||||||||| 3' GGATGTAAAGACATTCTCCGACAAAGGTTCTG '5	3.0	-33.3	-39.9	0.8345864661654135	0.04386430592166202
1156	>GTCGTAGTCTAGGTGGTTA	TRIAE_CS42_2AL_TGACv1_093797_AA0286910.1	1	1254	2	0.5	0.14311154407123577	22	115.13743222592058	5' GTCGTAGTCTAGGTGGTTA '3 ||||| | |||||||||| 3' CGAACATCAGCAGC-GATCCACCAAATATTTCG '5	4.0	-23.4	-33.4	0.7005988023952096	0.01775758314156939
1157	>CGAGCACCTTCAACAGACTGAGCC	TRIAE_CS42_4AL_TGACv1_288169_AA0939350.1	2	1413	20	1.4285714285714286	1.4311154407123576	6	31.40111787979652	5' CGAGCACCTTCAACAGACTGAGCC '3 ||||||||o||| |||| ||||| 3' CCAGGTGCTCGTGGGAGT-GTCTATCTCGGAGT '5	4.0	-36.7	-48.6	0.7551440329218108	0.005497526113249052
1158	>ACACCCGGCCTCTGCATAATTAGG	TRIAE_CS42_2AL_TGACv1_094924_AA0304910.1	0	535	8	2.6666666666666665	0.5724461762849431	5	26.167598233163766	5' ACACCCGGCCTCTGCATAATTAGG '3 |||||||||||||||||| o|||| 3' ACTCGTTGTGGGCCGGAGACGTATCGATCCTA '5	1.5	-42.9	-47.1	0.9108280254777069	5.645730303870389E-4
1159	>ACACCCGGCCTCTGCATAATTAGG	TRIAE_CS42_2BS_TGACv1_148832_AA0495310.1	0	2616	8	2.6666666666666665	0.5724461762849431	5	26.167598233163766	5' ACACCCGGCCTCTGCATAATTAGG '3 |||||||||||||||| |oo || 3' ACTCGTTGTGGGCCGGAGACGTTGTGGGCCGG '5	4.0	-38.5	-47.1	0.8174097664543524	0.0010976947428062989
1160	>ACACCCGGCCTCTGCATAATTAGG	TRIAE_CS42_2DL_TGACv1_160694_AA0553210.1	0	732	8	2.6666666666666665	0.5724461762849431	5	26.167598233163766	5' ACACCCGGCCTCTGCATAATTAGG '3 |||||||||||||||||| ||||| 3' ACTCGTTGTGGGCCGGAGACGTATCAATCCTA '5	1.0	-43.2	-47.1	0.9171974522292994	2.607561929596214E-4
1161	>TAGGAGTAGAGATAAATCGAC	TRIAE_CS42_7DL_TGACv1_604024_AA1992580.1	2	1188	3	0.5	0.21466731610685366	9	47.10167681969478	5' TAGGAGTAGAGATAAATCGA-C '3 ||||||||||||| |||o| | 3' GAGGTAATCCTCATCTCTAACTAGTTCGGGTTT '5	3.5	-24.3	-33.8	0.7189349112426037	0.005723615066528409
1162	>ATGAGACTGAGCCCGCATAACATC	TRIAE_CS42_7BL_TGACv1_576975_AA1861750.1	3	2184	2	0.25	0.14311154407123577	5	26.167598233163766	5' ATGAGACTGAGCCCGCATAACATC '3 | ||||||||||| ||||| |||| 3' TGGAGGCTT-CTCTGACTCGGCCGTATAGTAGAA '5	3.0	-33.0	-45.4	0.7268722466960352	0.04134803523025621
1163	>TGATGACAAGTATTTCTGGA	TRIAE_CS42_1BL_TGACv1_030861_AA0102490.1	3	4642	2	0.041666666666666664	0.14311154407123577	5	26.167598233163766	5' TGATGACAAGTATTTCTGGA '3 |||||||||||||||||||| 3' AGTAAAACTACTGTTCATAAAGACCTACCTCC '5	0.0	-31.0	-31.0	1.0	0.009013731296279137
1164	>TGATGACAAGTATTTCTGGA	TRIAE_CS42_3B_TGACv1_223199_AA0777850.1	3	1692	2	0.041666666666666664	0.14311154407123577	5	26.167598233163766	5' TGATGACAAGTATTTCTGGA '3 |||||||||||||||||||| 3' AGTAAAACTACTGTTCATAAAGACCTGCCTCC '5	0.0	-31.0	-31.0	1.0	0.04076497833167614
1165	>TGATGACAAGTATTTCTGGA	TRIAE_CS42_3B_TGACv1_223199_AA0777850.2	3	1497	2	0.041666666666666664	0.14311154407123577	5	26.167598233163766	5' TGATGACAAGTATTTCTGGA '3 |||||||||||||||||||| 3' AGTAAAACTACTGTTCATAAAGACCTGCCTCC '5	0.0	-31.0	-31.0	1.0	0.04582338442032052
1166	>TTTAGTCGCGGTCCGTAAGAGGCG	TRIAE_CS42_1DL_TGACv1_061654_AA0201150.1	0	2243	7	0.875	0.5008904042493252	6	31.40111787979652	5' TTTAGTCGCGGTCCGTAAGAGGCG '3 |||||||||||| ||||||||||| 3' GCCCGGAAATCAGCGCCAAGCATTCTCCGCGC '5	2.0	-40.3	-47.2	0.8538135593220337	0.0016329859832590055
1167	>TTTAGTCGCGGTCCGTAAGAGGCG	TRIAE_CS42_7DL_TGACv1_602877_AA1970850.1	0	2220	7	0.875	0.5008904042493252	6	31.40111787979652	5' TTTAGTCGCGGTCCGTAAGAGGCG '3 |||||||||||| ||||||||||| 3' GCCCGGAAATCAGCGCCAAGCATTCTCCGCGC '5	2.0	-40.3	-47.2	0.8538135593220337	0.0016048141201732147
1168	>TTTAGTCGCGGTCCGTAAGAGGCG	TRIAE_CS42_7DL_TGACv1_602877_AA1970850.2	0	2105	7	0.875	0.5008904042493252	6	31.40111787979652	5' TTTAGTCGCGGTCCGTAAGAGGCG '3 |||||||||||| ||||||||||| 3' GCCCGGAAATCAGCGCCAAGCATTCTCCGCGC '5	2.0	-40.3	-47.2	0.8538135593220337	0.001712694961486072
1169	>TTTAGTCGCGGTCCGTAAGAGGCG	TRIAE_CS42_7DL_TGACv1_602877_AA1970850.3	0	3114	7	0.875	0.5008904042493252	6	31.40111787979652	5' TTTAGTCGCGGTCCGTAAGAGGCG '3 |||||||||||| ||||||||||| 3' GCCCGGAAATCAGCGCCAAGCATTCTCCGCGC '5	2.0	-40.3	-47.2	0.8538135593220337	0.001195993288303887
1170	>GGATCATAGATCGTTACCAG	TRIAE_CS42_5AL_TGACv1_375582_AA1223960.1	2	1335	3	3.0	0.21466731610685366	16	83.73631434612405	5' GGATCATAGATCGTTACCAG '3 ||| ||||||||oo|||||| 3' AACTGTCCCT-GTATCTAGTGATGGTCGAATTA '5	2.5	-24.6	-34.1	0.7214076246334311	0.022327469553450552
1171	>GTGTACGATTGAATCGGGGGCGTC	TRIAE_CS42_2AL_TGACv1_096706_AA0320820.1	3	2511	2	0.25	0.14311154407123577	8	41.86815717306202	5' GTGTACGATTGAATCGGGGGCGTC '3 |||||||||||||||||||||||| 3' ACTAATCACATGCTAACTTAGCCCCCGCAGTG '5	0.0	-47.6	-47.6	1.0	0.037557767935397224
1172	>GTGTACGATTGAATCGGGGGCGTC	TRIAE_CS42_2AL_TGACv1_096706_AA0320820.2	3	2438	2	0.25	0.14311154407123577	8	41.86815717306202	5' GTGTACGATTGAATCGGGGGCGTC '3 |||||||||||||||||||||||| 3' ACTAATCACATGCTAACTTAGCCCCCGCAGTG '5	0.0	-47.6	-47.6	1.0	0.038595060275769644
1173	>GTGTACGATTGAATCGGGGGCGTC	TRIAE_CS42_2BS_TGACv1_147530_AA0484370.1	3	4008	2	0.25	0.14311154407123577	8	41.86815717306202	5' GTGTACGATTGAATCGGGGGCGTC '3 |||||||||||||||||||||||| 3' ACTAATCACATGCTAACTTAGCCCCCGCAGTG '5	0.0	-47.6	-47.6	1.0	0.013204037596669549
1174	>GTGTACGATTGAATCGGGGGCGTC	TRIAE_CS42_4BS_TGACv1_328769_AA1093370.1	3	989	2	0.25	0.14311154407123577	8	41.86815717306202	5' GTGTACGATTGAATCGGGGGCGTC '3 |||||||||||||||||||||||| 3' ACTAATCACATGCTAACTTAGCCCCCGCAGTG '5	0.0	-47.6	-47.6	1.0	0.048661000793991493
1175	>GGTGTAGGATAAGTGGGAGC	TRIAE_CS42_1AS_TGACv1_019067_AA0059640.1	2	4474	3	3.0	0.21466731610685366	12	62.80223575959304	5' GGTGTAGGATAAGTGGGAGC '3 ||o|||o| ||||||o|||| 3' AGACACACCGCATTC-ATTCACTCTCGGCTATT '5	3.5	-28.2	-39.0	0.7230769230769231	0.020944402132520912
1176	>ATACGGCGAGCTGCAGAGG	TRIAE_CS42_5BS_TGACv1_424884_AA1392070.1	0	1138	6	1.2	0.4293346322137073	5	26.167598233163766	5' ATACGGCGAGCTGCAGAGG '3 |o|||| ||||||||| || 3' CCGAGCTGTGCCACTCGACGTCGCCGGGGACT '5	4.0	-29.2	-39.0	0.7487179487179487	0.008558209864125477
1177	>ATACGGCGAGCTGCAGAGG	TRIAE_CS42_5BS_TGACv1_424884_AA1392070.2	0	1256	6	1.2	0.4293346322137073	5	26.167598233163766	5' ATACGGCGAGCTGCAGAGG '3 |o|||| ||||||||| || 3' CCGAGCTGTGCCACTCGACGTCGCCGGGGACT '5	4.0	-29.2	-39.0	0.7487179487179487	0.007941314485874873
1178	>ATACGGCGAGCTGCAGAGG	TRIAE_CS42_5DS_TGACv1_457164_AA1483410.1	0	1170	6	1.2	0.4293346322137073	5	26.167598233163766	5' ATACGGCGAGCTGCAGAGG '3 |o|||| ||||||||| || 3' CCGAGCTGTGCCACTCGACGTCGCCGGGGACT '5	4.0	-29.2	-39.0	0.7487179487179487	0.007536196292975417
1179	>ATACGGCGAGCTGCAGAGG	TRIAE_CS42_5DS_TGACv1_457164_AA1483410.2	0	1040	6	1.2	0.4293346322137073	5	26.167598233163766	5' ATACGGCGAGCTGCAGAGG '3 |o|||| ||||||||| || 3' CCGAGCTGTGCCACTCGACGTCGCCGGGGACT '5	4.0	-29.2	-39.0	0.7487179487179487	0.00815042518342457
1180	>GGAGAATCGAACGTCGTGATGGTT	TRIAE_CS42_6BL_TGACv1_503490_AA1628010.1	3	132	2	2.0	0.14311154407123577	9	47.10167681969478	5' GGAGAATCGAACGTCGTGATGGTT '3 || | ||||||||||||||||||| 3' TAATTTCCCCC-TAGCTTGCAGCACTACCAAGC '5	3.0	-34.9	-43.6	0.8004587155963302	0.03436988543371522
1181	>TATATTAGTTTACAGAGGGAG	TRIAE_CS42_3DL_TGACv1_249561_AA0851490.3	0	1978	15	0.352549889135255	1.0733365805342683	8	41.86815717306202	5' TATATTAGTTTACAGAGGGAG '3 ||||||||||||||||||||| 3' GTGAGAATATAATCAAATGTCTCCCTCATTAT '5	0.0	-31.8	-31.8	1.0	0.031496724573934154
1182	>TATATTAGTTTACAGAGGGAG	TRIAE_CS42_3DL_TGACv1_249561_AA0851490.4	0	2137	15	0.352549889135255	1.0733365805342683	8	41.86815717306202	5' TATATTAGTTTACAGAGGGAG '3 ||||||||||||||||||||| 3' GTGAGAATATAATCAAATGTCTCCCTCATTAT '5	0.0	-31.8	-31.8	1.0	0.029525382120965338
1183	>TATATTAGTTTACAGAGGGAG	TRIAE_CS42_4BS_TGACv1_327818_AA1075130.1	0	2435	15	0.352549889135255	1.0733365805342683	8	41.86815717306202	5' TATATTAGTTTACAGAGGGAG '3 ||||||||||||||||||||| 3' GTGAGAATATAATCAAATGTCTCCCTCATTTA '5	0.0	-31.8	-31.8	1.0	0.030288440555461316
1184	>TATATTAGTTTACAGAGGGAG	TRIAE_CS42_4BS_TGACv1_327818_AA1075130.2	0	2524	15	0.352549889135255	1.0733365805342683	8	41.86815717306202	5' TATATTAGTTTACAGAGGGAG '3 ||||||||||||||||||||| 3' GTGAGAATATAATCAAATGTCTCCCTCATTTA '5	0.0	-31.8	-31.8	1.0	0.029237652487400734
1185	>TATATTAGTTTACAGAGGGAG	TRIAE_CS42_6BS_TGACv1_513362_AA1638950.1	0	4831	15	0.352549889135255	1.0733365805342683	8	41.86815717306202	5' TATATTAGTTTACAGAGGGAG '3 ||||||||||||| ||||||| 3' GTGAGAATATAATCAAATGCCTCCCTCATCTT '5	1.0	-27.1	-31.8	0.8522012578616353	0.027793510820519285
1186	>TATATTAGTTTACAGAGGGAG	TRIAE_CS42_7DL_TGACv1_602877_AA1970860.2	0	838	15	0.352549889135255	1.0733365805342683	8	41.86815717306202	5' TATATTAGTTTACAGAGGGAG '3 ||||||||||||||||||||| 3' GTGAGAATATAATCAAATGTCTCCCTCATGTA '5	0.0	-31.8	-31.8	1.0	0.02128786194080845
1187	>AGGATTTCCGGCTATGCGCATTCA	TRIAE_CS42_3AS_TGACv1_210534_AA0674880.1	3	663	3	0.6	0.21466731610685366	6	31.40111787979652	5' AGGATTTCCGGCTATGCGCATTCA '3 |||||||||||| |||||| |||| 3' ATAAAGTCCTAAAGGCCGCTACGCGAAAGTCA '5	3.0	-35.8	-44.8	0.7991071428571428	0.008555229170652878
1188	>AGGATTTCCGGCTATGCGCATTCA	TRIAE_CS42_3AS_TGACv1_210534_AA0674880.2	3	663	3	0.6	0.21466731610685366	6	31.40111787979652	5' AGGATTTCCGGCTATGCGCATTCA '3 |||||||||||| |||||| |||| 3' ATAAAGTCCTAAAGGCCGCTACGCGAAAGTCA '5	3.0	-35.8	-44.8	0.7991071428571428	0.00847410105794133
1189	>AGGATTTCCGGCTATGCGCATTCA	TRIAE_CS42_5AL_TGACv1_374457_AA1200670.1	2	1631	3	0.6	0.21466731610685366	6	31.40111787979652	5' AGGATTTCCGGCTATGCGCATTCA '3 |||||||||||| |||||| |||| 3' ATAAAGTCCTAAAGGCCGCTACGCGAAAGTCA '5	3.0	-35.8	-44.8	0.7991071428571428	0.007540022933963386
1190	>AGGATTTCCGGCTATGCGCATTCA	TRIAE_CS42_5AL_TGACv1_374457_AA1200670.2	2	1625	3	0.6	0.21466731610685366	6	31.40111787979652	5' AGGATTTCCGGCTATGCGCATTCA '3 |||||||||||| |||||| |||| 3' ATAAAGTCCTAAAGGCCGCTACGCGAAAGTCA '5	3.0	-35.8	-44.8	0.7991071428571428	0.00756140276937034
1191	>GACAAGTAATTCGGAACGGAG	TRIAE_CS42_2AS_TGACv1_112396_AA0337280.1	0	2679	8	0.25	0.5724461762849431	12	62.80223575959304	5' GACAAGTAATTCGGAACGGAG '3 ||| ||||||| ||||||||| 3' TTGGTGCTGCTCATTAAACCTTGCCTCCCTCA '5	4.0	-25.6	-35.8	0.7150837988826817	0.024279274062471323
1192	>GACAAGTAATTCGGAACGGAG	TRIAE_CS42_2AS_TGACv1_112396_AA0337280.4	0	2666	8	0.25	0.5724461762849431	12	62.80223575959304	5' GACAAGTAATTCGGAACGGAG '3 ||| ||||||| ||||||||| 3' TTGGTGCTGCTCATTAAACCTTGCCTCCCTCA '5	4.0	-25.6	-35.8	0.7150837988826817	0.027366440994094132
1193	>GACAAGTAATTCGGAACGGAG	TRIAE_CS42_3DL_TGACv1_250462_AA0868620.1	0	2453	21	0.4666666666666667	1.5026712127479755	12	62.80223575959304	5' GACAAGTAATTCGGAACGGAG '3 |||||||||||| o|||o||| 3' AAGACGCTGTTCATTAAGATTTGTCTCCGTAG '5	3.0	-25.6	-35.8	0.7150837988826817	0.029978745331446732
1194	>GACAAGTAATTCGGAACGGAG	TRIAE_CS42_3DL_TGACv1_250462_AA0868620.2	0	1600	21	0.4666666666666667	1.5026712127479755	12	62.80223575959304	5' GACAAGTAATTCGGAACGGAG '3 |||||||||||| o|||o||| 3' AAGACGCTGTTCATTAAGATTTGTCTCCGTAG '5	3.0	-25.6	-35.8	0.7150837988826817	0.04432478842274934
1195	>GACAAGTAATTCGGAACGGAG	TRIAE_CS42_4BS_TGACv1_329169_AA1098560.1	2	1904	21	0.4666666666666667	1.5026712127479755	12	62.80223575959304	5' GACAAGTAATTCGGAACGGAG '3 |||||||||||||| |||||| 3' AAGACGCTGTTCATTAAGCCCTGCCTCCCTCA '5	1.0	-31.3	-35.8	0.8743016759776537	0.02853550447022568
1196	>GACAAGTAATTCGGAACGGAG	TRIAE_CS42_4BS_TGACv1_329169_AA1098560.2	2	1455	21	0.4666666666666667	1.5026712127479755	12	62.80223575959304	5' GACAAGTAATTCGGAACGGAG '3 |||||||||||||| |||||| 3' AAGACGCTGTTCATTAAGCCCTGCCTCCCTCA '5	1.0	-31.3	-35.8	0.8743016759776537	0.03681690259764159
1197	>GACAAGTAATTCGGAACGGAG	TRIAE_CS42_4BS_TGACv1_329699_AA1103370.1	0	2721	21	0.4666666666666667	1.5026712127479755	12	62.80223575959304	5' GACAAGTAATTCGGAACGGAG '3 |||||||||||| |||||||| 3' AAGACGCTGTTCATTAAGGCTTGCCTCCCTCA '5	2.0	-31.5	-35.8	0.8798882681564246	0.01780866503648937
1198	>GACAAGTAATTCGGAACGGAG	TRIAE_CS42_4BS_TGACv1_329981_AA1105270.1	0	2606	21	0.4666666666666667	1.5026712127479755	12	62.80223575959304	5' GACAAGTAATTCGGAACGGAG '3 |||||||||||| |||||||| 3' AAGACGCTGTTCATTAAGGCTTGCCTCCCTCA '5	2.0	-31.5	-35.8	0.8798882681564246	0.019321303561263714
1199	>GACAAGTAATTCGGAACGGAG	TRIAE_CS42_4BS_TGACv1_329981_AA1105270.2	0	2528	21	0.4666666666666667	1.5026712127479755	12	62.80223575959304	5' GACAAGTAATTCGGAACGGAG '3 |||||||||||| |||||||| 3' AAGACGCTGTTCATTAAGGCTTGCCTCCCTCA '5	2.0	-31.5	-35.8	0.8798882681564246	0.01988676784951504
1200	>GACAAGTAATTCGGAACGGAG	TRIAE_CS42_5AL_TGACv1_374597_AA1204090.1	2	1279	3	0.25	0.21466731610685366	12	62.80223575959304	5' GACAAGTAATTCGGAACGGAG '3 ||||||||||||||||||||| 3' TGCACGCTGTTCATTAAGCCTTGCCTCTTTCA '5	0.0	-35.8	-35.8	1.0	0.015890702719443595
1201	>GACAAGTAATTCGGAACGGAG	TRIAE_CS42_5AL_TGACv1_374597_AA1204090.2	2	1299	3	0.25	0.21466731610685366	12	62.80223575959304	5' GACAAGTAATTCGGAACGGAG '3 ||||||||||||||||||||| 3' TGCACGCTGTTCATTAAGCCTTGCCTCTTTCA '5	0.0	-35.8	-35.8	1.0	0.015771363273887284
1202	>GACAAGTAATTCGGAACGGAG	TRIAE_CS42_5DL_TGACv1_432950_AA1395830.1	0	5269	21	0.4666666666666667	1.5026712127479755	12	62.80223575959304	5' GACAAGTAATTCGGAACGGAG '3 |||||||||||||| ||||| 3' AAGACGCTGTTCATTAAGCCCAGCCTCCCTCA '5	2.0	-29.1	-35.8	0.8128491620111733	0.009731836174284969
1203	>GACAAGTAATTCGGAACGGAG	TRIAE_CS42_5DL_TGACv1_432950_AA1395830.2	0	9769	21	0.4666666666666667	1.5026712127479755	12	62.80223575959304	5' GACAAGTAATTCGGAACGGAG '3 |||||||||||||| ||||| 3' AAGACGCTGTTCATTAAGCCCAGCCTCCCTCA '5	2.0	-29.1	-35.8	0.8128491620111733	0.005328762748350702
1204	>GACAAGTAATTCGGAACGGAG	TRIAE_CS42_5DL_TGACv1_432950_AA1395830.3	0	5272	21	0.4666666666666667	1.5026712127479755	12	62.80223575959304	5' GACAAGTAATTCGGAACGGAG '3 |||||||||||||| ||||| 3' AAGACGCTGTTCATTAAGCCCAGCCTCCCTCA '5	2.0	-29.1	-35.8	0.8128491620111733	0.009726478302227393
1205	>GACAAGTAATTCGGAACGGAG	TRIAE_CS42_5DL_TGACv1_432950_AA1395830.4	0	5354	21	0.4666666666666667	1.5026712127479755	12	62.80223575959304	5' GACAAGTAATTCGGAACGGAG '3 |||||||||||||| ||||| 3' AAGACGCTGTTCATTAAGCCCAGCCTCCCTCA '5	2.0	-29.1	-35.8	0.8128491620111733	0.009634537027005341
1206	>GACAAGTAATTCGGAACGGAG	TRIAE_CS42_5DL_TGACv1_433117_AA1402600.1	0	635	21	0.4666666666666667	1.5026712127479755	12	62.80223575959304	5' GACAAGTAATTCGGAACGGAG '3 |||||||||||| o||||||| 3' AAGACGCTGTTCATTAAGGTTTGCCTCCCTCA '5	2.5	-30.4	-35.8	0.8491620111731844	0.04577670209155249
1207	>GACAAGTAATTCGGAACGGAG	TRIAE_CS42_5DL_TGACv1_433117_AA1402600.3	0	754	21	0.4666666666666667	1.5026712127479755	12	62.80223575959304	5' GACAAGTAATTCGGAACGGAG '3 |||||||||||| o||||||| 3' AAGACGCTGTTCATTAAGGTTTGCCTCCCTCA '5	2.5	-30.4	-35.8	0.8491620111731844	0.04213410061199152
1208	>GACAAGTAATTCGGAACGGAG	TRIAE_CS42_6AL_TGACv1_472867_AA1526780.1	0	2055	8	0.25	0.5724461762849431	12	62.80223575959304	5' GACAAGTAATTCGGAACGGAG '3 ||| ||||||| ||||||||| 3' TTGGTGCTGCTCATTAAACCTTGCCTCCCTCA '5	4.0	-25.6	-35.8	0.7150837988826817	0.016667474981923447
1209	>GACAAGTAATTCGGAACGGAG	TRIAE_CS42_7AS_TGACv1_569410_AA1815150.1	0	1683	21	0.4666666666666667	1.5026712127479755	12	62.80223575959304	5' GACAAGTAATTCGGAACGGAG '3 |||||||||||| |||||||| 3' AAGACGCTGTTCATTAAGGCTTGCCTCCCTCA '5	2.0	-31.5	-35.8	0.8798882681564246	0.023481407446683922
1210	>GACAAGTAATTCGGAACGGAG	TRIAE_CS42_7AS_TGACv1_569410_AA1815150.2	0	1386	21	0.4666666666666667	1.5026712127479755	12	62.80223575959304	5' GACAAGTAATTCGGAACGGAG '3 |||||||||||| |||||||| 3' AAGACGCTGTTCATTAAGGCTTGCCTCCCTCA '5	2.0	-31.5	-35.8	0.8798882681564246	0.02703914676218422
1211	>GACAAGTAATTCGGAACGGAG	TRIAE_CS42_7AS_TGACv1_569410_AA1815150.3	0	1512	21	0.4666666666666667	1.5026712127479755	12	62.80223575959304	5' GACAAGTAATTCGGAACGGAG '3 |||||||||||| |||||||| 3' AAGACGCTGTTCATTAAGGCTTGCCTCCCTCA '5	2.0	-31.5	-35.8	0.8798882681564246	0.024638440847252974
1212	>GACAAGTAATTCGGAACGGAG	TRIAE_CS42_7AS_TGACv1_569410_AA1815150.4	0	1535	21	0.4666666666666667	1.5026712127479755	12	62.80223575959304	5' GACAAGTAATTCGGAACGGAG '3 |||||||||||| |||||||| 3' AAGACGCTGTTCATTAAGGCTTGCCTCCCTCA '5	2.0	-31.5	-35.8	0.8798882681564246	0.0243778030019145
1213	>GACAAGTAATTCGGAACGGAG	TRIAE_CS42_U_TGACv1_645112_AA2143110.1	0	2012	21	0.4666666666666667	1.5026712127479755	12	62.80223575959304	5' GACAAGTAATTCGGAACGGAG '3 |||||||||||||| ||o||| 3' AAGACGCTGTTCATTAAGCCCTGTCTCCCTCA '5	1.5	-29.1	-35.8	0.8128491620111733	0.005988006112188082
1214	>TGAAATTTTGGGCGATGGCA	TRIAE_CS42_2AL_TGACv1_094363_AA0296480.1	2	5176	3	0.42857142857142855	0.21466731610685366	16	83.73631434612405	5' TGAAATTTTGGGCGATGGCA '3 |||| |||||||||| ||| 3' ACGACAACTTGAAAACCCGCT-CCGGGGACTAG '5	4.0	-25.4	-33.9	0.7492625368731564	0.03560671240868207
1215	>TGAAATTTTGGGCGATGGCA	TRIAE_CS42_2BL_TGACv1_129762_AA0395110.1	2	5063	3	0.42857142857142855	0.21466731610685366	16	83.73631434612405	5' TGAAATTTTGGGCGATGGCA '3 |||| |||||||||| ||| 3' ACGACAACTTGAAAACCCGCT-CCGGGGACTAG '5	4.0	-25.4	-33.9	0.7492625368731564	0.0348608957241896
1216	>TGAAATTTTGGGCGATGGCA	TRIAE_CS42_2DL_TGACv1_159907_AA0544170.1	2	5182	3	0.42857142857142855	0.21466731610685366	16	83.73631434612405	5' TGAAATTTTGGGCGATGGCA '3 |||| |||||||||| ||| 3' ACGACAACTTGAAAACCCGCT-CCGGGGACTAG '5	4.0	-25.4	-33.9	0.7492625368731564	0.03494824350856096
1217	>TGAAATTTTGGGCGATGGCA	TRIAE_CS42_2DL_TGACv1_159907_AA0544170.2	2	5251	3	0.42857142857142855	0.21466731610685366	16	83.73631434612405	5' TGAAATTTTGGGCGATGGCA '3 |||| |||||||||| ||| 3' ACGACAACTTGAAAACCCGCT-CCGGGGACTAG '5	4.0	-25.4	-33.9	0.7492625368731564	0.03453800975968213
1218	>TGAAATTTTGGGCGATGGCA	TRIAE_CS42_2DL_TGACv1_159907_AA0544170.3	2	5109	3	0.42857142857142855	0.21466731610685366	16	83.73631434612405	5' TGAAATTTTGGGCGATGGCA '3 |||| |||||||||| ||| 3' ACGACAACTTGAAAACCCGCT-CCGGGGACTAG '5	4.0	-25.4	-33.9	0.7492625368731564	0.03539300187771455
1219	>TGAAATTTTGGGCGATGGCA	TRIAE_CS42_2DL_TGACv1_159907_AA0544170.4	2	5182	3	0.42857142857142855	0.21466731610685366	16	83.73631434612405	5' TGAAATTTTGGGCGATGGCA '3 |||| |||||||||| ||| 3' ACGACAACTTGAAAACCCGCT-CCGGGGACTAG '5	4.0	-25.4	-33.9	0.7492625368731564	0.03494824350856096
1220	>TGAAATTTTGGGCGATGGCA	TRIAE_CS42_2DL_TGACv1_159907_AA0544170.5	2	5048	3	0.42857142857142855	0.21466731610685366	16	83.73631434612405	5' TGAAATTTTGGGCGATGGCA '3 |||| |||||||||| ||| 3' ACGACAACTTGAAAACCCGCT-CCGGGGACTAG '5	4.0	-25.4	-33.9	0.7492625368731564	0.0357734234723327
1221	>GTGTACAAAGAAGTGATTGCTGAA	TRIAE_CS42_5AS_TGACv1_393874_AA1276660.2	0	2269	9	2.25	0.644001948320561	9	47.10167681969478	5' GTGTACAAAGAAGTGATTGCTGAA '3 |||||||||||o| |||||||| 3' AGGATTGACATGTTTCTTTA-TAACGACTGAAT '5	4.0	-27.8	-38.6	0.7202072538860104	0.0012021035456497575
1222	>GTGTACAAAGAAGTGATTGCTGAA	TRIAE_CS42_5AS_TGACv1_393874_AA1276660.3	0	2361	9	2.25	0.644001948320561	9	47.10167681969478	5' GTGTACAAAGAAGTGATTGCTGAA '3 |||||||||||o| |||||||| 3' AGGATTGACATGTTTCTTTA-TAACGACTGAAT '5	4.0	-27.8	-38.6	0.7202072538860104	0.0011697615359389513
1223	>GTGTACAAAGAAGTGATTGCTGAA	TRIAE_CS42_5AS_TGACv1_393874_AA1276660.4	0	2343	9	2.25	0.644001948320561	9	47.10167681969478	5' GTGTACAAAGAAGTGATTGCTGAA '3 |||||||||||o| |||||||| 3' AGGATTGACATGTTTCTTTA-TAACGACTGAAT '5	4.0	-27.8	-38.6	0.7202072538860104	0.0011759516588565333
1224	>GTGTACAAAGAAGTGATTGCTGAA	TRIAE_CS42_5AS_TGACv1_393874_AA1276660.5	0	2343	9	2.25	0.644001948320561	9	47.10167681969478	5' GTGTACAAAGAAGTGATTGCTGAA '3 |||||||||||o| |||||||| 3' AGGATTGACATGTTTCTTTA-TAACGACTGAAT '5	4.0	-27.8	-38.6	0.7202072538860104	0.0011349126393139786
1225	>AGAGGGAGAAGAAAACAACTGGT	TRIAE_CS42_5DL_TGACv1_433719_AA1420490.1	0	2167	6	0.11474778590681556	0.4293346322137073	12	62.80223575959304	5' AGAGGGAGAAGAAAACAACTGGT '3 |||||||| ||||||||| ||| 3' TCCTTGTCTCCCTCATCTTTTGTT-ACCTACTC '5	4.0	-28.5	-40.2	0.708955223880597	0.0036571388373894953
1226	>AGAGGGAGAAGAAAACAACTGGT	TRIAE_CS42_5DL_TGACv1_433719_AA1420490.2	0	2288	6	0.11474778590681556	0.4293346322137073	12	62.80223575959304	5' AGAGGGAGAAGAAAACAACTGGT '3 |||||||| ||||||||| ||| 3' TCCTTGTCTCCCTCATCTTTTGTT-ACCTACTC '5	4.0	-28.5	-40.2	0.708955223880597	0.0034654503379596413
1227	>TCGACAAGTATTTTCGGACGGAGG	TRIAE_CS42_5DL_TGACv1_437509_AA1466500.1	2	2481	3	0.75	0.21466731610685366	6	31.40111787979652	5' TC-GACAAGTATTTTCGGACGGAGG '3 || |||||||||||||||||||||| 3' TAAAGAGACTGTTCATAAAAGCCTGCCTCCCT '5	1.0	-40.5	-43.4	0.9331797235023042	0.004351265822784778
1228	>ATAGAAGGGTGCGTCGATGA	TRIAE_CS42_4BS_TGACv1_328100_AA1082820.1	2	4149	3	3.0	0.21466731610685366	13	68.03575540622579	5' ATAGAAGGGTGCGTCGATGA '3 | ||||||||||o||||oo| 3' TGTTATGTT-TCTTCCCACGTAGCTGTTCTTCCC '5	3.0	-29.6	-36.5	0.810958904109589	0.00846488217799135
1229	>TATGTAGAATAAAAAGGACCGGAG	TRIAE_CS42_5DL_TGACv1_436083_AA1457870.1	3	1705	2	0.4	0.14311154407123577	10	52.33519646632753	5' TATGTAGAATAAAAAGGACCGGAG '3 ||||o||| ||||||||||||o|| 3' AAGAATATACGTCTCATTTTTCCTGGCTTCCC '5	3.5	-31.5	-38.3	0.8224543080939949	0.031659608607936596
1230	>TATGTAGAATAAAAAGGACCGGAG	TRIAE_CS42_5DL_TGACv1_436083_AA1457870.2	3	1807	2	0.4	0.14311154407123577	10	52.33519646632753	5' TATGTAGAATAAAAAGGACCGGAG '3 ||||o||| ||||||||||||o|| 3' AAGAATATACGTCTCATTTTTCCTGGCTTCCC '5	3.5	-31.5	-38.3	0.8224543080939949	0.03004279612667138
1231	>CAAACGGCAACATGTTAGCTT	TRIAE_CS42_3DL_TGACv1_251332_AA0880190.1	2	1549	3	0.3333333333333333	0.21466731610685366	20	104.67039293265506	5' CAAACGGCAACATGTTAGCTT '3 |||||o||||||o|oo||||| 3' CTCCAGGTTTGTCGTTGTGCGGTCGAACGTAC '5	3.0	-31.0	-34.0	0.9117647058823529	0.015675241157556252
1232	>GGCATATGAACTCATTGTTGT	TRIAE_CS42_3B_TGACv1_221149_AA0731840.1	0	976	28	1.4736842105263157	2.0035616169973007	7	36.63463752642927	5' GGCATATGAACTCATTGTTGT '3 |||||||||||||| ||oo 3' ACGTAGACGTATACTTGAGTA-CAGTCAGTCCT '5	4.0	-24.2	-33.4	0.7245508982035929	0.009634813750735605
1233	>GGCATATGAACTCATTGTTGT	TRIAE_CS42_3DL_TGACv1_250951_AA0875390.1	0	973	28	1.4736842105263157	2.0035616169973007	7	36.63463752642927	5' GGCATATGAACTCATTGTTGT '3 |||||||||||||| ||oo 3' ACGTAGACGTATACTTGAGTA-CAGTCAGTCCT '5	4.0	-24.2	-33.4	0.7245508982035929	0.00963970196174635
1234	>ACAGGCTAAGAGAAAATGTGA	TRIAE_CS42_5DS_TGACv1_456782_AA1477910.1	3	558	2	2.0	0.14311154407123577	7	36.63463752642927	5' ACAGGCTAAGAGAAAATGTGA '3 |||||o||||||| | |||| 3' AACTTTAGTCCGGTTCTCTTCT-CACTTCTATT '5	4.0	-25.3	-33.9	0.7463126843657818	0.04612850082372322
1235	>AAATAGATGACCCAACTTTGTA	TRIAE_CS42_2BL_TGACv1_131988_AA0434240.2	2	1076	198	1.8775471698113206	14.168042863052342	5	26.167598233163766	5' AAATAGATGACCCAACTTTGTA '3 |||||||||||||||||||||| 3' CAAGGTTTTATCTACTGGGTTGAAACATGATT '5	0.0	-32.7	-32.7	1.0	0.047818491869626056
1236	>AAATAGATGACCCAACTTTGTA	TRIAE_CS42_2BS_TGACv1_146367_AA0463440.1	0	1154	181	1.7075471698113207	12.951594738446836	5	26.167598233163766	5' AAATAGATGACCCAACTTTGTA '3 |||||||||||| ||||||o|| 3' CAAGGTTTTATCTACTGG-TTGAAATATGATTG '5	1.5	-24.2	-32.7	0.7400611620795107	0.0439065016390503
1237	>AAATAGATGACCCAACTTTGTA	TRIAE_CS42_2BS_TGACv1_146367_AA0463440.2	0	1150	181	1.7075471698113207	12.951594738446836	5	26.167598233163766	5' AAATAGATGACCCAACTTTGTA '3 |||||||||||| ||||||o|| 3' CAAGGTTTTATCTACTGG-TTGAAATATGATTG '5	1.5	-24.2	-32.7	0.7400611620795107	0.044042179693643546
1238	>AAATAGATGACCCAACTTTGTA	TRIAE_CS42_2BS_TGACv1_146367_AA0463440.3	0	1165	181	1.7075471698113207	12.951594738446836	5	26.167598233163766	5' AAATAGATGACCCAACTTTGTA '3 |||||||||||| ||||||o|| 3' CAAGGTTTTATCTACTGG-TTGAAATATGATTG '5	1.5	-24.2	-32.7	0.7400611620795107	0.043537660425719715
1239	>AAATAGATGACCCAACTTTGTA	TRIAE_CS42_3AS_TGACv1_213065_AA0705150.1	2	1615	10	0.625	0.7155577203561788	5	26.167598233163766	5' AAATAGATGACCCAACTTTGTA '3 |||||||||||||||||||o|| 3' CAAAGTTTTATCTACTGGGTTGAAATATAATT '5	0.5	-30.8	-32.7	0.9418960244648318	0.047208560365236796
1240	>AAATAGATGACCCAACTTTGTA	TRIAE_CS42_4AL_TGACv1_288427_AA0948520.1	0	1720	181	1.7075471698113207	12.951594738446836	5	26.167598233163766	5' AAATAGATGACCCAACTTTGTA '3 |||||||||||||||||||||| 3' CAAGGTTTTATCTACTGGGTTGAAACATGATT '5	0.0	-32.7	-32.7	1.0	0.016352862733775453
1241	>AAATAGATGACCCAACTTTGTA	TRIAE_CS42_5BL_TGACv1_404160_AA1287520.1	2	2391	5	0.2777777777777778	0.3577788601780894	5	26.167598233163766	5' AAATAGATGACCCAACTTTGTA '3 ||||||||||||||| |||||| 3' CAAGATTTTATCTACTGGGTTAAAACATGATT '5	1.0	-26.5	-32.7	0.8103975535168195	0.03774497954632072
1242	>AAATAGATGACCCAACTTTGTA	TRIAE_CS42_5BL_TGACv1_404160_AA1287520.2	2	2923	5	0.2777777777777778	0.3577788601780894	5	26.167598233163766	5' AAATAGATGACCCAACTTTGTA '3 ||||||||||||||| |||||| 3' CAAGATTTTATCTACTGGGTTAAAACATGATT '5	1.0	-26.5	-32.7	0.8103975535168195	0.0322752410506536
1243	>AAATAGATGACCCAACTTTGTA	TRIAE_CS42_5BS_TGACv1_424411_AA1389460.1	0	1810	182	2.2075471698113205	13.023150510482456	5	26.167598233163766	5' AAATAGATGACCCAACTTTGTA '3 |||||||||||||||||||o|| 3' CAAGGTTTTATCTACTGGGTTGAAATATGAGA '5	0.5	-30.8	-32.7	0.9418960244648318	0.019918709104004395
1244	>AAATAGATGACCCAACTTTGTA	TRIAE_CS42_5BS_TGACv1_424411_AA1389460.2	0	1807	182	2.2075471698113205	13.023150510482456	5	26.167598233163766	5' AAATAGATGACCCAACTTTGTA '3 |||||||||||||||||||o|| 3' CAAGGTTTTATCTACTGGGTTGAAATATGAGA '5	0.5	-30.8	-32.7	0.9418960244648318	0.019947088163443705
1245	>AAATAGATGACCCAACTTTGTA	TRIAE_CS42_U_TGACv1_644204_AA2138020.1	2	1573	198	1.8775471698113206	14.168042863052342	5	26.167598233163766	5' AAATAGATGACCCAACTTTGTA '3 |||||||||||||||||||||| 3' CAAGGTTTTATCTACTGGGTTGAAACATAATT '5	0.0	-32.7	-32.7	1.0	0.042516495058573245
1246	>TTTTCGGTACCATATTATCATC	TRIAE_CS42_2BS_TGACv1_145841_AA0446340.1	2	1500	20	20.0	1.4311154407123576	13	68.03575540622579	5' TTTTCGGTACCATATTATCATC '3 |||||||o|||||||| o|||| 3' GACATTAAAAGCCGTGGTATAAAGGTAGTTCG '5	2.5	-27.0	-32.2	0.8385093167701863	0.02977149079497521
1247	>TTTTCGGTACCATATTATCATC	TRIAE_CS42_4AL_TGACv1_289118_AA0965160.1	0	672	59	2.6818181818181817	4.221790550101455	13	68.03575540622579	5' TTTTCGGTACCATATTATCATC '3 |||||||o||||| |||||||| 3' GCCGCTAAAAGCCGTGGTACAATAGTAGGTTG '5	2.0	-27.9	-32.2	0.8664596273291925	0.01536953231839655
1248	>TTTTCGGTACCATATTATCATC	TRIAE_CS42_4AL_TGACv1_289118_AA0965160.2	0	641	59	2.6818181818181817	4.221790550101455	13	68.03575540622579	5' TTTTCGGTACCATATTATCATC '3 |||||||o||||| |||||||| 3' GCCGCTAAAAGCCGTGGTACAATAGTAGGTTG '5	2.0	-27.9	-32.2	0.8664596273291925	0.015680826651054303
1249	>TTTTCGGTACCATATTATCATC	TRIAE_CS42_4AL_TGACv1_289118_AA0965160.3	0	669	59	2.6818181818181817	4.221790550101455	13	68.03575540622579	5' TTTTCGGTACCATATTATCATC '3 |||||||o||||| |||||||| 3' GCCGCTAAAAGCCGTGGTACAATAGTAGGTTG '5	2.0	-27.9	-32.2	0.8664596273291925	0.01444452627110393
1250	>TTTTCGGTACCATATTATCATC	TRIAE_CS42_4AL_TGACv1_289118_AA0965160.4	0	808	59	2.6818181818181817	4.221790550101455	13	68.03575540622579	5' TTTTCGGTACCATATTATCATC '3 |||||||o||||| |||||||| 3' GCCGCTAAAAGCCGTGGTACAATAGTAGGTTG '5	2.0	-27.9	-32.2	0.8664596273291925	0.014138202103013975
1251	>TTTTCGGTACCATATTATCATC	TRIAE_CS42_4AL_TGACv1_289118_AA0965160.5	0	668	59	2.6818181818181817	4.221790550101455	13	68.03575540622579	5' TTTTCGGTACCATATTATCATC '3 |||||||o||||| |||||||| 3' GCCGCTAAAAGCCGTGGTACAATAGTAGGTTG '5	2.0	-27.9	-32.2	0.8664596273291925	0.015409003057033188
1252	>TTTTCGGTACCATATTATCATC	TRIAE_CS42_4AL_TGACv1_289118_AA0965160.6	0	815	59	2.6818181818181817	4.221790550101455	13	68.03575540622579	5' TTTTCGGTACCATATTATCATC '3 |||||||o||||| |||||||| 3' GCCGCTAAAAGCCGTGGTACAATAGTAGGTTG '5	2.0	-27.9	-32.2	0.8664596273291925	0.014080141611000574
1253	>TTTTCGGTACCATATTATCATC	TRIAE_CS42_4BS_TGACv1_328896_AA1095200.1	0	873	59	2.6818181818181817	4.221790550101455	13	68.03575540622579	5' TTTTCGGTACCATATTATCATC '3 |||||||o||||| |||||||| 3' GCCGCTAAAAGCCGTGGTACAATAGTAGGTTG '5	2.0	-27.9	-32.2	0.8664596273291925	0.014939029608248555
1254	>TTTTCGGTACCATATTATCATC	TRIAE_CS42_4BS_TGACv1_328896_AA1095200.2	0	911	59	2.6818181818181817	4.221790550101455	13	68.03575540622579	5' TTTTCGGTACCATATTATCATC '3 |||||||o||||| |||||||| 3' GCCGCTAAAAGCCGTGGTACAATAGTAGGTTG '5	2.0	-27.9	-32.2	0.8664596273291925	0.014593841074698077
1255	>TTTTCGGTACCATATTATCATC	TRIAE_CS42_4BS_TGACv1_328896_AA1095200.3	0	873	59	2.6818181818181817	4.221790550101455	13	68.03575540622579	5' TTTTCGGTACCATATTATCATC '3 |||||||o||||| |||||||| 3' GCCGCTAAAAGCCGTGGTACAATAGTAGGTTG '5	2.0	-27.9	-32.2	0.8664596273291925	0.014883444597052042
1256	>TTTTCGGTACCATATTATCATC	TRIAE_CS42_4DS_TGACv1_361039_AA1159440.1	0	900	59	2.6818181818181817	4.221790550101455	13	68.03575540622579	5' TTTTCGGTACCATATTATCATC '3 |||||||o||||| |||||||| 3' GCCGCTAAAAGCCGTGGTACAATAGTAGGTTG '5	2.0	-27.9	-32.2	0.8664596273291925	0.014281219796180689
1257	>TTTTCGGTACCATATTATCATC	TRIAE_CS42_4DS_TGACv1_361039_AA1159440.10	0	1204	59	2.6818181818181817	4.221790550101455	13	68.03575540622579	5' TTTTCGGTACCATATTATCATC '3 |||||||o||||| |||||||| 3' GCCGCTAAAAGCCGTGGTACAATAGTAGGTTG '5	2.0	-27.9	-32.2	0.8664596273291925	0.012093578341769273
1258	>TTTTCGGTACCATATTATCATC	TRIAE_CS42_4DS_TGACv1_361039_AA1159440.11	0	1092	59	2.6818181818181817	4.221790550101455	13	68.03575540622579	5' TTTTCGGTACCATATTATCATC '3 |||||||o||||| |||||||| 3' GCCGCTAAAAGCCGTGGTACAATAGTAGGTTG '5	2.0	-27.9	-32.2	0.8664596273291925	0.01173293743822812
1259	>TTTTCGGTACCATATTATCATC	TRIAE_CS42_4DS_TGACv1_361039_AA1159440.12	0	777	59	2.6818181818181817	4.221790550101455	13	68.03575540622579	5' TTTTCGGTACCATATTATCATC '3 |||||||o||||| |||||||| 3' GCCGCTAAAAGCCGTGGTACAATAGTAGGTTG '5	2.0	-27.9	-32.2	0.8664596273291925	0.015609437204750831
1260	>TTTTCGGTACCATATTATCATC	TRIAE_CS42_4DS_TGACv1_361039_AA1159440.13	0	795	59	2.6818181818181817	4.221790550101455	13	68.03575540622579	5' TTTTCGGTACCATATTATCATC '3 |||||||o||||| |||||||| 3' GCCGCTAAAAGCCGTGGTACAATAGTAGGTTG '5	2.0	-27.9	-32.2	0.8664596273291925	0.015146442704139451
1261	>TTTTCGGTACCATATTATCATC	TRIAE_CS42_4DS_TGACv1_361039_AA1159440.2	0	899	59	2.6818181818181817	4.221790550101455	13	68.03575540622579	5' TTTTCGGTACCATATTATCATC '3 |||||||o||||| |||||||| 3' GCCGCTAAAAGCCGTGGTACAATAGTAGGTTG '5	2.0	-27.9	-32.2	0.8664596273291925	0.014289722761054113
1262	>TTTTCGGTACCATATTATCATC	TRIAE_CS42_4DS_TGACv1_361039_AA1159440.3	0	938	59	2.6818181818181817	4.221790550101455	13	68.03575540622579	5' TTTTCGGTACCATATTATCATC '3 |||||||o||||| |||||||| 3' GCCGCTAAAAGCCGTGGTACAATAGTAGGTTG '5	2.0	-27.9	-32.2	0.8664596273291925	0.013965439550135628
1263	>TTTTCGGTACCATATTATCATC	TRIAE_CS42_4DS_TGACv1_361039_AA1159440.4	0	957	59	2.6818181818181817	4.221790550101455	13	68.03575540622579	5' TTTTCGGTACCATATTATCATC '3 |||||||o||||| |||||||| 3' GCCGCTAAAAGCCGTGGTACAATAGTAGGTTG '5	2.0	-27.9	-32.2	0.8664596273291925	0.013860591252269572
1264	>TTTTCGGTACCATATTATCATC	TRIAE_CS42_4DS_TGACv1_361039_AA1159440.5	0	899	59	2.6818181818181817	4.221790550101455	13	68.03575540622579	5' TTTTCGGTACCATATTATCATC '3 |||||||o||||| |||||||| 3' GCCGCTAAAAGCCGTGGTACAATAGTAGGTTG '5	2.0	-27.9	-32.2	0.8664596273291925	0.01434095393898549
1265	>TTTTCGGTACCATATTATCATC	TRIAE_CS42_4DS_TGACv1_361039_AA1159440.6	0	928	59	2.6818181818181817	4.221790550101455	13	68.03575540622579	5' TTTTCGGTACCATATTATCATC '3 |||||||o||||| |||||||| 3' GCCGCTAAAAGCCGTGGTACAATAGTAGGTTG '5	2.0	-27.9	-32.2	0.8664596273291925	0.014047177785693199
1266	>TTTTCGGTACCATATTATCATC	TRIAE_CS42_4DS_TGACv1_361039_AA1159440.7	0	928	59	2.6818181818181817	4.221790550101455	13	68.03575540622579	5' TTTTCGGTACCATATTATCATC '3 |||||||o||||| |||||||| 3' GCCGCTAAAAGCCGTGGTACAATAGTAGGTTG '5	2.0	-27.9	-32.2	0.8664596273291925	0.014096681606770911
1267	>TTTTCGGTACCATATTATCATC	TRIAE_CS42_4DS_TGACv1_361039_AA1159440.8	0	928	59	2.6818181818181817	4.221790550101455	13	68.03575540622579	5' TTTTCGGTACCATATTATCATC '3 |||||||o||||| |||||||| 3' GCCGCTAAAAGCCGTGGTACAATAGTAGGTTG '5	2.0	-27.9	-32.2	0.8664596273291925	0.013486729068761916
1268	>TTTTCGGTACCATATTATCATC	TRIAE_CS42_4DS_TGACv1_361039_AA1159440.9	0	1040	59	2.6818181818181817	4.221790550101455	13	68.03575540622579	5' TTTTCGGTACCATATTATCATC '3 |||||||o||||| |||||||| 3' GCCGCTAAAAGCCGTGGTACAATAGTAGGTTG '5	2.0	-27.9	-32.2	0.8664596273291925	0.013226590461636767
1269	>TTTTCGGTACCATATTATCATC	TRIAE_CS42_6BL_TGACv1_499378_AA1580580.1	2	444	19	9.5	1.3595596686767397	13	68.03575540622579	5' TTTTCGGTACCATATTATCATC '3 |||||||||||||||||||||| 3' GTCGATAAAAGCCATGGTATAATAGTAGGTTG '5	0.0	-32.2	-32.2	1.0	0.020252640030042235
1270	>TTTTCGGTACCATATTATCATC	TRIAE_CS42_6DL_TGACv1_527403_AA1703440.1	2	425	19	9.5	1.3595596686767397	13	68.03575540622579	5' TTTTCGGTACCATATTATCATC '3 |||||||||||||||||||||| 3' GTCGATAAAAGCCATGGTATAATAGTAGGTTG '5	0.0	-32.2	-32.2	1.0	0.03350865146613624
1271	>AGTAGGAATAGGAAATGAGATGTC	TRIAE_CS42_2AS_TGACv1_114073_AA0363790.1	3	619	2	0.30952380952380953	0.14311154407123577	18	94.20335363938956	5' AGTAGGAATAGGAAATGAGATGTC '3 |||||||||||| ||oo||||||| 3' GGATACTCATCCTTATCCCTTGTTCTACAGTA '5	3.0	-31.9	-39.6	0.8055555555555555	0.03758997435442324
1272	>AGTAGGAATAGGAAATGAGATGTC	TRIAE_CS42_3AL_TGACv1_195377_AA0648810.1	3	1529	2	0.30952380952380953	0.14311154407123577	18	94.20335363938956	5' AGTAGGAATAGGAAATGAGATGTC '3 ||||||||||||||| o||||||| 3' GGATACTCATCCTTATCCTTTCTTCTACAGGA '5	1.5	-33.4	-39.6	0.8434343434343433	0.010651473866732708
1273	>AGTAGGAATAGGAAATGAGATGTC	TRIAE_CS42_5DL_TGACv1_434098_AA1429130.1	3	3613	2	0.30952380952380953	0.14311154407123577	18	94.20335363938956	5' AGTAGGAATAGGAAATGAGATGTC '3 ||||||||||||||| || ||||| 3' GGATACTCATCCTTATCCTTTCCTATACAGGA '5	2.0	-28.8	-39.6	0.7272727272727273	0.011705139930908715
1274	>ATGAGACCGACTGCAGCAGGAGCA	TRIAE_CS42_4BS_TGACv1_329293_AA1099780.1	0	218	7	2.3333333333333335	0.5008904042493252	7	36.63463752642927	5' ATGAGACCGACTGCAGCAGGAGCA '3 |o||||||||||| || |||||| 3' ATTGGTTGCTCTGGCTGACACCG-CCTCGTTTT '5	4.0	-36.1	-50.2	0.7191235059760956	7.102272461803061E-4
1275	>ATGAGACCGACTGCAGCAGGAGCA	TRIAE_CS42_4BS_TGACv1_329293_AA1099780.2	3	218	7	2.3333333333333335	0.5008904042493252	7	36.63463752642927	5' ATGAGACCGACTGCAGCAGGAGCA '3 |o||||||||||| || |||||| 3' ATTGGTTGCTCTGGCTGACACCG-CCTCGTTTT '5	4.0	-36.1	-50.2	0.7191235059760956	0.008537606944618359
1276	>ATGAGACCGACTGCAGCAGGAGCA	TRIAE_CS42_4BS_TGACv1_329293_AA1099780.3	3	218	7	2.3333333333333335	0.5008904042493252	7	36.63463752642927	5' ATGAGACCGACTGCAGCAGGAGCA '3 |o||||||||||| || |||||| 3' ATTGGTTGCTCTGGCTGACACCG-CCTCGTTTT '5	4.0	-36.1	-50.2	0.7191235059760956	0.008720880886806448
1277	>CAAGTTTGTTCGTCAGGCCAA	TRIAE_CS42_4AL_TGACv1_288499_AA0950300.1	3	925	2	0.18181818181818182	0.14311154407123577	67	350.6458163243945	5' CAAGTTTGTTCGTCAGGCCAA '3 ||||o|||o|| |||||||| 3' GTCAGGGTTCGAACGAG-AGTCCGGTCAACGCG '5	4.0	-30.6	-36.4	0.8406593406593408	0.03940273745333889
1278	>TGACGACCATCAGACTATCAC	TRIAE_CS42_4DL_TGACv1_343500_AA1135440.1	3	1969	2	2.0	0.14311154407123577	8	41.86815717306202	5' TGAC-GACCATCAGACTATCAC '3 |||| ||||||||||||| | 3' ATATGACTGACTGGTAGTCTGATCAAGTAGTA '5	4.0	-27.2	-38.0	0.7157894736842105	0.014925373134328401
1279	>TGAATGGATGATGGCAAGAAA	TRIAE_CS42_6BS_TGACv1_515206_AA1668140.1	3	1075	2	0.07294429708222812	0.14311154407123577	8	41.86815717306202	5' TGAATGGATGATGGCAAGAAA '3 o|||||||||||o|| ||||| 3' GTGAAAGCTTACCTACTATCGCTCTTTTCCAG '5	2.5	-27.5	-34.1	0.8064516129032258	0.0011806375442738881
1280	>AGGAGCTCTGCCATTGCATTAAGA	TRIAE_CS42_5AS_TGACv1_393355_AA1271680.1	1	1715	2	2.0	0.14311154407123577	5	26.167598233163766	5' AGGAGCTCTGCCATTGCATTA-AGA '3 ||o|| ||||||||||||||| ||| 3' TTTCCGTCTTCAAGACGGTAACGTAATATCTA '5	4.0	-31.6	-44.0	0.7181818181818183	0.0016949152542372614
1281	>CTTGTTTTGGTCGACATTC	TRIAE_CS42_6AL_TGACv1_471429_AA1508660.1	3	1511	3	3.0	0.21466731610685366	19	99.43687328602232	5' CTTGTTTTGGTCGACATTC '3 |||o |||||||o|||||| 3' ACACTTAGAAT-AAACCAGTTGTAAGCTCTGCA '5	3.0	-21.2	-29.4	0.7210884353741497	0.005959475566150174
1282	>TGACTACATACGGAGCAAAATGAA	TRIAE_CS42_2BL_TGACv1_129396_AA0381710.1	2	3774	11	0.13924050632911392	0.7871134923917967	9	47.10167681969478	5' TGACTACATACGGAGCAAAATGAA '3 |||||||||||||||||||||||| 3' TTGTTCACTGATGTATGCCTCGTTTTACTTAC '5	0.0	-38.9	-38.9	1.0	0.045908121765556476
1283	>TGACTACATACGGAGCAAAATGAA	TRIAE_CS42_2BL_TGACv1_129396_AA0381710.2	2	3586	11	0.13924050632911392	0.7871134923917967	9	47.10167681969478	5' TGACTACATACGGAGCAAAATGAA '3 |||||||||||||||||||||||| 3' TTGTTCACTGATGTATGCCTCGTTTTACTTAC '5	0.0	-38.9	-38.9	1.0	0.047809279807981886
1284	>TGACTACATACGGAGCAAAATGAA	TRIAE_CS42_2BL_TGACv1_129396_AA0381710.3	2	3533	11	0.13924050632911392	0.7871134923917967	9	47.10167681969478	5' TGACTACATACGGAGCAAAATGAA '3 |||||||||||||||||||||||| 3' TTGTTCACTGATGTATGCCTCGTTTTACTTAC '5	0.0	-38.9	-38.9	1.0	0.04935299222647549
1285	>AAAATAGATGACCCAACTTTGTA	TRIAE_CS42_2BL_TGACv1_131988_AA0434240.2	2	1077	86	0.826923076923077	6.1537963950631385	5	26.167598233163766	5' AAAATAGATGACCCAACTTTGTA '3 ||||||||||||||||||||||| 3' GCAAGGTTTTATCTACTGGGTTGAAACATGAT '5	0.0	-33.6	-33.6	1.0	0.044702971633878597
1286	>AAAATAGATGACCCAACTTTGTA	TRIAE_CS42_5BL_TGACv1_404160_AA1287520.1	0	2392	13	0.7222222222222222	0.9302250364630326	5	26.167598233163766	5' AAAATAGATGACCCAACTTTGTA '3 |||||||||||||||| |||||| 3' GCAAGATTTTATCTACTGGGTTAAAACATGAT '5	1.0	-27.4	-33.6	0.8154761904761904	0.019775946929266874
1287	>AAAATAGATGACCCAACTTTGTA	TRIAE_CS42_5BL_TGACv1_404160_AA1287520.2	0	2924	13	0.7222222222222222	0.9302250364630326	5	26.167598233163766	5' AAAATAGATGACCCAACTTTGTA '3 |||||||||||||||| |||||| 3' GCAAGATTTTATCTACTGGGTTAAAACATGAT '5	1.0	-27.4	-33.6	0.8154761904761904	0.016887789242015394
1288	>AAAATAGATGACCCAACTTTGTA	TRIAE_CS42_U_TGACv1_644204_AA2138020.1	2	1574	86	0.826923076923077	6.1537963950631385	5	26.167598233163766	5' AAAATAGATGACCCAACTTTGTA '3 ||||||||||||||||||||||| 3' GCAAGGTTTTATCTACTGGGTTGAAACATAAT '5	0.0	-33.6	-33.6	1.0	0.03973916945402767
1289	>AGGATTTCCGGCGATGCACATTTA	TRIAE_CS42_3AS_TGACv1_210534_AA0674880.1	3	663	3	0.6	0.21466731610685366	5	26.167598233163766	5' AGGATTTCCGGCGATGCACATTTA '3 ||||||||||||||||| | ||o| 3' ATAAAGTCCTAAAGGCCGCTACGCGAAAGTCA '5	2.5	-34.2	-42.4	0.8066037735849058	0.008555229170652878
1290	>AGGATTTCCGGCGATGCACATTTA	TRIAE_CS42_3AS_TGACv1_210534_AA0674880.2	3	663	3	0.6	0.21466731610685366	5	26.167598233163766	5' AGGATTTCCGGCGATGCACATTTA '3 ||||||||||||||||| | ||o| 3' ATAAAGTCCTAAAGGCCGCTACGCGAAAGTCA '5	2.5	-34.2	-42.4	0.8066037735849058	0.00847410105794133
1291	>AGGATTTCCGGCGATGCACATTTA	TRIAE_CS42_5AL_TGACv1_374457_AA1200670.1	2	1631	3	0.6	0.21466731610685366	5	26.167598233163766	5' AGGATTTCCGGCGATGCACATTTA '3 ||||||||||||||||| | ||o| 3' ATAAAGTCCTAAAGGCCGCTACGCGAAAGTCA '5	2.5	-34.2	-42.4	0.8066037735849058	0.007540022933963386
1292	>AGGATTTCCGGCGATGCACATTTA	TRIAE_CS42_5AL_TGACv1_374457_AA1200670.2	2	1625	3	0.6	0.21466731610685366	5	26.167598233163766	5' AGGATTTCCGGCGATGCACATTTA '3 ||||||||||||||||| | ||o| 3' ATAAAGTCCTAAAGGCCGCTACGCGAAAGTCA '5	2.5	-34.2	-42.4	0.8066037735849058	0.00756140276937034
1293	>TGGTACTCTGGCAGCTACGGCGC	TRIAE_CS42_U_TGACv1_642642_AA2120860.1	3	307	2	0.6666666666666666	0.14311154407123577	13	68.03575540622579	5' TGGTACTCTGGCAGCTACGGCGC '3 o|o |||||||||||o||||||| 3' CAGCCCAGCT-TGAGACCGTCGGTGCCGCGGTA '5	3.0	-42.4	-50.0	0.848	0.01888325642101929
1294	>TGGTACTCTGGCAGCTACGGCGC	TRIAE_CS42_U_TGACv1_642642_AA2120860.2	3	307	2	0.6666666666666666	0.14311154407123577	13	68.03575540622579	5' TGGTACTCTGGCAGCTACGGCGC '3 o|o |||||||||||o||||||| 3' CAGCCCAGCT-TGAGACCGTCGGTGCCGCGGTA '5	3.0	-42.4	-50.0	0.848	0.01819607205238971
1295	>TGGTACTCTGGCAGCTACGGCGC	TRIAE_CS42_U_TGACv1_642642_AA2120860.3	3	143	2	0.6666666666666666	0.14311154407123577	13	68.03575540622579	5' TGGTACTCTGGCAGCTACGGCGC '3 o|o |||||||||||o||||||| 3' CAGCCCAGCT-TGAGACCGTCGGTGCCGCGGTA '5	3.0	-42.4	-50.0	0.848	0.01805976035584489
1296	>AGCAACGACTACAAGCACTGAAGC	TRIAE_CS42_2AL_TGACv1_095262_AA0308800.1	3	2432	2	0.14285714285714285	0.14311154407123577	28	146.5385501057171	5' AGCAACGACTACAAGCACTGAAGC '3 ||| |||||||||||||||||||| 3' GGTGGATCGCTGCTGATGTTCGTGACTTCGCT '5	2.0	-40.3	-44.5	0.9056179775280898	0.031011672164348414
1297	>AGCAACGACTACAAGCACTGAAGC	TRIAE_CS42_2AL_TGACv1_095262_AA0308800.2	3	2216	2	0.14285714285714285	0.14311154407123577	28	146.5385501057171	5' AGCAACGACTACAAGCACTGAAGC '3 ||| |||||||||||||||||||| 3' GGTGGATCGCTGCTGATGTTCGTGACTTCGCT '5	2.0	-40.3	-44.5	0.9056179775280898	0.033924852161305696
1298	>AGCAACGACTACAAGCACTGAAGC	TRIAE_CS42_2BL_TGACv1_129319_AA0378430.1	3	1756	2	0.14285714285714285	0.14311154407123577	28	146.5385501057171	5' AGCAACGACTACAAGCACTGAAGC '3 ||| |||||||||||||||||||| 3' GGTGGATCGCTGCTGATGTTCGTGACTTCGCT '5	2.0	-40.3	-44.5	0.9056179775280898	0.03072558033198891
1299	>AGCAACGACTACAAGCACTGAAGC	TRIAE_CS42_5BL_TGACv1_409886_AA1366590.1	1	636	2	0.14285714285714285	0.14311154407123577	28	146.5385501057171	5' AGCAACGACTACAAGCACTGAAGC '3 ||| ||||||||||o||||||| | 3' GGTGGATCGCTGCTGATGTTTGTGACTT-GGGTT '5	3.5	-32.7	-44.5	0.7348314606741574	0.024422124050700433
1300	>GCAGGTTTGAGGTCTAAGTGGA	TRIAE_CS42_7AL_TGACv1_556836_AA1771890.1	2	1716	3	0.3	0.21466731610685366	13	68.03575540622579	5' GCAGGTTTGAGGTCTAAGTGGA '3 ||||o|o|||||||o||o|| | 3' AACCAACGTCTAGACTCCAGGTTTAC-TTACCCG '5	4.0	-32.3	-41.2	0.7839805825242717	0.02448886658880367
1301	>GCAGGTTTGAGGTCTAAGTGGA	TRIAE_CS42_7BL_TGACv1_577279_AA1871120.1	2	1680	3	0.3	0.21466731610685366	13	68.03575540622579	5' GCAGGTTTGAGGTCTAAGTGGA '3 ||||o|o|||||||o||o|| | 3' AACCAACGTCTAGACTCCAGGTTTAC-TTACCCG '5	4.0	-32.3	-41.2	0.7839805825242717	0.02876167422974052
1302	>GATATGCCGGCTCAATCTTTTGGA	TRIAE_CS42_2AL_TGACv1_095187_AA0307980.1	3	2149	2	0.2222222222222222	0.14311154407123577	5	26.167598233163766	5' GATATGCCGGCTCAATCTTTTGGA '3 |||||||||||||| |||o|o||| 3' GTTCTACTATACGGCCGAGTCAGAGAGCCTCC '5	2.0	-38.7	-42.8	0.9042056074766356	0.04028474969833007
1303	>GATATGCCGGCTCAATCTTTTGGA	TRIAE_CS42_2BL_TGACv1_129634_AA0391150.1	3	1415	2	0.2222222222222222	0.14311154407123577	5	26.167598233163766	5' GATATGCCGGCTCAATCTTTTGGA '3 |||||||||||||| |||o|o||| 3' GTTCTACTATACGGCCGAGTCAGAGAGCCTCC '5	2.0	-38.7	-42.8	0.9042056074766356	0.027414367032441822
1304	>GATATGCCGGCTCAATCTTTTGGA	TRIAE_CS42_3AS_TGACv1_210534_AA0674880.1	3	578	2	0.2222222222222222	0.14311154407123577	5	26.167598233163766	5' GATATGCCGGCTCAATCTTTTGGA '3 |||||||||||||| |||o|o||| 3' GTTCTACTATACGGCCGAGTCAGAGAGCCTCC '5	2.0	-38.7	-42.8	0.9042056074766356	0.010682575669826888
1305	>GATATGCCGGCTCAATCTTTTGGA	TRIAE_CS42_3AS_TGACv1_210534_AA0674880.2	3	578	2	0.2222222222222222	0.14311154407123577	5	26.167598233163766	5' GATATGCCGGCTCAATCTTTTGGA '3 |||||||||||||| |||o|o||| 3' GTTCTACTATACGGCCGAGTCAGAGAGCCTCC '5	2.0	-38.7	-42.8	0.9042056074766356	0.010581382090001146
1306	>GATATGCCGGCTCAATCTTTTGGA	TRIAE_CS42_5BL_TGACv1_404312_AA1295080.1	3	1660	2	0.2222222222222222	0.14311154407123577	5	26.167598233163766	5' GATATGCCGGCTCAATCTTTTGGA '3 |||||||||||||| |||o|o||| 3' GTTCTACTATACGGCCGAGTCAGAGAGCCTCC '5	2.0	-38.7	-42.8	0.9042056074766356	0.02980814693667644
1307	>GATATGCCGGCTCAATCTTTTGGA	TRIAE_CS42_6AS_TGACv1_485170_AA1538690.1	3	63	2	0.2222222222222222	0.14311154407123577	5	26.167598233163766	5' GATATGCCGGCTCAATCTTTTGGA '3 |||||||||||||| o |o|o||| 3' GTTCTACTATACGGCCGAGTCGAAGAGCCTGT '5	3.5	-32.7	-42.8	0.7640186915887852	0.006041264176541605
1308	>AGACAAATATTTGGGAACGGAGGG	TRIAE_CS42_2DS_TGACv1_180455_AA0610950.1	3	2842	2	0.25	0.14311154407123577	9	47.10167681969478	5' AGACAAATATTTGGGAACGGAGGG '3 ||||||||||||o||||||o|||o 3' AATTTTTCTGTTTATAAATCCTTGCTTCCTTC '5	2.0	-35.3	-42.3	0.83451536643026	0.020596589871302085
1309	>AGACAAATATTTGGGAACGGAGGG	TRIAE_CS42_5BL_TGACv1_405270_AA1323600.1	0	6592	13	0.3915441176470588	0.9302250364630326	9	47.10167681969478	5' AGACAAATATTTGGGAACGGAGGG '3 |||| |||||||||||||||||| 3' GATCTTTCTGAATATAAACCCTTGCCTCCCTC '5	4.0	-36.4	-42.3	0.8605200945626478	0.009661031008116883
1310	>AGACAAATATTTGGGAACGGAGGG	TRIAE_CS42_5BL_TGACv1_405270_AA1323600.2	0	4005	13	0.3915441176470588	0.9302250364630326	9	47.10167681969478	5' AGACAAATATTTGGGAACGGAGGG '3 |||| |||||||||||||||||| 3' GATCTTTCTGAATATAAACCCTTGCCTCCCTC '5	4.0	-36.4	-42.3	0.8605200945626478	0.0158510587168168
1311	>AAAAGACAATCAGAAATCCAT	TRIAE_CS42_7DS_TGACv1_622341_AA2037970.1	2	2169	3	3.0	0.21466731610685366	27	141.30503045908435	5' AAAAGACAATCAGAAATCCAT '3 ||||||||||||||||| |o 3' AATGTCTTTTCTGTTAGTCTTTATATGAACAC '5	2.5	-20.8	-29.2	0.7123287671232877	0.022494080505130243
1312	>AAGTAATTCCGGACGGAGGGGGTA	TRIAE_CS42_7AL_TGACv1_556667_AA1768290.1	2	1003	5	0.14285714285714285	0.3577788601780894	5	26.167598233163766	5' AAGTAATTCCGGACGGAGGGGGTA '3 |||||||||||||||||||| ||| 3' ACGCTGTTCATTAAGGCCTGCCTCCCACATAA '5	1.0	-40.1	-47.2	0.8495762711864406	0.015404134339462194
1313	>TCTGTCCCATAATATAAGAACG	TRIAE_CS42_1BL_TGACv1_030856_AA0102410.1	3	2086	4	0.4727272727272727	0.28622308814247155	5	26.167598233163766	5' TCTGTCCCATAATATAAGAACG '3 ||o||||||||||||||||||| 3' TGAGGGAGGCAGGGTATTATATTCTTGCAAAA '5	1.0	-33.6	-34.3	0.979591836734694	0.011828586941841968
1314	>TCTGTCCCATAATATAAGAACG	TRIAE_CS42_1DL_TGACv1_062056_AA0208150.3	0	2043	34	4.5	2.432896249211008	5	26.167598233163766	5' TCTGTCCCATAATATAAGAACG '3 ||o||||||||||||||| || 3' TGAGGGAGGCAGGGTATTATATTC-AGCAAAAA '5	3.0	-26.8	-34.3	0.7813411078717202	0.018645186009259684
1315	>TCTGTCCCATAATATAAGAACG	TRIAE_CS42_7DL_TGACv1_603044_AA1974510.1	0	2897	34	4.5	2.432896249211008	5	26.167598233163766	5' TCTGTCCCATAATATAAGAACG '3 ||o||||||||||||||||| 3' TGAGGGAGGCAGGGTATTATATTCTTCATCAA '5	3.0	-29.2	-34.3	0.8513119533527698	0.018398443397555364
1316	>GAAGACTGCGTACAATAGGCTCAA	TRIAE_CS42_3B_TGACv1_221214_AA0733960.1	3	2209	3	0.061274509803921566	0.21466731610685366	8	41.86815717306202	5' GAAGACTGCGTACAATAGGCTCAA '3 o||| |||||||||||||o|o||| 3' CATCCCTTTCCGACGCATGTTATCTGGGTTTC '5	3.5	-32.6	-42.9	0.7599067599067599	0.04165589240398737
1317	>TCAAAGGGATAATTACAGGGTCAT	TRIAE_CS42_1BL_TGACv1_032676_AA0132780.1	3	2136	2	0.2	0.14311154407123577	11	57.56871611296029	5' TCAAAGGGATAATTACAGGGTCAT '3 |||||||||||||o|||| o || 3' TAAATAAGTTTCCCTATTAGTGTCGT-GTTGTA '5	4.0	-28.2	-39.7	0.7103274559193954	0.042528196152011866
1318	>TCAAAGGGATAATTACAGGGTCAT	TRIAE_CS42_1BL_TGACv1_032676_AA0132780.2	3	2262	2	0.2	0.14311154407123577	11	57.56871611296029	5' TCAAAGGGATAATTACAGGGTCAT '3 |||||||||||||o|||| o || 3' TAAATAAGTTTCCCTATTAGTGTCGT-GTTGTA '5	4.0	-28.2	-39.7	0.7103274559193954	0.04226833185028067
1319	>TCAAAGGGATAATTACAGGGTCAT	TRIAE_CS42_1BL_TGACv1_032676_AA0132780.4	3	2358	2	0.2	0.14311154407123577	11	57.56871611296029	5' TCAAAGGGATAATTACAGGGTCAT '3 |||||||||||||o|||| o || 3' TAAATAAGTTTCCCTATTAGTGTCGT-GTTGTA '5	4.0	-28.2	-39.7	0.7103274559193954	0.04076931410228046
1320	>CGGGACGACTGGGTTGTTTGCT	TRIAE_CS42_5DL_TGACv1_433455_AA1413580.1	3	1788	3	3.0	0.21466731610685366	18	94.20335363938956	5' CGG-GACGACTGGGTTGTTTGCT '3 || ||||||||oo||||||||| 3' CCAACTCCGCTGCTGACTTAACAAACGAATTT '5	4.0	-33.4	-43.6	0.7660550458715596	0.03941145559642667
1321	>TGAGACAAGTAATTCGGAACGGAG	TRIAE_CS42_2AL_TGACv1_096810_AA0321510.2	0	2865	6	0.3304093567251462	0.4293346322137073	6	31.40111787979652	5' TGAGACAAGTAATTCGGAACGGAG '3 oo|||||||||||||||||||o|| 3' GTTTAGGTTCTGTTCATTAAGCCTTGCTTCCC '5	2.0	-36.6	-41.9	0.8735083532219571	0.009295899994277157
1322	>TGAGACAAGTAATTCGGAACGGAG	TRIAE_CS42_3AL_TGACv1_195444_AA0649620.1	2	2435	6	0.3304093567251462	0.4293346322137073	6	31.40111787979652	5' TGAGACAAGTAATTCGGAACGGAG '3 oo|||||||||||||||||||||| 3' GTTTAGGTTCTGTTCATTAAGCCTTGCCTCCA '5	1.5	-39.5	-41.9	0.9427207637231504	0.02465497243450443
1323	>TGAGACAAGTAATTCGGAACGGAG	TRIAE_CS42_5AL_TGACv1_377674_AA1248690.1	0	1702	6	0.3304093567251462	0.4293346322137073	6	31.40111787979652	5' TGAGACAAGTAATTCGGAACGGAG '3 oo|||||||||||||o|||||||| 3' GTTTAGGTTCTGTTCATTAAGTCTTGCCTCTC '5	2.0	-37.3	-41.9	0.8902147971360381	0.016877233442797235
1324	>TGAGACAAGTAATTCGGAACGGAG	TRIAE_CS42_5AL_TGACv1_377674_AA1248690.3	0	5229	6	0.3304093567251462	0.4293346322137073	6	31.40111787979652	5' TGAGACAAGTAATTCGGAACGGAG '3 oo|||||||||||||o|||||||| 3' GTTTAGGTTCTGTTCATTAAGTCTTGCCTCTC '5	2.0	-37.3	-41.9	0.8902147971360381	0.006135503582949675
1325	>TGAGACAAGTAATTCGGAACGGAG	TRIAE_CS42_5BL_TGACv1_404295_AA1294350.1	0	1038	6	0.3304093567251462	0.4293346322137073	6	31.40111787979652	5' TGAGACAAGTAATTCGGAACGGAG '3 oo|||||||||||||o|||||||| 3' GTTTAGGTTCTGTTCATTAAGTCTTGCCTCCC '5	2.0	-37.3	-41.9	0.8902147971360381	0.03149342020857693
1326	>AGGCACACCATCATCACGAA	TRIAE_CS42_2AL_TGACv1_098033_AA0325520.1	3	1239	2	2.0	0.14311154407123577	6	31.40111787979652	5' AGGCACACCATCATCACGAA '3 | ||||||||||||| || | 3' TTCGAGATT-CGTGTGGTAGTAGAGCATACGAGT '5	3.0	-26.0	-36.9	0.7046070460704608	0.00463231036479439
1327	>TTAAATTTGGGCAGATTTGGA	TRIAE_CS42_1BS_TGACv1_050168_AA0168490.1	3	3785	2	0.3333333333333333	0.14311154407123577	16	83.73631434612405	5' TTAAATTTGGGCAGATTTGGA '3 o||||o|||||||| |||| | 3' AGAGATGATTTGAACCCGTCAAAACATTCGTT '5	3.5	-23.0	-31.3	0.7348242811501597	0.0040322580645161255
1328	>TATGCAGAGTAAAAAGGACCGGAG	TRIAE_CS42_5DL_TGACv1_436083_AA1457870.1	3	1705	2	0.4	0.14311154407123577	96	502.4178860767443	5' TATGCAGAGTAAAAAGGACCGGAG '3 |||||||||||||||||||||o|| 3' AAGAATATACGTCTCATTTTTCCTGGCTTCCC '5	0.5	-39.7	-42.6	0.931924882629108	0.031659608607936596
1329	>TATGCAGAGTAAAAAGGACCGGAG	TRIAE_CS42_5DL_TGACv1_436083_AA1457870.2	3	1807	2	0.4	0.14311154407123577	96	502.4178860767443	5' TATGCAGAGTAAAAAGGACCGGAG '3 |||||||||||||||||||||o|| 3' AAGAATATACGTCTCATTTTTCCTGGCTTCCC '5	0.5	-39.7	-42.6	0.931924882629108	0.03004279612667138
1330	>GACTACATACGGAGCAAAATGAGT	TRIAE_CS42_3B_TGACv1_222346_AA0762690.3	2	1424	4	0.1	0.28622308814247155	11	57.56871611296029	5' GACTACATACGGAGCAAAATGAGT '3 ||||||||||||| ||||o|||| 3' TTATACCTGATGTATGCCTGATTTTGCTCACT '5	2.5	-31.6	-40.6	0.7783251231527094	0.006372304708410992
1331	>GACTACATACGGAGCAAAATGAGT	TRIAE_CS42_4AL_TGACv1_289953_AA0979420.1	3	2999	4	0.1	0.28622308814247155	11	57.56871611296029	5' GACTACATACGGAGCAAAATGAGT '3 |||||||||||||||||||||||| 3' TTATACCTGATGTATGCCTCGTTTTACTCACT '5	0.0	-40.6	-40.6	1.0	0.02057542755394537
1332	>GACTACATACGGAGCAAAATGAGT	TRIAE_CS42_6BL_TGACv1_501073_AA1613190.1	2	3593	4	0.1	0.28622308814247155	11	57.56871611296029	5' GACTACATACGGAGCAAAATGAGT '3 ||||||||||||| |||||||| 3' TTATACCTGATGTATGCCTGACTTTACTCACT '5	3.0	-29.7	-40.6	0.731527093596059	0.036568762635064145
1333	>TCGGACCAGGCTTCATTTTCC	TRIAE_CS42_1AL_TGACv1_001179_AA0026560.1	0	1624	3115	239.61538461538464	222.8962298909497	13	68.03575540622579	5' TCGGACCAGGCTTCATTTTCC '3 o||||||||||||||| oo| 3' TGCTTAGGCCTGGTCCGAAGTA-GGGTCCGTAG '5	3.5	-31.6	-39.3	0.8040712468193385	0.00997315948984634
1334	>TCGGACCAGGCTTCATTTTCC	TRIAE_CS42_1AL_TGACv1_001179_AA0026560.2	0	1120	3115	239.61538461538464	222.8962298909497	13	68.03575540622579	5' TCGGACCAGGCTTCATTTTCC '3 o||||||||||||||| oo| 3' TGCTTAGGCCTGGTCCGAAGTA-GGGTCCGTAG '5	3.5	-31.6	-39.3	0.8040712468193385	0.013069624764280752
1335	>TCGGACCAGGCTTCATTTTCC	TRIAE_CS42_1AL_TGACv1_001179_AA0026560.3	0	1120	3115	239.61538461538464	222.8962298909497	13	68.03575540622579	5' TCGGACCAGGCTTCATTTTCC '3 o||||||||||||||| oo| 3' TGCTTAGGCCTGGTCCGAAGTA-GGGTCCGTAG '5	3.5	-31.6	-39.3	0.8040712468193385	0.011379282628815712
1336	>TCGGACCAGGCTTCATTTTCC	TRIAE_CS42_1AL_TGACv1_001179_AA0026560.4	0	1356	3115	239.61538461538464	222.8962298909497	13	68.03575540622579	5' TCGGACCAGGCTTCATTTTCC '3 o||||||||||||||| oo| 3' TGCTTAGGCCTGGTCCGAAGTA-GGGTCCGTAG '5	3.5	-31.6	-39.3	0.8040712468193385	0.010679762553293504
1337	>TCGGACCAGGCTTCATTTTCC	TRIAE_CS42_1BL_TGACv1_030309_AA0086320.1	0	836	3115	239.61538461538464	222.8962298909497	13	68.03575540622579	5' TCGGACCAGGCTTCATTTTCC '3 o||||||||||||||| oo| 3' TGCTTAGGCCTGGTCCGAAGTA-GGGTCCGTAG '5	3.5	-31.6	-39.3	0.8040712468193385	0.012619099042624926
1338	>TCGGACCAGGCTTCATTTTCC	TRIAE_CS42_1BL_TGACv1_030309_AA0086320.2	0	1225	3115	239.61538461538464	222.8962298909497	13	68.03575540622579	5' TCGGACCAGGCTTCATTTTCC '3 o||||||||||||||| oo| 3' TGCTTAGGCCTGGTCCGAAGTA-GGGTCCGTAG '5	3.5	-31.6	-39.3	0.8040712468193385	0.011269808645073542
1339	>TCGGACCAGGCTTCATTTTCC	TRIAE_CS42_1BL_TGACv1_030309_AA0086320.3	0	1225	3115	239.61538461538464	222.8962298909497	13	68.03575540622579	5' TCGGACCAGGCTTCATTTTCC '3 o||||||||||||||| oo| 3' TGCTTAGGCCTGGTCCGAAGTA-GGGTCCGTAG '5	3.5	-31.6	-39.3	0.8040712468193385	0.010688114657914305
1340	>TCGGACCAGGCTTCATTTTCC	TRIAE_CS42_1BL_TGACv1_030309_AA0086320.4	0	1225	3115	239.61538461538464	222.8962298909497	13	68.03575540622579	5' TCGGACCAGGCTTCATTTTCC '3 o||||||||||||||| oo| 3' TGCTTAGGCCTGGTCCGAAGTA-GGGTCCGTAG '5	3.5	-31.6	-39.3	0.8040712468193385	0.010766702212095636
1341	>TCGGACCAGGCTTCATTTTCC	TRIAE_CS42_1DL_TGACv1_062345_AA0212980.1	0	1208	3115	239.61538461538464	222.8962298909497	13	68.03575540622579	5' TCGGACCAGGCTTCATTTTCC '3 o||||||||||||||| oo| 3' TGCTTAGGCCTGGTCCGAAGTA-GGGTCCGTAG '5	3.5	-31.6	-39.3	0.8040712468193385	0.01280432122269648
1342	>TCGGACCAGGCTTCATTTTCC	TRIAE_CS42_1DL_TGACv1_062345_AA0212980.2	0	1082	3115	239.61538461538464	222.8962298909497	13	68.03575540622579	5' TCGGACCAGGCTTCATTTTCC '3 o||||||||||||||| oo| 3' TGCTTAGGCCTGGTCCGAAGTA-GGGTCCGTAG '5	3.5	-31.6	-39.3	0.8040712468193385	0.01170746122620947
1343	>TCGGACCAGGCTTCATTTTCC	TRIAE_CS42_1DL_TGACv1_062345_AA0212980.3	0	1082	3115	239.61538461538464	222.8962298909497	13	68.03575540622579	5' TCGGACCAGGCTTCATTTTCC '3 o||||||||||||||| oo| 3' TGCTTAGGCCTGGTCCGAAGTA-GGGTCCGTAG '5	3.5	-31.6	-39.3	0.8040712468193385	0.012884798688539423
1344	>TCGGACCAGGCTTCATTTTCC	TRIAE_CS42_1DL_TGACv1_062345_AA0212980.4	0	1082	3115	239.61538461538464	222.8962298909497	13	68.03575540622579	5' TCGGACCAGGCTTCATTTTCC '3 o||||||||||||||| oo| 3' TGCTTAGGCCTGGTCCGAAGTA-GGGTCCGTAG '5	3.5	-31.6	-39.3	0.8040712468193385	0.010594215686430708
1345	>TCGGACCAGGCTTCATTTTCC	TRIAE_CS42_1DL_TGACv1_062345_AA0212980.5	0	797	3115	239.61538461538464	222.8962298909497	13	68.03575540622579	5' TCGGACCAGGCTTCATTTTCC '3 o||||||||||||||| oo| 3' TGCTTAGGCCTGGTCCGAAGTA-GGGTCCGTAG '5	3.5	-31.6	-39.3	0.8040712468193385	0.012744619774291643
1346	>TCGGACCAGGCTTCATTTTCC	TRIAE_CS42_3AS_TGACv1_210859_AA0680430.1	0	2146	473	27.823529411764707	33.84588017284727	13	68.03575540622579	5' TCGGACCAGGCTTCATTTTCC '3 o||||||||||||||| oo| 3' ACCTTAGGCCTGGTCCGAAGTA-GGGTCCGTAA '5	3.5	-31.6	-39.3	0.8040712468193385	0.009275951317416431
1347	>TCGGACCAGGCTTCATTTTCC	TRIAE_CS42_3AS_TGACv1_210859_AA0680430.2	0	2266	473	27.823529411764707	33.84588017284727	13	68.03575540622579	5' TCGGACCAGGCTTCATTTTCC '3 o||||||||||||||| oo| 3' ACCTTAGGCCTGGTCCGAAGTA-GGGTCCGTAA '5	3.5	-31.6	-39.3	0.8040712468193385	0.009030775386600243
1348	>TCGGACCAGGCTTCATTTTCC	TRIAE_CS42_3B_TGACv1_223947_AA0790010.1	0	2146	473	27.823529411764707	33.84588017284727	13	68.03575540622579	5' TCGGACCAGGCTTCATTTTCC '3 o||||||||||||||| oo| 3' ACCTTAGGCCTGGTCCGAAGTA-GGGTCCGTAA '5	3.5	-31.6	-39.3	0.8040712468193385	0.00944040852825978
1349	>TCGGACCAGGCTTCATTTTCC	TRIAE_CS42_3B_TGACv1_223947_AA0790010.2	0	2251	473	27.823529411764707	33.84588017284727	13	68.03575540622579	5' TCGGACCAGGCTTCATTTTCC '3 o||||||||||||||| oo| 3' ACCTTAGGCCTGGTCCGAAGTA-GGGTCCGTAA '5	3.5	-31.6	-39.3	0.8040712468193385	0.009217560372312916
1350	>TCGGACCAGGCTTCATTTTCC	TRIAE_CS42_3DS_TGACv1_271605_AA0903510.1	0	1588	473	27.823529411764707	33.84588017284727	13	68.03575540622579	5' TCGGACCAGGCTTCATTTTCC '3 o||||||||||||||| oo| 3' ACCTTAGGCCTGGTCCGAAGTA-GGGTCCGTAA '5	3.5	-31.6	-39.3	0.8040712468193385	0.010580545987812995
1351	>TCGGACCAGGCTTCATTTTCC	TRIAE_CS42_3DS_TGACv1_271605_AA0903510.2	0	1477	473	27.823529411764707	33.84588017284727	13	68.03575540622579	5' TCGGACCAGGCTTCATTTTCC '3 o||||||||||||||| oo| 3' ACCTTAGGCCTGGTCCGAAGTA-GGGTCCGTAA '5	3.5	-31.6	-39.3	0.8040712468193385	0.010860819871834515
1352	>TCGGACCAGGCTTCATTTTCC	TRIAE_CS42_4DL_TGACv1_343955_AA1141980.1	0	1061	898	128.28571428571428	64.25708328798486	13	68.03575540622579	5' TCGGACCAGGCTTCATTTTCC '3 o||||||||||||||| oo| 3' GGCTTAGGCCTGGTCCGAAGTA-GGGTCCGTAG '5	3.5	-31.6	-39.3	0.8040712468193385	0.011724200132402052
1353	>TCGGACCAGGCTTCATTTTCC	TRIAE_CS42_4DL_TGACv1_343955_AA1141980.2	0	950	898	128.28571428571428	64.25708328798486	13	68.03575540622579	5' TCGGACCAGGCTTCATTTTCC '3 o||||||||||||||| oo| 3' GGCTTAGGCCTGGTCCGAAGTA-GGGTCCGTAG '5	3.5	-31.6	-39.3	0.8040712468193385	0.012108534053010711
1354	>TCGGACCAGGCTTCATTTTCC	TRIAE_CS42_4DL_TGACv1_343955_AA1141980.3	0	1340	898	128.28571428571428	64.25708328798486	13	68.03575540622579	5' TCGGACCAGGCTTCATTTTCC '3 o||||||||||||||| oo| 3' GGCTTAGGCCTGGTCCGAAGTA-GGGTCCGTAG '5	3.5	-31.6	-39.3	0.8040712468193385	0.010857943652337942
1355	>TCGGACCAGGCTTCATTTTCC	TRIAE_CS42_5AL_TGACv1_374822_AA1209640.1	0	1028	898	128.28571428571428	64.25708328798486	13	68.03575540622579	5' TCGGACCAGGCTTCATTTTCC '3 o||||||||||||||| oo| 3' GGCTTAGGCCTGGTCCGAAGTA-GGGTCCGTAG '5	3.5	-31.6	-39.3	0.8040712468193385	0.0114973488527641
1356	>TCGGACCAGGCTTCATTTTCC	TRIAE_CS42_5AL_TGACv1_374822_AA1209640.2	0	1028	898	128.28571428571428	64.25708328798486	13	68.03575540622579	5' TCGGACCAGGCTTCATTTTCC '3 o||||||||||||||| oo| 3' GGCTTAGGCCTGGTCCGAAGTA-GGGTCCGTAG '5	3.5	-31.6	-39.3	0.8040712468193385	0.011238916185680514
1357	>TCGGACCAGGCTTCATTTTCC	TRIAE_CS42_5AL_TGACv1_377240_AA1245260.1	0	932	473	27.823529411764707	33.84588017284727	13	68.03575540622579	5' TCGGACCAGGCTTCATTTTCC '3 o||||||||||||||| oo| 3' ACCTTAGGCCTGGTCCGAAGTA-GGGTTGGTAA '5	3.5	-31.6	-39.3	0.8040712468193385	0.013082135212924118
1358	>TCGGACCAGGCTTCATTTTCC	TRIAE_CS42_5AS_TGACv1_393975_AA1277460.1	0	775	473	27.823529411764707	33.84588017284727	13	68.03575540622579	5' TCGGACCAGGCTTCATTTTCC '3 o||||||||||||||||oo| 3' ACCTTAGGCCTGGTCCGAAGTAAGGGTAGTAA '5	2.5	-35.5	-39.3	0.9033078880407125	0.0022421515451841456
1359	>TCGGACCAGGCTTCATTTTCC	TRIAE_CS42_5AS_TGACv1_393975_AA1277460.2	0	795	473	27.823529411764707	33.84588017284727	13	68.03575540622579	5' TCGGACCAGGCTTCATTTTCC '3 o||||||||||||||||oo| 3' ACCTTAGGCCTGGTCCGAAGTAAGGGTAGTAA '5	2.5	-35.5	-39.3	0.9033078880407125	0.002251526889658906
1360	>TCGGACCAGGCTTCATTTTCC	TRIAE_CS42_5BS_TGACv1_423305_AA1373890.1	0	895	473	27.823529411764707	33.84588017284727	13	68.03575540622579	5' TCGGACCAGGCTTCATTTTCC '3 o||||||||||||||||oo| 3' ACCTTAGGCCTGGTCCGAAGTAAGGGTAGTAA '5	2.5	-35.5	-39.3	0.9033078880407125	0.0021578290186264892
1361	>TCGGACCAGGCTTCATTTTCC	TRIAE_CS42_5DL_TGACv1_433548_AA1416010.1	0	953	473	27.823529411764707	33.84588017284727	13	68.03575540622579	5' TCGGACCAGGCTTCATTTTCC '3 o||||||||||||||| oo| 3' ACCTTAGGCCTGGTCCGAAGTA-GGGTTGGTAA '5	3.5	-31.6	-39.3	0.8040712468193385	0.013166154191350588
1362	>TCGGACCAGGCTTCATTTTCC	TRIAE_CS42_5DL_TGACv1_433548_AA1416010.2	0	953	473	27.823529411764707	33.84588017284727	13	68.03575540622579	5' TCGGACCAGGCTTCATTTTCC '3 o||||||||||||||| oo| 3' ACCTTAGGCCTGGTCCGAAGTA-GGGTTGGTAA '5	3.5	-31.6	-39.3	0.8040712468193385	0.012740659466083715
1363	>TCGGACCAGGCTTCATTTTCC	TRIAE_CS42_5DS_TGACv1_457472_AA1486880.1	0	787	473	27.823529411764707	33.84588017284727	13	68.03575540622579	5' TCGGACCAGGCTTCATTTTCC '3 o||||||||||||||||oo| 3' ACCTTAGGCCTGGTCCGAAGTAAGGGTAGTAA '5	2.5	-35.5	-39.3	0.9033078880407125	0.0017789067827446159
1364	>TCGGACCAGGCTTCATTTTCC	TRIAE_CS42_5DS_TGACv1_457472_AA1486880.2	0	795	473	27.823529411764707	33.84588017284727	13	68.03575540622579	5' TCGGACCAGGCTTCATTTTCC '3 o||||||||||||||||oo| 3' ACCTTAGGCCTGGTCCGAAGTAAGGGTAGTAA '5	2.5	-35.5	-39.3	0.9033078880407125	0.001867662221158195
1365	>TCGGACCAGGCTTCATTTTCC	TRIAE_CS42_5DS_TGACv1_457472_AA1486880.3	0	393	473	27.823529411764707	33.84588017284727	13	68.03575540622579	5' TCGGACCAGGCTTCATTTTCC '3 o||||||||||||||||oo| 3' ACCTTAGGCCTGGTCCGAAGTAAGGGTAGTAA '5	2.5	-35.5	-39.3	0.9033078880407125	0.0024743713315964477
1366	>TCGGACCAGGCTTCATTTTCC	TRIAE_CS42_5DS_TGACv1_457472_AA1486880.4	0	792	473	27.823529411764707	33.84588017284727	13	68.03575540622579	5' TCGGACCAGGCTTCATTTTCC '3 o||||||||||||||||oo| 3' ACCTTAGGCCTGGTCCGAAGTAAGGGTAGTAA '5	2.5	-35.5	-39.3	0.9033078880407125	0.0021685245693742194
1367	>TCGGACCAGGCTTCATTTTCC	TRIAE_CS42_U_TGACv1_641583_AA2098790.1	0	990	898	128.28571428571428	64.25708328798486	13	68.03575540622579	5' TCGGACCAGGCTTCATTTTCC '3 o||||||||||||||| oo| 3' GGCTTAGGCCTGGTCCGAAGTA-GGGTCCGTAG '5	3.5	-31.6	-39.3	0.8040712468193385	0.012974500452090587
1368	>TCGGACCAGGCTTCATTTTCC	TRIAE_CS42_U_TGACv1_641583_AA2098790.2	0	986	898	128.28571428571428	64.25708328798486	13	68.03575540622579	5' TCGGACCAGGCTTCATTTTCC '3 o||||||||||||||| oo| 3' GGCTTAGGCCTGGTCCGAAGTA-GGGTCCGTAG '5	3.5	-31.6	-39.3	0.8040712468193385	0.012990944219361644
1369	>TCGGACCAGGCTTCATTTTCC	TRIAE_CS42_U_TGACv1_642003_AA2109160.1	0	687	473	27.823529411764707	33.84588017284727	13	68.03575540622579	5' TCGGACCAGGCTTCATTTTCC '3 o||||||||||||||| oo| 3' ACCTTAGGCCTGGTCCGAAGTA-GGGTTGGTAA '5	3.5	-31.6	-39.3	0.8040712468193385	0.014390764378498844
1370	>TGGAAAAGTAGATACGTTGGAGAC	TRIAE_CS42_5DS_TGACv1_456541_AA1473540.1	2	2830	4	0.8	0.28622308814247155	5	26.167598233163766	5' TGGAAAAGTAGATACGTTGGAGAC '3 |||||||||||||||| o|||||| 3' TCACAAACCTTTTCATCTATGCTGCCTCTGCA '5	1.5	-35.3	-40.6	0.8694581280788176	0.01790408029378532
1371	>TGGAAAAGTAGATACGTTGGAGAC	TRIAE_CS42_6DS_TGACv1_542850_AA1731560.1	2	2936	4	0.8	0.28622308814247155	5	26.167598233163766	5' TGGAAAAGTAGATACGTTGGAGAC '3 ||||||||||||o||| ||||||| 3' TCACAAACCTTTTCATCTGTGCTACCTCTGCA '5	2.0	-36.7	-40.6	0.9039408866995075	0.013041882012060912
1372	>TGGAAAAGTAGATACGTTGGAGAC	TRIAE_CS42_7AL_TGACv1_557705_AA1784960.1	2	2223	4	0.8	0.28622308814247155	5	26.167598233163766	5' TGGAAAAGTAGATACGTTGGAGAC '3 |||||||||||||||| o|||||| 3' TCACAAACCTTTTCATCTATGCTGCCTCTGTA '5	1.5	-35.3	-40.6	0.8694581280788176	0.016381924200449927
1373	>TGGAAAAGTAGATACGTTGGAGAC	TRIAE_CS42_U_TGACv1_640713_AA2070640.1	2	1207	4	0.8	0.28622308814247155	5	26.167598233163766	5' TGGAAAAGTAGATACGTTGGAGAC '3 |||||||||||||||| oo||||| 3' TCACAAACCTTTTCATCTATGCTGTCTCTGCA '5	2.0	-33.1	-40.6	0.8152709359605912	0.012966629426808485
1374	>AAGGAGGAGGAAGGAGGAAGA	TRIAE_CS42_7DS_TGACv1_621633_AA2021630.1	0	383	2	0.2222222222222222	0.14311154407123577	167	873.9977809876699	5' AAGGAGGAGGAAGGAGGAAGA '3 |||||||||| |||||| || 3' CGCCTCCTCCTCCTCCT-CCTCCTGCTCTGCCG '5	3.0	-32.5	-41.1	0.7907542579075425	0.01203099392476592
1375	>TTGACGGCATCTAGATGAGTA	TRIAE_CS42_2DL_TGACv1_160686_AA0553110.1	3	895	2	0.6666666666666666	0.14311154407123577	6	31.40111787979652	5' TTGACGGCATCTAGATGAGTA '3 |o|||o|||||||||||| o| 3' TCTTGGAGCTGTCGTAGATCTACTGGTGCCAG '5	3.5	-29.9	-36.4	0.8214285714285714	0.017407407407407427
1376	>TAGGTAGTAGAAAGATAGGAG	TRIAE_CS42_3B_TGACv1_220591_AA0710000.1	3	1168	2	0.6666666666666666	0.14311154407123577	92	481.48380749021334	5' TAGGTAGTAGAAAGATAGGAG '3 o||||||| ||||||||||| 3' CAGTGGGTCCATCACCTTTCTATCCTATGTAT '5	3.5	-27.6	-34.3	0.80466472303207	0.023857597505051342
1377	>ATTGAAATGGATGTATCTAGATGT	TRIAE_CS42_1AL_TGACv1_001183_AA0026630.1	3	1815	3	0.3333333333333333	0.21466731610685366	8	41.86815717306202	5' ATTGAAATGGATGTATCTAGATGT '3 | ||||||||||||||||||||| 3' GAACAGCATCTTTACCTACATAGATCTACATA '5	3.0	-33.2	-35.6	0.9325842696629214	0.03409725868646263
1378	>ATTGAAATGGATGTATCTAGATGT	TRIAE_CS42_1AL_TGACv1_001183_AA0026630.2	3	1635	3	0.3333333333333333	0.21466731610685366	8	41.86815717306202	5' ATTGAAATGGATGTATCTAGATGT '3 | ||||||||||||||||||||| 3' GAACAGCATCTTTACCTACATAGATCTACATA '5	3.0	-33.2	-35.6	0.9325842696629214	0.03593499270785061
1379	>AAGCCATCAACCGGTCAGGATTAC	TRIAE_CS42_3B_TGACv1_222957_AA0774060.1	2	167	6	1.2	0.4293346322137073	8	41.86815717306202	5' AAGCCATCAACCGGTCAGGA-TTAC '3 ||||||||||||||o||||| |||| 3' AATTGTTTCGGTAGTTGGCCGGTCCTCAATGT '5	1.5	-41.3	-44.9	0.9198218262806236	0.04123152053623935
1380	>AAGCCATCAACCGGTCAGGATTAC	TRIAE_CS42_4AS_TGACv1_307778_AA1023420.1	3	2215	6	1.2	0.4293346322137073	8	41.86815717306202	5' AAGCCATCAACCGGTCAGGATTAC '3 ||||||||||||||o||||||||| 3' AATTGTTTCGGTAGTTGGCCGGTCCTAATGTC '5	0.5	-44.3	-44.9	0.9866369710467706	0.009693707937419638
1381	>AAGCCATCAACCGGTCAGGATTAC	TRIAE_CS42_6AS_TGACv1_485359_AA1543970.1	2	161	6	1.2	0.4293346322137073	8	41.86815717306202	5' AAGCCATCAACCGGTCAGGATTAC '3 ||||||||||||||o|||||| || 3' AATTGTTTCGGTAGTTGGCCGGTCCTATTGTT '5	1.5	-40.4	-44.9	0.8997772828507795	0.015378414153290554
1382	>AAGCCATCAACCGGTCAGGATTAC	TRIAE_CS42_7AS_TGACv1_570089_AA1830260.1	2	2428	6	1.2	0.4293346322137073	8	41.86815717306202	5' AAGCCATCAACCGGTCAGGATTAC '3 ||||||||||||||o||||||||| 3' AATTGTTTCGGTAGTTGGCCGGTCCTAATGTT '5	0.5	-44.3	-44.9	0.9866369710467706	0.014610193254549264
1383	>TGGATGTATCTAGACGTGTCT	TRIAE_CS42_1DS_TGACv1_080485_AA0248840.1	3	2928	3	0.3333333333333333	0.21466731610685366	13	68.03575540622579	5' TGGATGTATCTAGACGTGTCT '3 ||||||||||||||||||| | 3' ATCTTTACCTACATAGATCTGCACAAAATCAA '5	1.0	-32.6	-36.4	0.8956043956043956	0.018610834164174195
1384	>TGGATGTATCTAGACGTGTCT	TRIAE_CS42_6DS_TGACv1_542952_AA1733210.1	2	2378	4	0.11764705882352941	0.28622308814247155	13	68.03575540622579	5' TGGATGTATCTAGACGTGTCT '3 |||||||||||||||||o| | 3' GTCTTTACCTACATAGATCTGCATAAAAATCA '5	1.5	-30.7	-36.4	0.8434065934065934	0.022081119157475126
1385	>TAGGGCTGTATGATGGCGATA	TRIAE_CS42_5BL_TGACv1_404758_AA1310270.1	3	4874	2	0.5	0.14311154407123577	29	151.77206975234986	5' TAGGGCTGTATGATGGCGATA '3 |||||||||||||||o | o| 3' CGCTACATCCCGACATACTACTCCCGTTACAT '5	3.0	-27.7	-38.7	0.7157622739018087	0.020073092558732464
1386	>TAGGGCTGTATGATGGCGATA	TRIAE_CS42_5BL_TGACv1_404758_AA1310270.2	3	4796	2	0.5	0.14311154407123577	29	151.77206975234986	5' TAGGGCTGTATGATGGCGATA '3 |||||||||||||||o | o| 3' CGCTACATCCCGACATACTACTCCCGTTACAT '5	3.0	-27.7	-38.7	0.7157622739018087	0.020338451805008595
1387	>CAAATTACTCGTCGCTGAAATGGA	TRIAE_CS42_2AL_TGACv1_094578_AA0299860.1	2	3932	12	0.31323631323631324	0.8586692644274146	9	47.10167681969478	5' CAAATTACTCGTCGCTGAAATGGA '3 |||||||||||||| |||||||| 3' GGCAAGGTTTAATGAGCAGCATCTTTACCTAC '5	2.0	-31.5	-39.4	0.799492385786802	0.019535395295511515
1388	>CAAATTACTCGTCGCTGAAATGGA	TRIAE_CS42_2BL_TGACv1_131671_AA0430630.2	2	769	12	0.31323631323631324	0.8586692644274146	9	47.10167681969478	5' CAAATTACTCGTCGCTGAAATGGA '3 |||||||||||||||||| ||||| 3' GGCAAGGTTTAATGAGCAGCGACTATACCTAC '5	1.0	-35.7	-39.4	0.9060913705583757	0.005222678113375068
1389	>CAAATTACTCGTCGCTGAAATGGA	TRIAE_CS42_3DL_TGACv1_249028_AA0835010.2	2	1313	12	0.31323631323631324	0.8586692644274146	9	47.10167681969478	5' CAAATTACTCGTCGCTGAAATGGA '3 ||||||||||||||| |||||||| 3' GGCAAGGTTTAATGAGCAGCGTCTTTACCTAT '5	1.0	-34.8	-39.4	0.883248730964467	0.003911763042700911
1390	>CAAATTACTCGTCGCTGAAATGGA	TRIAE_CS42_4AL_TGACv1_288675_AA0955280.2	2	1833	12	0.31323631323631324	0.8586692644274146	9	47.10167681969478	5' CAAATTACTCGTCGCTGAAATGGA '3 ||||||||||||||| ||||||o| 3' GGCAAGGTTTAATGAGCAGCGTCTTTACTTAC '5	1.5	-31.9	-39.4	0.8096446700507615	0.03476227517393882
1391	>CAAATTACTCGTCGCTGAAATGGA	TRIAE_CS42_4AL_TGACv1_288995_AA0962950.1	2	2868	12	0.31323631323631324	0.8586692644274146	9	47.10167681969478	5' CAAATTACTCGTCGCTGAAATGGA '3 ||||||||||||||| |||||||| 3' GGCAAGGTTTAATGAGCAGCGTCTTTACCTAC '5	1.0	-34.8	-39.4	0.883248730964467	0.005916170519379094
1392	>CAAATTACTCGTCGCTGAAATGGA	TRIAE_CS42_5AL_TGACv1_375505_AA1222860.1	2	1714	12	0.31323631323631324	0.8586692644274146	9	47.10167681969478	5' CAAATTACTCGTCGCTGAAATGGA '3 ||||||||||||||| |||||o|| 3' GGCAAGGTTTAATGAGCAGCGTCTTTATCTAC '5	1.5	-32.5	-39.4	0.8248730964467005	0.02040167025900652
1393	>CAAATTACTCGTCGCTGAAATGGA	TRIAE_CS42_U_TGACv1_643219_AA2129200.1	2	3283	12	0.31323631323631324	0.8586692644274146	9	47.10167681969478	5' CAAATTACTCGTCGCTGAAATGGA '3 ||||||||||||||||o||||||| 3' GGCAAGGTTTAATGAGCAGCGATTTTACCTAC '5	0.5	-37.2	-39.4	0.9441624365482234	0.006166768759136576
1394	>CAAATTACTCGTCGCTGAAATGGA	TRIAE_CS42_U_TGACv1_643219_AA2129200.2	2	3900	12	0.31323631323631324	0.8586692644274146	9	47.10167681969478	5' CAAATTACTCGTCGCTGAAATGGA '3 ||||||||||||||||o||||||| 3' GGCAAGGTTTAATGAGCAGCGATTTTACCTAC '5	0.5	-37.2	-39.4	0.9441624365482234	0.005257488802276722
1395	>CAGGAAGAGGTGGGCGATCT	TRIAE_CS42_3B_TGACv1_223689_AA0785680.1	3	406	2	0.4	0.14311154407123577	6	31.40111787979652	5' CAGGAAGAGGTGGGCGATCT '3 |||||||||||||||o | 3' GTGGACCCC-CCTTCTCCACCCGCTGCAGCTGCG '5	3.5	-34.0	-40.8	0.8333333333333334	0.027999387838439582
1396	>CAGGAAGAGGTGGGCGATCT	TRIAE_CS42_3B_TGACv1_223689_AA0785680.2	3	406	2	0.4	0.14311154407123577	6	31.40111787979652	5' CAGGAAGAGGTGGGCGATCT '3 |||||||||||||||o | 3' GTGGACCCC-CCTTCTCCACCCGCTGCAGCTGCG '5	3.5	-34.0	-40.8	0.8333333333333334	0.027740497510394757
1397	>CAGGAAGAGGTGGGCGATCT	TRIAE_CS42_3DL_TGACv1_249143_AA0839450.1	3	329	2	0.4	0.14311154407123577	6	31.40111787979652	5' CAGGAAGAGGTGGGCGATCT '3 |||||||||||||||o | 3' GTGGACCCC-CCTTCTCCACCCGCTGCAGCTGCG '5	3.5	-34.0	-40.8	0.8333333333333334	0.03848744497120915
1398	>ACTGGTTGGATCATGCTTCA	TRIAE_CS42_1BL_TGACv1_031627_AA0117370.1	2	2110	4	2.0	0.28622308814247155	5	26.167598233163766	5' ACTGGTTGGATCATGCTTCA '3 | |||||||||||||||| 3' AAAAATATT-CCAACCTAGTACGAAGATAACTG '5	4.0	-30.0	-35.2	0.8522727272727272	0.009977467531785633
1399	>ACTGGTTGGATCATGCTTCA	TRIAE_CS42_1BL_TGACv1_031627_AA0117370.2	2	2110	4	2.0	0.28622308814247155	5	26.167598233163766	5' ACTGGTTGGATCATGCTTCA '3 | |||||||||||||||| 3' AAAAATATT-CCAACCTAGTACGAAGATAACTG '5	4.0	-30.0	-35.2	0.8522727272727272	0.011624396417699745
1400	>ACTGGTTGGATCATGCTTCA	TRIAE_CS42_3B_TGACv1_227881_AA0825030.1	0	1717	19	6.333333333333333	1.3595596686767397	5	26.167598233163766	5' ACTGGTTGGATCATGCTTCA '3 || ||o||||||||||||| 3' AAGAGGTGTCCGACCTAGTACGAAGACAACTA '5	4.0	-30.5	-35.2	0.8664772727272727	0.0036235126609288626
1401	>ACTGGTTGGATCATGCTTCA	TRIAE_CS42_3B_TGACv1_227881_AA0825030.2	0	1717	19	6.333333333333333	1.3595596686767397	5	26.167598233163766	5' ACTGGTTGGATCATGCTTCA '3 || ||o||||||||||||| 3' AAGAGGTGTCCGACCTAGTACGAAGACAACTA '5	4.0	-30.5	-35.2	0.8664772727272727	0.004776110324894445
1402	>ACTGGTTGGATCATGCTTCA	TRIAE_CS42_3B_TGACv1_227881_AA0825030.3	0	1825	19	6.333333333333333	1.3595596686767397	5	26.167598233163766	5' ACTGGTTGGATCATGCTTCA '3 || ||o||||||||||||| 3' AAGAGGTGTCCGACCTAGTACGAAGACAACTA '5	4.0	-30.5	-35.2	0.8664772727272727	0.0035539722725962397
1403	>ACTGGTTGGATCATGCTTCA	TRIAE_CS42_5AL_TGACv1_375015_AA1213950.1	2	1045	5	5.0	0.3577788601780894	5	26.167598233163766	5' ACTGGTTGGATCATGCTTCA '3 || |||||||||||o|o|| 3' CAAAGATGTCCAACCTAGTATGGAGAAGACTG '5	4.0	-28.2	-35.2	0.8011363636363635	0.03558970616483581
1404	>ACTGGTTGGATCATGCTTCA	TRIAE_CS42_U_TGACv1_640941_AA2080000.1	3	1743	4	2.0	0.28622308814247155	5	26.167598233163766	5' ACTGGTTGGATCATGCTTC-A '3 |||||o||||||||o ||| | 3' GGTATGTGACCGACCTAGTATAAAGATTAATTG '5	3.5	-26.1	-35.2	0.7414772727272727	0.046642229709371485
1405	>ACTGGTTGGATCATGCTTCA	TRIAE_CS42_U_TGACv1_640941_AA2080000.2	3	1854	4	2.0	0.28622308814247155	5	26.167598233163766	5' ACTGGTTGGATCATGCTTC-A '3 |||||o||||||||o ||| | 3' GGTATGTGACCGACCTAGTATAAAGATTAATTG '5	3.5	-26.1	-35.2	0.7414772727272727	0.031133614955549338
1406	>CTTTTCAGTTTTGTCATGTCGGTC	TRIAE_CS42_3B_TGACv1_221246_AA0735050.1	2	370	4	2.0	0.28622308814247155	9	47.10167681969478	5' CTTTTCAGTTTTGTCATGTCGGTC '3 |||||||||||||||||||||||| 3' ACGATAGAAAAGTCAAAACAGTACAGCCAGTA '5	0.0	-39.1	-39.1	1.0	6.158583379755056E-4
1407	>CTTTTCAGTTTTGTCATGTCGGTC	TRIAE_CS42_4BL_TGACv1_320441_AA1039210.1	0	2392	4	2.0	0.28622308814247155	9	47.10167681969478	5' CTTTTCAGTTTTGTCATGTCGGTC '3 |||||||||||||||||||||||| 3' ACGATAGAAAAGTCAAAACAGTACAGCCAGAA '5	0.0	-39.1	-39.1	1.0	7.620498866002245E-4
1408	>AGCGACGACTACAAGCACTGAAGA	TRIAE_CS42_2AL_TGACv1_095262_AA0308800.1	3	2432	2	0.14285714285714285	0.14311154407123577	8	41.86815717306202	5' AGCGACGACTACAAGCACTGAAGA '3 ||||||||||||||||||||||| 3' GGTGGATCGCTGCTGATGTTCGTGACTTCGCT '5	1.0	-44.2	-44.8	0.986607142857143	0.0411336876419407
1409	>AGCGACGACTACAAGCACTGAAGA	TRIAE_CS42_2AL_TGACv1_095262_AA0308800.2	3	2216	2	0.14285714285714285	0.14311154407123577	8	41.86815717306202	5' AGCGACGACTACAAGCACTGAAGA '3 ||||||||||||||||||||||| 3' GGTGGATCGCTGCTGATGTTCGTGACTTCGCT '5	1.0	-44.2	-44.8	0.986607142857143	0.04497542578374569
1410	>AGCGACGACTACAAGCACTGAAGA	TRIAE_CS42_2BL_TGACv1_129319_AA0378430.1	3	1756	2	0.14285714285714285	0.14311154407123577	8	41.86815717306202	5' AGCGACGACTACAAGCACTGAAGA '3 ||||||||||||||||||||||| 3' GGTGGATCGCTGCTGATGTTCGTGACTTCGCT '5	1.0	-44.2	-44.8	0.986607142857143	0.040756197964718854
1411	>AGCGACGACTACAAGCACTGAAGA	TRIAE_CS42_5BL_TGACv1_409886_AA1366590.1	1	636	2	0.14285714285714285	0.14311154407123577	8	41.86815717306202	5' AGCGACGACTACAAGCACTGAA-GA '3 ||||||||||||||o||||||| | 3' GGTGGATCGCTGCTGATGTTTGTGACTTGGTT '5	2.5	-38.5	-44.8	0.859375	0.03242956307181655
1412	>AGCGACGACTACAAGCACTGAAGA	TRIAE_CS42_5DL_TGACv1_434081_AA1428550.1	3	3384	2	0.14285714285714285	0.14311154407123577	8	41.86815717306202	5' AGCGACGACTACAAGCACTGAAGA '3 |||||||||||||||||||o | 3' GGTGGATCGCTGCTGATGTTCGTGATCTGAAT '5	3.5	-36.9	-44.8	0.8236607142857143	0.040527250143774785
1413	>GGAGGGACTTTTTCTACAGGGA	TRIAE_CS42_1DL_TGACv1_062218_AA0210660.1	3	1040	2	2.0	0.14311154407123577	5	26.167598233163766	5' GGAGGGACTTTTTCTACAGGGA '3 |||||||||||||||||||||| 3' GTTTGCCCTCCCTGAAAAAGATGTCCCTGATC '5	0.0	-41.3	-41.3	1.0	0.0034217279726261873
1414	>AAAAAGACTTATATTTAGGAACGG	TRIAE_CS42_3B_TGACv1_223209_AA0778000.4	1	2843	8	0.3026315789473684	0.5724461762849431	34	177.9396679855136	5' AA-AAAGACTTATATTTAGGAACGG '3 | |||||||||o|||||||||||| 3' TAGAGATGTTTCTGAATGTAAATCCTTGCCTC '5	3.0	-32.2	-33.2	0.9698795180722891	0.039028405508473196
1415	>AAAAAGACTTATATTTAGGAACGG	TRIAE_CS42_3B_TGACv1_223209_AA0778000.5	1	2878	8	0.3026315789473684	0.5724461762849431	34	177.9396679855136	5' AA-AAAGACTTATATTTAGGAACGG '3 | |||||||||o|||||||||||| 3' TAGAGATGTTTCTGAATGTAAATCCTTGCCTC '5	3.0	-32.2	-33.2	0.9698795180722891	0.03873024179191442
1416	>AAAAAGACTTATATTTAGGAACGG	TRIAE_CS42_7DS_TGACv1_621360_AA2012980.1	3	3492	2	1.04	0.14311154407123577	34	177.9396679855136	5' AAAAAGACTTATATTTAGGAACGG '3 |||||||||||||||||o|||||| 3' TACAGATTTTTCTGAATATAAATTCTTGCCTC '5	0.5	-30.5	-33.2	0.9186746987951806	0.0016064257028112205
1417	>AGGGGATCGAACGTCGTGATGGTT	TRIAE_CS42_6BL_TGACv1_503490_AA1628010.1	3	132	2	2.0	0.14311154407123577	21	109.90391257928782	5' A-GGGGATCGAACGTCGTGATGGTT '3 | ||||||||||||||||||||||| 3' TAATTTTCCCCCTAGCTTGCAGCACTACCAAGC '5	1.0	-45.6	-46.4	0.9827586206896552	0.03436988543371522
[truncated: 23,687 more rows]
